# Supplementary material for: Decoding spatiotemporal transcriptional dynamics and epithelial fibroblast crosstalk during gastroesophageal junction development through single cell analysis
Source: Nat Commun. 2024 Apr 9;15:3064. doi: 10.1038/s41467-024-47173-z (PMC11004180; doi:10.1038/s41467-024-47173-z)
Supplement: Supplementary file 4 — Supplementary Data 1 [file 41467_2024_47173_MOESM4_ESM.xlsx]

## Sheet: Sheet1
Antibodies Used in the Study
Target	Dilution ratio	Application	Supplier	Catalog No.	RRID
E-Cadherin	1:200	IF	BD Biosciences	610181	RRID:AB_397580
E-Cadherin-488	1:200	IF	BD Biosciences	560061	RRID:AB_1645347
cytokeratin 5-Alexa488	1:200	IF	Abcam	ab193894	RRID:AB_2893023
p63	1:200	IF	Abcam	ab735	RRID:AB_305870
cytokeratin 7	1:8000	IF	Abcam	ab181598	RRID:AB_2783822
cytokeratin 7-Alexa555	1:300	IF	Abcam	ab209601	RRID:AB_2728790
cytokeratin 8	1:200	IF	Abcam	ab59400	RRID:AB_942041
muc5ac	1:500	IF	Abcam	ab212636
cytokeratin 17	1:200	IF	Abcam	ab109725	RRID:AB_10889888
c-Jun	1:1000	IF	Abcam	ab280089
cytokeratin 6	1:50	IF	Abcam	ab18586	RRID:AB_2134444
gata6	1:50	IF	R&D systems	AF1700-SP	RRID:AB_2108901
sox2	1:100	IF	Abcam	ab92494	RRID:AB_10585428
postn	1:1000	IF	Invitrogen	PA5-79850	RRID:AB_2746965
acta2	1:500	IF	Abcam	ab7817	RRID:AB_262054
pdgfra	1:50	IF	Invitrogen	14-1401-82	RRID:AB_467491
lor	1:50	IF	Abcam	ab85679	RRID:AB_2134912
chga	1:200	IF	Abcam	ab45179	RRID:AB_726879
anti-rabbit–Cy3	1:100	IF	Jackson Immuno Research	711-166-152	RRID:AB_2313568
anti-rabbit–Alexa Fluor 647	1:150	IF	Jackson Immuno Research	711-605-152	RRID:AB_2492288
anti-mouse–Cy5	1:150	IF	Jackson Immuno Research	715-175-151	RRID:AB_2340820
anti-goat-Cy3	1:150	IF	Jackson Immuno Research	705-165-147	RRID:AB_2307351
anti-rat-Cy5	1:50	IF	Jackson Immuno Research	712-175-150	RRID:AB_2340671
