# Supplementary material for: Decoding spatiotemporal transcriptional dynamics and epithelial fibroblast crosstalk during gastroesophageal junction development through single cell analysis
Source: Nat Commun. 2024 Apr 9;15:3064. doi: 10.1038/s41467-024-47173-z (PMC11004180; doi:10.1038/s41467-024-47173-z)
Supplement: Supplementary file 5 — Supplementary Data 2 [file 41467_2024_47173_MOESM5_ESM.xlsx]

## Sheet: Fig_1f_Data
Related to Figure 1f. Scaled expression values for differentially expressed genes among GE-SCJ epithelial subclusters, with cells ordered based on diffusion map (DM) from left to right as shown in Figure 1e.
	Adult_Junction	Adult_Junction	Adult_Junction	Adult_Junction	Adult_Junction	Adult_Junction	Adult_Junction	Adult_Junction	Adult_Junction	Adult_Junction	Adult_Junction	Adult_Junction	Adult_Junction	Adult_Junction	Adult_Junction	Adult_Junction	Adult_Junction	Adult_Junction	Adult_Junction	Adult_Junction	Adult_Junction	Adult_Junction	Adult_Junction	Adult_Junction	Adult_Junction	Pup_Junction	Adult_Junction	Adult_Junction	Adult_Junction	Adult_Junction	Adult_Junction	Adult_Junction	Adult_Junction	Adult_Junction	Adult_Junction	Adult_Junction	Pup_Junction	Adult_Junction	Adult_Junction	Adult_Junction	Adult_Junction	Adult_Junction	Pup_Junction	E15_Junction	Adult_Junction	Adult_Junction	Adult_Junction	Adult_Junction	Adult_Junction
Vcan	-0.883762	-0.874505	-0.865249	-0.855993	-0.846737	-0.837481	-0.828225	-0.818969	-0.809713	-0.800457	-0.791201	-0.781945	-0.77269	-0.763434	-0.754179	-0.744923	-0.735668	-0.726413	-0.717159	-0.707904	-0.69865	-0.689396	-0.680143	-0.670889	-0.661636	-0.652384	-0.643132	-0.633881	-0.62463	-0.615379	-0.60613	-0.596881	-0.587632	-0.578385	-0.569138	-0.559892	-0.550648	-0.541404	-0.532161	-0.52292	-0.51368	-0.504441	-0.495203	-0.485968	-0.476733	-0.467501	-0.45827	-0.449041	-0.439813
Cldn6	-0.489418	-0.48087	-0.472322	-0.463775	-0.455227	-0.446679	-0.438132	-0.429584	-0.421037	-0.41249	-0.403942	-0.395395	-0.386848	-0.378301	-0.369755	-0.361208	-0.352662	-0.344116	-0.335571	-0.327025	-0.318481	-0.309937	-0.301393	-0.29285	-0.284307	-0.275765	-0.267224	-0.258684	-0.250145	-0.241606	-0.233069	-0.224532	-0.215997	-0.207463	-0.19893	-0.190399	-0.181869	-0.173341	-0.164814	-0.156289	-0.147766	-0.139245	-0.130726	-0.122209	-0.113694	-0.105182	-0.0966723	-0.0881652	-0.0796607
Sox11	-0.682735	-0.673958	-0.665181	-0.656404	-0.647628	-0.638851	-0.630074	-0.621297	-0.612521	-0.603744	-0.594967	-0.586191	-0.577415	-0.568639	-0.559863	-0.551087	-0.542312	-0.533537	-0.524762	-0.515988	-0.507214	-0.49844	-0.489667	-0.480895	-0.472123	-0.463351	-0.454581	-0.445811	-0.437042	-0.428274	-0.419507	-0.41074	-0.401975	-0.393211	-0.384448	-0.375687	-0.366927	-0.358168	-0.349411	-0.340655	-0.331902	-0.32315	-0.3144	-0.305652	-0.296906	-0.288162	-0.27942	-0.270681	-0.261945
Mdk	-0.0141163	-0.00705668	2.9245e-06	0.00706251	0.0141221	0.0211816	0.0282411	0.0353005	0.0423597	0.0494189	0.0564779	0.0635366	0.0705951	0.0776533	0.0847112	0.0917687	0.0988257	0.105882	0.112938	0.119993	0.127048	0.134101	0.141154	0.148206	0.155257	0.162306	0.169355	0.176402	0.183447	0.190491	0.197534	0.204574	0.211613	0.21865	0.225685	0.232717	0.239747	0.246774	0.253799	0.260821	0.267841	0.274857	0.281869	0.288879	0.295885	0.302887	0.309886	0.31688	0.32387
Bex1	-1.08349	-1.07315	-1.06281	-1.05246	-1.04212	-1.03178	-1.02144	-1.0111	-1.00076	-0.99042	-0.98008	-0.96974	-0.959399	-0.949059	-0.938719	-0.928379	-0.91804	-0.907701	-0.897361	-0.887023	-0.876684	-0.866347	-0.856009	-0.845672	-0.835336	-0.825	-0.814665	-0.80433	-0.793996	-0.783663	-0.773331	-0.763	-0.752669	-0.74234	-0.732012	-0.721685	-0.71136	-0.701035	-0.690713	-0.680391	-0.670072	-0.659754	-0.649437	-0.639123	-0.628811	-0.6185	-0.608192	-0.597886	-0.587583
Set	-0.0846775	-0.0792081	-0.0737387	-0.0682693	-0.0628	-0.0573308	-0.0518617	-0.0463928	-0.0409241	-0.0354557	-0.0299876	-0.0245198	-0.0190525	-0.0135857	-0.0081194	-0.00265376	0.00281119	0.00827538	0.0137387	0.0192012	0.0246627	0.0301232	0.0355826	0.0410408	0.0464978	0.0519535	0.0574077	0.0628606	0.0683118	0.0737614	0.0792093	0.0846554	0.0900996	0.0955419	0.100982	0.10642	0.111856	0.11729	0.122721	0.128149	0.133575	0.138999	0.144419	0.149837	0.155251	0.160663	0.166071	0.171477	0.176878
Hmga2	-1.69614	-1.68405	-1.67195	-1.65986	-1.64777	-1.63568	-1.62358	-1.61149	-1.5994	-1.5873	-1.57521	-1.56312	-1.55103	-1.53893	-1.52684	-1.51475	-1.50266	-1.49057	-1.47848	-1.46639	-1.4543	-1.44221	-1.43012	-1.41803	-1.40595	-1.39386	-1.38177	-1.36969	-1.35761	-1.34552	-1.33344	-1.32136	-1.30928	-1.2972	-1.28513	-1.27305	-1.26098	-1.24891	-1.23684	-1.22477	-1.2127	-1.20064	-1.18858	-1.17652	-1.16446	-1.15241	-1.14036	-1.12831	-1.11627
Marcksl1	0.100952	0.107282	0.113613	0.119944	0.126275	0.132605	0.138936	0.145267	0.151597	0.157927	0.164257	0.170586	0.176915	0.183244	0.189572	0.1959	0.202226	0.208552	0.214877	0.221201	0.227524	0.233846	0.240167	0.246486	0.252803	0.259119	0.265433	0.271745	0.278056	0.284364	0.290669	0.296973	0.303273	0.309571	0.315866	0.322158	0.328446	0.334731	0.341013	0.34729	0.353563	0.359833	0.366097	0.372357	0.378612	0.384863	0.391107	0.397347	0.40358
Cpm	-2.44468	-2.43117	-2.41767	-2.40417	-2.39067	-2.37716	-2.36366	-2.35016	-2.33666	-2.32315	-2.30965	-2.29615	-2.28265	-2.26915	-2.25564	-2.24214	-2.22864	-2.21514	-2.20164	-2.18814	-2.17464	-2.16114	-2.14764	-2.13414	-2.12065	-2.10715	-2.09365	-2.08016	-2.06666	-2.05317	-2.03968	-2.02619	-2.01269	-1.99921	-1.98572	-1.97223	-1.95874	-1.94526	-1.93178	-1.9183	-1.90482	-1.89134	-1.87787	-1.86439	-1.85092	-1.83745	-1.82399	-1.81052	-1.79706
Abi3bp	-0.827816	-0.81781	-0.807803	-0.797797	-0.78779	-0.777784	-0.767777	-0.75777	-0.747764	-0.737757	-0.72775	-0.717743	-0.707736	-0.697729	-0.687722	-0.677714	-0.667707	-0.6577	-0.647692	-0.637685	-0.627677	-0.61767	-0.607663	-0.597656	-0.587649	-0.577642	-0.567636	-0.557629	-0.547623	-0.537618	-0.527612	-0.517607	-0.507602	-0.497598	-0.487594	-0.477591	-0.467588	-0.457585	-0.447584	-0.437583	-0.427583	-0.417583	-0.407585	-0.397587	-0.38759	-0.377594	-0.367599	-0.357606	-0.347613
Hnrnpd	-0.247875	-0.241002	-0.234128	-0.227255	-0.220382	-0.21351	-0.206637	-0.199764	-0.192892	-0.18602	-0.179148	-0.172277	-0.165406	-0.158536	-0.151667	-0.144798	-0.137931	-0.131064	-0.124198	-0.117334	-0.110471	-0.103609	-0.0967488	-0.0898902	-0.0830333	-0.0761784	-0.0693254	-0.0624745	-0.0556259	-0.0487798	-0.0419361	-0.0350951	-0.0282569	-0.0214217	-0.0145896	-0.00776065	-0.000935095	0.00588693	0.0127052	0.0195197	0.0263301	0.0331362	0.039938	0.0467352	0.0535276	0.0603151	0.0670975	0.0738745	0.0806461
Igf2	-0.352178	-0.344537	-0.336896	-0.329256	-0.321615	-0.313974	-0.306334	-0.298693	-0.291053	-0.283413	-0.275773	-0.268133	-0.260494	-0.252855	-0.245216	-0.237578	-0.22994	-0.222303	-0.214667	-0.207032	-0.199397	-0.191763	-0.18413	-0.176499	-0.168869	-0.16124	-0.153612	-0.145986	-0.138362	-0.130739	-0.123119	-0.115501	-0.107884	-0.100271	-0.0926592	-0.0850505	-0.0774446	-0.0698415	-0.0622416	-0.054645	-0.0470517	-0.039462	-0.031876	-0.0242939	-0.0167159	-0.00914214	-0.00157275	0.00599206	0.0135521
Hmgn2	-0.670679	-0.662444	-0.654208	-0.645973	-0.637738	-0.629503	-0.621268	-0.613033	-0.604798	-0.596564	-0.588329	-0.580095	-0.571861	-0.563627	-0.555394	-0.547161	-0.538928	-0.530696	-0.522464	-0.514233	-0.506003	-0.497773	-0.489544	-0.481316	-0.473089	-0.464863	-0.456638	-0.448414	-0.440191	-0.43197	-0.42375	-0.415532	-0.407315	-0.3991	-0.390888	-0.382677	-0.374468	-0.366261	-0.358057	-0.349856	-0.341657	-0.333461	-0.325268	-0.317078	-0.308891	-0.300707	-0.292527	-0.284351	-0.276178
Fbln1	-0.508717	-0.501477	-0.494238	-0.486998	-0.479759	-0.472519	-0.46528	-0.45804	-0.450801	-0.443562	-0.436323	-0.429084	-0.421846	-0.414607	-0.407369	-0.400131	-0.392894	-0.385657	-0.37842	-0.371184	-0.363948	-0.356713	-0.349479	-0.342245	-0.335012	-0.32778	-0.320549	-0.313318	-0.306089	-0.298861	-0.291635	-0.28441	-0.277186	-0.269964	-0.262743	-0.255525	-0.248308	-0.241093	-0.233881	-0.226671	-0.219464	-0.212259	-0.205057	-0.197858	-0.190662	-0.183469	-0.176279	-0.169093	-0.16191
Bex4	-1.46205	-1.4508	-1.43956	-1.42831	-1.41707	-1.40582	-1.39457	-1.38333	-1.37208	-1.36084	-1.34959	-1.33835	-1.3271	-1.31586	-1.30461	-1.29337	-1.28212	-1.27088	-1.25964	-1.24839	-1.23715	-1.22591	-1.21467	-1.20343	-1.19219	-1.18095	-1.16971	-1.15847	-1.14723	-1.13599	-1.12476	-1.11352	-1.10229	-1.09106	-1.07983	-1.0686	-1.05737	-1.04614	-1.03492	-1.0237	-1.01247	-1.00126	-0.990038	-0.978823	-0.96761	-0.9564	-0.945192	-0.933986	-0.922783
Grb10	-0.0978263	-0.0906102	-0.083394	-0.0761779	-0.0689618	-0.0617457	-0.0545297	-0.0473138	-0.040098	-0.0328824	-0.0256669	-0.0184517	-0.0112368	-0.00402218	0.00319203	0.0104058	0.017619	0.0248317	0.0320437	0.039255	0.0464655	0.0536751	0.0608837	0.0680912	0.0752976	0.0825028	0.0897066	0.0969089	0.10411	0.111309	0.118506	0.125701	0.132894	0.140086	0.147274	0.154461	0.161644	0.168825	0.176004	0.183179	0.190351	0.197519	0.204685	0.211846	0.219004	0.226158	0.233308	0.240454	0.247595
Dut	-0.158703	-0.152296	-0.145888	-0.139481	-0.133073	-0.126666	-0.120258	-0.113851	-0.107444	-0.101037	-0.09463	-0.0882235	-0.0818174	-0.0754116	-0.0690062	-0.0626014	-0.0561971	-0.0497935	-0.0433906	-0.0369885	-0.0305873	-0.0241871	-0.0177879	-0.01139	-0.00499331	0.001402	0.00779581	0.014188	0.0205786	0.0269673	0.0333541	0.0397388	0.0461213	0.0525016	0.0588793	0.0652545	0.0716269	0.0779964	0.0843628	0.0907261	0.0970859	0.103442	0.109795	0.116144	0.122488	0.128829	0.135165	0.141496	0.147823
H19	-0.115852	-0.109599	-0.103346	-0.0970933	-0.0908405	-0.0845878	-0.0783352	-0.0720827	-0.0658303	-0.0595781	-0.0533261	-0.0470744	-0.040823	-0.034572	-0.0283214	-0.0220713	-0.0158218	-0.0095729	-0.00332473	0.00292266	0.00916917	0.0154147	0.0216592	0.0279026	0.0341447	0.0403855	0.0466249	0.0528627	0.0590988	0.0653332	0.0715657	0.0777961	0.0840245	0.0902505	0.0964742	0.102695	0.108914	0.115129	0.121342	0.127551	0.133758	0.13996	0.14616	0.152355	0.158546	0.164734	0.170917	0.177096	0.18327
Thbs1	-1.82357	-1.81035	-1.79712	-1.7839	-1.77068	-1.75746	-1.74423	-1.73101	-1.71779	-1.70456	-1.69134	-1.67812	-1.6649	-1.65168	-1.63846	-1.62523	-1.61201	-1.59879	-1.58557	-1.57235	-1.55913	-1.54592	-1.5327	-1.51948	-1.50627	-1.49305	-1.47984	-1.46662	-1.45341	-1.4402	-1.42699	-1.41378	-1.40057	-1.38737	-1.37416	-1.36096	-1.34776	-1.33456	-1.32136	-1.30816	-1.29497	-1.28178	-1.26859	-1.25541	-1.24222	-1.22904	-1.21586	-1.20269	-1.18952
Meg3	-0.383486	-0.375767	-0.368047	-0.360328	-0.352608	-0.344889	-0.337169	-0.32945	-0.321731	-0.314012	-0.306293	-0.298575	-0.290857	-0.283139	-0.275422	-0.267706	-0.25999	-0.252275	-0.24456	-0.236847	-0.229134	-0.221423	-0.213713	-0.206005	-0.198297	-0.190592	-0.182888	-0.175186	-0.167486	-0.159788	-0.152093	-0.1444	-0.13671	-0.129022	-0.121337	-0.113656	-0.105978	-0.0983036	-0.0906329	-0.0829663	-0.0753038	-0.0676458	-0.0599924	-0.0523438	-0.0447003	-0.0370621	-0.0294293	-0.0218023	-0.0141811
Pclaf	-0.289007	-0.2827	-0.276393	-0.270085	-0.263778	-0.257471	-0.251163	-0.244856	-0.238549	-0.232242	-0.225935	-0.219628	-0.213322	-0.207015	-0.200709	-0.194404	-0.188098	-0.181793	-0.175489	-0.169185	-0.162882	-0.15658	-0.150278	-0.143977	-0.137677	-0.131379	-0.125081	-0.118785	-0.11249	-0.106196	-0.0999046	-0.0936144	-0.0873261	-0.0810397	-0.0747554	-0.0684733	-0.0621936	-0.0559163	-0.0496417	-0.0433699	-0.0371011	-0.0308353	-0.0245728	-0.0183137	-0.0120582	-0.00580636	0.000441605	0.00668555	0.0129253
H2afz	-0.938337	-0.929552	-0.920767	-0.911983	-0.903198	-0.894413	-0.885629	-0.876844	-0.86806	-0.859276	-0.850492	-0.841708	-0.832925	-0.824142	-0.81536	-0.806578	-0.797797	-0.789017	-0.780237	-0.771459	-0.762681	-0.753905	-0.74513	-0.736357	-0.727585	-0.718815	-0.710047	-0.70128	-0.692516	-0.683754	-0.674994	-0.666237	-0.657482	-0.64873	-0.63998	-0.631234	-0.622491	-0.613751	-0.605014	-0.596281	-0.587552	-0.578827	-0.570106	-0.561389	-0.552676	-0.543968	-0.535264	-0.526565	-0.517872
Peg3	-2.84469	-2.82996	-2.81522	-2.80049	-2.78575	-2.77102	-2.75628	-2.74155	-2.72682	-2.71208	-2.69735	-2.68262	-2.66788	-2.65315	-2.63842	-2.62368	-2.60895	-2.59422	-2.57949	-2.56476	-2.55002	-2.53529	-2.52057	-2.50584	-2.49111	-2.47638	-2.46166	-2.44693	-2.43221	-2.41748	-2.40276	-2.38804	-2.37332	-2.35861	-2.34389	-2.32918	-2.31447	-2.29976	-2.28505	-2.27034	-2.25564	-2.24094	-2.22624	-2.21155	-2.19685	-2.18216	-2.16748	-2.1528	-2.13812
Top2a	0.256742	0.260535	0.264328	0.26812	0.271913	0.275706	0.279499	0.283291	0.287084	0.290876	0.294668	0.29846	0.302251	0.306042	0.309833	0.313623	0.317412	0.321201	0.324989	0.328776	0.332563	0.336348	0.340133	0.343916	0.347698	0.351479	0.355258	0.359036	0.362812	0.366587	0.370359	0.37413	0.377898	0.381664	0.385428	0.389189	0.392948	0.396704	0.400456	0.404206	0.407952	0.411695	0.415434	0.41917	0.422901	0.426629	0.430352	0.434071	0.437785
Hist1h2ap	-0.182752	-0.17651	-0.170267	-0.164025	-0.157782	-0.15154	-0.145298	-0.139056	-0.132814	-0.126572	-0.12033	-0.114089	-0.107848	-0.101607	-0.0953671	-0.0891273	-0.0828882	-0.0766497	-0.0704119	-0.0641749	-0.0579388	-0.0517037	-0.0454697	-0.0392368	-0.0330052	-0.0267749	-0.0205461	-0.0143188	-0.00809322	-0.00186935	0.00435267	0.0105727	0.0167907	0.0230064	0.0292197	0.0354305	0.0416388	0.0478442	0.0540467	0.060246	0.0664421	0.0726348	0.0788239	0.0850093	0.0911907	0.0973681	0.103541	0.10971	0.115874
Tyms	-1.2123	-1.20257	-1.19283	-1.1831	-1.17337	-1.16363	-1.1539	-1.14417	-1.13443	-1.1247	-1.11496	-1.10523	-1.0955	-1.08577	-1.07603	-1.0663	-1.05657	-1.04684	-1.03711	-1.02738	-1.01765	-1.00792	-0.998188	-0.98846	-0.978733	-0.969007	-0.959281	-0.949556	-0.939833	-0.93011	-0.920389	-0.910669	-0.90095	-0.891233	-0.881516	-0.871802	-0.862089	-0.852377	-0.842667	-0.832959	-0.823252	-0.813548	-0.803845	-0.794145	-0.784446	-0.77475	-0.765055	-0.755364	-0.745674
Hist1h1b	0.380212	0.383584	0.386956	0.390328	0.3937	0.397071	0.400443	0.403815	0.407186	0.410557	0.413928	0.417299	0.42067	0.424039	0.427409	0.430778	0.434146	0.437514	0.440881	0.444247	0.447611	0.450975	0.454338	0.457699	0.461059	0.464417	0.467774	0.471128	0.474481	0.477832	0.48118	0.484526	0.48787	0.49121	0.494548	0.497883	0.501215	0.504543	0.507868	0.511189	0.514506	0.517818	0.521127	0.524431	0.52773	0.531024	0.534313	0.537597	0.540876
Stmn1	0.0229346	0.0284596	0.0339846	0.0395096	0.0450345	0.0505594	0.0560842	0.0616089	0.0671334	0.0726577	0.0781818	0.0837055	0.0892289	0.0947519	0.100274	0.105796	0.111317	0.116838	0.122357	0.127876	0.133394	0.13891	0.144425	0.149939	0.155451	0.160961	0.16647	0.171977	0.177482	0.182984	0.188484	0.193982	0.199476	0.204968	0.210457	0.215942	0.221425	0.226903	0.232378	0.237848	0.243315	0.248777	0.254234	0.259686	0.265134	0.270576	0.276012	0.281443	0.286868
Fn1	-1.33114	-1.32094	-1.31075	-1.30055	-1.29035	-1.28015	-1.26995	-1.25976	-1.24956	-1.23936	-1.22916	-1.21896	-1.20876	-1.19857	-1.18837	-1.17817	-1.16797	-1.15777	-1.14757	-1.13738	-1.12718	-1.11698	-1.10678	-1.09658	-1.08639	-1.07619	-1.06599	-1.05579	-1.0456	-1.0354	-1.0252	-1.01501	-1.00481	-0.994612	-0.984416	-0.97422	-0.964024	-0.953828	-0.943633	-0.933437	-0.923242	-0.913048	-0.902853	-0.892659	-0.882466	-0.872273	-0.86208	-0.851888	-0.841697
H2afx	-0.393498	-0.38687	-0.380242	-0.373614	-0.366986	-0.360358	-0.35373	-0.347103	-0.340475	-0.333847	-0.32722	-0.320593	-0.313966	-0.307339	-0.300713	-0.294087	-0.287461	-0.280836	-0.274212	-0.267588	-0.260965	-0.254342	-0.24772	-0.2411	-0.234479	-0.22786	-0.221242	-0.214625	-0.20801	-0.201395	-0.194782	-0.18817	-0.18156	-0.174952	-0.168345	-0.16174	-0.155138	-0.148537	-0.141939	-0.135343	-0.128749	-0.122158	-0.11557	-0.108985	-0.102403	-0.0958242	-0.0892487	-0.0826766	-0.0761082
Ccdc34	-0.58272	-0.574549	-0.566378	-0.558207	-0.550037	-0.541866	-0.533695	-0.525525	-0.517354	-0.509184	-0.501015	-0.492846	-0.484677	-0.47651	-0.468343	-0.460176	-0.452011	-0.443848	-0.435685	-0.427524	-0.419364	-0.411206	-0.40305	-0.394896	-0.386744	-0.378595	-0.370447	-0.362303	-0.354161	-0.346022	-0.337887	-0.329754	-0.321625	-0.3135	-0.305379	-0.297261	-0.289148	-0.28104	-0.272936	-0.264837	-0.256743	-0.248654	-0.240571	-0.232494	-0.224423	-0.216358	-0.208299	-0.200247	-0.192202
Tubb5	0.340648	0.344013	0.347377	0.350742	0.354107	0.357472	0.360836	0.364201	0.367565	0.370929	0.374293	0.377656	0.38102	0.384382	0.387744	0.391106	0.394466	0.397826	0.401185	0.404544	0.407901	0.411257	0.414611	0.417965	0.421316	0.424667	0.428015	0.431362	0.434708	0.438051	0.441392	0.444731	0.448067	0.451401	0.454733	0.458062	0.461388	0.464712	0.468032	0.471349	0.474663	0.477973	0.48128	0.484583	0.487883	0.491178	0.494469	0.497756	0.501039
Hmgb2	0.327064	0.330438	0.333811	0.337185	0.340558	0.343932	0.347305	0.350678	0.354052	0.357425	0.360798	0.36417	0.367543	0.370915	0.374287	0.377658	0.381029	0.384399	0.387769	0.391138	0.394506	0.397873	0.401239	0.404605	0.407969	0.411332	0.414693	0.418053	0.421412	0.424769	0.428124	0.431477	0.434829	0.438178	0.441525	0.44487	0.448213	0.451553	0.454891	0.458225	0.461557	0.464886	0.468211	0.471534	0.474853	0.478168	0.48148	0.484788	0.488091
Hist1h2ae	0.0933814	0.0983991	0.103417	0.108434	0.113452	0.118469	0.123487	0.128504	0.133521	0.138538	0.143555	0.148572	0.153588	0.158603	0.163618	0.168633	0.173647	0.17866	0.183672	0.188683	0.193694	0.198703	0.20371	0.208717	0.213721	0.218725	0.223726	0.228725	0.233723	0.238718	0.243711	0.248701	0.253689	0.258674	0.263655	0.268634	0.273609	0.278581	0.283549	0.288513	0.293474	0.298429	0.303381	0.308328	0.31327	0.318207	0.323139	0.328065	0.332986
Tuba1b	0.543099	0.545429	0.54776	0.55009	0.552421	0.554751	0.557081	0.559411	0.561742	0.564071	0.566401	0.56873	0.57106	0.573388	0.575717	0.578045	0.580372	0.5827	0.585026	0.587352	0.589677	0.592002	0.594326	0.596649	0.598972	0.601294	0.603614	0.605934	0.608253	0.610571	0.612888	0.615203	0.617518	0.619831	0.622143	0.624453	0.626761	0.629069	0.631374	0.633678	0.635979	0.638279	0.640577	0.642872	0.645165	0.647456	0.649745	0.652031	0.654314
Rbp4	-1.99514	-1.98247	-1.96979	-1.95711	-1.94443	-1.93176	-1.91908	-1.9064	-1.89372	-1.88105	-1.86837	-1.85569	-1.84301	-1.83034	-1.81766	-1.80499	-1.79231	-1.77963	-1.76696	-1.75428	-1.74161	-1.72894	-1.71626	-1.70359	-1.69092	-1.67825	-1.66558	-1.65291	-1.64024	-1.62758	-1.61491	-1.60225	-1.58959	-1.57693	-1.56427	-1.55161	-1.53895	-1.5263	-1.51365	-1.501	-1.48835	-1.47571	-1.46306	-1.45042	-1.43779	-1.42515	-1.41252	-1.39989	-1.38727
Gsdmc2	-1.61482	-1.60552	-1.59621	-1.5869	-1.5776	-1.56829	-1.55898	-1.54967	-1.54037	-1.53106	-1.52175	-1.51245	-1.50314	-1.49383	-1.48452	-1.47522	-1.46591	-1.4566	-1.4473	-1.43799	-1.42868	-1.41937	-1.41007	-1.40076	-1.39145	-1.38214	-1.37284	-1.36353	-1.35422	-1.34491	-1.3356	-1.3263	-1.31699	-1.30768	-1.29837	-1.28907	-1.27976	-1.27045	-1.26115	-1.25184	-1.24253	-1.23323	-1.22392	-1.21461	-1.20531	-1.196	-1.1867	-1.17739	-1.16809
Krt8	-2.90092	-2.88726	-2.8736	-2.85994	-2.84628	-2.83262	-2.81896	-2.8053	-2.79164	-2.77798	-2.76432	-2.75066	-2.737	-2.72334	-2.70968	-2.69602	-2.68237	-2.66871	-2.65506	-2.6414	-2.62775	-2.61409	-2.60044	-2.58679	-2.57314	-2.55949	-2.54585	-2.5322	-2.51856	-2.50491	-2.49127	-2.47764	-2.464	-2.45037	-2.43674	-2.42311	-2.40948	-2.39586	-2.38224	-2.36862	-2.35501	-2.3414	-2.32779	-2.31419	-2.30059	-2.28699	-2.2734	-2.25982	-2.24623
Tgm2	-2.32653	-2.31414	-2.30174	-2.28935	-2.27695	-2.26456	-2.25216	-2.23977	-2.22737	-2.21498	-2.20258	-2.19019	-2.17779	-2.1654	-2.153	-2.14061	-2.12822	-2.11582	-2.10343	-2.09103	-2.07864	-2.06624	-2.05385	-2.04146	-2.02906	-2.01667	-2.00428	-1.99188	-1.97949	-1.9671	-1.95471	-1.94231	-1.92992	-1.91753	-1.90514	-1.89275	-1.88036	-1.86797	-1.85558	-1.84319	-1.83081	-1.81842	-1.80603	-1.79365	-1.78126	-1.76888	-1.75649	-1.74411	-1.73173
Ndrg1	-2.68198	-2.67103	-2.66008	-2.64913	-2.63817	-2.62722	-2.61627	-2.60532	-2.59437	-2.58342	-2.57247	-2.56152	-2.55057	-2.53961	-2.52866	-2.51771	-2.50676	-2.49581	-2.48486	-2.47391	-2.46296	-2.452	-2.44105	-2.4301	-2.41915	-2.4082	-2.39725	-2.3863	-2.37535	-2.3644	-2.35344	-2.34249	-2.33154	-2.32059	-2.30964	-2.29869	-2.28774	-2.27679	-2.26584	-2.25489	-2.24394	-2.23299	-2.22204	-2.21109	-2.20014	-2.18919	-2.17824	-2.16729	-2.15634
Tmsb4x	-1.52604	-1.51486	-1.50367	-1.49248	-1.48129	-1.47011	-1.45892	-1.44773	-1.43655	-1.42536	-1.41418	-1.40299	-1.3918	-1.38062	-1.36943	-1.35825	-1.34707	-1.33588	-1.3247	-1.31352	-1.30233	-1.29115	-1.27997	-1.26879	-1.25762	-1.24644	-1.23526	-1.22409	-1.21291	-1.20174	-1.19056	-1.17939	-1.16822	-1.15706	-1.14589	-1.13472	-1.12356	-1.1124	-1.10124	-1.09008	-1.07892	-1.06776	-1.05661	-1.04546	-1.03431	-1.02316	-1.01202	-1.00087	-0.989733
Lgals4	-2.72412	-2.71282	-2.70151	-2.69021	-2.6789	-2.6676	-2.6563	-2.64499	-2.63369	-2.62239	-2.61108	-2.59978	-2.58848	-2.57717	-2.56587	-2.55457	-2.54326	-2.53196	-2.52066	-2.50936	-2.49806	-2.48676	-2.47546	-2.46416	-2.45286	-2.44156	-2.43026	-2.41896	-2.40766	-2.39637	-2.38507	-2.37378	-2.36248	-2.35119	-2.33989	-2.3286	-2.31731	-2.30602	-2.29473	-2.28344	-2.27216	-2.26087	-2.24959	-2.2383	-2.22702	-2.21574	-2.20446	-2.19318	-2.18191
Clu	-2.34623	-2.33853	-2.33083	-2.32313	-2.31543	-2.30772	-2.30002	-2.29232	-2.28462	-2.27691	-2.26921	-2.26151	-2.25381	-2.2461	-2.2384	-2.23069	-2.22299	-2.21528	-2.20758	-2.19987	-2.19216	-2.18446	-2.17675	-2.16904	-2.16133	-2.15362	-2.14591	-2.13819	-2.13048	-2.12277	-2.11505	-2.10733	-2.09962	-2.0919	-2.08418	-2.07646	-2.06874	-2.06101	-2.05329	-2.04556	-2.03784	-2.03011	-2.02238	-2.01465	-2.00692	-1.99919	-1.99145	-1.98371	-1.97598
Ihh	-2.64609	-2.63383	-2.62156	-2.6093	-2.59703	-2.58477	-2.57251	-2.56024	-2.54798	-2.53571	-2.52345	-2.51118	-2.49892	-2.48666	-2.47439	-2.46213	-2.44986	-2.4376	-2.42534	-2.41307	-2.40081	-2.38855	-2.37628	-2.36402	-2.35176	-2.3395	-2.32724	-2.31497	-2.30271	-2.29045	-2.27819	-2.26593	-2.25367	-2.24142	-2.22916	-2.2169	-2.20464	-2.19239	-2.18013	-2.16788	-2.15563	-2.14337	-2.13112	-2.11887	-2.10662	-2.09437	-2.08212	-2.06988	-2.05763
Tmsb10	-0.534514	-0.52626	-0.518006	-0.509752	-0.501498	-0.493244	-0.48499	-0.476737	-0.468483	-0.46023	-0.451978	-0.443725	-0.435473	-0.427222	-0.418971	-0.410721	-0.402472	-0.394224	-0.385976	-0.37773	-0.369485	-0.361241	-0.352998	-0.344757	-0.336517	-0.328279	-0.320042	-0.311808	-0.303575	-0.295345	-0.287117	-0.278891	-0.270667	-0.262447	-0.254228	-0.246013	-0.237801	-0.229591	-0.221385	-0.213182	-0.204983	-0.196788	-0.188596	-0.180408	-0.172224	-0.164044	-0.155868	-0.147697	-0.139531
Smim6	-2.61711	-2.60676	-2.5964	-2.58605	-2.5757	-2.56534	-2.55499	-2.54464	-2.53429	-2.52393	-2.51358	-2.50323	-2.49288	-2.48252	-2.47217	-2.46182	-2.45147	-2.44112	-2.43077	-2.42042	-2.41007	-2.39972	-2.38937	-2.37902	-2.36867	-2.35832	-2.34798	-2.33763	-2.32729	-2.31694	-2.3066	-2.29626	-2.28592	-2.27558	-2.26524	-2.2549	-2.24456	-2.23423	-2.2239	-2.21356	-2.20323	-2.19291	-2.18258	-2.17226	-2.16193	-2.15161	-2.14129	-2.13098	-2.12066
Scd2	0.156183	0.160369	0.164556	0.168742	0.172929	0.177115	0.181301	0.185487	0.189673	0.193859	0.198045	0.20223	0.206416	0.210601	0.214785	0.21897	0.223154	0.227338	0.231521	0.235704	0.239887	0.244069	0.248251	0.252433	0.256614	0.260794	0.264974	0.269154	0.273332	0.277511	0.281689	0.285866	0.290042	0.294218	0.298393	0.302567	0.306741	0.310913	0.315085	0.319256	0.323426	0.327595	0.331763	0.33593	0.340095	0.34426	0.348423	0.352585	0.356746
Id1	-1.8508	-1.8397	-1.8286	-1.8175	-1.80639	-1.79529	-1.78419	-1.77309	-1.76198	-1.75088	-1.73978	-1.72868	-1.71757	-1.70647	-1.69537	-1.68427	-1.67316	-1.66206	-1.65096	-1.63985	-1.62875	-1.61764	-1.60654	-1.59543	-1.58433	-1.57322	-1.56212	-1.55101	-1.5399	-1.52879	-1.51769	-1.50658	-1.49547	-1.48436	-1.47325	-1.46214	-1.45103	-1.43992	-1.42881	-1.4177	-1.40659	-1.39548	-1.38437	-1.37326	-1.36215	-1.35104	-1.33993	-1.32882	-1.31771
Krt19	-2.53625	-2.51882	-2.50139	-2.48396	-2.46653	-2.4491	-2.43167	-2.41424	-2.39681	-2.37938	-2.36195	-2.34452	-2.3271	-2.30967	-2.29224	-2.27482	-2.25739	-2.23997	-2.22255	-2.20513	-2.18771	-2.1703	-2.15288	-2.13547	-2.11806	-2.10066	-2.08325	-2.06585	-2.04846	-2.03106	-2.01368	-1.99629	-1.97891	-1.96154	-1.94417	-1.9268	-1.90945	-1.89209	-1.87475	-1.85741	-1.84008	-1.82275	-1.80543	-1.78812	-1.77082	-1.75353	-1.73625	-1.71897	-1.70171
Eci1	-2.52308	-2.51276	-2.50243	-2.49211	-2.48179	-2.47146	-2.46114	-2.45082	-2.44049	-2.43017	-2.41985	-2.40953	-2.3992	-2.38888	-2.37856	-2.36824	-2.35792	-2.3476	-2.33727	-2.32695	-2.31663	-2.30631	-2.296	-2.28568	-2.27536	-2.26504	-2.25472	-2.24441	-2.23409	-2.22378	-2.21346	-2.20315	-2.19283	-2.18252	-2.1722	-2.16189	-2.15158	-2.14127	-2.13096	-2.12065	-2.11034	-2.10003	-2.08972	-2.07941	-2.06911	-2.0588	-2.04849	-2.03819	-2.02788
Hes1	-0.65521	-0.647175	-0.639141	-0.631106	-0.623072	-0.615037	-0.607003	-0.598969	-0.590934	-0.582901	-0.574867	-0.566833	-0.5588	-0.550768	-0.542735	-0.534703	-0.526672	-0.518641	-0.510611	-0.502582	-0.494553	-0.486525	-0.478498	-0.470472	-0.462447	-0.454423	-0.446401	-0.438379	-0.430359	-0.42234	-0.414323	-0.406307	-0.398293	-0.390281	-0.38227	-0.374261	-0.366254	-0.358249	-0.350246	-0.342246	-0.334247	-0.326251	-0.318257	-0.310266	-0.302277	-0.294291	-0.286308	-0.278328	-0.27035
Sprr2a3	-0.0354163	-0.0322728	-0.0291293	-0.0259859	-0.0228425	-0.0196992	-0.016556	-0.0134129	-0.0102699	-0.00712713	-0.00398446	-0.000841945	0.00230042	0.00544264	0.00858473	0.0117267	0.0148686	0.0180104	0.0211522	0.0242939	0.0274356	0.0305773	0.0337189	0.0368606	0.0400022	0.0431439	0.0462855	0.0494271	0.0525686	0.0557099	0.0588512	0.0619924	0.0651333	0.0682741	0.0714146	0.074555	0.077695	0.0808348	0.0839745	0.0871141	0.0902536	0.0933932	0.0965327	0.0996725	0.102812	0.105953	0.109093	0.112234	0.115376
Tesc	-2.18053	-2.17394	-2.16736	-2.16077	-2.15419	-2.1476	-2.14102	-2.13443	-2.12785	-2.12126	-2.11468	-2.10809	-2.10151	-2.09492	-2.08834	-2.08175	-2.07517	-2.06858	-2.06199	-2.05541	-2.04882	-2.04223	-2.03565	-2.02906	-2.02247	-2.01589	-2.0093	-2.00271	-1.99612	-1.98953	-1.98294	-1.97636	-1.96977	-1.96318	-1.95659	-1.95	-1.94341	-1.93682	-1.93022	-1.92363	-1.91704	-1.91045	-1.90386	-1.89727	-1.89067	-1.88408	-1.87749	-1.87089	-1.8643
Klf6	-1.41135	-1.3995	-1.38765	-1.3758	-1.36396	-1.35211	-1.34026	-1.32841	-1.31656	-1.30471	-1.29286	-1.28102	-1.26917	-1.25732	-1.24548	-1.23363	-1.22179	-1.20995	-1.1981	-1.18626	-1.17442	-1.16259	-1.15075	-1.13891	-1.12708	-1.11525	-1.10342	-1.09159	-1.07976	-1.06794	-1.05612	-1.0443	-1.03248	-1.02067	-1.00885	-0.997046	-0.985241	-0.973439	-0.961641	-0.949846	-0.938054	-0.926266	-0.914481	-0.902701	-0.890924	-0.879151	-0.867382	-0.855618	-0.843858
Fosb	-2.96007	-2.94526	-2.93045	-2.91564	-2.90083	-2.88602	-2.87121	-2.8564	-2.84159	-2.82678	-2.81197	-2.79716	-2.78235	-2.76754	-2.75273	-2.73792	-2.72312	-2.70831	-2.6935	-2.6787	-2.6639	-2.64909	-2.63429	-2.61949	-2.60469	-2.5899	-2.5751	-2.56031	-2.54552	-2.53073	-2.51594	-2.50116	-2.48638	-2.4716	-2.45683	-2.44205	-2.42728	-2.41252	-2.39776	-2.383	-2.36824	-2.35349	-2.33875	-2.324	-2.30927	-2.29453	-2.27981	-2.26508	-2.25037
Atf3	-1.83248	-1.81894	-1.80539	-1.79184	-1.77829	-1.76474	-1.7512	-1.73765	-1.7241	-1.71056	-1.69701	-1.68347	-1.66992	-1.65638	-1.64284	-1.62929	-1.61575	-1.60221	-1.58867	-1.57513	-1.5616	-1.54806	-1.53453	-1.521	-1.50747	-1.49394	-1.48042	-1.4669	-1.45338	-1.43986	-1.42635	-1.41284	-1.39934	-1.38583	-1.37234	-1.35884	-1.34535	-1.33187	-1.31839	-1.30491	-1.29144	-1.27797	-1.26451	-1.25106	-1.23761	-1.22417	-1.21073	-1.1973	-1.18388
Pgc	-1.05446	-1.05372	-1.05298	-1.05224	-1.05149	-1.05075	-1.05001	-1.04926	-1.04852	-1.04778	-1.04703	-1.04629	-1.04555	-1.04481	-1.04406	-1.04332	-1.04258	-1.04184	-1.04109	-1.04035	-1.03961	-1.03887	-1.03813	-1.03738	-1.03664	-1.0359	-1.03516	-1.03442	-1.03368	-1.03294	-1.0322	-1.03146	-1.03072	-1.02998	-1.02924	-1.02851	-1.02777	-1.02703	-1.0263	-1.02556	-1.02482	-1.02409	-1.02335	-1.02262	-1.02189	-1.02115	-1.02042	-1.01969	-1.01896
Pla2g1b	-1.36374	-1.36147	-1.3592	-1.35694	-1.35467	-1.3524	-1.35014	-1.34787	-1.3456	-1.34333	-1.34107	-1.3388	-1.33653	-1.33427	-1.332	-1.32973	-1.32747	-1.3252	-1.32293	-1.32067	-1.3184	-1.31613	-1.31387	-1.3116	-1.30934	-1.30707	-1.3048	-1.30254	-1.30027	-1.29801	-1.29574	-1.29348	-1.29122	-1.28895	-1.28669	-1.28443	-1.28216	-1.2799	-1.27764	-1.27538	-1.27312	-1.27086	-1.26859	-1.26633	-1.26407	-1.26182	-1.25956	-1.2573	-1.25504
Muc6	-1.08921	-1.08845	-1.08768	-1.08691	-1.08614	-1.08537	-1.08461	-1.08384	-1.08307	-1.0823	-1.08153	-1.08077	-1.08	-1.07923	-1.07846	-1.07769	-1.07693	-1.07616	-1.07539	-1.07463	-1.07386	-1.07309	-1.07233	-1.07156	-1.07079	-1.07003	-1.06926	-1.0685	-1.06773	-1.06697	-1.0662	-1.06544	-1.06468	-1.06391	-1.06315	-1.06239	-1.06163	-1.06086	-1.0601	-1.05934	-1.05858	-1.05782	-1.05707	-1.05631	-1.05555	-1.05479	-1.05404	-1.05328	-1.05252
Agr2	-2.00626	-2.00039	-1.99452	-1.98865	-1.98278	-1.97691	-1.97104	-1.96517	-1.9593	-1.95343	-1.94756	-1.94169	-1.93582	-1.92995	-1.92408	-1.91821	-1.91234	-1.90647	-1.9006	-1.89473	-1.88886	-1.88299	-1.87712	-1.87125	-1.86539	-1.85952	-1.85365	-1.84778	-1.84192	-1.83605	-1.83019	-1.82432	-1.81846	-1.81259	-1.80673	-1.80086	-1.795	-1.78914	-1.78328	-1.77742	-1.77156	-1.7657	-1.75984	-1.75398	-1.74813	-1.74227	-1.73642	-1.73056	-1.72471
Clps	-1.34097	-1.33857	-1.33617	-1.33378	-1.33138	-1.32898	-1.32658	-1.32418	-1.32178	-1.31938	-1.31698	-1.31458	-1.31218	-1.30979	-1.30739	-1.30499	-1.30259	-1.30019	-1.29779	-1.29539	-1.29299	-1.2906	-1.2882	-1.2858	-1.2834	-1.281	-1.27861	-1.27621	-1.27381	-1.27141	-1.26902	-1.26662	-1.26422	-1.26183	-1.25943	-1.25704	-1.25464	-1.25225	-1.24985	-1.24746	-1.24506	-1.24267	-1.24028	-1.23788	-1.23549	-1.2331	-1.23071	-1.22832	-1.22593
Tmed6	-1.47041	-1.46768	-1.46495	-1.46222	-1.45949	-1.45675	-1.45402	-1.45129	-1.44856	-1.44583	-1.44309	-1.44036	-1.43763	-1.4349	-1.43217	-1.42943	-1.4267	-1.42397	-1.42124	-1.4185	-1.41577	-1.41304	-1.4103	-1.40757	-1.40484	-1.4021	-1.39937	-1.39664	-1.3939	-1.39117	-1.38843	-1.3857	-1.38296	-1.38023	-1.37749	-1.37476	-1.37202	-1.36928	-1.36655	-1.36381	-1.36107	-1.35834	-1.3556	-1.35286	-1.35012	-1.34738	-1.34464	-1.3419	-1.33916
Chd9	-0.946308	-0.945708	-0.945108	-0.944507	-0.943907	-0.943307	-0.942707	-0.942106	-0.941506	-0.940906	-0.940306	-0.939706	-0.939106	-0.938506	-0.937907	-0.937307	-0.936708	-0.936109	-0.93551	-0.934912	-0.934314	-0.933716	-0.933119	-0.932521	-0.931925	-0.931328	-0.930733	-0.930137	-0.929542	-0.928947	-0.928353	-0.92776	-0.927166	-0.926574	-0.925982	-0.925391	-0.9248	-0.92421	-0.923621	-0.923032	-0.922444	-0.921857	-0.921271	-0.920686	-0.920102	-0.919519	-0.918936	-0.918355	-0.917775
Creb3l1	-1.83859	-1.83392	-1.82926	-1.82459	-1.81993	-1.81526	-1.81059	-1.80593	-1.80126	-1.7966	-1.79193	-1.78726	-1.7826	-1.77793	-1.77327	-1.7686	-1.76393	-1.75926	-1.7546	-1.74993	-1.74526	-1.74059	-1.73593	-1.73126	-1.72659	-1.72192	-1.71725	-1.71258	-1.70791	-1.70324	-1.69857	-1.6939	-1.68923	-1.68456	-1.67989	-1.67522	-1.67054	-1.66587	-1.6612	-1.65653	-1.65185	-1.64718	-1.64251	-1.63783	-1.63316	-1.62848	-1.62381	-1.61913	-1.61446
Snhg18	-1.46767	-1.46483	-1.46198	-1.45914	-1.4563	-1.45345	-1.45061	-1.44777	-1.44492	-1.44208	-1.43924	-1.43639	-1.43355	-1.43071	-1.42787	-1.42502	-1.42218	-1.41934	-1.4165	-1.41365	-1.41081	-1.40797	-1.40513	-1.40228	-1.39944	-1.3966	-1.39376	-1.39092	-1.38808	-1.38523	-1.38239	-1.37955	-1.37671	-1.37387	-1.37103	-1.36819	-1.36535	-1.36251	-1.35967	-1.35683	-1.35399	-1.35115	-1.34831	-1.34547	-1.34264	-1.3398	-1.33696	-1.33412	-1.33129
Pga5	-1.62435	-1.62085	-1.61734	-1.61383	-1.61033	-1.60682	-1.60331	-1.59981	-1.5963	-1.59279	-1.58929	-1.58578	-1.58228	-1.57877	-1.57526	-1.57176	-1.56825	-1.56474	-1.56124	-1.55773	-1.55423	-1.55072	-1.54722	-1.54371	-1.54021	-1.5367	-1.5332	-1.52969	-1.52619	-1.52268	-1.51918	-1.51568	-1.51217	-1.50867	-1.50517	-1.50167	-1.49817	-1.49466	-1.49116	-1.48766	-1.48416	-1.48066	-1.47716	-1.47366	-1.47016	-1.46667	-1.46317	-1.45967	-1.45617
Pdia2	-1.32674	-1.32478	-1.32282	-1.32085	-1.31889	-1.31693	-1.31497	-1.313	-1.31104	-1.30908	-1.30712	-1.30515	-1.30319	-1.30123	-1.29927	-1.29731	-1.29534	-1.29338	-1.29142	-1.28946	-1.2875	-1.28553	-1.28357	-1.28161	-1.27965	-1.27769	-1.27573	-1.27376	-1.2718	-1.26984	-1.26788	-1.26592	-1.26396	-1.262	-1.26003	-1.25807	-1.25611	-1.25415	-1.25219	-1.25023	-1.24827	-1.24631	-1.24435	-1.24239	-1.24043	-1.23847	-1.23651	-1.23455	-1.23259
Fkbp11	-2.00284	-1.99719	-1.99154	-1.98589	-1.98024	-1.9746	-1.96895	-1.9633	-1.95765	-1.952	-1.94635	-1.9407	-1.93506	-1.92941	-1.92376	-1.91811	-1.91246	-1.90681	-1.90116	-1.89552	-1.88987	-1.88422	-1.87857	-1.87292	-1.86728	-1.86163	-1.85598	-1.85033	-1.84468	-1.83904	-1.83339	-1.82774	-1.8221	-1.81645	-1.8108	-1.80516	-1.79951	-1.79386	-1.78822	-1.78257	-1.77693	-1.77128	-1.76564	-1.75999	-1.75435	-1.74871	-1.74306	-1.73742	-1.73178
Tmed3	-1.13469	-1.13422	-1.13375	-1.13329	-1.13282	-1.13235	-1.13189	-1.13142	-1.13095	-1.13049	-1.13002	-1.12955	-1.12908	-1.12861	-1.12814	-1.12767	-1.1272	-1.12673	-1.12626	-1.12579	-1.12531	-1.12484	-1.12436	-1.12389	-1.12341	-1.12293	-1.12245	-1.12197	-1.12148	-1.121	-1.12051	-1.12002	-1.11953	-1.11904	-1.11854	-1.11805	-1.11755	-1.11704	-1.11654	-1.11603	-1.11552	-1.11501	-1.1145	-1.11398	-1.11346	-1.11293	-1.1124	-1.11187	-1.11134
Gm43305	-1.21062	-1.20918	-1.20773	-1.20629	-1.20485	-1.2034	-1.20196	-1.20052	-1.19907	-1.19763	-1.19619	-1.19474	-1.1933	-1.19186	-1.19042	-1.18897	-1.18753	-1.18609	-1.18464	-1.1832	-1.18176	-1.18032	-1.17887	-1.17743	-1.17599	-1.17455	-1.17311	-1.17167	-1.17022	-1.16878	-1.16734	-1.1659	-1.16446	-1.16302	-1.16158	-1.16014	-1.1587	-1.15726	-1.15582	-1.15438	-1.15294	-1.15151	-1.15007	-1.14863	-1.14719	-1.14575	-1.14432	-1.14288	-1.14144
Rbp2	-0.404833	-0.408196	-0.41156	-0.414923	-0.418286	-0.421649	-0.425012	-0.428375	-0.431738	-0.4351	-0.438462	-0.441823	-0.445184	-0.448544	-0.451903	-0.455261	-0.458618	-0.461974	-0.465328	-0.468682	-0.472033	-0.475383	-0.478731	-0.482077	-0.485421	-0.488762	-0.492101	-0.495438	-0.498772	-0.502104	-0.505432	-0.508757	-0.512079	-0.515398	-0.518714	-0.522026	-0.525334	-0.528638	-0.531939	-0.535235	-0.538527	-0.541815	-0.545098	-0.548377	-0.551651	-0.55492	-0.558183	-0.561442	-0.564695
Furin	-0.894795	-0.894697	-0.8946	-0.894502	-0.894404	-0.894307	-0.894209	-0.894111	-0.894014	-0.893916	-0.893818	-0.89372	-0.893623	-0.893525	-0.893427	-0.89333	-0.893232	-0.893134	-0.893036	-0.892939	-0.892841	-0.892743	-0.892645	-0.892548	-0.89245	-0.892352	-0.892255	-0.892157	-0.892059	-0.891962	-0.891864	-0.891767	-0.891669	-0.891572	-0.891475	-0.891377	-0.89128	-0.891183	-0.891086	-0.890989	-0.890893	-0.890796	-0.8907	-0.890604	-0.890508	-0.890412	-0.890316	-0.890221	-0.890125
Cblif	-1.50244	-1.4991	-1.49575	-1.4924	-1.48905	-1.48571	-1.48236	-1.47901	-1.47566	-1.47232	-1.46897	-1.46562	-1.46227	-1.45893	-1.45558	-1.45223	-1.44888	-1.44554	-1.44219	-1.43884	-1.4355	-1.43215	-1.4288	-1.42545	-1.42211	-1.41876	-1.41541	-1.41207	-1.40872	-1.40537	-1.40203	-1.39868	-1.39533	-1.39199	-1.38864	-1.38529	-1.38195	-1.3786	-1.37526	-1.37191	-1.36857	-1.36522	-1.36188	-1.35853	-1.35519	-1.35184	-1.3485	-1.34516	-1.34181
Tff2	-1.85886	-1.85401	-1.84916	-1.84432	-1.83947	-1.83462	-1.82977	-1.82492	-1.82007	-1.81522	-1.81037	-1.80552	-1.80067	-1.79582	-1.79098	-1.78613	-1.78128	-1.77643	-1.77158	-1.76674	-1.76189	-1.75704	-1.75219	-1.74735	-1.7425	-1.73766	-1.73281	-1.72797	-1.72312	-1.71828	-1.71343	-1.70859	-1.70375	-1.69891	-1.69407	-1.68923	-1.68439	-1.67955	-1.67471	-1.66988	-1.66504	-1.66021	-1.65537	-1.65054	-1.64571	-1.64088	-1.63605	-1.63122	-1.62639
Gkn3	-1.73672	-1.73255	-1.72838	-1.7242	-1.72003	-1.71585	-1.71168	-1.7075	-1.70333	-1.69915	-1.69498	-1.69081	-1.68663	-1.68246	-1.67828	-1.67411	-1.66993	-1.66576	-1.66159	-1.65741	-1.65324	-1.64907	-1.64489	-1.64072	-1.63655	-1.63237	-1.6282	-1.62403	-1.61986	-1.61569	-1.61151	-1.60734	-1.60317	-1.599	-1.59483	-1.59066	-1.58649	-1.58232	-1.57815	-1.57398	-1.56981	-1.56565	-1.56148	-1.55731	-1.55314	-1.54897	-1.5448	-1.54064	-1.53647
Spp1	-1.93728	-1.93256	-1.92785	-1.92313	-1.91842	-1.9137	-1.90899	-1.90428	-1.89956	-1.89485	-1.89013	-1.88542	-1.8807	-1.87599	-1.87127	-1.86656	-1.86184	-1.85713	-1.85241	-1.84769	-1.84298	-1.83826	-1.83355	-1.82883	-1.82411	-1.8194	-1.81468	-1.80996	-1.80524	-1.80052	-1.7958	-1.79108	-1.78636	-1.78164	-1.77691	-1.77219	-1.76747	-1.76274	-1.75801	-1.75329	-1.74856	-1.74383	-1.7391	-1.73436	-1.72963	-1.7249	-1.72016	-1.71542	-1.71068
Klf2	-1.52725	-1.52352	-1.51979	-1.51605	-1.51232	-1.50859	-1.50486	-1.50113	-1.4974	-1.49367	-1.48993	-1.4862	-1.48247	-1.47874	-1.47501	-1.47128	-1.46755	-1.46382	-1.46008	-1.45635	-1.45262	-1.44889	-1.44516	-1.44143	-1.4377	-1.43397	-1.43024	-1.42651	-1.42278	-1.41905	-1.41532	-1.41159	-1.40786	-1.40413	-1.4004	-1.39667	-1.39295	-1.38922	-1.38549	-1.38176	-1.37804	-1.37431	-1.37058	-1.36686	-1.36313	-1.35941	-1.35568	-1.35196	-1.34823
Hspa1b	2.77412	2.76073	2.74734	2.73395	2.72056	2.70717	2.69378	2.6804	2.66701	2.65362	2.64023	2.62684	2.61345	2.60006	2.58667	2.57328	2.55989	2.5465	2.53312	2.51973	2.50634	2.49295	2.47956	2.46617	2.45278	2.4394	2.42601	2.41262	2.39924	2.38585	2.37247	2.35908	2.3457	2.33231	2.31893	2.30555	2.29217	2.27879	2.26541	2.25204	2.23866	2.22529	2.21191	2.19854	2.18517	2.1718	2.15844	2.14507	2.13171
Hspa1a	2.66673	2.65233	2.63793	2.62352	2.60912	2.59472	2.58031	2.56591	2.55151	2.53711	2.5227	2.5083	2.4939	2.4795	2.46509	2.45069	2.43629	2.42189	2.40749	2.39309	2.37869	2.36429	2.34989	2.33549	2.3211	2.3067	2.29231	2.27791	2.26352	2.24913	2.23474	2.22035	2.20597	2.19158	2.1772	2.16282	2.14844	2.13407	2.1197	2.10533	2.09096	2.07659	2.06223	2.04787	2.03352	2.01917	2.00482	1.99048	1.97614
Klf4	1.18216	1.17381	1.16546	1.15711	1.14876	1.14041	1.13206	1.12371	1.11537	1.10702	1.09867	1.09032	1.08198	1.07363	1.06529	1.05694	1.0486	1.04026	1.03192	1.02359	1.01525	1.00692	0.998589	0.990261	0.981937	0.973615	0.965296	0.956981	0.948669	0.940361	0.932057	0.923756	0.91546	0.907169	0.898882	0.890599	0.882322	0.87405	0.865784	0.857523	0.849268	0.841019	0.832776	0.82454	0.81631	0.808087	0.799872	0.791664	0.783463
Rhob	-1.78988	-1.783	-1.77613	-1.76925	-1.76237	-1.7555	-1.74862	-1.74174	-1.73487	-1.72799	-1.72112	-1.71424	-1.70737	-1.7005	-1.69362	-1.68675	-1.67988	-1.673	-1.66613	-1.65926	-1.65239	-1.64552	-1.63865	-1.63178	-1.62491	-1.61804	-1.61118	-1.60431	-1.59744	-1.59057	-1.5837	-1.57684	-1.56997	-1.5631	-1.55623	-1.54937	-1.5425	-1.53563	-1.52876	-1.52189	-1.51502	-1.50815	-1.50128	-1.49441	-1.48753	-1.48066	-1.47378	-1.46691	-1.46003
Selenop	-1.77934	-1.77489	-1.77043	-1.76598	-1.76152	-1.75707	-1.75261	-1.74816	-1.7437	-1.73925	-1.73479	-1.73034	-1.72588	-1.72143	-1.71697	-1.71252	-1.70806	-1.70361	-1.69915	-1.6947	-1.69025	-1.68579	-1.68134	-1.67688	-1.67243	-1.66798	-1.66352	-1.65907	-1.65462	-1.65017	-1.64571	-1.64126	-1.63681	-1.63236	-1.62791	-1.62346	-1.61901	-1.61456	-1.61011	-1.60566	-1.60121	-1.59676	-1.59231	-1.58787	-1.58342	-1.57897	-1.57453	-1.57008	-1.56564
C2cd4b	-1.60217	-1.5986	-1.59504	-1.59147	-1.5879	-1.58434	-1.58077	-1.57721	-1.57364	-1.57007	-1.56651	-1.56294	-1.55938	-1.55581	-1.55224	-1.54868	-1.54511	-1.54155	-1.53798	-1.53441	-1.53085	-1.52728	-1.52371	-1.52015	-1.51658	-1.51302	-1.50945	-1.50588	-1.50232	-1.49875	-1.49518	-1.49162	-1.48805	-1.48448	-1.48092	-1.47735	-1.47378	-1.47022	-1.46665	-1.46308	-1.45951	-1.45595	-1.45238	-1.44881	-1.44524	-1.44168	-1.43811	-1.43454	-1.43097
Tsc22d3	-1.14862	-1.14675	-1.14488	-1.14301	-1.14114	-1.13928	-1.13741	-1.13554	-1.13367	-1.1318	-1.12993	-1.12806	-1.12619	-1.12433	-1.12246	-1.12059	-1.11873	-1.11686	-1.11499	-1.11313	-1.11127	-1.1094	-1.10754	-1.10568	-1.10382	-1.10196	-1.1001	-1.09824	-1.09639	-1.09453	-1.09268	-1.09083	-1.08898	-1.08713	-1.08528	-1.08344	-1.08159	-1.07975	-1.07791	-1.07608	-1.07424	-1.07241	-1.07058	-1.06876	-1.06693	-1.06511	-1.06329	-1.06148	-1.05967
Gm49980	-1.05826	-1.05724	-1.05621	-1.05519	-1.05417	-1.05314	-1.05212	-1.05109	-1.05007	-1.04905	-1.04802	-1.047	-1.04598	-1.04496	-1.04393	-1.04291	-1.04189	-1.04086	-1.03984	-1.03882	-1.0378	-1.03678	-1.03576	-1.03474	-1.03372	-1.0327	-1.03168	-1.03066	-1.02964	-1.02862	-1.0276	-1.02658	-1.02557	-1.02455	-1.02353	-1.02252	-1.02151	-1.02049	-1.01948	-1.01847	-1.01745	-1.01644	-1.01543	-1.01443	-1.01342	-1.01241	-1.01141	-1.0104	-1.0094
Dusp1	1.87382	1.86498	1.85615	1.84731	1.83848	1.82964	1.8208	1.81197	1.80313	1.7943	1.78546	1.77663	1.76779	1.75895	1.75012	1.74129	1.73245	1.72362	1.71478	1.70595	1.69712	1.68829	1.67946	1.67063	1.6618	1.65297	1.64415	1.63532	1.6265	1.61767	1.60885	1.60003	1.59121	1.58239	1.57358	1.56476	1.55595	1.54714	1.53833	1.52952	1.52071	1.51191	1.50311	1.4943	1.4855	1.47671	1.46791	1.45912	1.45032
Mt1	-1.50849	-1.5058	-1.50311	-1.50042	-1.49772	-1.49503	-1.49234	-1.48965	-1.48696	-1.48426	-1.48157	-1.47888	-1.47619	-1.4735	-1.47081	-1.46812	-1.46543	-1.46275	-1.46006	-1.45737	-1.45468	-1.452	-1.44931	-1.44663	-1.44395	-1.44127	-1.43858	-1.4359	-1.43322	-1.43055	-1.42787	-1.42519	-1.42252	-1.41984	-1.41717	-1.41449	-1.41182	-1.40915	-1.40648	-1.40381	-1.40114	-1.39847	-1.39581	-1.39314	-1.39048	-1.38781	-1.38515	-1.38249	-1.37983
Rnf152	-1.3252	-1.32322	-1.32125	-1.31928	-1.31731	-1.31533	-1.31336	-1.31139	-1.30942	-1.30744	-1.30547	-1.3035	-1.30152	-1.29955	-1.29757	-1.2956	-1.29362	-1.29165	-1.28967	-1.2877	-1.28572	-1.28374	-1.28176	-1.27979	-1.27781	-1.27583	-1.27385	-1.27187	-1.26988	-1.2679	-1.26592	-1.26394	-1.26195	-1.25997	-1.25798	-1.256	-1.25401	-1.25202	-1.25003	-1.24804	-1.24605	-1.24406	-1.24207	-1.24007	-1.23808	-1.23608	-1.23409	-1.23209	-1.23009
Cited2	-1.79153	-1.78585	-1.78016	-1.77447	-1.76878	-1.7631	-1.75741	-1.75172	-1.74604	-1.74035	-1.73466	-1.72898	-1.72329	-1.7176	-1.71192	-1.70623	-1.70054	-1.69485	-1.68917	-1.68348	-1.67779	-1.6721	-1.66641	-1.66073	-1.65504	-1.64935	-1.64366	-1.63797	-1.63227	-1.62658	-1.62089	-1.6152	-1.6095	-1.60381	-1.59812	-1.59242	-1.58672	-1.58102	-1.57533	-1.56963	-1.56393	-1.55822	-1.55252	-1.54682	-1.54111	-1.53541	-1.5297	-1.52399	-1.51828
Chad	-1.81387	-1.80942	-1.80496	-1.80051	-1.79605	-1.79159	-1.78714	-1.78268	-1.77823	-1.77377	-1.76931	-1.76486	-1.7604	-1.75594	-1.75149	-1.74703	-1.74258	-1.73812	-1.73366	-1.72921	-1.72475	-1.72029	-1.71584	-1.71138	-1.70692	-1.70246	-1.69801	-1.69355	-1.68909	-1.68463	-1.68018	-1.67572	-1.67126	-1.6668	-1.66234	-1.65788	-1.65342	-1.64897	-1.64451	-1.64005	-1.63559	-1.63113	-1.62666	-1.6222	-1.61774	-1.61328	-1.60882	-1.60436	-1.59989
Tcim	-2.46049	-2.45175	-2.44302	-2.43429	-2.42555	-2.41682	-2.40809	-2.39935	-2.39062	-2.38188	-2.37315	-2.36441	-2.35568	-2.34694	-2.33821	-2.32947	-2.32073	-2.312	-2.30326	-2.29452	-2.28578	-2.27703	-2.26829	-2.25955	-2.2508	-2.24205	-2.2333	-2.22455	-2.21579	-2.20704	-2.19828	-2.18951	-2.18075	-2.17198	-2.16321	-2.15444	-2.14566	-2.13688	-2.12809	-2.11931	-2.11051	-2.10172	-2.09292	-2.08411	-2.0753	-2.06648	-2.05766	-2.04883	-2.04
Dusp5	-2.83694	-2.82429	-2.81164	-2.79899	-2.78634	-2.7737	-2.76105	-2.7484	-2.73575	-2.7231	-2.71046	-2.69781	-2.68516	-2.67251	-2.65986	-2.64721	-2.63456	-2.62191	-2.60926	-2.59661	-2.58396	-2.57131	-2.55866	-2.54601	-2.53336	-2.52071	-2.50806	-2.4954	-2.48275	-2.4701	-2.45745	-2.44479	-2.43214	-2.41949	-2.40684	-2.39418	-2.38153	-2.36888	-2.35623	-2.34358	-2.33092	-2.31827	-2.30562	-2.29297	-2.28033	-2.26768	-2.25503	-2.24238	-2.22974
Cst8	-1.86957	-1.86519	-1.8608	-1.85642	-1.85203	-1.84765	-1.84327	-1.83888	-1.8345	-1.83011	-1.82573	-1.82134	-1.81696	-1.81258	-1.80819	-1.80381	-1.79942	-1.79504	-1.79065	-1.78627	-1.78188	-1.7775	-1.77311	-1.76872	-1.76434	-1.75995	-1.75556	-1.75117	-1.74679	-1.7424	-1.73801	-1.73362	-1.72922	-1.72483	-1.72044	-1.71605	-1.71165	-1.70726	-1.70286	-1.69847	-1.69407	-1.68967	-1.68527	-1.68087	-1.67647	-1.67206	-1.66766	-1.66325	-1.65885
Sycn	-1.80652	-1.80278	-1.79904	-1.7953	-1.79155	-1.78781	-1.78407	-1.78033	-1.77659	-1.77285	-1.7691	-1.76536	-1.76162	-1.75788	-1.75413	-1.75039	-1.74665	-1.7429	-1.73916	-1.73541	-1.73167	-1.72792	-1.72418	-1.72043	-1.71668	-1.71293	-1.70918	-1.70543	-1.70168	-1.69793	-1.69418	-1.69043	-1.68667	-1.68292	-1.67916	-1.6754	-1.67164	-1.66788	-1.66412	-1.66035	-1.65659	-1.65282	-1.64905	-1.64528	-1.64151	-1.63773	-1.63396	-1.63018	-1.6264
Tnni3	-1.99794	-1.9922	-1.98647	-1.98073	-1.97499	-1.96925	-1.96352	-1.95778	-1.95204	-1.94631	-1.94057	-1.93483	-1.92909	-1.92336	-1.91762	-1.91188	-1.90614	-1.90041	-1.89467	-1.88893	-1.88319	-1.87745	-1.87172	-1.86598	-1.86024	-1.8545	-1.84876	-1.84302	-1.83728	-1.83154	-1.8258	-1.82006	-1.81432	-1.80858	-1.80284	-1.7971	-1.79136	-1.78562	-1.77988	-1.77414	-1.76839	-1.76265	-1.75691	-1.75116	-1.74542	-1.73967	-1.73393	-1.72818	-1.72244
Fabp3	-1.86024	-1.85579	-1.85135	-1.8469	-1.84246	-1.83801	-1.83357	-1.82912	-1.82467	-1.82023	-1.81578	-1.81134	-1.80689	-1.80244	-1.798	-1.79355	-1.7891	-1.78465	-1.7802	-1.77575	-1.7713	-1.76685	-1.7624	-1.75795	-1.7535	-1.74905	-1.74459	-1.74014	-1.73568	-1.73122	-1.72677	-1.72231	-1.71785	-1.71339	-1.70892	-1.70446	-1.7	-1.69553	-1.69106	-1.68659	-1.68212	-1.67765	-1.67318	-1.66871	-1.66423	-1.65975	-1.65527	-1.65079	-1.64631
Cd36	-1.30965	-1.31035	-1.31105	-1.31175	-1.31244	-1.31314	-1.31384	-1.31454	-1.31523	-1.31593	-1.31662	-1.31732	-1.31801	-1.31869	-1.31938	-1.32006	-1.32074	-1.32142	-1.32209	-1.32276	-1.32342	-1.32408	-1.32474	-1.32539	-1.32603	-1.32667	-1.32731	-1.32793	-1.32855	-1.32917	-1.32977	-1.33037	-1.33096	-1.33155	-1.33212	-1.33269	-1.33324	-1.33379	-1.33433	-1.33486	-1.33538	-1.33589	-1.33639	-1.33688	-1.33735	-1.33782	-1.33827	-1.33871	-1.33914
Kcne2	-1.96992	-1.96478	-1.95964	-1.9545	-1.94935	-1.94421	-1.93907	-1.93393	-1.92879	-1.92364	-1.9185	-1.91336	-1.90822	-1.90308	-1.89793	-1.89279	-1.88765	-1.88251	-1.87737	-1.87222	-1.86708	-1.86194	-1.8568	-1.85165	-1.84651	-1.84137	-1.83622	-1.83108	-1.82593	-1.82079	-1.81564	-1.8105	-1.80535	-1.80021	-1.79506	-1.78991	-1.78476	-1.77962	-1.77447	-1.76932	-1.76417	-1.75902	-1.75387	-1.74871	-1.74356	-1.73841	-1.73325	-1.7281	-1.72294
Smim38	-1.8161	-1.81214	-1.80817	-1.8042	-1.80024	-1.79627	-1.7923	-1.78834	-1.78437	-1.78041	-1.77644	-1.77247	-1.76851	-1.76454	-1.76057	-1.75661	-1.75264	-1.74868	-1.74471	-1.74074	-1.73678	-1.73281	-1.72884	-1.72488	-1.72091	-1.71694	-1.71297	-1.70901	-1.70504	-1.70107	-1.6971	-1.69313	-1.68916	-1.68519	-1.68122	-1.67725	-1.67327	-1.6693	-1.66533	-1.66135	-1.65738	-1.6534	-1.64942	-1.64544	-1.64147	-1.63749	-1.6335	-1.62952	-1.62554
Cdkn2b	-1.23174	-1.23091	-1.23009	-1.22927	-1.22844	-1.22762	-1.22679	-1.22597	-1.22514	-1.22432	-1.22349	-1.22266	-1.22183	-1.22101	-1.22017	-1.21934	-1.21851	-1.21767	-1.21684	-1.216	-1.21515	-1.21431	-1.21346	-1.21261	-1.21176	-1.2109	-1.21004	-1.20917	-1.2083	-1.20743	-1.20655	-1.20567	-1.20479	-1.20389	-1.203	-1.2021	-1.20119	-1.20028	-1.19936	-1.19844	-1.19751	-1.19657	-1.19563	-1.19468	-1.19373	-1.19277	-1.1918	-1.19082	-1.18984
Cox7a1	-2.01433	-2.00814	-2.00194	-1.99575	-1.98956	-1.98337	-1.97717	-1.97098	-1.96479	-1.95859	-1.9524	-1.94621	-1.94002	-1.93382	-1.92763	-1.92144	-1.91524	-1.90905	-1.90285	-1.89666	-1.89047	-1.88427	-1.87808	-1.87188	-1.86569	-1.8595	-1.8533	-1.84711	-1.84091	-1.83472	-1.82852	-1.82233	-1.81614	-1.80994	-1.80375	-1.79756	-1.79136	-1.78517	-1.77898	-1.77279	-1.76659	-1.7604	-1.75421	-1.74802	-1.74183	-1.73564	-1.72945	-1.72326	-1.71708
Prnp	3.30374	3.28332	3.2629	3.24248	3.22206	3.20165	3.18123	3.16081	3.1404	3.11998	3.09957	3.07915	3.05874	3.03833	3.01793	2.99752	2.97712	2.95672	2.93633	2.91594	2.89555	2.87518	2.8548	2.83443	2.81407	2.79372	2.77337	2.75304	2.73271	2.71239	2.69208	2.67178	2.65149	2.63122	2.61095	2.5907	2.57046	2.55024	2.53003	2.50983	2.48965	2.46948	2.44933	2.42919	2.40908	2.38898	2.36889	2.34883	2.32878
2200002J24Rik	-1.59846	-1.59579	-1.59311	-1.59044	-1.58777	-1.58509	-1.58242	-1.57974	-1.57707	-1.5744	-1.57172	-1.56905	-1.56637	-1.5637	-1.56103	-1.55835	-1.55568	-1.553	-1.55033	-1.54765	-1.54498	-1.5423	-1.53963	-1.53695	-1.53427	-1.5316	-1.52892	-1.52625	-1.52357	-1.52089	-1.51821	-1.51554	-1.51286	-1.51018	-1.5075	-1.50482	-1.50214	-1.49946	-1.49678	-1.49409	-1.49141	-1.48873	-1.48604	-1.48336	-1.48067	-1.47798	-1.47529	-1.4726	-1.46991
Slc4a2	-2.15535	-2.14755	-2.13976	-2.13196	-2.12416	-2.11637	-2.10857	-2.10077	-2.09298	-2.08518	-2.07738	-2.06959	-2.06179	-2.054	-2.0462	-2.03841	-2.03062	-2.02283	-2.01503	-2.00724	-1.99945	-1.99167	-1.98388	-1.97609	-1.96831	-1.96053	-1.95275	-1.94497	-1.93719	-1.92941	-1.92164	-1.91386	-1.90609	-1.89832	-1.89055	-1.88279	-1.87503	-1.86726	-1.85951	-1.85175	-1.844	-1.83624	-1.8285	-1.82075	-1.81301	-1.80527	-1.79753	-1.7898	-1.78207
Atp4b	-1.8838	-1.87863	-1.87345	-1.86827	-1.86309	-1.85791	-1.85273	-1.84755	-1.84237	-1.8372	-1.83202	-1.82684	-1.82166	-1.81648	-1.81131	-1.80613	-1.80095	-1.79577	-1.7906	-1.78542	-1.78025	-1.77507	-1.7699	-1.76472	-1.75955	-1.75438	-1.74921	-1.74404	-1.73887	-1.7337	-1.72854	-1.72337	-1.71821	-1.71305	-1.70789	-1.70273	-1.69757	-1.69241	-1.68726	-1.68211	-1.67696	-1.67181	-1.66667	-1.66153	-1.65639	-1.65125	-1.64611	-1.64098	-1.63585
Atp4a	-1.87778	-1.87255	-1.86731	-1.86208	-1.85684	-1.85161	-1.84637	-1.84114	-1.83591	-1.83067	-1.82544	-1.8202	-1.81497	-1.80974	-1.8045	-1.79927	-1.79404	-1.78881	-1.78358	-1.77835	-1.77312	-1.7679	-1.76267	-1.75745	-1.75222	-1.747	-1.74178	-1.73656	-1.73134	-1.72613	-1.72091	-1.7157	-1.71049	-1.70529	-1.70008	-1.69488	-1.68968	-1.68449	-1.67929	-1.6741	-1.66892	-1.66373	-1.65855	-1.65338	-1.64821	-1.64304	-1.63787	-1.63271	-1.62756
Ldhb	-2.30209	-2.29013	-2.27817	-2.26621	-2.25425	-2.24229	-2.23033	-2.21837	-2.20641	-2.19445	-2.18249	-2.17053	-2.15857	-2.14661	-2.13465	-2.12269	-2.11073	-2.09878	-2.08682	-2.07486	-2.0629	-2.05095	-2.03899	-2.02704	-2.01508	-2.00313	-1.99118	-1.97923	-1.96728	-1.95533	-1.94338	-1.93143	-1.91948	-1.90754	-1.8956	-1.88366	-1.87172	-1.85978	-1.84784	-1.83591	-1.82398	-1.81205	-1.80012	-1.7882	-1.77628	-1.76436	-1.75244	-1.74053	-1.72862
Ckb	-1.73164	-1.72863	-1.72562	-1.72262	-1.71961	-1.7166	-1.7136	-1.71059	-1.70758	-1.70457	-1.70157	-1.69856	-1.69555	-1.69253	-1.68952	-1.68651	-1.68349	-1.68048	-1.67746	-1.67444	-1.67141	-1.66839	-1.66536	-1.66233	-1.65929	-1.65625	-1.65321	-1.65017	-1.64712	-1.64407	-1.64101	-1.63795	-1.63488	-1.63181	-1.62873	-1.62565	-1.62257	-1.61947	-1.61637	-1.61327	-1.61016	-1.60704	-1.60392	-1.60079	-1.59766	-1.59451	-1.59136	-1.5882	-1.58504
Clic6	-2.4471	-2.43786	-2.42862	-2.41938	-2.41015	-2.40091	-2.39167	-2.38243	-2.3732	-2.36396	-2.35472	-2.34549	-2.33625	-2.32701	-2.31778	-2.30854	-2.2993	-2.29007	-2.28083	-2.2716	-2.26237	-2.25313	-2.2439	-2.23467	-2.22543	-2.2162	-2.20697	-2.19774	-2.18851	-2.17929	-2.17006	-2.16083	-2.15161	-2.14238	-2.13316	-2.12394	-2.11472	-2.1055	-2.09628	-2.08706	-2.07785	-2.06863	-2.05942	-2.05021	-2.041	-2.0318	-2.02259	-2.01339	-2.00419
Oxct1	1.5898	1.5852	1.58061	1.57601	1.57141	1.56682	1.56222	1.55763	1.55303	1.54843	1.54384	1.53924	1.53465	1.53005	1.52545	1.52086	1.51626	1.51167	1.50707	1.50248	1.49788	1.49329	1.48869	1.4841	1.4795	1.47491	1.47031	1.46572	1.46113	1.45654	1.45195	1.44736	1.44277	1.43818	1.43359	1.429	1.42441	1.41983	1.41524	1.41066	1.40607	1.40149	1.39691	1.39233	1.38775	1.38317	1.37859	1.37402	1.36944
Apoa1	-2.34564	-2.33731	-2.32898	-2.32065	-2.31232	-2.30398	-2.29565	-2.28732	-2.27899	-2.27066	-2.26233	-2.254	-2.24567	-2.23734	-2.22901	-2.22068	-2.21235	-2.20402	-2.19569	-2.18736	-2.17903	-2.1707	-2.16237	-2.15403	-2.1457	-2.13737	-2.12904	-2.12071	-2.11238	-2.10405	-2.09572	-2.08739	-2.07906	-2.07073	-2.0624	-2.05408	-2.04575	-2.03742	-2.02909	-2.02077	-2.01244	-2.00411	-1.99579	-1.98746	-1.97914	-1.97081	-1.96249	-1.95417	-1.94585
Lpl	-1.58776	-1.58493	-1.5821	-1.57927	-1.57644	-1.57361	-1.57078	-1.56796	-1.56513	-1.5623	-1.55947	-1.55664	-1.55381	-1.55098	-1.54815	-1.54532	-1.54249	-1.53966	-1.53683	-1.534	-1.53117	-1.52834	-1.52551	-1.52268	-1.51985	-1.51702	-1.51419	-1.51136	-1.50853	-1.5057	-1.50287	-1.50003	-1.4972	-1.49437	-1.49154	-1.4887	-1.48587	-1.48303	-1.4802	-1.47736	-1.47453	-1.47169	-1.46885	-1.46601	-1.46317	-1.46033	-1.45749	-1.45465	-1.45181
Rep15	-0.792892	-0.792664	-0.792436	-0.792208	-0.79198	-0.791753	-0.791525	-0.791297	-0.791069	-0.790842	-0.790614	-0.790386	-0.790158	-0.789931	-0.789703	-0.789476	-0.789248	-0.789021	-0.788793	-0.788566	-0.788338	-0.788111	-0.787884	-0.787656	-0.787429	-0.787202	-0.786975	-0.786748	-0.786521	-0.786295	-0.786068	-0.785841	-0.785615	-0.785388	-0.785162	-0.784935	-0.784709	-0.784483	-0.784257	-0.784031	-0.783805	-0.783579	-0.783354	-0.783128	-0.782902	-0.782677	-0.782452	-0.782226	-0.782001
Sult1c2	-1.30661	-1.30489	-1.30316	-1.30144	-1.29971	-1.29799	-1.29626	-1.29454	-1.29281	-1.29109	-1.28936	-1.28764	-1.28591	-1.28419	-1.28246	-1.28074	-1.27901	-1.27729	-1.27556	-1.27383	-1.27211	-1.27038	-1.26866	-1.26693	-1.26521	-1.26348	-1.26175	-1.26003	-1.2583	-1.25657	-1.25484	-1.25312	-1.25139	-1.24966	-1.24793	-1.2462	-1.24448	-1.24275	-1.24102	-1.23929	-1.23756	-1.23583	-1.2341	-1.23236	-1.23063	-1.2289	-1.22717	-1.22543	-1.2237
Gsta1	-1.6679	-1.66437	-1.66084	-1.6573	-1.65377	-1.65023	-1.6467	-1.64317	-1.63963	-1.6361	-1.63256	-1.62903	-1.6255	-1.62196	-1.61843	-1.6149	-1.61136	-1.60783	-1.6043	-1.60076	-1.59723	-1.5937	-1.59016	-1.58663	-1.5831	-1.57957	-1.57603	-1.5725	-1.56897	-1.56544	-1.5619	-1.55837	-1.55484	-1.55131	-1.54777	-1.54424	-1.54071	-1.53717	-1.53364	-1.5301	-1.52657	-1.52303	-1.5195	-1.51596	-1.51242	-1.50888	-1.50534	-1.50181	-1.49826
Il18	-1.241	-1.23959	-1.23819	-1.23679	-1.23539	-1.23398	-1.23258	-1.23118	-1.22978	-1.22837	-1.22697	-1.22557	-1.22416	-1.22276	-1.22135	-1.21995	-1.21854	-1.21714	-1.21573	-1.21432	-1.21291	-1.2115	-1.21009	-1.20868	-1.20727	-1.20586	-1.20445	-1.20303	-1.20162	-1.2002	-1.19878	-1.19737	-1.19595	-1.19453	-1.19311	-1.19168	-1.19026	-1.18883	-1.18741	-1.18598	-1.18455	-1.18312	-1.18169	-1.18025	-1.17882	-1.17738	-1.17594	-1.1745	-1.17306
Mucl3	-1.3014	-1.29925	-1.2971	-1.29495	-1.29279	-1.29064	-1.28849	-1.28634	-1.28419	-1.28203	-1.27988	-1.27773	-1.27558	-1.27343	-1.27127	-1.26912	-1.26697	-1.26482	-1.26267	-1.26052	-1.25836	-1.25621	-1.25406	-1.25191	-1.24976	-1.24761	-1.24546	-1.24331	-1.24116	-1.23901	-1.23686	-1.23471	-1.23256	-1.23041	-1.22826	-1.22612	-1.22397	-1.22182	-1.21968	-1.21753	-1.21538	-1.21324	-1.21109	-1.20895	-1.2068	-1.20466	-1.20251	-1.20037	-1.19823
Fhl1	-1.1598	-1.15817	-1.15654	-1.15491	-1.15328	-1.15165	-1.15002	-1.14839	-1.14676	-1.14513	-1.14349	-1.14186	-1.14023	-1.1386	-1.13697	-1.13534	-1.13371	-1.13207	-1.13044	-1.12881	-1.12718	-1.12555	-1.12391	-1.12228	-1.12065	-1.11901	-1.11738	-1.11574	-1.11411	-1.11247	-1.11083	-1.1092	-1.10756	-1.10592	-1.10428	-1.10264	-1.101	-1.09936	-1.09772	-1.09607	-1.09443	-1.09279	-1.09114	-1.0895	-1.08785	-1.0862	-1.08455	-1.0829	-1.08125
Dmbt1	-1.11007	-1.10918	-1.10829	-1.10741	-1.10652	-1.10563	-1.10474	-1.10385	-1.10296	-1.10207	-1.10119	-1.1003	-1.09941	-1.09852	-1.09763	-1.09674	-1.09585	-1.09496	-1.09408	-1.09319	-1.0923	-1.09141	-1.09052	-1.08963	-1.08874	-1.08786	-1.08697	-1.08608	-1.08519	-1.0843	-1.08341	-1.08253	-1.08164	-1.08075	-1.07986	-1.07897	-1.07809	-1.0772	-1.07631	-1.07542	-1.07453	-1.07365	-1.07276	-1.07187	-1.07099	-1.0701	-1.06921	-1.06833	-1.06744
Gsdma2	-0.977831	-0.977248	-0.976664	-0.97608	-0.975496	-0.974912	-0.974328	-0.973744	-0.97316	-0.972576	-0.971992	-0.971408	-0.970824	-0.970241	-0.969657	-0.969073	-0.968489	-0.967905	-0.967321	-0.966738	-0.966154	-0.96557	-0.964986	-0.964402	-0.963819	-0.963235	-0.962651	-0.962067	-0.961484	-0.9609	-0.960316	-0.959732	-0.959149	-0.958565	-0.957981	-0.957397	-0.956813	-0.956229	-0.955646	-0.955062	-0.954478	-0.953894	-0.95331	-0.952726	-0.952142	-0.951558	-0.950974	-0.95039	-0.949806
Tff1	-1.5753	-1.57138	-1.56746	-1.56354	-1.55962	-1.5557	-1.55178	-1.54786	-1.54394	-1.54002	-1.5361	-1.53218	-1.52826	-1.52434	-1.52042	-1.5165	-1.51258	-1.50866	-1.50474	-1.50082	-1.4969	-1.49298	-1.48907	-1.48515	-1.48123	-1.47731	-1.4734	-1.46948	-1.46557	-1.46166	-1.45774	-1.45383	-1.44992	-1.44601	-1.4421	-1.4382	-1.43429	-1.43038	-1.42648	-1.42258	-1.41868	-1.41478	-1.41088	-1.40698	-1.40309	-1.3992	-1.39531	-1.39142	-1.38753
Hpgd	-1.34665	-1.34452	-1.34238	-1.34025	-1.33811	-1.33598	-1.33384	-1.33171	-1.32957	-1.32744	-1.3253	-1.32316	-1.32103	-1.31889	-1.31675	-1.31462	-1.31248	-1.31034	-1.30821	-1.30607	-1.30393	-1.30179	-1.29965	-1.29752	-1.29538	-1.29324	-1.2911	-1.28896	-1.28682	-1.28468	-1.28254	-1.2804	-1.27826	-1.27612	-1.27398	-1.27184	-1.2697	-1.26756	-1.26542	-1.26328	-1.26114	-1.259	-1.25687	-1.25473	-1.25259	-1.25045	-1.24831	-1.24617	-1.24404
Nqo1	-0.904581	-0.905953	-0.907326	-0.908698	-0.910071	-0.911443	-0.912816	-0.914189	-0.915562	-0.916935	-0.918308	-0.919681	-0.921055	-0.922428	-0.923802	-0.925176	-0.926551	-0.927925	-0.929301	-0.930676	-0.932051	-0.933427	-0.934803	-0.93618	-0.937557	-0.938934	-0.940311	-0.941688	-0.943066	-0.944444	-0.945822	-0.9472	-0.948578	-0.949957	-0.951335	-0.952713	-0.954092	-0.95547	-0.956848	-0.958226	-0.959604	-0.960982	-0.962359	-0.963736	-0.965112	-0.966488	-0.967863	-0.969238	-0.970611
S100a6	-1.29974	-1.28477	-1.2698	-1.25483	-1.23986	-1.22489	-1.20992	-1.19495	-1.17998	-1.16501	-1.15005	-1.13508	-1.12012	-1.10516	-1.09021	-1.07525	-1.0603	-1.04536	-1.03042	-1.01548	-1.00055	-0.985631	-0.970715	-0.955805	-0.940904	-0.926011	-0.911127	-0.896252	-0.881389	-0.866536	-0.851695	-0.836866	-0.822051	-0.807249	-0.792462	-0.77769	-0.762934	-0.748194	-0.733472	-0.718768	-0.704082	-0.689415	-0.674769	-0.660142	-0.645537	-0.630954	-0.616394	-0.601857	-0.587344
2210407C18Rik	-1.01695	-1.01579	-1.01462	-1.01346	-1.0123	-1.01114	-1.00997	-1.00881	-1.00765	-1.00648	-1.00532	-1.00416	-1.003	-1.00183	-1.00067	-0.999507	-0.998344	-0.997181	-0.996018	-0.994855	-0.993691	-0.992528	-0.991365	-0.990201	-0.989038	-0.987874	-0.98671	-0.985546	-0.984382	-0.983218	-0.982053	-0.980889	-0.979724	-0.978559	-0.977394	-0.976228	-0.975063	-0.973897	-0.97273	-0.971564	-0.970397	-0.96923	-0.968062	-0.966895	-0.965726	-0.964558	-0.963389	-0.96222	-0.96105
Lypd8	-1.80815	-1.80343	-1.79871	-1.794	-1.78928	-1.78456	-1.77984	-1.77512	-1.7704	-1.76568	-1.76096	-1.75624	-1.75152	-1.74681	-1.74209	-1.73737	-1.73265	-1.72793	-1.72321	-1.71849	-1.71377	-1.70905	-1.70433	-1.69961	-1.69489	-1.69018	-1.68546	-1.68074	-1.67602	-1.6713	-1.66658	-1.66186	-1.65714	-1.65242	-1.6477	-1.64298	-1.63826	-1.63354	-1.62882	-1.6241	-1.61938	-1.61466	-1.60994	-1.60522	-1.6005	-1.59579	-1.59107	-1.58635	-1.58163
Gkn1	-0.470781	-0.471497	-0.472212	-0.472927	-0.473643	-0.474358	-0.475074	-0.475789	-0.476505	-0.47722	-0.477936	-0.478652	-0.479368	-0.480084	-0.4808	-0.481517	-0.482234	-0.482952	-0.483669	-0.484388	-0.485106	-0.485825	-0.486545	-0.487266	-0.487986	-0.488708	-0.489431	-0.490154	-0.490878	-0.491603	-0.492329	-0.493056	-0.493784	-0.494514	-0.495244	-0.495976	-0.496709	-0.497444	-0.49818	-0.498918	-0.499657	-0.500398	-0.501141	-0.501885	-0.502632	-0.50338	-0.50413	-0.504883	-0.505637
Muc5b	-1.54483	-1.54121	-1.53758	-1.53396	-1.53034	-1.52672	-1.52309	-1.51947	-1.51585	-1.51223	-1.5086	-1.50498	-1.50136	-1.49774	-1.49412	-1.49049	-1.48687	-1.48325	-1.47963	-1.47601	-1.47239	-1.46877	-1.46515	-1.46153	-1.45791	-1.45429	-1.45067	-1.44705	-1.44343	-1.43981	-1.4362	-1.43258	-1.42896	-1.42535	-1.42173	-1.41812	-1.4145	-1.41089	-1.40728	-1.40367	-1.40006	-1.39645	-1.39284	-1.38923	-1.38562	-1.38202	-1.37841	-1.37481	-1.37121
Gkn2	-0.38653	-0.387361	-0.388191	-0.389022	-0.389852	-0.390683	-0.391513	-0.392344	-0.393175	-0.394006	-0.394837	-0.395668	-0.396499	-0.39733	-0.398162	-0.398994	-0.399826	-0.400659	-0.401492	-0.402325	-0.403159	-0.403993	-0.404828	-0.405664	-0.4065	-0.407337	-0.408174	-0.409013	-0.409852	-0.410692	-0.411533	-0.412375	-0.413219	-0.414063	-0.414909	-0.415756	-0.416604	-0.417454	-0.418306	-0.419159	-0.420014	-0.42087	-0.421729	-0.422589	-0.423452	-0.424316	-0.425183	-0.426052	-0.426923
Fabp4	-0.689065	-0.689633	-0.690201	-0.69077	-0.691338	-0.691907	-0.692475	-0.693044	-0.693612	-0.69418	-0.694749	-0.695317	-0.695885	-0.696452	-0.69702	-0.697587	-0.698154	-0.69872	-0.699287	-0.699852	-0.700417	-0.700982	-0.701545	-0.702108	-0.702671	-0.703232	-0.703793	-0.704353	-0.704912	-0.70547	-0.706027	-0.706583	-0.707138	-0.707692	-0.708245	-0.708797	-0.709347	-0.709896	-0.710444	-0.71099	-0.711535	-0.712079	-0.712621	-0.713161	-0.7137	-0.714238	-0.714774	-0.715308	-0.71584
Spink1	-0.610448	-0.610703	-0.610958	-0.611214	-0.611469	-0.611724	-0.61198	-0.612235	-0.61249	-0.612745	-0.613001	-0.613256	-0.613512	-0.613767	-0.614022	-0.614278	-0.614533	-0.614789	-0.615044	-0.6153	-0.615555	-0.615811	-0.616066	-0.616322	-0.616577	-0.616833	-0.617088	-0.617344	-0.6176	-0.617855	-0.618111	-0.618366	-0.618622	-0.618878	-0.619133	-0.619389	-0.619645	-0.619901	-0.620157	-0.620413	-0.62067	-0.620926	-0.621182	-0.621439	-0.621696	-0.621953	-0.62221	-0.622467	-0.622725
Nupr1	1.72794	1.71676	1.70558	1.69441	1.68323	1.67206	1.66088	1.6497	1.63853	1.62736	1.61618	1.60501	1.59384	1.58267	1.57151	1.56034	1.54918	1.53802	1.52686	1.51571	1.50455	1.49341	1.48226	1.47112	1.45999	1.44886	1.43773	1.42661	1.4155	1.40439	1.39329	1.38219	1.3711	1.36002	1.34894	1.33787	1.32681	1.31576	1.30471	1.29368	1.28265	1.27163	1.26062	1.24962	1.23863	1.22765	1.21669	1.20573	1.19478
Upk3bl	1.72669	1.72452	1.72234	1.72017	1.71799	1.71582	1.71365	1.71147	1.7093	1.70712	1.70495	1.70277	1.7006	1.69842	1.69624	1.69407	1.69189	1.68971	1.68753	1.68535	1.68317	1.68099	1.67881	1.67662	1.67444	1.67225	1.67006	1.66787	1.66567	1.66348	1.66128	1.65908	1.65688	1.65467	1.65246	1.65025	1.64803	1.64582	1.64359	1.64137	1.63913	1.6369	1.63466	1.63241	1.63016	1.62791	1.62565	1.62338	1.62111
Lgi2	1.84024	1.8372	1.83416	1.83113	1.82809	1.82505	1.82201	1.81898	1.81594	1.8129	1.80986	1.80682	1.80378	1.80074	1.7977	1.79466	1.79162	1.78858	1.78554	1.78249	1.77945	1.7764	1.77335	1.7703	1.76725	1.7642	1.76115	1.75809	1.75503	1.75197	1.74891	1.74584	1.74277	1.7397	1.73662	1.73355	1.73046	1.72738	1.72429	1.7212	1.7181	1.715	1.71189	1.70878	1.70566	1.70254	1.69941	1.69627	1.69313
Cbr2	2.01146	2.00698	2.0025	1.99802	1.99354	1.98906	1.98459	1.98011	1.97563	1.97115	1.96667	1.96218	1.9577	1.95322	1.94874	1.94426	1.93977	1.93529	1.9308	1.92632	1.92183	1.91734	1.91285	1.90836	1.90387	1.89937	1.89487	1.89038	1.88587	1.88137	1.87687	1.87236	1.86785	1.86333	1.85881	1.85429	1.84977	1.84524	1.84071	1.83617	1.83164	1.82709	1.82254	1.81799	1.81343	1.80886	1.8043	1.79972	1.79514
Krt15	2.12197	2.11624	2.11052	2.10479	2.09907	2.09334	2.08762	2.08189	2.07616	2.07044	2.06471	2.05899	2.05326	2.04753	2.04181	2.03608	2.03035	2.02462	2.01889	2.01317	2.00744	2.0017	1.99597	1.99024	1.98451	1.97877	1.97304	1.9673	1.96157	1.95583	1.95009	1.94435	1.93861	1.93287	1.92712	1.92138	1.91563	1.90988	1.90413	1.89837	1.89262	1.88686	1.8811	1.87534	1.86957	1.86381	1.85804	1.85227	1.84649
S100a10	2.20033	2.19408	2.18784	2.18159	2.17534	2.1691	2.16285	2.1566	2.15036	2.14411	2.13786	2.13161	2.12537	2.11912	2.11287	2.10662	2.10037	2.09412	2.08787	2.08161	2.07536	2.0691	2.06285	2.05659	2.05033	2.04407	2.03781	2.03155	2.02529	2.01902	2.01275	2.00648	2.00021	1.99394	1.98766	1.98138	1.9751	1.96882	1.96253	1.95624	1.94995	1.94366	1.93736	1.93106	1.92475	1.91845	1.91214	1.90582	1.8995
Tacstd2	2.41404	2.40534	2.39664	2.38794	2.37924	2.37055	2.36185	2.35315	2.34445	2.33575	2.32706	2.31836	2.30966	2.30097	2.29227	2.28357	2.27488	2.26618	2.25749	2.2488	2.2401	2.23141	2.22272	2.21403	2.20534	2.19665	2.18796	2.17928	2.17059	2.16191	2.15323	2.14455	2.13587	2.12719	2.11851	2.10984	2.10117	2.0925	2.08383	2.07516	2.0665	2.05784	2.04918	2.04052	2.03187	2.02322	2.01457	2.00592	1.99728
Anxa1	2.1718	2.16534	2.15889	2.15243	2.14597	2.13952	2.13306	2.1266	2.12015	2.11369	2.10723	2.10077	2.09432	2.08786	2.0814	2.07494	2.06848	2.06203	2.05557	2.04911	2.04265	2.03619	2.02973	2.02326	2.0168	2.01034	2.00388	1.99742	1.99095	1.98449	1.97803	1.97156	1.9651	1.95863	1.95217	1.9457	1.93924	1.93277	1.9263	1.91983	1.91337	1.9069	1.90043	1.89396	1.88749	1.88102	1.87455	1.86808	1.86161
S100a11	1.66859	1.66511	1.66163	1.65814	1.65466	1.65117	1.64769	1.6442	1.64072	1.63723	1.63374	1.63026	1.62677	1.62329	1.6198	1.61631	1.61283	1.60934	1.60585	1.60236	1.59887	1.59538	1.59189	1.5884	1.58491	1.58142	1.57793	1.57444	1.57094	1.56745	1.56395	1.56046	1.55696	1.55346	1.54996	1.54646	1.54296	1.53946	1.53596	1.53246	1.52895	1.52545	1.52194	1.51843	1.51492	1.51141	1.5079	1.50439	1.50088
Pitx1	2.04999	2.04418	2.03837	2.03256	2.02675	2.02094	2.01513	2.00932	2.00352	1.99771	1.9919	1.98609	1.98028	1.97447	1.96866	1.96285	1.95704	1.95124	1.94543	1.93962	1.93381	1.928	1.92219	1.91638	1.91057	1.90476	1.89895	1.89314	1.88734	1.88153	1.87572	1.86991	1.8641	1.85829	1.85248	1.84667	1.84087	1.83506	1.82925	1.82344	1.81764	1.81183	1.80602	1.80021	1.79441	1.7886	1.78279	1.77699	1.77118
Anxa2	1.92877	1.92383	1.91889	1.91395	1.90902	1.90408	1.89914	1.8942	1.88926	1.88432	1.87938	1.87444	1.8695	1.86456	1.85962	1.85468	1.84974	1.8448	1.83986	1.83491	1.82997	1.82503	1.82008	1.81514	1.81019	1.80524	1.80029	1.79534	1.79039	1.78544	1.78049	1.77554	1.77059	1.76563	1.76067	1.75572	1.75076	1.7458	1.74084	1.73588	1.73091	1.72595	1.72098	1.71602	1.71105	1.70608	1.70111	1.69613	1.69116
Cyp2f2	2.45285	2.44399	2.43513	2.42627	2.41741	2.40855	2.39968	2.39082	2.38196	2.3731	2.36424	2.35538	2.34652	2.33766	2.3288	2.31994	2.31108	2.30222	2.29336	2.2845	2.27564	2.26678	2.25792	2.24906	2.2402	2.23134	2.22248	2.21362	2.20477	2.19591	2.18705	2.1782	2.16934	2.16049	2.15164	2.14279	2.13394	2.12509	2.11625	2.1074	2.09856	2.08972	2.08088	2.07204	2.0632	2.05437	2.04553	2.0367	2.02787
Ndufa4l2	2.31299	2.30498	2.29697	2.28895	2.28094	2.27293	2.26492	2.2569	2.24889	2.24088	2.23287	2.22486	2.21685	2.20884	2.20082	2.19281	2.1848	2.17679	2.16879	2.16078	2.15277	2.14476	2.13676	2.12875	2.12075	2.11275	2.10475	2.09675	2.08875	2.08075	2.07276	2.06476	2.05677	2.04878	2.04079	2.03281	2.02483	2.01685	2.00887	2.00089	1.99292	1.98495	1.97699	1.96902	1.96106	1.95311	1.94515	1.9372	1.92926
Ptn	1.96952	1.9651	1.96068	1.95625	1.95183	1.9474	1.94298	1.93855	1.93413	1.9297	1.92528	1.92085	1.91643	1.912	1.90757	1.90314	1.89872	1.89429	1.88986	1.88542	1.88099	1.87656	1.87212	1.86768	1.86324	1.8588	1.85436	1.84991	1.84546	1.84101	1.83656	1.8321	1.82764	1.82318	1.81872	1.81425	1.80977	1.80529	1.80081	1.79633	1.79183	1.78734	1.78284	1.77833	1.77382	1.7693	1.76478	1.76025	1.75572
Ifitm3	1.41866	1.41757	1.41647	1.41538	1.41429	1.41319	1.4121	1.41101	1.40991	1.40882	1.40772	1.40663	1.40553	1.40444	1.40334	1.40224	1.40115	1.40005	1.39895	1.39785	1.39675	1.39564	1.39454	1.39343	1.39233	1.39122	1.3901	1.38899	1.38788	1.38676	1.38564	1.38452	1.38339	1.38226	1.38113	1.38	1.37886	1.37772	1.37657	1.37543	1.37427	1.37312	1.37196	1.37079	1.36963	1.36845	1.36728	1.36609	1.36491
Krt6a	2.34066	2.3329	2.32513	2.31737	2.3096	2.30184	2.29407	2.28631	2.27854	2.27078	2.26301	2.25525	2.24748	2.23972	2.23195	2.22418	2.21642	2.20865	2.20088	2.19311	2.18534	2.17758	2.16981	2.16204	2.15427	2.1465	2.13873	2.13096	2.12319	2.11541	2.10764	2.09987	2.0921	2.08432	2.07655	2.06877	2.061	2.05322	2.04545	2.03767	2.0299	2.02212	2.01434	2.00657	1.99879	1.99102	1.98324	1.97546	1.96769
Krt7	1.14002	1.14043	1.14083	1.14124	1.14164	1.14205	1.14246	1.14286	1.14327	1.14367	1.14408	1.14448	1.14488	1.14529	1.14569	1.14609	1.14649	1.14689	1.14729	1.14769	1.14809	1.14848	1.14887	1.14927	1.14966	1.15004	1.15043	1.15081	1.15119	1.15157	1.15195	1.15232	1.15269	1.15306	1.15342	1.15378	1.15413	1.15449	1.15483	1.15518	1.15551	1.15585	1.15618	1.1565	1.15682	1.15713	1.15744	1.15775	1.15804
Igfbp2	0.643376	0.646179	0.648981	0.651783	0.654585	0.657387	0.660189	0.66299	0.665792	0.668593	0.671395	0.674196	0.676996	0.679796	0.682596	0.685395	0.688194	0.690992	0.693789	0.696585	0.699381	0.702175	0.704968	0.70776	0.710551	0.713341	0.716129	0.718915	0.7217	0.724483	0.727264	0.730044	0.732822	0.735597	0.738371	0.741142	0.743911	0.746677	0.749441	0.752202	0.754961	0.757716	0.760469	0.763219	0.765965	0.768708	0.771448	0.774184	0.776916
Basp1	0.774531	0.77864	0.782749	0.786858	0.790966	0.795075	0.799184	0.803292	0.807401	0.811509	0.815617	0.819724	0.823832	0.827938	0.832045	0.83615	0.840255	0.844359	0.848462	0.852564	0.856665	0.860765	0.864863	0.868959	0.873054	0.877147	0.881237	0.885326	0.889412	0.893495	0.897576	0.901653	0.905728	0.909798	0.913866	0.917929	0.921988	0.926043	0.930093	0.934138	0.938177	0.942211	0.94624	0.950262	0.954277	0.958286	0.962288	0.966283	0.97027
Igfbp5	-0.107868	-0.101057	-0.094246	-0.0874352	-0.0806245	-0.0738137	-0.0670031	-0.0601925	-0.0533821	-0.0465719	-0.0397619	-0.0329521	-0.0261427	-0.0193336	-0.012525	-0.00571684	0.00109071	0.0078976	0.0147038	0.0215091	0.0283135	0.0351169	0.0419192	0.0487203	0.0555201	0.0623184	0.0691152	0.0759102	0.0827034	0.0894947	0.096284	0.103071	0.109856	0.116638	0.123417	0.130193	0.136967	0.143737	0.150504	0.157268	0.164027	0.170783	0.177535	0.184282	0.191025	0.197764	0.204497	0.211226	0.217949
Ifitm1	-0.511488	-0.503046	-0.494604	-0.486162	-0.47772	-0.469278	-0.460836	-0.452394	-0.443953	-0.435511	-0.42707	-0.418628	-0.410187	-0.401746	-0.393305	-0.384865	-0.376425	-0.367985	-0.359546	-0.351107	-0.342669	-0.334231	-0.325794	-0.317358	-0.308922	-0.300487	-0.292053	-0.28362	-0.275189	-0.266758	-0.258329	-0.2499	-0.241474	-0.233049	-0.224625	-0.216203	-0.207783	-0.199365	-0.19095	-0.182536	-0.174125	-0.165716	-0.157309	-0.148906	-0.140505	-0.132108	-0.123713	-0.115322	-0.106934
Ramp3	2.35614	2.34872	2.34131	2.33389	2.32648	2.31906	2.31165	2.30423	2.29682	2.2894	2.28198	2.27457	2.26715	2.25973	2.25231	2.24489	2.23747	2.23005	2.22263	2.21521	2.20778	2.20036	2.19293	2.1855	2.17807	2.17064	2.1632	2.15576	2.14832	2.14088	2.13343	2.12599	2.11853	2.11108	2.10362	2.09615	2.08869	2.08121	2.07374	2.06625	2.05877	2.05127	2.04377	2.03627	2.02876	2.02124	2.01372	2.00619	1.99865
Gata3	2.5897	2.57978	2.56985	2.55992	2.54999	2.54007	2.53014	2.52021	2.51028	2.50036	2.49043	2.4805	2.47057	2.46064	2.45071	2.44078	2.43085	2.42092	2.41098	2.40105	2.39111	2.38117	2.37123	2.36129	2.35135	2.34141	2.33146	2.32151	2.31156	2.30161	2.29165	2.2817	2.27174	2.26177	2.25181	2.24184	2.23187	2.2219	2.21192	2.20195	2.19196	2.18198	2.17199	2.162	2.15201	2.14201	2.13201	2.122	2.11199
Tns4	2.45729	2.44871	2.44013	2.43155	2.42296	2.41438	2.4058	2.39722	2.38864	2.38005	2.37147	2.36289	2.35431	2.34572	2.33714	2.32855	2.31997	2.31138	2.3028	2.29421	2.28562	2.27703	2.26844	2.25985	2.25126	2.24266	2.23407	2.22547	2.21688	2.20828	2.19968	2.19107	2.18247	2.17386	2.16525	2.15664	2.14803	2.13941	2.13079	2.12217	2.11355	2.10492	2.09629	2.08766	2.07902	2.07038	2.06173	2.05309	2.04443
Col17a1	2.34565	2.33825	2.33086	2.32346	2.31606	2.30866	2.30127	2.29387	2.28647	2.27907	2.27167	2.26428	2.25688	2.24948	2.24208	2.23468	2.22727	2.21987	2.21247	2.20506	2.19766	2.19025	2.18284	2.17543	2.16802	2.1606	2.15319	2.14577	2.13835	2.13093	2.1235	2.11608	2.10864	2.10121	2.09377	2.08633	2.07889	2.07144	2.06399	2.05653	2.04907	2.0416	2.03413	2.02666	2.01918	2.01169	2.0042	1.9967	1.9892
Cd109	2.64902	2.63824	2.62745	2.61667	2.60588	2.5951	2.58431	2.57353	2.56274	2.55196	2.54117	2.53039	2.5196	2.50881	2.49803	2.48724	2.47645	2.46567	2.45488	2.44409	2.43331	2.42252	2.41173	2.40094	2.39015	2.37937	2.36858	2.35779	2.347	2.33621	2.32543	2.31464	2.30385	2.29306	2.28228	2.27149	2.26071	2.24992	2.23914	2.22835	2.21757	2.20679	2.19601	2.18523	2.17445	2.16367	2.1529	2.14212	2.13135
Ptpre	2.44732	2.43891	2.43049	2.42207	2.41365	2.40524	2.39682	2.3884	2.37998	2.37156	2.36314	2.35472	2.3463	2.33788	2.32946	2.32104	2.31262	2.3042	2.29577	2.28735	2.27892	2.27049	2.26206	2.25363	2.2452	2.23677	2.22833	2.21989	2.21145	2.20301	2.19457	2.18612	2.17767	2.16922	2.16077	2.15231	2.14385	2.13539	2.12692	2.11845	2.10998	2.1015	2.09302	2.08453	2.07604	2.06755	2.05905	2.05055	2.04204
Col12a1	2.44121	2.43301	2.42482	2.41663	2.40843	2.40024	2.39204	2.38385	2.37565	2.36746	2.35926	2.35106	2.34287	2.33467	2.32648	2.31828	2.31008	2.30188	2.29368	2.28548	2.27728	2.26908	2.26088	2.25268	2.24447	2.23627	2.22806	2.21985	2.21163	2.20342	2.1952	2.18698	2.17876	2.17054	2.16231	2.15407	2.14584	2.1376	2.12935	2.1211	2.11285	2.10459	2.09633	2.08806	2.07978	2.0715	2.06321	2.05492	2.04662
Krt14	2.59128	2.5814	2.57152	2.56164	2.55176	2.54189	2.53201	2.52213	2.51225	2.50237	2.49249	2.48261	2.47272	2.46284	2.45296	2.44308	2.43319	2.42331	2.41342	2.40354	2.39365	2.38376	2.37387	2.36397	2.35408	2.34418	2.33429	2.32439	2.31448	2.30458	2.29467	2.28476	2.27485	2.26493	2.25501	2.24509	2.23516	2.22524	2.2153	2.20537	2.19543	2.18548	2.17553	2.16558	2.15562	2.14566	2.13569	2.12572	2.11574
Cdh13	2.23139	2.22499	2.21859	2.2122	2.2058	2.1994	2.193	2.18661	2.18021	2.17381	2.16741	2.16101	2.15461	2.14821	2.14181	2.13541	2.12901	2.12261	2.1162	2.1098	2.10339	2.09698	2.09057	2.08416	2.07775	2.07133	2.06492	2.0585	2.05208	2.04565	2.03922	2.03279	2.02636	2.01992	2.01348	2.00704	2.00059	1.99414	1.98768	1.98122	1.97475	1.96828	1.96181	1.95532	1.94884	1.94234	1.93584	1.92933	1.92282
Trp63	2.42427	2.41587	2.40747	2.39906	2.39066	2.38226	2.37386	2.36546	2.35706	2.34866	2.34025	2.33185	2.32345	2.31505	2.30665	2.29824	2.28984	2.28143	2.27303	2.26462	2.25622	2.24781	2.23941	2.231	2.22259	2.21418	2.20577	2.19736	2.18895	2.18054	2.17212	2.16371	2.15529	2.14687	2.13846	2.13004	2.12161	2.11319	2.10477	2.09634	2.08791	2.07948	2.07105	2.06262	2.05418	2.04575	2.03731	2.02886	2.02042
Lmo1	2.68303	2.6723	2.66158	2.65086	2.64013	2.62941	2.61868	2.60796	2.59723	2.58651	2.57578	2.56506	2.55433	2.54361	2.53288	2.52215	2.51142	2.50069	2.48996	2.47923	2.4685	2.45776	2.44703	2.43629	2.42555	2.41481	2.40407	2.39333	2.38258	2.37183	2.36108	2.35033	2.33957	2.32882	2.31806	2.30729	2.29653	2.28576	2.27498	2.26421	2.25343	2.24264	2.23185	2.22106	2.21027	2.19947	2.18866	2.17785	2.16703
Anxa8	2.34685	2.33886	2.33087	2.32288	2.31489	2.3069	2.29891	2.29091	2.28292	2.27493	2.26694	2.25895	2.25095	2.24296	2.23497	2.22697	2.21898	2.21098	2.20299	2.19499	2.18699	2.179	2.171	2.163	2.155	2.147	2.13899	2.13099	2.12299	2.11498	2.10698	2.09897	2.09096	2.08295	2.07494	2.06693	2.05892	2.05091	2.04289	2.03488	2.02686	2.01885	2.01083	2.00281	1.9948	1.98678	1.97876	1.97074	1.96271
Ptprz1	2.60818	2.59808	2.58798	2.57789	2.56779	2.55769	2.54759	2.5375	2.5274	2.5173	2.5072	2.4971	2.48701	2.47691	2.46681	2.4567	2.4466	2.4365	2.4264	2.41629	2.40618	2.39608	2.38597	2.37586	2.36575	2.35563	2.34552	2.3354	2.32529	2.31517	2.30504	2.29492	2.28479	2.27467	2.26454	2.25441	2.24427	2.23414	2.224	2.21386	2.20371	2.19357	2.18342	2.17327	2.16312	2.15296	2.14281	2.13265	2.12249
Krt5	2.39423	2.38628	2.37833	2.37039	2.36244	2.35449	2.34654	2.3386	2.33065	2.3227	2.31475	2.3068	2.29885	2.2909	2.28295	2.275	2.26705	2.2591	2.25114	2.24319	2.23523	2.22728	2.21932	2.21136	2.20339	2.19543	2.18746	2.1795	2.17153	2.16355	2.15558	2.1476	2.13962	2.13164	2.12365	2.11566	2.10767	2.09968	2.09168	2.08367	2.07566	2.06765	2.05964	2.05162	2.04359	2.03557	2.02753	2.01949	2.01145
Dst	2.18363	2.17769	2.17174	2.1658	2.15985	2.15391	2.14796	2.14202	2.13607	2.13012	2.12418	2.11823	2.11228	2.10634	2.10039	2.09444	2.08849	2.08253	2.07658	2.07063	2.06467	2.05871	2.05275	2.04679	2.04083	2.03486	2.02889	2.02292	2.01694	2.01097	2.00498	1.999	1.99301	1.98702	1.98102	1.97502	1.96902	1.963	1.95699	1.95097	1.94494	1.93891	1.93287	1.92682	1.92077	1.91471	1.90864	1.90257	1.89649
Smoc2	2.0412	2.03602	2.03085	2.02567	2.0205	2.01533	2.01015	2.00498	1.9998	1.99462	1.98945	1.98427	1.9791	1.97392	1.96874	1.96356	1.95838	1.9532	1.94802	1.94283	1.93765	1.93246	1.92727	1.92208	1.91689	1.91169	1.9065	1.9013	1.8961	1.89089	1.88568	1.88047	1.87526	1.87004	1.86482	1.85959	1.85436	1.84913	1.84389	1.83864	1.8334	1.82814	1.82288	1.81762	1.81235	1.80707	1.80178	1.79649	1.79119
Slc6a6	-1.06148	-1.05922	-1.05696	-1.05471	-1.05245	-1.05019	-1.04794	-1.04568	-1.04342	-1.04117	-1.03891	-1.03666	-1.03441	-1.03215	-1.0299	-1.02765	-1.02541	-1.02316	-1.02092	-1.01868	-1.01644	-1.01421	-1.01198	-1.00975	-1.00753	-1.00531	-1.0031	-1.00089	-0.998692	-0.996497	-0.994307	-0.992125	-0.989949	-0.987781	-0.985622	-0.98347	-0.981328	-0.979195	-0.977072	-0.974959	-0.972856	-0.970765	-0.968685	-0.966617	-0.964562	-0.962519	-0.96049	-0.958474	-0.956473
Perp	2.73773	2.72597	2.7142	2.70244	2.69068	2.67892	2.66715	2.65539	2.64363	2.63187	2.62011	2.60834	2.59658	2.58482	2.57306	2.5613	2.54954	2.53778	2.52602	2.51426	2.5025	2.49074	2.47899	2.46723	2.45547	2.44372	2.43196	2.42021	2.40846	2.39671	2.38496	2.37321	2.36147	2.34972	2.33798	2.32624	2.3145	2.30276	2.29103	2.27929	2.26756	2.25584	2.24411	2.23239	2.22067	2.20895	2.19723	2.18552	2.17382
Txn1	1.99298	1.98613	1.97929	1.97244	1.9656	1.95875	1.95191	1.94506	1.93822	1.93137	1.92453	1.91768	1.91084	1.904	1.89715	1.89031	1.88346	1.87662	1.86978	1.86293	1.85609	1.84925	1.84241	1.83557	1.82873	1.82189	1.81505	1.80821	1.80137	1.79453	1.78769	1.78086	1.77402	1.76719	1.76035	1.75352	1.74669	1.73986	1.73303	1.7262	1.71937	1.71255	1.70573	1.6989	1.69208	1.68527	1.67845	1.67164	1.66482
Krt17	2.496	2.48702	2.47803	2.46905	2.46007	2.45108	2.4421	2.43312	2.42413	2.41515	2.40616	2.39718	2.38819	2.37921	2.37022	2.36123	2.35225	2.34326	2.33427	2.32528	2.31629	2.3073	2.2983	2.28931	2.28031	2.27132	2.26232	2.25332	2.24431	2.23531	2.2263	2.21729	2.20828	2.19927	2.19025	2.18123	2.17221	2.16318	2.15416	2.14512	2.13609	2.12705	2.11801	2.10896	2.09991	2.09086	2.0818	2.07274	2.06367
Gm94	2.94646	2.93199	2.91752	2.90305	2.88858	2.87411	2.85963	2.84516	2.83069	2.81622	2.80175	2.78728	2.77282	2.75835	2.74388	2.72942	2.71496	2.70049	2.68603	2.67158	2.65712	2.64267	2.62822	2.61377	2.59933	2.58489	2.57045	2.55602	2.54159	2.52717	2.51275	2.49833	2.48393	2.46952	2.45513	2.44074	2.42636	2.41199	2.39762	2.38326	2.36891	2.35457	2.34024	2.32592	2.31161	2.29731	2.28302	2.26874	2.25448
Dapl1	2.63821	2.62733	2.61646	2.60559	2.59472	2.58385	2.57298	2.56211	2.55124	2.54037	2.52949	2.51862	2.50775	2.49688	2.48602	2.47515	2.46428	2.45341	2.44254	2.43168	2.42081	2.40995	2.39909	2.38822	2.37736	2.3665	2.35565	2.34479	2.33394	2.32309	2.31224	2.30139	2.29054	2.2797	2.26886	2.25803	2.24719	2.23636	2.22553	2.21471	2.20389	2.19307	2.18226	2.17145	2.16065	2.14985	2.13905	2.12826	2.11748
Spink5	2.92007	2.90586	2.89165	2.87744	2.86323	2.84902	2.83482	2.82061	2.8064	2.79219	2.77799	2.76378	2.74958	2.73537	2.72117	2.70697	2.69277	2.67858	2.66439	2.6502	2.63601	2.62183	2.60765	2.59347	2.5793	2.56513	2.55097	2.53681	2.52266	2.50851	2.49437	2.48023	2.46611	2.45198	2.43787	2.42376	2.40966	2.39557	2.38149	2.36742	2.35335	2.3393	2.32525	2.31122	2.29719	2.28318	2.26918	2.25519	2.24121
Dmkn	2.80377	2.79105	2.77833	2.76562	2.7529	2.74019	2.72747	2.71475	2.70204	2.68932	2.67661	2.66389	2.65118	2.63847	2.62575	2.61304	2.60033	2.58762	2.57491	2.56221	2.5495	2.5368	2.52409	2.51139	2.4987	2.486	2.47331	2.46062	2.44793	2.43524	2.42256	2.40988	2.39721	2.38454	2.37187	2.35921	2.34656	2.3339	2.32126	2.30861	2.29598	2.28335	2.27072	2.25811	2.2455	2.23289	2.2203	2.20771	2.19513
Lgals7	2.74783	2.73589	2.72394	2.712	2.70006	2.68812	2.67618	2.66423	2.65229	2.64035	2.62841	2.61647	2.60453	2.59259	2.58065	2.56871	2.55677	2.54483	2.53289	2.52095	2.50902	2.49708	2.48515	2.47321	2.46128	2.44935	2.43742	2.42549	2.41356	2.40163	2.38971	2.37778	2.36586	2.35394	2.34202	2.33011	2.31819	2.30628	2.29437	2.28247	2.27056	2.25866	2.24677	2.23487	2.22298	2.21109	2.19921	2.18733	2.17546
Ly6d	2.69509	2.68371	2.67234	2.66096	2.64959	2.63821	2.62684	2.61546	2.60409	2.59271	2.58134	2.56996	2.55859	2.54721	2.53584	2.52447	2.51309	2.50172	2.49035	2.47898	2.46761	2.45624	2.44487	2.4335	2.42214	2.41077	2.39941	2.38804	2.37668	2.36532	2.35397	2.34261	2.33126	2.3199	2.30855	2.29721	2.28586	2.27452	2.26318	2.25185	2.24051	2.22918	2.21786	2.20654	2.19522	2.1839	2.17259	2.16129	2.14999
Mt4	2.84887	2.83565	2.82242	2.80919	2.79596	2.78273	2.7695	2.75627	2.74304	2.72981	2.71658	2.70335	2.69012	2.67689	2.66366	2.65043	2.6372	2.62397	2.61074	2.59752	2.58429	2.57107	2.55784	2.54462	2.5314	2.51818	2.50496	2.49174	2.47853	2.46532	2.45211	2.4389	2.4257	2.4125	2.3993	2.38611	2.37292	2.35974	2.34656	2.33339	2.32022	2.30705	2.29389	2.28074	2.2676	2.25446	2.24133	2.2282	2.21508
Hspb1	2.56023	2.55034	2.54045	2.53056	2.52067	2.51078	2.50089	2.491	2.48111	2.47122	2.46133	2.45144	2.44155	2.43166	2.42177	2.41188	2.40199	2.39211	2.38222	2.37233	2.36244	2.35255	2.34267	2.33278	2.32289	2.31301	2.30312	2.29324	2.28335	2.27347	2.26359	2.25371	2.24383	2.23395	2.22407	2.21419	2.20431	2.19444	2.18457	2.17469	2.16482	2.15495	2.14508	2.13522	2.12535	2.11549	2.10563	2.09577	2.08591
Krtdap	2.82817	2.8152	2.80223	2.78925	2.77628	2.7633	2.75033	2.73736	2.72438	2.71141	2.69844	2.68546	2.67249	2.65952	2.64655	2.63358	2.62061	2.60765	2.59468	2.58172	2.56875	2.55579	2.54283	2.52987	2.51692	2.50396	2.49101	2.47807	2.46512	2.45218	2.43924	2.4263	2.41337	2.40045	2.38752	2.3746	2.36169	2.34878	2.33588	2.32298	2.31008	2.2972	2.28431	2.27144	2.25857	2.24571	2.23286	2.22001	2.20717
Fam25c	3.00452	2.98916	2.9738	2.95844	2.94308	2.92772	2.91236	2.897	2.88165	2.86629	2.85094	2.83558	2.82023	2.80488	2.78953	2.77419	2.75885	2.74351	2.72817	2.71284	2.69751	2.68219	2.66688	2.65157	2.63626	2.62096	2.60567	2.59039	2.57512	2.55985	2.54459	2.52934	2.51411	2.49888	2.48366	2.46846	2.45326	2.43808	2.42291	2.40776	2.39262	2.37749	2.36238	2.34728	2.3322	2.31714	2.30209	2.28706	2.27205
Krt1	2.89136	2.87759	2.86381	2.85004	2.83627	2.82249	2.80872	2.79495	2.78118	2.7674	2.75363	2.73986	2.72609	2.71232	2.69856	2.68479	2.67102	2.65726	2.6435	2.62974	2.61598	2.60222	2.58847	2.57472	2.56097	2.54723	2.53348	2.51974	2.50601	2.49228	2.47855	2.46482	2.4511	2.43739	2.42368	2.40998	2.39628	2.38259	2.3689	2.35522	2.34154	2.32788	2.31422	2.30057	2.28692	2.27329	2.25966	2.24604	2.23244
Krt13	2.55045	2.54047	2.53048	2.5205	2.51052	2.50054	2.49056	2.48057	2.47059	2.46061	2.45063	2.44065	2.43067	2.42069	2.41071	2.40073	2.39075	2.38078	2.3708	2.36083	2.35085	2.34088	2.33091	2.32094	2.31097	2.30101	2.29105	2.28108	2.27113	2.26117	2.25122	2.24126	2.23132	2.22137	2.21143	2.20149	2.19155	2.18162	2.17169	2.16176	2.15184	2.14193	2.13201	2.12211	2.1122	2.1023	2.09241	2.08252	2.07264
Krt4	2.61349	2.60276	2.59203	2.58129	2.57056	2.55983	2.5491	2.53837	2.52764	2.51691	2.50618	2.49545	2.48472	2.47399	2.46326	2.45253	2.44181	2.43108	2.42036	2.40964	2.39892	2.3882	2.37749	2.36678	2.35606	2.34536	2.33465	2.32395	2.31325	2.30255	2.29186	2.28117	2.27049	2.25981	2.24913	2.23846	2.22779	2.21713	2.20648	2.19582	2.18518	2.17454	2.16391	2.15328	2.14266	2.13204	2.12144	2.11084	2.10024
Sbsn	2.92229	2.90805	2.8938	2.87956	2.86532	2.85108	2.83684	2.8226	2.80836	2.79412	2.77988	2.76564	2.75141	2.73717	2.72294	2.70871	2.69448	2.68025	2.66602	2.6518	2.63758	2.62337	2.60916	2.59495	2.58075	2.56655	2.55236	2.53817	2.52399	2.50981	2.49564	2.48148	2.46732	2.45318	2.43904	2.42491	2.41078	2.39667	2.38257	2.36847	2.35439	2.34032	2.32626	2.31221	2.29817	2.28415	2.27014	2.25614	2.24216
Chil4	2.96234	2.9477	2.93306	2.91843	2.90379	2.88915	2.87452	2.85988	2.84525	2.83061	2.81598	2.80135	2.78672	2.77209	2.75746	2.74283	2.72821	2.71359	2.69897	2.68435	2.66974	2.65513	2.64052	2.62592	2.61132	2.59673	2.58214	2.56755	2.55297	2.5384	2.52383	2.50927	2.49471	2.48016	2.46562	2.45108	2.43655	2.42203	2.40752	2.39302	2.37852	2.36404	2.34956	2.33509	2.32064	2.30619	2.29176	2.27733	2.26292
Krt10	2.73481	2.72252	2.71024	2.69795	2.68566	2.67338	2.66109	2.64881	2.63652	2.62424	2.61195	2.59967	2.58739	2.5751	2.56282	2.55054	2.53826	2.52599	2.51371	2.50143	2.48916	2.47689	2.46462	2.45235	2.44008	2.42781	2.41555	2.40329	2.39103	2.37878	2.36653	2.35428	2.34203	2.32979	2.31755	2.30532	2.29309	2.28086	2.26864	2.25643	2.24422	2.23201	2.21981	2.20762	2.19543	2.18326	2.17108	2.15892	2.14676
Cnfn	2.76413	2.75125	2.73836	2.72548	2.7126	2.69972	2.68683	2.67395	2.66107	2.64819	2.63532	2.62244	2.60957	2.5967	2.58383	2.57097	2.55811	2.54526	2.5324	2.51956	2.50672	2.49388	2.48106	2.46824	2.45542	2.44261	2.42982	2.41703	2.40424	2.39147	2.37871	2.36596	2.35322	2.34048	2.32776	2.31506	2.30236	2.28968	2.277	2.26435	2.2517	2.23907	2.22646	2.21386	2.20128	2.18871	2.17616	2.16362	2.1511
Sprr3	2.82286	2.80951	2.79616	2.78282	2.76947	2.75612	2.74277	2.72943	2.71608	2.70274	2.6894	2.67606	2.66273	2.64939	2.63606	2.62274	2.60942	2.5961	2.58279	2.56948	2.55618	2.54289	2.5296	2.51632	2.50305	2.48979	2.47653	2.46329	2.45005	2.43682	2.4236	2.4104	2.3972	2.38401	2.37084	2.35768	2.34453	2.33139	2.31826	2.30515	2.29205	2.27897	2.2659	2.25284	2.2398	2.22678	2.21377	2.20078	2.1878
Lor	3.1346	3.11737	3.10014	3.08291	3.06569	3.04846	3.03123	3.01401	2.99679	2.97957	2.96235	2.94514	2.92794	2.91073	2.89354	2.87635	2.85917	2.84199	2.82483	2.80767	2.79052	2.77339	2.75626	2.73914	2.72204	2.70495	2.68787	2.67081	2.65376	2.63672	2.6197	2.6027	2.58572	2.56875	2.5518	2.53486	2.51795	2.50106	2.48418	2.46733	2.4505	2.43369	2.41691	2.40015	2.38341	2.36669	2.35	2.33334	2.3167
[truncated: 779 more columns]
