# Supplementary material for: Decoding spatiotemporal transcriptional dynamics and epithelial fibroblast crosstalk during gastroesophageal junction development through single cell analysis
Source: Nat Commun. 2024 Apr 9;15:3064. doi: 10.1038/s41467-024-47173-z (PMC11004180; doi:10.1038/s41467-024-47173-z)
Supplement: Supplementary file 6 — Supplementary Data 3 [file 41467_2024_47173_MOESM6_ESM.xlsx]

## Sheet: Fig_2k_Data
Related to Figure 2k. Differentially regulated genes across epithelial stem cell compartments of esophagus and stomach samples from the embryonic to adult time points. Statistical significance was determined using the Wilcoxon rank-sum test on genes detected in 15% of barcodes, showing a minimum 0.25-fold difference (log scale) across clusters via the Seurat function.
gene	p_val	avg_log2FC	pct.1	pct.2	p_val_adj	cluster
Sox11	1.214e-36	1.72453	0.833	0.151	1.97409e-32	Precursors
Cldn6	3.21208e-36	1.09887	0.646	0.087	5.22317e-32	Precursors
Apba2	2.20165e-33	0.287825	0.208	0.006	3.5801e-29	Precursors
Mdk	1.42543e-31	2.44599	0.812	0.2	2.31789e-27	Precursors
Hmga2	1.16793e-25	1.35699	0.833	0.233	1.89917e-21	Precursors
Bex1	3.11692e-24	0.806448	0.667	0.133	5.06842e-20	Precursors
Tut4	1.48678e-23	1.01288	0.75	0.184	2.41765e-19	Precursors
Aldh1a1	3.89835e-23	1.01599	0.604	0.126	6.33911e-19	Precursors
Cldn7	2.19606e-22	1.67201	0.958	0.415	3.57102e-18	Precursors
Ciao2a	2.44906e-22	0.89431	0.812	0.219	3.98241e-18	Precursors
Igf2	2.86904e-22	1.72306	0.958	0.388	4.66535e-18	Precursors
Npb	1.98201e-21	0.60788	0.396	0.054	3.22295e-17	Precursors
Grb10	2.20979e-20	1.12533	0.646	0.167	3.59333e-16	Precursors
Trpv6	7.96878e-20	0.340517	0.312	0.035	1.2958e-15	Precursors
Tceal9	7.65536e-19	1.13768	1	0.72	1.24484e-14	Precursors
Igfbp2	7.73903e-19	1.7766	0.771	0.287	1.25844e-14	Precursors
Gng5	1.34152e-18	0.958539	1	0.959	2.18144e-14	Precursors
Dtna	1.69348e-18	0.612377	0.542	0.113	2.75376e-14	Precursors
Thbs1	1.73388e-18	1.24585	0.604	0.142	2.81946e-14	Precursors
Mycn	1.81843e-18	0.54435	0.333	0.044	2.95695e-14	Precursors
Plac8	2.85803e-18	1.11203	0.875	0.318	4.64745e-14	Precursors
Mecom	3.44236e-18	1.13823	0.979	0.449	5.59762e-14	Precursors
Bex4	3.85091e-18	1.09619	0.771	0.244	6.26197e-14	Precursors
Sinhcaf	2.08722e-17	0.671031	0.729	0.205	3.39402e-13	Precursors
Set	2.66171e-17	1.0968	1	0.955	4.3282e-13	Precursors
Tent5a	2.92246e-17	1.18294	0.688	0.212	4.75221e-13	Precursors
Csrp2	8.05251e-17	0.938543	0.958	0.355	1.30942e-12	Precursors
Marcks	1.27154e-16	1.04148	0.979	0.807	2.06765e-12	Precursors
Cpm	1.65955e-16	1.15448	0.812	0.305	2.69859e-12	Precursors
Cct6a	1.78491e-16	1.01334	0.938	0.497	2.90245e-12	Precursors
Akr1c19	1.80428e-16	0.735668	0.708	0.206	2.93394e-12	Precursors
Rab5if	2.19823e-16	0.939198	0.875	0.337	3.57455e-12	Precursors
Tmsb4x	4.60308e-16	1.09098	1	0.997	7.48506e-12	Precursors
Snrpg	5.36763e-16	1.05985	1	0.896	8.72831e-12	Precursors
Hspd1	6.48312e-16	1.08287	1	0.887	1.05422e-11	Precursors
Atp5md	9.28194e-16	1.15213	0.979	0.467	1.50934e-11	Precursors
Cfi	1.26019e-15	0.636309	0.896	0.283	2.04919e-11	Precursors
Kit	2.15358e-15	0.819919	0.625	0.187	3.50194e-11	Precursors
Tle5	3.06846e-15	0.942578	0.917	0.382	4.98962e-11	Precursors
Prdx1	4.844e-15	0.799399	1	0.985	7.87682e-11	Precursors
Hnrnpm	5.48809e-15	0.823631	1	0.835	8.92418e-11	Precursors
Scd2	9.44161e-15	1.1615	0.958	0.56	1.5353e-10	Precursors
Cym	1.10172e-14	0.420815	1	0.509	1.79151e-10	Precursors
Frmd5	1.40709e-14	0.332062	0.292	0.043	2.28807e-10	Precursors
Igf2bp2	1.86536e-14	0.866106	0.833	0.341	3.03326e-10	Precursors
Cox7c	3.39625e-14	0.832283	1	0.915	5.52265e-10	Precursors
Atp5o	3.57478e-14	1.00517	0.979	0.574	5.81296e-10	Precursors
Palm3	5.63828e-14	0.277567	0.229	0.027	9.1684e-10	Precursors
AI506816	7.95375e-14	0.698853	0.708	0.226	1.29336e-09	Precursors
Pfn1	1.13071e-13	0.729464	1	0.941	1.83865e-09	Precursors
Serf2	1.38367e-13	0.644251	1	0.989	2.24999e-09	Precursors
Fut9	1.80084e-13	0.379226	0.188	0.019	2.92835e-09	Precursors
Afp	1.87516e-13	0.300572	0.188	0.019	3.0492e-09	Precursors
Gm1673	2.41868e-13	0.543739	0.583	0.172	3.93302e-09	Precursors
Cldn18	2.77938e-13	1.04026	0.938	0.484	4.51954e-09	Precursors
Ppp2r2b	2.95694e-13	0.484293	0.375	0.077	4.80828e-09	Precursors
Zdbf2	4.21967e-13	0.370841	0.25	0.035	6.8616e-09	Precursors
Akr1c13	5.00551e-13	0.715719	0.771	0.28	8.13946e-09	Precursors
Rps17	6.09465e-13	0.665086	1	0.895	9.91051e-09	Precursors
Mif	7.45859e-13	0.894461	1	0.92	1.21284e-08	Precursors
Krt5	7.7546e-13	-3.59686	0.062	0.62	1.26098e-08	Precursors
Pgd	8.26198e-13	0.792466	0.875	0.445	1.34348e-08	Precursors
Krt14	9.05054e-13	-3.40446	0	0.58	1.47171e-08	Precursors
Kmt5a	9.31514e-13	0.818503	0.979	0.584	1.51474e-08	Precursors
Atp1b1	1.0121e-12	0.814989	1	0.575	1.64577e-08	Precursors
Cmtm8	1.04e-12	0.765453	0.771	0.302	1.69115e-08	Precursors
Maob	1.0699e-12	0.460002	0.521	0.139	1.73976e-08	Precursors
Actb	1.09373e-12	0.794633	1	0.992	1.77851e-08	Precursors
Hspe1	1.17209e-12	0.830376	1	0.957	1.90594e-08	Precursors
Ltbp1	1.37428e-12	0.74198	0.417	0.103	2.23471e-08	Precursors
Cldn3	1.48496e-12	0.637863	0.417	0.095	2.41469e-08	Precursors
Hnrnpc	1.6313e-12	0.742096	1	0.886	2.65265e-08	Precursors
S100a16	1.83214e-12	-1.93632	0.312	0.733	2.97925e-08	Precursors
Sfta2	2.04613e-12	0.54487	0.438	0.108	3.32721e-08	Precursors
Hnrnph1	2.14301e-12	0.683435	0.979	0.829	3.48474e-08	Precursors
Gata6	2.63743e-12	0.757157	0.812	0.34	4.28872e-08	Precursors
Aes	3.71711e-12	-1.72317	0	0.559	6.0444e-08	Precursors
Krt8	3.93816e-12	0.805302	1	0.614	6.40384e-08	Precursors
Serbp1	5.89675e-12	0.716345	1	0.986	9.58871e-08	Precursors
N4bp2	6.22181e-12	0.719612	0.688	0.28	1.01173e-07	Precursors
Abi3bp	6.67949e-12	0.755767	0.292	0.054	1.08615e-07	Precursors
Nme1	8.73905e-12	0.747653	0.979	0.871	1.42106e-07	Precursors
Ndufb1-ps	1.04698e-11	0.764581	1	0.471	1.7025e-07	Precursors
Ndufa4	1.20822e-11	0.809225	1	0.951	1.96468e-07	Precursors
Atp6v0c	1.24414e-11	0.629494	0.938	0.391	2.02309e-07	Precursors
Atp5mpl	1.33635e-11	0.815136	1	0.471	2.17304e-07	Precursors
Gas5	1.37769e-11	0.910147	1	0.564	2.24026e-07	Precursors
Tomm6	1.39745e-11	0.8168	1	0.657	2.2724e-07	Precursors
Cxadr	1.43917e-11	0.947943	0.875	0.539	2.34023e-07	Precursors
Hnrnpa2b1	1.51467e-11	0.855518	1	0.986	2.463e-07	Precursors
Hnrnpab	1.62322e-11	0.779565	1	0.947	2.63951e-07	Precursors
Uqcr10	1.74001e-11	0.756745	1	0.938	2.82942e-07	Precursors
Hnf1aos1	2.20172e-11	0.463506	0.396	0.097	3.58022e-07	Precursors
Pcbp2	2.20682e-11	0.642565	1	0.889	3.58851e-07	Precursors
Tspan8	2.33414e-11	0.74956	0.938	0.422	3.79555e-07	Precursors
Hsp90ab1	2.3628e-11	0.563211	1	0.999	3.84214e-07	Precursors
Igf2bp1	2.42308e-11	0.497211	0.458	0.124	3.94017e-07	Precursors
S100a14	3.24893e-11	-2.0339	0.125	0.604	5.28309e-07	Precursors
Smarcc1	3.32284e-11	0.811757	0.896	0.563	5.40328e-07	Precursors
St13	3.41878e-11	0.774821	0.958	0.804	5.55928e-07	Precursors
Hspb1	3.82754e-11	-2.01714	0.208	0.643	6.22397e-07	Precursors
Snhg1	3.91711e-11	0.839646	0.875	0.455	6.36961e-07	Precursors
1110038B12Rik	4.25259e-11	0.599134	0.812	0.327	6.91513e-07	Precursors
Lgals7	4.46866e-11	-3.87229	0.167	0.615	7.26649e-07	Precursors
Micos10	4.5241e-11	0.742941	0.979	0.458	7.35663e-07	Precursors
Npc2	5.09967e-11	0.736275	1	0.794	8.29258e-07	Precursors
Pla2g10	5.42139e-11	0.701133	0.562	0.184	8.81572e-07	Precursors
Col17a1	5.48102e-11	-1.67202	0	0.52	8.91268e-07	Precursors
Minos1	5.6544e-11	-1.46073	0	0.519	9.19462e-07	Precursors
Krt15	6.34703e-11	-4.79056	0.208	0.634	1.03209e-06	Precursors
Trim29	8.71137e-11	-1.40332	0	0.513	1.41656e-06	Precursors
Epcam	1.04534e-10	0.743491	1	0.91	1.69983e-06	Precursors
Anxa5	1.22356e-10	-1.38618	0.312	0.702	1.98964e-06	Precursors
Cbr2	1.32228e-10	-1.91835	0	0.507	2.15016e-06	Precursors
Rpl36al	1.36376e-10	0.742788	1	0.959	2.2176e-06	Precursors
Nme2	1.46556e-10	0.843069	1	0.615	2.38315e-06	Precursors
Pcbd1	1.65778e-10	0.550863	0.833	0.372	2.69572e-06	Precursors
Cd2ap	1.70191e-10	0.652269	0.958	0.778	2.76747e-06	Precursors
Dapl1	1.78551e-10	-1.86142	0	0.503	2.90342e-06	Precursors
Glrx	1.96684e-10	0.580085	0.625	0.232	3.19828e-06	Precursors
Zfas1	1.98698e-10	0.786706	0.812	0.363	3.23102e-06	Precursors
H19	2.04282e-10	1.10478	0.938	0.754	3.32183e-06	Precursors
Serpinb5	2.04793e-10	-1.41201	0	0.5	3.33014e-06	Precursors
Aldh1a7	2.08978e-10	0.603764	0.562	0.19	3.3982e-06	Precursors
Ghr	2.12257e-10	0.641705	0.812	0.4	3.45152e-06	Precursors
Ncl	2.15775e-10	0.771262	1	0.956	3.50871e-06	Precursors
Mtrex	2.29504e-10	0.418484	0.479	0.142	3.73196e-06	Precursors
Nap1l1	2.45106e-10	0.809449	0.979	0.819	3.98566e-06	Precursors
Srsf3	2.50411e-10	0.640184	1	0.919	4.07194e-06	Precursors
Vps36	2.51378e-10	0.682092	0.875	0.592	4.08765e-06	Precursors
Rps28	2.68183e-10	0.716562	1	0.997	4.36092e-06	Precursors
Tead2	3.10579e-10	0.503338	0.562	0.2	5.05032e-06	Precursors
Lmna	3.44917e-10	-1.47824	0.375	0.724	5.60869e-06	Precursors
Clic6	3.76492e-10	1.09444	0.688	0.267	6.12213e-06	Precursors
Wnt4	3.84017e-10	-1.63092	0.208	0.64	6.2445e-06	Precursors
Ybx1	4.01085e-10	0.571612	1	0.992	6.52204e-06	Precursors
Cyp2f2	4.11887e-10	-2.03662	0	0.49	6.69769e-06	Precursors
Rpl27	5.11545e-10	0.622118	1	0.995	8.31824e-06	Precursors
Nedd4	5.27255e-10	0.739968	1	0.979	8.57369e-06	Precursors
2410006H16Rik	5.82052e-10	0.779029	0.854	0.452	9.46474e-06	Precursors
Gapdh	5.84305e-10	0.735344	1	0.824	9.50138e-06	Precursors
Dbn1	5.86107e-10	0.50436	0.5	0.165	9.53069e-06	Precursors
Krt18	5.92613e-10	0.451126	1	0.515	9.63647e-06	Precursors
Eif3a	5.93569e-10	0.593654	1	0.95	9.65202e-06	Precursors
Phlda1	6.00408e-10	1.0064	0.729	0.352	9.76323e-06	Precursors
Trp63	6.54089e-10	-1.36969	0	0.481	1.06361e-05	Precursors
Sec61b	7.90588e-10	0.649864	0.979	0.954	1.28557e-05	Precursors
Sec61g	8.36772e-10	0.619428	1	0.969	1.36067e-05	Precursors
Dnaja1	8.52685e-10	0.57748	1	0.894	1.38655e-05	Precursors
Lypd2	9.60715e-10	0.548722	0.312	0.069	1.56222e-05	Precursors
Eef2	1.06577e-09	-0.711795	0.979	0.998	1.73305e-05	Precursors
Ldhb	1.1359e-09	0.803073	0.688	0.339	1.84709e-05	Precursors
Ccnd2	1.20143e-09	0.917826	1	0.864	1.95365e-05	Precursors
Elp1	1.26627e-09	0.416137	0.396	0.11	2.05908e-05	Precursors
Afm	1.26964e-09	0.253266	0.25	0.047	2.06457e-05	Precursors
Hnrnpa3	1.29035e-09	0.663185	1	0.969	2.09824e-05	Precursors
S100a10	1.29758e-09	-2.05239	0.292	0.641	2.10999e-05	Precursors
Ugt8a	1.45837e-09	0.482457	0.396	0.113	2.37145e-05	Precursors
Cox5a	1.54664e-09	0.614475	1	0.944	2.515e-05	Precursors
Dhcr24	1.55825e-09	0.548883	0.625	0.263	2.53387e-05	Precursors
Tacstd2	1.57161e-09	-1.5441	0	0.468	2.5556e-05	Precursors
Grcc10	1.64763e-09	0.63391	0.979	0.666	2.67921e-05	Precursors
Rbis	1.70112e-09	0.598274	0.646	0.267	2.76619e-05	Precursors
Csnk2a1	1.73346e-09	0.662523	0.896	0.661	2.81878e-05	Precursors
Nkapd1	1.74486e-09	0.45271	0.438	0.132	2.83732e-05	Precursors
Ptges3	1.79944e-09	0.65708	0.917	0.848	2.92608e-05	Precursors
Hipk2	2.06752e-09	0.737573	0.792	0.42	3.362e-05	Precursors
Ilrun	2.11927e-09	0.455865	0.625	0.228	3.44615e-05	Precursors
Pax9	2.12999e-09	-1.16687	0	0.462	3.46358e-05	Precursors
Tspan1	2.21029e-09	0.388145	0.833	0.327	3.59415e-05	Precursors
Cox7b	2.34506e-09	0.704442	0.979	0.957	3.8133e-05	Precursors
Npm1	2.53588e-09	0.621429	1	0.975	4.1236e-05	Precursors
Chchd2	2.64637e-09	0.422272	1	1	4.30326e-05	Precursors
Id3	2.73531e-09	1.08642	0.75	0.415	4.44789e-05	Precursors
Snhg8	2.92879e-09	0.712619	0.854	0.411	4.7625e-05	Precursors
Trim71	2.94958e-09	0.261483	0.271	0.056	4.79631e-05	Precursors
2010107E04Rik	3.0761e-09	-1.39038	0	0.456	5.00204e-05	Precursors
Igdcc4	3.2234e-09	0.421703	0.458	0.143	5.24157e-05	Precursors
Krt17	3.51103e-09	-2.38092	0	0.455	5.70928e-05	Precursors
Cbx1	3.58441e-09	0.71676	0.917	0.631	5.8286e-05	Precursors
Sulf2	4.14883e-09	0.324599	0.438	0.129	6.74642e-05	Precursors
Snhg15	4.7793e-09	0.482055	0.396	0.116	7.77163e-05	Precursors
Ranbp1	4.89182e-09	0.776955	0.979	0.773	7.9546e-05	Precursors
Ciao2b	5.13253e-09	0.529178	0.562	0.211	8.34601e-05	Precursors
Apoa1	5.44723e-09	0.788442	0.604	0.25	8.85773e-05	Precursors
Ptma	5.58608e-09	0.741136	1	0.996	9.08353e-05	Precursors
2810004N23Rik	5.61813e-09	0.635669	0.833	0.456	9.13564e-05	Precursors
Kitl	5.89239e-09	0.531746	0.542	0.195	9.58162e-05	Precursors
Shh	6.11288e-09	0.655199	0.438	0.143	9.94015e-05	Precursors
Foxa1	6.53781e-09	0.625265	0.896	0.627	0.000106311	Precursors
Nfia	7.43718e-09	-0.876686	0.083	0.526	0.000120936	Precursors
Cpe	8.14652e-09	-1.25652	0	0.436	0.000132471	Precursors
Pllp	8.91245e-09	0.458259	0.583	0.21	0.000144925	Precursors
Marcksl1	8.95394e-09	0.669152	0.896	0.539	0.0001456	Precursors
Itgb4	9.4051e-09	-1.09335	0.083	0.508	0.000152936	Precursors
Oip5os1	9.40656e-09	0.585976	0.625	0.268	0.00015296	Precursors
Perp	9.51426e-09	-1.58068	0.542	0.733	0.000154711	Precursors
Atp5j	1.01453e-08	0.540868	1	0.979	0.000164973	Precursors
Gm49708	1.01668e-08	0.316216	0.333	0.084	0.000165322	Precursors
Cbx5	1.03748e-08	0.734648	0.854	0.628	0.000168705	Precursors
Ro60	1.09482e-08	0.40213	0.521	0.182	0.000178028	Precursors
Col27a1	1.13424e-08	0.514416	0.688	0.275	0.000184439	Precursors
Sgpp2	1.18374e-08	0.391219	0.354	0.097	0.000192487	Precursors
Gm20559	1.2131e-08	0.368297	0.312	0.078	0.000197262	Precursors
Hist3h2ba	1.2581e-08	0.331248	0.312	0.078	0.00020458	Precursors
Cip2a	1.27895e-08	0.368486	0.312	0.078	0.00020797	Precursors
Rian	1.41127e-08	0.790642	0.479	0.173	0.000229487	Precursors
Magi1	1.41594e-08	0.429068	0.562	0.209	0.000230246	Precursors
Ywhaz	1.49906e-08	0.50316	1	0.962	0.000243761	Precursors
Capg	1.52607e-08	-1.00616	0.062	0.492	0.000248155	Precursors
Ldha	1.61059e-08	0.689539	1	0.863	0.000261898	Precursors
Cdkn1c	1.64515e-08	0.665164	0.812	0.42	0.000267517	Precursors
Soat1	1.64525e-08	0.671451	0.646	0.29	0.000267535	Precursors
Pgap1	1.7874e-08	0.458913	0.646	0.271	0.00029065	Precursors
Cxcr4	1.79946e-08	0.365753	0.354	0.097	0.00029261	Precursors
Usmg5	1.81358e-08	-1.10129	0	0.425	0.000294907	Precursors
Nisch	1.82638e-08	0.555064	0.938	0.747	0.000296988	Precursors
Ywhae	1.97532e-08	0.508005	1	0.984	0.000321206	Precursors
Fads2	2.00154e-08	0.392709	0.417	0.133	0.00032547	Precursors
Car8	2.11409e-08	0.350832	0.333	0.088	0.000343771	Precursors
Prorp	2.20483e-08	0.429667	0.5	0.177	0.000358528	Precursors
Esrrg	2.28038e-08	0.830484	0.396	0.134	0.000370813	Precursors
Reep5	2.37194e-08	-0.765	0.688	0.873	0.000385701	Precursors
Mrpl53	2.84687e-08	0.546153	0.688	0.321	0.00046293	Precursors
Cd109	2.88955e-08	-0.859306	0	0.415	0.000469869	Precursors
Rpl13a	3.03646e-08	0.675997	1	0.996	0.000493759	Precursors
Sfn	3.05527e-08	-1.92375	0.396	0.666	0.000496818	Precursors
Tardbp	3.10104e-08	0.667234	0.896	0.72	0.00050426	Precursors
Rbm47	3.23872e-08	0.671423	0.875	0.526	0.000526648	Precursors
Ifitm1	3.29559e-08	0.72958	0.729	0.343	0.000535896	Precursors
Spats2	3.39734e-08	0.442772	0.521	0.202	0.000552441	Precursors
Cbx3	3.57424e-08	0.661518	0.958	0.84	0.000581207	Precursors
Cox8a	3.86036e-08	0.445008	1	0.997	0.000627734	Precursors
Slc38a1	4.03333e-08	0.590066	0.562	0.228	0.00065586	Precursors
Cobll1	4.07176e-08	0.425067	0.562	0.221	0.00066211	Precursors
Nsd2	4.23151e-08	0.565329	0.708	0.329	0.000688086	Precursors
Lgi2	4.53716e-08	-1.29733	0	0.409	0.000737788	Precursors
2410015M20Rik	4.61896e-08	-1.0977	0	0.408	0.000751089	Precursors
Tpi1	5.10777e-08	0.601451	1	0.834	0.000830575	Precursors
Top1	5.1208e-08	0.636636	1	0.903	0.000832693	Precursors
Krt4	5.40141e-08	-2.66662	0.229	0.591	0.000878324	Precursors
Nfic	5.44223e-08	-0.780298	0.062	0.466	0.000884961	Precursors
Pkp1	5.51712e-08	-0.950825	0	0.403	0.000897139	Precursors
Snrpd3	5.52917e-08	0.591938	0.958	0.685	0.000899098	Precursors
Smoc2	5.68632e-08	-1.16834	0	0.404	0.000924653	Precursors
Fras1	5.69847e-08	0.497781	0.521	0.212	0.000926629	Precursors
Sub1	5.76989e-08	0.556908	1	0.925	0.000938243	Precursors
Acer2	5.8315e-08	0.530616	0.625	0.276	0.00094826	Precursors
Upk3bl	5.87765e-08	-1.5217	0	0.404	0.000955765	Precursors
Ramac	6.20206e-08	0.394839	0.562	0.217	0.00100852	Precursors
Jaml	6.25619e-08	0.324227	0.25	0.056	0.00101732	Precursors
Prpf4b	6.37372e-08	0.505572	1	0.752	0.00103643	Precursors
Bzw2	6.50967e-08	0.640765	0.833	0.566	0.00105854	Precursors
Gata4	6.86559e-08	0.522217	0.688	0.321	0.00111641	Precursors
Pcbp1	7.17902e-08	0.473796	0.979	0.943	0.00116738	Precursors
Calm1	7.90117e-08	0.486207	1	0.987	0.00128481	Precursors
Ppia	8.00347e-08	0.618197	1	0.905	0.00130144	Precursors
Pwwp3a	8.25016e-08	0.361472	0.417	0.136	0.00134156	Precursors
Ran	8.26433e-08	0.694372	0.958	0.871	0.00134386	Precursors
Galk1	8.31393e-08	0.492321	0.708	0.326	0.00135193	Precursors
Nt5dc2	8.49763e-08	0.599878	0.604	0.296	0.0013818	Precursors
Atpsckmt	8.85291e-08	0.288466	0.271	0.066	0.00143957	Precursors
Romo1	8.94191e-08	0.528843	0.958	0.877	0.00145404	Precursors
Tut7	9.14922e-08	0.507285	0.625	0.26	0.00148776	Precursors
Pdpn	9.30899e-08	-1.08377	0	0.395	0.00151373	Precursors
Irx3	9.418e-08	0.344845	0.25	0.059	0.00153146	Precursors
Smim31	9.61897e-08	0.349857	0.354	0.104	0.00156414	Precursors
H2-Ab1	9.7152e-08	-0.910475	0	0.394	0.00157979	Precursors
Lamb3	1.05628e-07	-0.906721	0.104	0.488	0.00171762	Precursors
Misp	1.06135e-07	0.373651	0.375	0.116	0.00172586	Precursors
Nasp	1.06543e-07	0.793141	0.854	0.513	0.0017325	Precursors
Myo16	1.07702e-07	0.319017	0.375	0.113	0.00175134	Precursors
Cthrc1	1.15156e-07	0.333391	0.375	0.115	0.00187256	Precursors
1810026B05Rik	1.15883e-07	0.428192	0.562	0.232	0.00188438	Precursors
Tfrc	1.1901e-07	0.732377	0.729	0.423	0.00193521	Precursors
St3gal5	1.19032e-07	0.323227	0.292	0.075	0.00193558	Precursors
Tes	1.25994e-07	0.47662	0.854	0.485	0.00204879	Precursors
Mybbp1a	1.29123e-07	0.55323	0.792	0.46	0.00209967	Precursors
Dst	1.37261e-07	-1.56046	0.417	0.657	0.002232	Precursors
Gsta4	1.37718e-07	0.508547	0.979	0.896	0.00223944	Precursors
Rps6ka6	1.37774e-07	0.275837	0.333	0.095	0.00224034	Precursors
Vsnl1	1.39387e-07	-0.886307	0	0.387	0.00226657	Precursors
Foxe1	1.4588e-07	-1.1372	0	0.387	0.00237216	Precursors
Wnt10a	1.52061e-07	-1.10129	0	0.386	0.00247266	Precursors
Pdia4	1.52919e-07	0.626201	0.896	0.602	0.00248661	Precursors
Ptn	1.55552e-07	-1.72953	0.188	0.53	0.00252943	Precursors
Rbpms	1.57786e-07	0.514843	0.625	0.28	0.00256576	Precursors
Rpl31	1.60916e-07	0.462789	1	0.898	0.00261666	Precursors
Hacd1	1.6459e-07	0.498411	0.646	0.29	0.0026764	Precursors
Slc26a9	1.70437e-07	0.504822	0.229	0.052	0.00277147	Precursors
Ndufab1	1.726e-07	0.541479	0.958	0.874	0.00280665	Precursors
Gng10	1.73938e-07	0.504965	0.521	0.216	0.00282841	Precursors
Igfbp3	1.77755e-07	-1.22678	0	0.383	0.00289047	Precursors
Hspa1b	1.79997e-07	-1.47574	0.146	0.538	0.00292693	Precursors
Tmsb10	1.80777e-07	0.675468	1	0.843	0.00293962	Precursors
Sfpq	1.81957e-07	0.617629	0.958	0.883	0.0029588	Precursors
Mrpl34	1.8229e-07	0.587699	0.812	0.529	0.00296421	Precursors
Polr3k	1.85519e-07	0.53392	0.771	0.449	0.00301673	Precursors
4632427E13Rik	1.90181e-07	0.336002	0.542	0.205	0.00309254	Precursors
Khdc4	1.9533e-07	0.34276	0.542	0.206	0.00317625	Precursors
Fndc1	1.95417e-07	-0.958196	0	0.381	0.00317768	Precursors
Hint1	1.98396e-07	0.508448	1	0.948	0.00322612	Precursors
Ppat	2.06059e-07	0.401012	0.562	0.238	0.00335072	Precursors
Impad1	2.06112e-07	0.698569	0.75	0.504	0.00335158	Precursors
Tasor	2.14241e-07	0.371103	0.521	0.198	0.00348378	Precursors
Zfp608	2.34824e-07	0.578835	0.625	0.296	0.00381848	Precursors
Cnot6	2.43217e-07	0.563329	0.833	0.519	0.00395495	Precursors
Canx	2.44202e-07	0.545821	1	0.899	0.00397097	Precursors
Arhgap18	2.4598e-07	0.462336	0.583	0.271	0.00399989	Precursors
Emp2	2.48231e-07	-1.04031	0.188	0.538	0.00403648	Precursors
Ccdc34	2.59072e-07	0.81831	0.812	0.548	0.00421276	Precursors
Prlr	2.61078e-07	0.265139	0.271	0.069	0.00424539	Precursors
Hsp90b1	2.70752e-07	0.63213	1	0.959	0.0044027	Precursors
1810022K09Rik	2.71524e-07	-0.818145	0	0.374	0.00441526	Precursors
Atp5g3	2.73678e-07	0.463963	0.979	0.989	0.00445028	Precursors
Nop10	2.79568e-07	0.604432	0.979	0.851	0.00454605	Precursors
Gnb1	2.83777e-07	0.46853	1	0.877	0.0046145	Precursors
Ndufa3	2.95436e-07	0.596017	0.979	0.843	0.00480409	Precursors
Prmt5	3.11417e-07	0.483012	0.604	0.29	0.00506394	Precursors
Ifi30	3.24716e-07	0.435209	0.833	0.398	0.00528021	Precursors
Snrpf	3.43374e-07	0.561296	1	0.826	0.0055836	Precursors
Rps29	3.69385e-07	0.437776	1	0.995	0.00600656	Precursors
Txn1	4.29446e-07	0.425053	1	0.972	0.00698323	Precursors
Syncrip	4.4497e-07	0.464361	0.938	0.708	0.00723565	Precursors
Fn1	4.55226e-07	0.471487	0.396	0.145	0.00740243	Precursors
P4hb	4.72228e-07	0.488777	1	0.879	0.0076789	Precursors
Sod1	4.85499e-07	0.574697	0.938	0.749	0.00789469	Precursors
Uqcrb	4.87344e-07	0.555655	1	0.97	0.00792471	Precursors
Ugt2b34	4.99791e-07	0.425043	0.667	0.289	0.00812711	Precursors
Tbc1d9	5.0734e-07	0.440416	0.396	0.141	0.00824985	Precursors
Vcp	5.15407e-07	0.457231	1	0.935	0.00838103	Precursors
Idh2	5.27333e-07	0.503452	0.938	0.699	0.00857496	Precursors
Stard10	5.4043e-07	0.428344	0.979	0.653	0.00878793	Precursors
Actg1	5.41643e-07	0.458263	1	0.997	0.00880765	Precursors
Grb14	5.58772e-07	0.328235	0.292	0.084	0.00908618	Precursors
Bnip3	5.62735e-07	0.421949	0.625	0.299	0.00915064	Precursors
Nr2f2	5.90297e-07	0.434745	0.792	0.394	0.00959882	Precursors
Prss23	6.28568e-07	0.554908	0.604	0.303	0.0102211	Precursors
G3bp1	6.49487e-07	0.532816	0.958	0.764	0.0105613	Precursors
Magt1	6.54709e-07	0.647651	0.917	0.656	0.0106462	Precursors
Thoc7	6.63636e-07	0.578904	0.854	0.739	0.0107914	Precursors
Igf2bp3	6.84023e-07	0.614636	0.646	0.366	0.0111229	Precursors
Xpo1	7.10892e-07	0.526416	0.771	0.443	0.0115598	Precursors
Lta4h	7.35505e-07	0.634395	0.688	0.401	0.01196	Precursors
Phlda3	7.51879e-07	-0.883994	0.104	0.46	0.0122263	Precursors
Sema3c	7.66922e-07	0.599952	0.708	0.431	0.0124709	Precursors
Cast	7.91289e-07	-0.802812	0.188	0.522	0.0128672	Precursors
Ajuba	7.95303e-07	-0.794081	0.062	0.417	0.0129324	Precursors
Dusp9	8.1219e-07	0.374103	0.229	0.056	0.013207	Precursors
Ltbp4	8.22239e-07	-1.00054	0.188	0.522	0.0133704	Precursors
Timm8b	8.43538e-07	0.515597	0.875	0.577	0.0137168	Precursors
Klf5	8.57631e-07	0.658895	0.938	0.885	0.0139459	Precursors
Dlk2	8.63953e-07	-0.964967	0	0.352	0.0140487	Precursors
Ivns1abp	9.36916e-07	0.648433	0.833	0.609	0.0152352	Precursors
Tomm7	9.4557e-07	0.392474	1	0.95	0.0153759	Precursors
E2f3	9.58045e-07	0.40535	0.458	0.181	0.0155788	Precursors
Fbln1	9.58427e-07	0.660736	0.688	0.431	0.015585	Precursors
Zdhhc2	1.00284e-06	0.454339	0.5	0.215	0.0163071	Precursors
Nbl1	1.02e-06	-0.726821	0	0.347	0.0165863	Precursors
Ndufb7	1.03438e-06	0.55606	0.938	0.818	0.01682	Precursors
Barx2	1.10147e-06	-0.874369	0	0.347	0.017911	Precursors
Snhg5	1.12776e-06	0.415691	0.438	0.17	0.0183385	Precursors
Hmgb1	1.14384e-06	0.735768	1	0.965	0.0186	Precursors
Cox7a2	1.16308e-06	0.537579	1	0.957	0.0189128	Precursors
Nectin2	1.17474e-06	0.495239	0.625	0.308	0.0191024	Precursors
Sdc1	1.21277e-06	-0.903648	0.354	0.626	0.0197209	Precursors
Tpm2	1.26164e-06	-1.07116	0.188	0.512	0.0205155	Precursors
Cldn23	1.27594e-06	0.371304	0.271	0.078	0.0207481	Precursors
Ihh	1.30164e-06	0.4105	0.438	0.165	0.0211659	Precursors
Sox5	1.3273e-06	0.324078	0.312	0.097	0.0215832	Precursors
Col18a1	1.34589e-06	-0.716159	0	0.341	0.0218855	Precursors
Tma7	1.36862e-06	0.471516	0.979	0.927	0.0222552	Precursors
Slc4a4	1.47322e-06	0.316031	0.438	0.161	0.023956	Precursors
D630039A03Rik	1.47563e-06	0.43222	0.396	0.149	0.0239952	Precursors
H2afz	1.59443e-06	0.711277	1	0.93	0.025927	Precursors
Tmem176b	1.59948e-06	-1.00224	0.646	0.791	0.0260091	Precursors
Skp1a	1.60652e-06	0.546335	0.958	0.826	0.0261236	Precursors
Map1lc3a	1.69429e-06	-0.756613	0.312	0.611	0.0275508	Precursors
Ndrg1	1.69578e-06	0.482951	0.812	0.494	0.0275751	Precursors
Hnrnpu	1.69701e-06	0.615075	0.958	0.915	0.027595	Precursors
Tcf7l2	1.72075e-06	0.628815	0.771	0.503	0.0279812	Precursors
Tmem176a	1.79669e-06	-0.83603	0.271	0.593	0.029216	Precursors
Ahnak	1.79736e-06	-1.20101	0.458	0.692	0.0292269	Precursors
Bex3	1.81055e-06	0.569668	0.812	0.545	0.0294413	Precursors
Ifitm3	1.88967e-06	-1.54474	0.438	0.673	0.0307279	Precursors
Ank3	1.9076e-06	0.634467	0.708	0.396	0.0310194	Precursors
Ezr	1.94888e-06	0.543481	0.979	0.877	0.0316907	Precursors
Rev3l	2.13074e-06	0.673979	0.771	0.494	0.034648	Precursors
Clint1	2.14812e-06	0.486526	0.812	0.539	0.0349305	Precursors
Tra2b	2.17234e-06	0.512423	0.896	0.836	0.0353244	Precursors
Cox6b1	2.17699e-06	0.501733	1	0.981	0.0354	Precursors
Pltp	2.28597e-06	-0.66718	0	0.331	0.0371722	Precursors
Chchd1	2.38198e-06	0.477945	0.875	0.622	0.0387334	Precursors
Timm23	2.42963e-06	0.416485	0.708	0.363	0.0395083	Precursors
Atp5g1	2.45656e-06	0.498734	1	0.97	0.0399462	Precursors
Sh2d4a	2.48308e-06	0.414462	0.521	0.235	0.0403773	Precursors
Anxa8	2.53265e-06	-0.700017	0	0.328	0.0411834	Precursors
Fgfr2	2.64844e-06	-0.861298	0.208	0.53	0.0430663	Precursors
Hbb-bs	2.72396e-06	-0.872036	0.708	0.34	0.0442943	Precursors
Dnmt3a	2.72594e-06	0.50845	0.708	0.404	0.0443266	Precursors
Tcaf1	2.73646e-06	0.443587	0.542	0.255	0.0444976	Precursors
Pabpn1	2.76585e-06	0.55081	0.854	0.647	0.0449754	Precursors
Rps26	2.80347e-06	0.440683	1	0.972	0.0455873	Precursors
Ano1	2.86367e-06	0.358651	0.375	0.135	0.0465661	Precursors
Fasn	2.91948e-06	0.555988	0.583	0.293	0.0474736	Precursors
Urah	2.93721e-06	-0.600626	0	0.324	0.0477619	Precursors
Alyref	2.93912e-06	0.57714	0.875	0.626	0.047793	Precursors
Exosc2	3.03451e-06	0.340915	0.417	0.163	0.0493441	Precursors
Acin1	3.06333e-06	0.445684	0.917	0.715	0.0498129	Precursors
Anxa2	3.06773e-06	-1.33553	0.646	0.749	0.0498843	Precursors
Prdx4	3.06991e-06	0.629273	0.812	0.545	0.0499199	Precursors
Kcne2	3.12718e-06	0.459798	0.229	0.062	0.050851	Precursors
Prr15l	3.13219e-06	0.421906	0.667	0.304	0.0509326	Precursors
Bzw1	3.18774e-06	0.45512	0.979	0.765	0.0518359	Precursors
Snhg3	3.22396e-06	0.503382	0.583	0.276	0.0524248	Precursors
Pabpc1	3.25699e-06	0.41864	1	0.982	0.0529618	Precursors
Cavin1	3.26795e-06	-0.974194	0.292	0.556	0.0531401	Precursors
1110008F13Rik	3.35575e-06	-0.695275	0	0.323	0.0545678	Precursors
Ythdc1	3.57195e-06	0.472704	0.896	0.708	0.0580834	Precursors
Rbx1	3.60982e-06	0.473534	0.958	0.91	0.0586993	Precursors
Sem1	3.61026e-06	0.491279	1	0.877	0.0587064	Precursors
Anp32b	3.61404e-06	0.586815	1	0.867	0.0587679	Precursors
Itm2b	3.61636e-06	-0.626119	0.958	0.992	0.0588056	Precursors
Tpr	3.70211e-06	0.497256	0.958	0.823	0.0602001	Precursors
Arglu1	3.72991e-06	0.518148	0.917	0.779	0.0606521	Precursors
Tpm3	3.77494e-06	0.521952	0.979	0.829	0.0613843	Precursors
Cmtm4	3.85992e-06	0.487532	0.625	0.332	0.0627661	Precursors
Nupr1	3.86154e-06	-1.46591	0	0.32	0.0627924	Precursors
Ehd2	3.87188e-06	-0.571347	0	0.318	0.0629606	Precursors
Itgb6	3.97875e-06	0.390989	0.562	0.271	0.0646985	Precursors
Cox6c	4.02853e-06	0.480196	1	0.995	0.0655079	Precursors
Pgk1	4.0763e-06	0.60653	0.958	0.792	0.0662848	Precursors
Tpm1	4.21245e-06	0.61333	0.917	0.794	0.0684986	Precursors
Caprin1	4.2308e-06	0.516991	0.938	0.721	0.068797	Precursors
Chordc1	4.42324e-06	0.429393	0.667	0.372	0.0719263	Precursors
Tasor2	4.42769e-06	0.2715	0.375	0.133	0.0719986	Precursors
Cox17	4.53052e-06	0.500968	0.917	0.648	0.0736707	Precursors
Cnn3	4.57755e-06	0.412882	0.771	0.433	0.0744356	Precursors
Cdh13	4.59462e-06	-0.611455	0	0.315	0.0747132	Precursors
Hmgn3	4.60431e-06	-0.812228	0.229	0.547	0.0748707	Precursors
Icam1	4.91629e-06	-0.885665	0.042	0.362	0.0799437	Precursors
Ckmt1	4.98968e-06	-0.670385	0.458	0.732	0.0811371	Precursors
Cpsf6	5.03732e-06	0.507795	0.792	0.529	0.0819119	Precursors
Cks1b	5.10268e-06	0.529457	0.771	0.427	0.0829747	Precursors
Dynlt3	5.15917e-06	-0.572419	0.417	0.68	0.0838932	Precursors
Micos13	5.18605e-06	0.390131	0.771	0.366	0.0843304	Precursors
Utp11	5.3515e-06	0.528082	0.771	0.513	0.0870208	Precursors
Hnrnpl	5.4022e-06	0.405012	0.938	0.764	0.0878452	Precursors
Pds5a	5.43081e-06	0.504786	0.729	0.45	0.0883104	Precursors
Ehf	5.57063e-06	-0.725458	0.125	0.456	0.0905839	Precursors
Ppig	5.59815e-06	0.373529	0.979	0.797	0.0910316	Precursors
2010111I01Rik	5.7273e-06	-0.680953	0	0.312	0.0931316	Precursors
Arid3a	5.78033e-06	0.339413	0.375	0.142	0.093994	Precursors
Cdk4	6.05458e-06	0.494526	0.938	0.76	0.0984536	Precursors
Gm10073	6.13946e-06	-0.674083	0	0.31	0.0998338	Precursors
Prxl2c	6.1576e-06	0.432948	0.438	0.194	0.100129	Precursors
Cnot1	6.18399e-06	0.547009	0.729	0.517	0.100558	Precursors
Cpne1	6.36625e-06	0.337208	0.396	0.153	0.103522	Precursors
Larp4b	6.5122e-06	0.462393	0.875	0.627	0.105895	Precursors
Idi1	6.57651e-06	0.466116	0.583	0.292	0.106941	Precursors
Ssr3	6.85933e-06	0.487436	0.917	0.751	0.11154	Precursors
Ctse	6.9838e-06	0.308978	0.708	0.351	0.113564	Precursors
Atxn7l3b	7.03998e-06	0.470317	0.958	0.883	0.114477	Precursors
Lgals4	7.13872e-06	0.351927	0.521	0.227	0.116083	Precursors
F3	7.38991e-06	-1.1436	0.104	0.411	0.120167	Precursors
Lgr4	7.44293e-06	0.563575	0.667	0.43	0.12103	Precursors
Adam10	7.76729e-06	0.442506	0.688	0.39	0.126304	Precursors
Rpl38	7.86271e-06	0.392573	1	0.997	0.127856	Precursors
Dleu2	7.8987e-06	0.288438	0.417	0.158	0.128441	Precursors
Pard6g	7.903e-06	-0.646973	0.125	0.438	0.128511	Precursors
Adnp	7.9365e-06	0.42505	0.688	0.377	0.129055	Precursors
Krt6a	8.11299e-06	-1.22725	0	0.305	0.131925	Precursors
Nfkbia	8.15216e-06	-1.00767	0.229	0.524	0.132562	Precursors
Poglut2	8.17773e-06	0.251155	0.229	0.064	0.132978	Precursors
Ppib	8.4483e-06	0.375558	0.979	0.902	0.137378	Precursors
Tapbp	8.67982e-06	-0.575206	0.104	0.423	0.141143	Precursors
Rpa3	8.88596e-06	0.538252	0.688	0.417	0.144495	Precursors
Prpf40a	9.35087e-06	0.450338	0.896	0.701	0.152055	Precursors
Mrps36	9.3746e-06	0.494721	0.792	0.507	0.15244	Precursors
Plod2	9.45556e-06	0.376028	0.458	0.198	0.153757	Precursors
Ptpmt1	9.73965e-06	0.321844	0.5	0.219	0.158376	Precursors
Ptp4a1	9.95815e-06	-0.51633	0	0.298	0.161929	Precursors
Aldh2	1.04341e-05	-0.705745	0.396	0.651	0.169669	Precursors
Rapgefl1	1.07048e-05	-0.500107	0	0.296	0.174071	Precursors
Psma7	1.08458e-05	0.416544	1	0.907	0.176363	Precursors
Rhobtb3	1.10274e-05	0.328904	0.583	0.279	0.179317	Precursors
Hspa1a	1.13824e-05	-1.20996	0.125	0.45	0.185089	Precursors
Antxr1	1.14792e-05	-0.518633	0	0.295	0.186663	Precursors
Snrpd1	1.15975e-05	0.557811	0.917	0.749	0.188586	Precursors
Homer2	1.17317e-05	0.377296	0.688	0.373	0.190769	Precursors
Gsn	1.18839e-05	-0.719289	0.167	0.474	0.193244	Precursors
Rps27l	1.22456e-05	0.463164	1	0.956	0.199126	Precursors
Chd4	1.24061e-05	0.575507	0.875	0.745	0.201735	Precursors
Col7a1	1.25431e-05	-0.548239	0	0.293	0.203963	Precursors
Calr	1.27311e-05	0.445863	0.979	0.948	0.207021	Precursors
Samd9l	1.29174e-05	0.367864	0.479	0.222	0.210049	Precursors
Hspb8	1.32192e-05	-0.640686	0.062	0.366	0.214958	Precursors
Col1a1	1.41513e-05	0.26258	0.583	0.282	0.230114	Precursors
Furin	1.44013e-05	-1.53662	0.125	0.436	0.23418	Precursors
Acss1	1.44657e-05	0.383982	0.458	0.205	0.235227	Precursors
Aqp4	1.45235e-05	0.356692	0.271	0.089	0.236167	Precursors
Asph	1.46512e-05	0.653728	0.812	0.67	0.238243	Precursors
Ndufs6	1.46682e-05	0.443234	0.917	0.856	0.238519	Precursors
Hnrnpk	1.51164e-05	0.462789	1	0.947	0.245808	Precursors
Hnrnpd	1.55311e-05	0.561835	0.896	0.788	0.25255	Precursors
Dock11	1.56157e-05	0.399697	0.5	0.253	0.253927	Precursors
Mir99ahg	1.60934e-05	0.260462	0.333	0.119	0.261696	Precursors
Jarid2	1.6104e-05	0.469519	0.562	0.318	0.261867	Precursors
Mcm6	1.623e-05	0.624429	0.604	0.344	0.263915	Precursors
Gipc2	1.62908e-05	0.438625	0.396	0.167	0.264904	Precursors
Cox16	1.64462e-05	0.422124	0.688	0.401	0.267432	Precursors
Dynll1	1.6521e-05	0.564711	0.958	0.924	0.268648	Precursors
Tspan13	1.65265e-05	0.346549	0.708	0.373	0.268738	Precursors
Fam136a	1.66399e-05	0.404984	0.583	0.313	0.270581	Precursors
Snhg6	1.66986e-05	0.463523	0.75	0.485	0.271537	Precursors
Ndufc1	1.67422e-05	0.43943	0.979	0.896	0.272246	Precursors
Smim11	1.68112e-05	0.524049	0.75	0.561	0.273366	Precursors
Pdap1	1.69007e-05	0.514126	0.917	0.844	0.274822	Precursors
Slc44a3	1.71825e-05	0.335729	0.5	0.226	0.279404	Precursors
Ocln	1.72058e-05	0.399263	0.542	0.27	0.279783	Precursors
Hsph1	1.75459e-05	0.321951	0.583	0.302	0.285313	Precursors
Cdh3	1.75934e-05	-0.510943	0	0.286	0.286087	Precursors
Ddx6	1.76487e-05	0.391161	0.958	0.798	0.286986	Precursors
Dbi	1.76713e-05	0.376565	1	0.907	0.287352	Precursors
Zcchc3	1.85888e-05	0.340903	0.479	0.223	0.302272	Precursors
Ssbp2	1.88219e-05	-0.704106	0.146	0.436	0.306063	Precursors
Tesc	1.91086e-05	0.250127	0.396	0.153	0.310724	Precursors
Slc12a2	1.93157e-05	0.586337	0.771	0.524	0.314092	Precursors
Srsf6	1.95049e-05	0.361931	0.938	0.829	0.317169	Precursors
Cavin3	1.9808e-05	-0.711495	0.104	0.398	0.322098	Precursors
Mboat2	1.99735e-05	0.299066	0.438	0.184	0.32479	Precursors
Arl14	2.04501e-05	0.258332	0.354	0.131	0.332539	Precursors
Rassf3	2.06698e-05	0.308803	0.417	0.174	0.336112	Precursors
Fxyd3	2.069e-05	0.480838	1	0.919	0.33644	Precursors
Far1	2.07916e-05	0.451761	0.771	0.544	0.338092	Precursors
Slirp	2.09507e-05	0.430337	0.854	0.579	0.34068	Precursors
Ndfip1	2.11115e-05	0.365337	0.729	0.393	0.343295	Precursors
Safb	2.11971e-05	0.387446	0.75	0.439	0.344685	Precursors
Hsp90aa1	2.1202e-05	0.512369	1	0.969	0.344766	Precursors
Dusp1	2.17666e-05	-1.18979	0.354	0.614	0.353946	Precursors
Runx1t1	2.19857e-05	0.301955	0.333	0.123	0.357509	Precursors
Zcchc11	2.20094e-05	-0.550492	0	0.281	0.357896	Precursors
Actr3	2.22234e-05	0.440005	0.938	0.764	0.361375	Precursors
Rras	2.29588e-05	-0.615932	0.062	0.356	0.373334	Precursors
Fnbp1l	2.30094e-05	0.433698	0.792	0.54	0.374156	Precursors
Paqr8	2.32488e-05	0.365461	0.333	0.128	0.378048	Precursors
Ephx1	2.36275e-05	-0.453526	0	0.278	0.384207	Precursors
Ppp1r9a	2.36413e-05	0.315984	0.458	0.205	0.38443	Precursors
Atpif1	2.37106e-05	0.408837	1	0.94	0.385558	Precursors
Magoh	2.37124e-05	0.443566	0.854	0.668	0.385587	Precursors
Khdrbs3	2.41905e-05	0.295779	0.312	0.112	0.393362	Precursors
Cpne8	2.42073e-05	-0.474239	0	0.278	0.393634	Precursors
Tsn	2.4372e-05	0.52024	0.812	0.694	0.396313	Precursors
Fam91a1	2.44975e-05	0.403932	0.583	0.311	0.398354	Precursors
Tcf4	2.4521e-05	0.595717	0.792	0.552	0.398737	Precursors
Kpnb1	2.46986e-05	0.430158	0.75	0.508	0.401623	Precursors
Sh3rf1	2.58487e-05	-0.503385	0.021	0.305	0.420325	Precursors
Ggh	2.58962e-05	-0.648656	0.229	0.516	0.421098	Precursors
Ccdc50	2.60508e-05	0.494791	0.708	0.455	0.423613	Precursors
Rarg	2.65543e-05	-0.53474	0.062	0.354	0.4318	Precursors
Thyn1	2.69112e-05	0.35668	0.521	0.265	0.437604	Precursors
Oga	2.71944e-05	0.312639	0.521	0.239	0.442208	Precursors
Igfbp5	2.78883e-05	0.443603	0.75	0.452	0.453491	Precursors
Fgf9	2.82873e-05	0.260118	0.25	0.079	0.45998	Precursors
Ifi27	2.84547e-05	-0.632162	0	0.276	0.462702	Precursors
Cav2	2.8758e-05	-0.523503	0.042	0.328	0.467633	Precursors
Pkp3	2.92741e-05	-0.644455	0.188	0.469	0.476027	Precursors
Fam171a2	2.96425e-05	-0.566874	0.042	0.327	0.482016	Precursors
Rock2	2.99588e-05	0.450259	0.875	0.643	0.48716	Precursors
Ecpas	3.0046e-05	0.30902	0.458	0.201	0.488579	Precursors
Hus1	3.01313e-05	0.277955	0.333	0.127	0.489965	Precursors
Hmgn1	3.03633e-05	0.464814	1	0.919	0.493738	Precursors
Isl1	3.05353e-05	0.45573	0.438	0.188	0.496534	Precursors
Uqcr11	3.05513e-05	0.449495	1	0.931	0.496794	Precursors
Eif2s2	3.11293e-05	0.403154	0.979	0.946	0.506193	Precursors
Crb3	3.20325e-05	0.361995	0.521	0.263	0.52088	Precursors
Dstn	3.23353e-05	0.405277	0.979	0.986	0.525804	Precursors
Paqr5	3.39219e-05	0.262043	0.458	0.2	0.551603	Precursors
Tuba1a	3.42477e-05	-0.831353	0.146	0.429	0.556902	Precursors
Tnks2	3.43214e-05	0.377969	0.812	0.573	0.5581	Precursors
Srsf1	3.44135e-05	0.445963	0.896	0.688	0.559598	Precursors
Lamp1	3.49347e-05	-0.674192	0.75	0.858	0.568073	Precursors
Chml	3.51952e-05	0.289031	0.333	0.125	0.572309	Precursors
Tmem135	3.52062e-05	0.296482	0.521	0.249	0.572487	Precursors
Tomm5	3.61433e-05	0.447786	0.875	0.623	0.587727	Precursors
Sema3d	3.69753e-05	-0.652576	0	0.27	0.601256	Precursors
Plagl2	3.71031e-05	0.369546	0.521	0.262	0.603334	Precursors
Myrf	3.78695e-05	0.376154	0.583	0.289	0.615795	Precursors
Cltc	3.82749e-05	0.450881	0.875	0.678	0.622389	Precursors
Oat	3.83802e-05	-0.648843	0.562	0.768	0.6241	Precursors
Ptprz1	3.85734e-05	-0.570607	0	0.268	0.627241	Precursors
Frmd6	3.95723e-05	-0.510233	0.042	0.321	0.643484	Precursors
Pdzd2	4.00065e-05	-0.469485	0	0.267	0.650546	Precursors
1500011K16Rik	4.00398e-05	-0.521698	0	0.267	0.651087	Precursors
Nxn	4.0055e-05	-0.747745	0.229	0.479	0.651334	Precursors
Fam103a1	4.05777e-05	-0.478188	0	0.267	0.659833	Precursors
Mycbp	4.10196e-05	0.463196	0.604	0.346	0.667019	Precursors
Col8a1	4.136e-05	-0.563933	0	0.267	0.672556	Precursors
Ctnnb1	4.27711e-05	0.337224	0.958	0.931	0.695501	Precursors
Stard4	4.31874e-05	0.362756	0.417	0.189	0.70227	Precursors
Rbm4	4.32725e-05	0.284913	0.458	0.203	0.703654	Precursors
Elavl1	4.3657e-05	0.452953	0.75	0.544	0.709907	Precursors
Phpt1	4.40128e-05	0.384329	0.646	0.379	0.715693	Precursors
Foxp2	4.44231e-05	0.472519	0.438	0.2	0.722364	Precursors
Nucks1	4.44692e-05	0.602695	0.896	0.816	0.723114	Precursors
Efemp1	4.58031e-05	-0.555734	0	0.264	0.744804	Precursors
Pfdn1	4.75498e-05	0.451256	0.833	0.625	0.773208	Precursors
Cttn	4.78408e-05	0.39969	0.771	0.549	0.777939	Precursors
Elf3	4.79397e-05	0.421733	0.75	0.474	0.779547	Precursors
Tnni2	4.7998e-05	-0.511714	0	0.263	0.780496	Precursors
Tcp1	4.85281e-05	0.430655	0.938	0.797	0.789115	Precursors
mt-Nd3	4.89022e-05	0.498246	0.938	0.828	0.795198	Precursors
Snu13	4.94942e-05	0.478058	0.875	0.72	0.804825	Precursors
Zfp422	5.18846e-05	0.366779	0.625	0.343	0.843695	Precursors
Jag2	5.19807e-05	-0.546116	0.062	0.34	0.845258	Precursors
Plk2	5.20743e-05	0.548108	0.604	0.345	0.84678	Precursors
Luc7l3	5.23232e-05	0.370372	0.938	0.753	0.850827	Precursors
Cgn	5.3052e-05	0.426775	0.458	0.218	0.862678	Precursors
Bri3	5.3081e-05	0.454792	0.958	0.903	0.863151	Precursors
Hspa4	5.35967e-05	0.485105	0.833	0.685	0.871535	Precursors
Trove2	5.37639e-05	-0.487623	0	0.26	0.874255	Precursors
Limk2	5.39059e-05	-0.554553	0.188	0.462	0.876563	Precursors
Sarnp	5.45704e-05	0.434829	0.833	0.635	0.88737	Precursors
BC005537	5.47496e-05	0.366247	0.792	0.497	0.890283	Precursors
Ddx17	5.5632e-05	0.424846	0.812	0.688	0.904631	Precursors
Cldn10	5.60585e-05	-0.646973	0	0.26	0.911567	Precursors
Atp5k	5.713e-05	0.435541	0.917	0.96	0.928991	Precursors
Ubc	5.94526e-05	-0.659085	0.958	0.952	0.966759	Precursors
Ikzf5	5.99047e-05	0.315918	0.521	0.262	0.974111	Precursors
Tmpo	5.99823e-05	0.499092	0.917	0.717	0.975372	Precursors
Lamb1	6.0438e-05	0.41575	0.562	0.307	0.982783	Precursors
Tbca	6.05062e-05	0.42364	0.979	0.886	0.983891	Precursors
Mpped2	6.05985e-05	-0.496996	0	0.257	0.985392	Precursors
Filip1l	6.15999e-05	0.532322	0.604	0.399	1	Precursors
Pga5	6.26256e-05	-3.52888	0.979	0.504	1	Precursors
Nme7	6.3784e-05	0.454167	0.521	0.27	1	Precursors
Wnt5b	6.5085e-05	-0.514024	0	0.256	1	Precursors
Srp19	6.56154e-05	0.368392	0.896	0.659	1	Precursors
Ostc	6.60124e-05	0.421823	0.938	0.807	1	Precursors
Prrc2c	6.73318e-05	0.438013	0.979	0.864	1	Precursors
Supt16	6.85302e-05	0.470931	0.771	0.514	1	Precursors
Atox1	7.00757e-05	0.350821	0.979	0.871	1	Precursors
Ccne1	7.05084e-05	0.337208	0.312	0.119	1	Precursors
Myo5c	7.11622e-05	0.313359	0.396	0.173	1	Precursors
Mrpl28	7.15797e-05	0.346158	0.771	0.516	1	Precursors
S100a13	7.17675e-05	-0.459841	0.104	0.382	1	Precursors
Gart	7.18099e-05	0.301671	0.604	0.323	1	Precursors
Tpd52	7.18738e-05	0.309325	0.938	0.661	1	Precursors
Lama3	7.21298e-05	-0.453526	0	0.253	1	Precursors
Rxylt1	7.22256e-05	0.348767	0.396	0.177	1	Precursors
Fkbp3	7.27869e-05	0.568203	0.917	0.66	1	Precursors
Srsf10	7.28202e-05	0.495288	0.812	0.608	1	Precursors
2010204K13Rik	7.33287e-05	0.286545	0.396	0.168	1	Precursors
Tmem223	7.34269e-05	0.427218	0.604	0.331	1	Precursors
Golm1	7.36729e-05	0.482354	0.604	0.34	1	Precursors
Impa1	7.47283e-05	0.396801	0.625	0.37	1	Precursors
Fdft1	7.48692e-05	0.48226	0.542	0.294	1	Precursors
Txnrd1	7.69218e-05	0.476977	0.604	0.376	1	Precursors
Smim6	7.8057e-05	0.347147	0.688	0.37	1	Precursors
Nmt2	7.91802e-05	0.310982	0.542	0.28	1	Precursors
Akr1c12	7.95515e-05	0.375139	0.521	0.252	1	Precursors
Cnot3	7.97679e-05	0.37188	0.688	0.438	1	Precursors
Cd151	8.07567e-05	-0.574289	0.208	0.475	1	Precursors
Tcerg1	8.24389e-05	0.425266	0.75	0.493	1	Precursors
Rab26os	8.26594e-05	0.255672	0.375	0.156	1	Precursors
Sox12	8.28433e-05	0.326146	0.396	0.179	1	Precursors
Nop58	8.29941e-05	0.44037	0.896	0.685	1	Precursors
Anxa3	8.31479e-05	-0.653866	0.062	0.332	1	Precursors
Sox21	8.36957e-05	0.394171	0.792	0.491	1	Precursors
Epb41l5	8.63456e-05	0.410868	0.438	0.219	1	Precursors
Lamc2	8.74665e-05	-0.450134	0.062	0.34	1	Precursors
Hspa5	8.77124e-05	0.391942	1	0.957	1	Precursors
Ddx3x	8.81588e-05	0.381	0.896	0.797	1	Precursors
Eci1	8.92399e-05	0.4423	0.708	0.451	1	Precursors
Dmkn	9.05794e-05	-1.53188	0.062	0.326	1	Precursors
Mcm2	9.14841e-05	0.395177	0.479	0.242	1	Precursors
Ly6a	9.16305e-05	-0.780261	0	0.248	1	Precursors
Slc25a3	9.35777e-05	0.4163	1	0.989	1	Precursors
Zswim6	9.43304e-05	0.300071	0.333	0.132	1	Precursors
Casp3	9.44349e-05	0.30598	0.521	0.266	1	Precursors
Gsdmc2	9.46338e-05	0.343701	0.229	0.074	1	Precursors
Anxa1	9.50305e-05	-0.834529	0.479	0.657	1	Precursors
Irf2bp2	9.68887e-05	0.342323	0.875	0.663	1	Precursors
Eif1ax	9.71262e-05	0.337904	0.896	0.666	1	Precursors
Dhx9	9.89031e-05	0.429948	0.771	0.555	1	Precursors
Hnrnpa1	0.000100493	0.439087	0.979	0.77	1	Precursors
Hmgcr	0.00010126	0.400707	0.562	0.296	1	Precursors
Hspa4l	0.000101453	-0.770632	0.271	0.503	1	Precursors
Parp1	0.000101456	0.431676	0.625	0.414	1	Precursors
Dock7	0.000102039	0.412068	0.604	0.36	1	Precursors
Slc48a1	0.000103283	-0.418151	0.021	0.273	1	Precursors
U2af1	0.000103381	0.402395	0.917	0.706	1	Precursors
Tgm1	0.00010357	-0.471864	0	0.244	1	Precursors
Rpl4	0.00010369	-0.417673	1	1	1	Precursors
Gsr	0.000105917	0.369967	0.75	0.482	1	Precursors
Zcchc6	0.000106536	-0.397071	0	0.243	1	Precursors
Cmtm7	0.00010671	0.386172	0.542	0.302	1	Precursors
Atp5l	0.000106831	0.439158	1	0.973	1	Precursors
Nt5e	0.000108226	-0.433326	0	0.243	1	Precursors
Hnrnpdl	0.000108783	0.40048	0.854	0.647	1	Precursors
Calm3	0.000109104	0.319025	0.875	0.605	1	Precursors
Klk10	0.000109384	-0.46392	0	0.243	1	Precursors
Gpr87	0.000110607	-0.402069	0	0.242	1	Precursors
Rpp21	0.000110819	0.414068	0.646	0.424	1	Precursors
Syngr1	0.000112438	0.296402	0.417	0.193	1	Precursors
Skap2	0.000113868	-0.580878	0.167	0.442	1	Precursors
Sim2	0.000114326	-0.407049	0	0.241	1	Precursors
Cdc42ep3	0.000114417	-0.941255	0.167	0.42	1	Precursors
Fam60a	0.000116793	-0.437388	0	0.241	1	Precursors
Pabpc4	0.000119817	0.384122	0.667	0.429	1	Precursors
Ccdc3	0.00012035	-0.45192	0	0.241	1	Precursors
Fmc1	0.00012071	0.512196	0.667	0.462	1	Precursors
Gm42047	0.000120946	0.282329	0.208	0.066	1	Precursors
Rgma	0.000122319	-0.40622	0	0.24	1	Precursors
Hmcn1	0.000123142	-0.430882	0	0.24	1	Precursors
Gm20186	0.000123618	-0.644867	0	0.241	1	Precursors
Fam96b	0.000125374	-0.391218	0	0.239	1	Precursors
Rbm15	0.000125446	0.301735	0.417	0.196	1	Precursors
Lad1	0.000126303	-0.471018	0.188	0.463	1	Precursors
Gmnn	0.000126502	0.30394	0.604	0.317	1	Precursors
Banf1	0.000126998	0.385418	0.938	0.795	1	Precursors
Nudt18	0.000130844	-0.371819	0	0.238	1	Precursors
Pabpc4l	0.000132553	0.253266	0.167	0.046	1	Precursors
Polr2a	0.000133127	0.323453	0.646	0.382	1	Precursors
H2-T23	0.000134779	-0.420247	0	0.238	1	Precursors
Thrap3	0.0001366	0.387587	0.896	0.711	1	Precursors
Emp1	0.000140775	-0.842301	0.292	0.538	1	Precursors
Ndufa11	0.000141758	0.427797	0.917	0.88	1	Precursors
Halr1	0.000144178	-0.532373	0	0.237	1	Precursors
Wdr73	0.000144415	0.333886	0.417	0.198	1	Precursors
Lcor	0.00014504	0.346117	0.438	0.222	1	Precursors
Eid1	0.000145362	0.364088	0.958	0.759	1	Precursors
Cltb	0.000146288	-0.538369	0.312	0.565	1	Precursors
Hacd3	0.000147958	0.310854	0.479	0.242	1	Precursors
Zfp322a	0.000148095	0.391917	0.521	0.279	1	Precursors
Rsf1	0.000150685	0.385229	0.729	0.451	1	Precursors
Ube2v1	0.000151579	0.373068	0.646	0.396	1	Precursors
Ifi202b	0.000154763	-0.449509	0	0.235	1	Precursors
Rpl41	0.000154837	0.297883	1	1	1	Precursors
Rplp0	0.000155599	-0.68527	1	0.99	1	Precursors
Snrpd2	0.000155689	0.410606	1	0.861	1	Precursors
Smarca5	0.000155807	0.481367	0.854	0.634	1	Precursors
Galnt1	0.000156173	0.432695	0.708	0.47	1	Precursors
Celf1	0.000156958	0.437916	0.833	0.647	1	Precursors
Trerf1	0.000159173	0.251107	0.271	0.1	1	Precursors
Sssca1	0.00016823	-0.399572	0	0.232	1	Precursors
Anp32e	0.000170476	0.357198	0.771	0.512	1	Precursors
Resf1	0.000170967	0.363669	0.438	0.212	1	Precursors
Ly6e	0.000171626	-1.25537	0.5	0.666	1	Precursors
Tmem57	0.000172359	-0.4029	0	0.232	1	Precursors
Tmem5	0.00017294	-0.398739	0	0.232	1	Precursors
Topbp1	0.000174489	0.468046	0.521	0.309	1	Precursors
Smim13	0.000175296	0.292845	0.479	0.243	1	Precursors
Prkar2b	0.00017534	0.309646	0.375	0.171	1	Precursors
Tia1	0.000175804	0.39226	0.708	0.484	1	Precursors
Eif5	0.000176002	0.327496	0.938	0.912	1	Precursors
Mif4gd	0.00017602	-0.426738	0.083	0.339	1	Precursors
Fjx1	0.000178199	-0.55459	0.062	0.311	1	Precursors
Ddr1	0.000178788	-0.538316	0.25	0.503	1	Precursors
Sf3b2	0.000180959	0.325228	0.958	0.829	1	Precursors
Insig1	0.000182081	0.358926	0.438	0.212	1	Precursors
Cops9	0.000182409	0.448066	0.833	0.673	1	Precursors
Ndufa2	0.00018341	0.362455	0.979	0.957	1	Precursors
Htra1	0.000184106	-0.4029	0	0.23	1	Precursors
Tmem258	0.000185226	0.306832	0.958	0.822	1	Precursors
Eny2	0.000186972	0.393829	0.958	0.709	1	Precursors
Zfp568	0.000189029	0.323394	0.375	0.174	1	Precursors
Acot7	0.000189771	-0.491536	0	0.229	1	Precursors
Zfp36l1	0.000191492	0.487459	0.938	0.84	1	Precursors
Tcea3	0.000197463	0.322148	0.375	0.169	1	Precursors
Mgea5	0.000199346	-0.439821	0	0.228	1	Precursors
Fam96a	0.000200772	-0.377751	0	0.228	1	Precursors
Sh3pxd2a	0.000200777	-0.40551	0.083	0.347	1	Precursors
Usp10	0.000201575	0.35628	0.667	0.407	1	Precursors
Snx5	0.000203911	0.327185	0.771	0.514	1	Precursors
Cox6a1	0.000213217	0.382685	0.958	0.958	1	Precursors
Ndufa6	0.00021468	0.468152	0.979	0.907	1	Precursors
Tuba1b	0.000215404	0.556507	0.896	0.76	1	Precursors
Frem2	0.000215833	0.371195	0.354	0.165	1	Precursors
Slc39a6	0.000216186	-0.530794	0.083	0.331	1	Precursors
Gcn1	0.000222635	0.287556	0.417	0.192	1	Precursors
Fkbp4	0.000223944	0.347085	0.979	0.867	1	Precursors
Rnf4	0.000226064	0.370677	0.646	0.414	1	Precursors
Trim28	0.000228394	0.373312	0.833	0.688	1	Precursors
Dut	0.000229486	0.435819	0.771	0.5	1	Precursors
Ptpre	0.000230297	-0.418604	0	0.225	1	Precursors
Itprid2	0.000231226	0.289532	0.375	0.168	1	Precursors
Safb2	0.000231693	0.392988	0.625	0.375	1	Precursors
Lpcat2	0.000232561	-0.373153	0.021	0.254	1	Precursors
Baz1b	0.000233306	0.438374	0.688	0.511	1	Precursors
Lcorl	0.000234112	0.329167	0.542	0.295	1	Precursors
Fgfrl1	0.000237312	0.293144	0.438	0.219	1	Precursors
D10Jhu81e	0.000237855	-0.352155	0	0.223	1	Precursors
Supt5	0.000238294	0.316374	0.667	0.412	1	Precursors
Idh1	0.000238321	0.392495	0.562	0.347	1	Precursors
2810474O19Rik	0.000238418	-0.423528	0	0.224	1	Precursors
Ypel3	0.000241299	-0.347173	0.062	0.318	1	Precursors
Samhd1	0.000241866	0.262349	0.333	0.144	1	Precursors
Mcam	0.000247155	-0.454328	0	0.223	1	Precursors
Dsg3	0.000248541	-0.53995	0	0.223	1	Precursors
Cse1l	0.000252994	0.321903	0.583	0.337	1	Precursors
Ccn1	0.000254723	0.642417	0.458	0.224	1	Precursors
Gmps	0.00025597	0.389244	0.667	0.458	1	Precursors
Maged2	0.000257775	0.350065	0.562	0.327	1	Precursors
Hras	0.00025847	-0.70471	0.479	0.616	1	Precursors
Cdo1	0.00025982	-0.437388	0	0.222	1	Precursors
Nme4	0.000261286	0.335729	0.479	0.259	1	Precursors
Fstl1	0.000263878	0.451067	0.583	0.346	1	Precursors
Suclg2	0.000266709	0.384839	0.771	0.552	1	Precursors
Fzd5	0.000267255	0.314257	0.458	0.222	1	Precursors
Hnrnpul1	0.000267476	0.395838	0.667	0.443	1	Precursors
Junb	0.000268847	-0.766098	0.604	0.84	1	Precursors
D17Wsu92e	0.000271635	-0.364156	0	0.22	1	Precursors
Rbm22	0.000272601	0.323761	0.646	0.394	1	Precursors
Ptges	0.000273222	-0.377751	0	0.22	1	Precursors
Tnfrsf1a	0.000276226	-0.410805	0.083	0.33	1	Precursors
Cox4i1	0.000284351	0.344247	1	0.982	1	Precursors
1700020I14Rik	0.00029111	-0.371819	0	0.219	1	Precursors
Dhrs9	0.00029598	-0.44063	0	0.219	1	Precursors
Zc3hav1	0.000297113	-0.321708	0	0.217	1	Precursors
Klf9	0.000300362	-0.626581	0.146	0.391	1	Precursors
Cstf3	0.000301015	0.289567	0.521	0.286	1	Precursors
Anp32a	0.00030104	0.484142	0.917	0.768	1	Precursors
Pgrmc1	0.000307274	-0.4388	0.375	0.625	1	Precursors
Vcan	0.000308132	0.539958	0.583	0.351	1	Precursors
Mall	0.00030863	-0.391218	0	0.217	1	Precursors
Morf4l2	0.000315911	0.317111	0.938	0.803	1	Precursors
Nfe2l2	0.000319654	0.432815	0.896	0.72	1	Precursors
Tmem14c	0.00032058	0.387929	0.875	0.816	1	Precursors
Rnps1	0.00032194	0.409231	0.75	0.555	1	Precursors
Baiap2	0.000324198	-0.449874	0.125	0.377	1	Precursors
Ptprn2	0.000324335	-0.724828	0	0.216	1	Precursors
Ptbp1	0.000328059	0.381371	0.896	0.745	1	Precursors
Galnt12	0.000331757	0.281408	0.438	0.218	1	Precursors
Wee1	0.000332019	0.306083	0.604	0.345	1	Precursors
Gltp	0.000333176	-0.608182	0.312	0.534	1	Precursors
Osr2	0.000335125	-0.359025	0	0.215	1	Precursors
Lgals3	0.000342003	-0.926751	0.062	0.294	1	Precursors
Cgnl1	0.0003439	0.274676	0.312	0.133	1	Precursors
Nt5c2	0.000349971	0.335201	0.5	0.291	1	Precursors
Eif5b	0.000353969	0.335962	0.958	0.894	1	Precursors
Tma16	0.000355317	0.344073	0.479	0.263	1	Precursors
Sms	0.000356426	0.354281	0.688	0.45	1	Precursors
Zfp24	0.000360562	0.273423	0.479	0.25	1	Precursors
Ctsh	0.000362929	-0.471018	0.188	0.433	1	Precursors
Efhd2	0.000363627	0.295842	0.625	0.372	1	Precursors
Pum1	0.000367137	0.367796	0.833	0.669	1	Precursors
Acp5	0.000372198	-0.37087	0.042	0.279	1	Precursors
Hbb-bt	0.000374278	-0.334221	0.375	0.168	1	Precursors
Ahi1	0.000377871	-0.36501	0	0.212	1	Precursors
Slfn9	0.00038144	0.59703	0.354	0.167	1	Precursors
Lmo1	0.000382361	-0.377751	0	0.212	1	Precursors
Hspa8	0.000385634	0.388523	1	0.995	1	Precursors
Psmd2	0.000387946	0.319687	0.875	0.631	1	Precursors
2610528A11Rik	0.000392779	-0.621488	0	0.212	1	Precursors
AI314180	0.000392977	-0.374364	0	0.211	1	Precursors
Fzd4	0.0003944	0.329325	0.312	0.136	1	Precursors
Msmo1	0.000399004	0.376695	0.458	0.237	1	Precursors
Rbm8a	0.000402033	0.379528	0.854	0.728	1	Precursors
Suz12	0.000406897	0.373312	0.667	0.436	1	Precursors
Sltm	0.000411803	0.349067	0.896	0.698	1	Precursors
Foxp4	0.000412618	0.331084	0.646	0.415	1	Precursors
Pcgf3	0.000412647	0.292282	0.479	0.255	1	Precursors
Nck2	0.000416545	0.353809	0.458	0.247	1	Precursors
Gm8186	0.000418938	-0.367567	0	0.209	1	Precursors
Ids	0.000421699	-0.451278	0.042	0.268	1	Precursors
Rpl27-ps3	0.000427706	-0.350433	0	0.209	1	Precursors
Eif4g3	0.000432279	0.338366	0.625	0.404	1	Precursors
Rbms1	0.000435897	0.394246	0.833	0.586	1	Precursors
Csnk1a1	0.000436547	0.305035	1	0.935	1	Precursors
Eif4a2	0.000438025	0.327499	0.958	0.854	1	Precursors
4631405K08Rik	0.000439786	-0.510943	0	0.209	1	Precursors
Prdx5	0.000462462	-0.482386	0.521	0.7	1	Precursors
Sptbn1	0.000463098	0.49121	0.833	0.666	1	Precursors
Hsdl2	0.000465685	-0.343175	0.042	0.267	1	Precursors
Galnt18	0.000467974	-0.348708	0	0.206	1	Precursors
Cd44	0.000469122	-0.517286	0.083	0.32	1	Precursors
Timm10b	0.000470213	0.297376	0.792	0.531	1	Precursors
Vsig8	0.00047038	-0.376058	0	0.206	1	Precursors
Nrep	0.000473487	0.27503	0.583	0.327	1	Precursors
Cdc26	0.000475485	0.363533	0.75	0.534	1	Precursors
Pgp	0.000476463	0.296279	0.583	0.345	1	Precursors
Rbm39	0.000482864	0.289954	1	0.97	1	Precursors
Krt13	0.000483007	-2.99319	0.396	0.541	1	Precursors
Afdn	0.000490632	0.444565	0.646	0.425	1	Precursors
Seh1l	0.000493452	0.29926	0.604	0.363	1	Precursors
Dhx15	0.000496174	0.31986	0.854	0.671	1	Precursors
Sh3bp5	0.000504277	-0.319949	0	0.204	1	Precursors
Pdlim1	0.000504459	-0.638694	0.562	0.673	1	Precursors
Epb41	0.000509568	0.350821	0.542	0.301	1	Precursors
Hadh	0.000511439	0.427526	0.896	0.833	1	Precursors
Proser2	0.00051722	0.40048	0.354	0.176	1	Precursors
Hjurp	0.000518388	0.474278	0.583	0.363	1	Precursors
Capns1	0.000521766	-0.469052	0.792	0.844	1	Precursors
Lrpap1	0.000522589	0.399229	0.708	0.51	1	Precursors
Atp5g2	0.000527429	0.354382	1	0.985	1	Precursors
Hlf	0.000531304	-0.369269	0	0.203	1	Precursors
Mtap	0.000533403	0.372295	0.479	0.279	1	Precursors
Rab27a	0.000535875	-0.345252	0	0.203	1	Precursors
Fam213a	0.000539035	-0.333092	0	0.203	1	Precursors
Slc25a36	0.000546326	0.369967	0.583	0.342	1	Precursors
Dapk2	0.00054694	-0.372668	0	0.203	1	Precursors
Chga	0.000548818	-5.21203	0	0.203	1	Precursors
Slc1a4	0.000549072	-0.31289	0	0.202	1	Precursors
Tubb6	0.000553837	-0.467103	0	0.203	1	Precursors
Atrx	0.000554848	0.425004	0.917	0.81	1	Precursors
Rc3h1	0.000556035	0.417203	0.583	0.376	1	Precursors
Snx18	0.000557825	0.537152	0.417	0.217	1	Precursors
Zfp451	0.000561433	0.252511	0.542	0.3	1	Precursors
Dpy30	0.000562288	0.339744	0.812	0.589	1	Precursors
Eno1	0.00056395	0.3659	0.833	0.577	1	Precursors
Tcf3	0.000564509	0.338366	0.646	0.42	1	Precursors
Tcea1	0.000568648	0.276066	0.854	0.66	1	Precursors
Tmem167	0.000574459	0.365036	0.875	0.683	1	Precursors
Efnb1	0.000577001	-0.421251	0.125	0.357	1	Precursors
Pard3b	0.000579922	0.256795	0.312	0.135	1	Precursors
Tmem55a	0.000581367	-0.303127	0	0.2	1	Precursors
Arhgdig	0.000582665	0.251268	0.562	0.305	1	Precursors
Ggta1	0.000583561	-0.309347	0	0.2	1	Precursors
Cab39	0.000583921	0.319999	0.75	0.503	1	Precursors
1110004E09Rik	0.000584	-0.310234	0	0.2	1	Precursors
Bcl11b	0.000585345	-0.637093	0.229	0.441	1	Precursors
Metap2	0.000586348	0.301657	0.938	0.834	1	Precursors
Hnrnpf	0.000596367	0.312659	1	0.923	1	Precursors
Id2	0.000597042	0.531152	0.562	0.354	1	Precursors
Ltbp3	0.000598948	-0.306685	0	0.2	1	Precursors
Psma5	0.000602841	0.328621	0.938	0.764	1	Precursors
Palmd	0.000612863	-0.354735	0	0.2	1	Precursors
Dctpp1	0.000622758	0.412298	0.729	0.469	1	Precursors
Cdh1	0.000622845	0.252329	0.938	0.709	1	Precursors
Rnpep	0.000625138	0.330432	0.75	0.502	1	Precursors
Phf5a	0.000628483	0.332802	0.833	0.595	1	Precursors
BC003331	0.000640718	-0.337447	0	0.198	1	Precursors
Nipa2	0.000644308	0.315029	0.562	0.329	1	Precursors
AC160336.1	0.00065164	-0.412838	0	0.198	1	Precursors
Prdx2	0.000652344	0.326972	1	0.912	1	Precursors
Morf4l1	0.000653391	0.367264	1	0.801	1	Precursors
Emp3	0.000655161	-0.41036	0	0.198	1	Precursors
Dmac1	0.000661433	0.308504	0.625	0.398	1	Precursors
Aplp1	0.000665375	-1.1839	0	0.198	1	Precursors
Mrpl18	0.00066586	0.356127	0.75	0.535	1	Precursors
Snrnp200	0.000672251	0.250127	0.604	0.341	1	Precursors
Sec11a	0.000674096	0.297002	0.875	0.687	1	Precursors
Crybg1	0.000674803	-0.305796	0	0.196	1	Precursors
Elf2	0.000676418	0.381371	0.625	0.423	1	Precursors
Dennd2c	0.000676809	-0.322587	0	0.196	1	Precursors
Fam220a	0.000677613	-0.307573	0	0.196	1	Precursors
Clip4	0.000678228	-0.321708	0	0.196	1	Precursors
Nono	0.000681435	0.320124	0.958	0.81	1	Precursors
Arl6ip5	0.000684397	-0.376442	0.104	0.333	1	Precursors
Gm12446	0.000686459	-0.339185	0	0.196	1	Precursors
Sgms2	0.000686996	0.30815	0.354	0.165	1	Precursors
Maf	0.000694068	-0.422709	0	0.196	1	Precursors
Bach2	0.000694075	-0.375212	0	0.196	1	Precursors
Abcc3	0.000699794	-0.318187	0	0.196	1	Precursors
Calu	0.000703047	0.331409	0.667	0.458	1	Precursors
Usp1	0.000703795	0.325448	0.625	0.394	1	Precursors
Patz1	0.000709107	0.290527	0.417	0.221	1	Precursors
Tmem55b	0.000716282	-0.303127	0	0.195	1	Precursors
Acp1	0.000733941	0.335374	0.812	0.609	1	Precursors
Crip2	0.000739047	-0.67879	0.083	0.302	1	Precursors
Fat2	0.00073977	-0.316424	0	0.194	1	Precursors
Chia	0.000753746	-5.04089	0	0.195	1	Precursors
mtNd5	0.000753758	-3.43708	0	0.195	1	Precursors
mtCo2	0.000753763	-3.86806	0	0.195	1	Precursors
mtNd2	0.000753764	-3.73765	0	0.195	1	Precursors
Tfap2a	0.000754748	-0.298667	0	0.193	1	Precursors
Aaed1	0.000755582	-0.356453	0	0.194	1	Precursors
Kras	0.000758306	0.322807	0.688	0.461	1	Precursors
Nckap1	0.000758362	0.257185	0.729	0.452	1	Precursors
Sox6	0.000759273	-0.536167	0.125	0.343	1	Precursors
Capza1	0.000763869	0.288262	0.646	0.404	1	Precursors
Atp5j2	0.000764779	0.297863	1	0.96	1	Precursors
Rsu1	0.000772942	-0.363069	0.125	0.362	1	Precursors
mtNd1	0.00077565	-3.3406	0	0.194	1	Precursors
mtNd4	0.000775665	-4.28255	0	0.194	1	Precursors
mtCo1	0.000775669	-4.38255	0	0.194	1	Precursors
Luc7l	0.000782688	0.384285	0.75	0.567	1	Precursors
B4galt6	0.000786855	0.340378	0.354	0.181	1	Precursors
Pafah1b3	0.00078939	0.336283	0.854	0.662	1	Precursors
Ago2	0.000789471	0.306989	0.667	0.434	1	Precursors
Mut	0.000791739	-0.345252	0	0.193	1	Precursors
Smarca4	0.000796147	0.362178	0.792	0.638	1	Precursors
ERCC-00130	0.000797971	-3.77826	0	0.193	1	Precursors
mtCo3	0.000798152	-3.13395	0	0.193	1	Precursors
mtAtp6	0.000798171	-4.50006	0	0.193	1	Precursors
mtCytb	0.000798172	-4.39258	0	0.193	1	Precursors
Snrpe	0.0007986	0.3551	0.958	0.871	1	Precursors
Parm1	0.000801964	-0.348849	0.021	0.224	1	Precursors
Nab2	0.000805487	-0.298667	0	0.192	1	Precursors
Mrpl32	0.000814189	0.324683	0.729	0.478	1	Precursors
ERCC-00074	0.000821144	-3.88162	0	0.193	1	Precursors
mt-Rnr1	0.000821278	-3.31344	0	0.193	1	Precursors
Sytl1	0.000821879	-0.390725	0.062	0.279	1	Precursors
Srcap	0.000838239	0.259	0.5	0.276	1	Precursors
Cfdp1	0.000844969	0.269068	0.854	0.653	1	Precursors
Mir5109	0.000845023	-3.76902	0	0.192	1	Precursors
Sorl1	0.000847745	0.295756	0.521	0.285	1	Precursors
Aqp3	0.000857264	-0.889449	0.146	0.353	1	Precursors
Krtcap2	0.000860975	0.320583	0.979	0.85	1	Precursors
Cfap298	0.000861279	0.255755	0.312	0.142	1	Precursors
Maco1	0.000861674	0.250127	0.396	0.193	1	Precursors
Smim22	0.000862216	0.431297	0.583	0.369	1	Precursors
mtNd3	0.000869152	-1.53123	0	0.191	1	Precursors
mt-Rnr2	0.000869514	-5.2288	0	0.191	1	Precursors
Ssb	0.000871592	0.389207	0.917	0.877	1	Precursors
Rpl23a	0.000875143	0.288871	1	0.998	1	Precursors
Prelid3b	0.000892385	0.293908	0.5	0.286	1	Precursors
Ubl5	0.000892835	0.331921	1	0.906	1	Precursors
mtNd4l	0.000893975	-1.19065	0	0.19	1	Precursors
Tgfb1	0.000912952	-0.316424	0	0.189	1	Precursors
Nudcd2	0.000920328	0.395871	0.625	0.42	1	Precursors
Mafb	0.000925578	-0.377751	0	0.189	1	Precursors
Tm9sf3	0.000926407	0.338413	0.938	0.842	1	Precursors
Khsrp	0.000926544	0.327027	0.646	0.44	1	Precursors
Plcd3	0.000928897	-0.289706	0	0.188	1	Precursors
Arf4	0.000930511	0.326464	0.938	0.902	1	Precursors
Pls3	0.000931237	-0.412471	0.125	0.345	1	Precursors
Alg10b	0.000935234	0.251895	0.417	0.217	1	Precursors
Tnpo1	0.000935338	0.322206	0.604	0.388	1	Precursors
Plek2	0.000945907	-0.411457	0.125	0.352	1	Precursors
Dtymk	0.000953453	0.282658	0.792	0.513	1	Precursors
Cfl1	0.000954939	0.265303	1	0.948	1	Precursors
2810403A07Rik	0.000961882	-0.305796	0	0.187	1	Precursors
Cyr61	0.000970564	-0.822501	0	0.188	1	Precursors
Coro1b	0.000971164	-0.352358	0.062	0.275	1	Precursors
Rpn1	0.000972498	0.377921	0.875	0.768	1	Precursors
Fam49b	0.000982135	0.358651	0.562	0.367	1	Precursors
Taf6l	0.00098511	-0.344837	0.042	0.248	1	Precursors
Pgam1	0.00098856	0.29587	0.958	0.852	1	Precursors
ERCC-00004	0.00100155	-2.33375	0	0.187	1	Precursors
Sepp1	0.0010016	-1.37097	0	0.187	1	Precursors
G3bp2	0.00100434	0.36945	0.833	0.66	1	Precursors
Ndufb4	0.00101403	0.358406	0.958	0.867	1	Precursors
Elf1	0.00101671	0.309089	0.792	0.55	1	Precursors
Atp2b4	0.00101918	-0.29956	0	0.186	1	Precursors
Arid1a	0.00102289	0.272406	0.812	0.653	1	Precursors
Hells	0.00102543	0.384042	0.5	0.276	1	Precursors
Eif3b	0.00103187	0.339868	0.812	0.653	1	Precursors
Lsm7	0.00103568	0.365868	0.729	0.539	1	Precursors
Uhrf2	0.00104886	0.371039	0.646	0.466	1	Precursors
mtAtp8	0.0010577	-0.824364	0	0.186	1	Precursors
Ntf3	0.00106514	-0.340921	0	0.185	1	Precursors
Rps24	0.0010682	-0.322703	1	0.998	1	Precursors
Taf1d	0.0010777	0.329505	0.896	0.634	1	Precursors
Gpx1	0.00108573	0.345347	0.979	0.874	1	Precursors
Smarce1	0.00108907	0.35322	0.729	0.566	1	Precursors
Wdr61	0.00109746	0.399964	0.708	0.558	1	Precursors
Adrb2	0.00110217	-0.420247	0	0.184	1	Precursors
Tnc	0.00110514	-0.39038	0	0.184	1	Precursors
Tomm20	0.0011091	0.337749	0.938	0.871	1	Precursors
Wbp5	0.00111782	-0.820014	0	0.184	1	Precursors
Rbms3	0.00112026	-0.487076	0.104	0.317	1	Precursors
ERCC-00096	0.00112155	-2.97283	0	0.184	1	Precursors
Zkscan1	0.00113301	0.309689	0.562	0.343	1	Precursors
Gna15	0.00114736	-0.302236	0	0.183	1	Precursors
Ythdf3	0.00115458	0.349847	0.625	0.426	1	Precursors
Entpd5	0.00116198	-0.362046	0.062	0.27	1	Precursors
Mink1	0.00116618	-0.401328	0.146	0.364	1	Precursors
Hotairm1	0.00117368	-0.573201	0.104	0.31	1	Precursors
Usp18	0.00117973	-0.305796	0	0.182	1	Precursors
Zfhx3	0.00118622	0.45814	0.75	0.562	1	Precursors
Rn45s	0.00118711	-6.5564	0	0.183	1	Precursors
Pelp1	0.00119475	0.266105	0.458	0.255	1	Precursors
Rab38	0.00119634	-0.326771	0.062	0.277	1	Precursors
Sesn1	0.00121203	-0.340156	0.062	0.27	1	Precursors
Vwa1	0.00121574	-0.301345	0	0.181	1	Precursors
Prnp	0.00122118	-0.369738	0.125	0.348	1	Precursors
Dcun1d5	0.00124541	0.287242	0.708	0.494	1	Precursors
Rnaseh2c	0.00126054	0.396287	0.729	0.519	1	Precursors
Tpt1	0.00126278	-0.295351	1	1	1	Precursors
Rab11fip1	0.00126543	0.317031	0.312	0.145	1	Precursors
0610037L13Rik	0.00127833	-0.281594	0	0.18	1	Precursors
Cited2	0.00128691	0.514074	0.542	0.347	1	Precursors
ERCC-00002	0.00129003	-3.26557	0	0.181	1	Precursors
Stip1	0.00129276	0.405052	0.708	0.539	1	Precursors
Plxdc2	0.00131327	-0.290605	0	0.179	1	Precursors
Atp2a2	0.00132332	0.321825	0.875	0.666	1	Precursors
Lancl1	0.00132723	-0.347941	0.125	0.342	1	Precursors
Fbln2	0.00133859	-0.346117	0	0.179	1	Precursors
Rpl37	0.00134376	0.338071	1	0.889	1	Precursors
Higd1a	0.00135212	0.29593	0.771	0.626	1	Precursors
Gnb2l1	0.00135896	-0.590446	0	0.179	1	Precursors
Tanc2	0.00136118	-0.320287	0.062	0.274	1	Precursors
Cenpw	0.00136248	0.359877	0.5	0.277	1	Precursors
Nrxn1	0.001377	-0.359882	0	0.178	1	Precursors
Wnt6	0.00138176	-0.375212	0	0.178	1	Precursors
5430416N02Rik	0.00138367	0.271747	0.458	0.249	1	Precursors
Ralbp1	0.00139145	-0.494766	0.625	0.798	1	Precursors
ERCC-00046	0.00140271	-2.08248	0	0.178	1	Precursors
Rsl1d1	0.00140475	0.300546	0.833	0.592	1	Precursors
Gtf2i	0.00140489	0.289934	0.875	0.686	1	Precursors
Per1	0.00142986	-0.277973	0	0.177	1	Precursors
Ackr3	0.00143598	-0.535251	0.104	0.307	1	Precursors
Itm2c	0.00143739	-0.532699	0.396	0.628	1	Precursors
Srsf7	0.00144248	0.330277	0.896	0.801	1	Precursors
Nolc1	0.00144803	0.344795	0.625	0.442	1	Precursors
Fxyd6	0.00145482	-0.393729	0	0.177	1	Precursors
Numa1	0.00145666	0.283928	0.625	0.403	1	Precursors
Dsc3	0.00145842	-0.400405	0	0.177	1	Precursors
Tgs1	0.00146439	0.304454	0.5	0.289	1	Precursors
Arhgef4	0.00146609	-0.286106	0	0.176	1	Precursors
Tmed5	0.00147168	0.33266	0.667	0.463	1	Precursors
Plekhh3	0.00147606	-0.353303	0.104	0.321	1	Precursors
Sorbs2	0.00148275	0.266849	0.479	0.259	1	Precursors
Srsf5	0.00148333	0.312153	0.979	0.919	1	Precursors
Mat2a	0.00149016	0.369655	0.771	0.725	1	Precursors
Stam	0.00149393	0.254102	0.5	0.288	1	Precursors
Tspan9	0.00149996	-0.300988	0.042	0.238	1	Precursors
Capns2	0.00150187	-0.387863	0	0.176	1	Precursors
Dgcr6	0.00150379	-0.418179	0.188	0.401	1	Precursors
Mcc	0.00151529	-0.275252	0	0.175	1	Precursors
Sep15	0.00151775	-0.544477	0	0.176	1	Precursors
6820431F20Rik	0.00152006	-0.579458	0	0.176	1	Precursors
Ctnnd1	0.00152261	0.364936	0.792	0.607	1	Precursors
Pfkl	0.0015319	0.313043	0.729	0.482	1	Precursors
Tcf12	0.00154769	0.311252	0.708	0.544	1	Precursors
Cycs	0.00155572	0.373056	0.938	0.778	1	Precursors
Gm17821	0.00156546	-1.25836	0	0.175	1	Precursors
Rbm10	0.00157343	0.347838	0.458	0.273	1	Precursors
Ppp4c	0.00158382	0.301063	0.646	0.438	1	Precursors
Nfix	0.00159329	-0.499895	0.521	0.704	1	Precursors
Rbm17	0.00159992	0.276228	0.688	0.478	1	Precursors
Rab1	0.00160659	-0.551992	0	0.174	1	Precursors
Gif	0.00161266	-2.66787	0	0.174	1	Precursors
Marveld1	0.00162718	-0.289442	0.042	0.242	1	Precursors
Bcam	0.00163776	-0.930709	0.5	0.568	1	Precursors
Traf5	0.00164151	-0.259734	0	0.173	1	Precursors
Atp1b3	0.00164846	-0.59243	0.625	0.703	1	Precursors
Dync1i2	0.00165286	0.35637	0.812	0.764	1	Precursors
Spcs2	0.00165888	0.400201	0.938	0.896	1	Precursors
Mrps25	0.00166271	0.269502	0.625	0.398	1	Precursors
Foxp1	0.00166694	0.332057	0.979	0.883	1	Precursors
Aplp2	0.00168706	0.517736	0.917	0.851	1	Precursors
Tm7sf3	0.00168881	-0.297559	0.042	0.235	1	Precursors
Ndufa7	0.00169316	0.305415	1	0.907	1	Precursors
Pfkp	0.00171385	-0.364458	0.062	0.26	1	Precursors
Rbbp7	0.00172591	0.367257	0.854	0.738	1	Precursors
Tor3a	0.00172786	-0.254217	0	0.171	1	Precursors
Lyar	0.00173807	0.300043	0.688	0.441	1	Precursors
App	0.0017402	-0.550575	0.667	0.819	1	Precursors
D4Wsu53e	0.00174647	-0.546736	0	0.172	1	Precursors
Pnliprp1	0.00175124	-2.29643	0	0.172	1	Precursors
1700025G04Rik	0.00175375	-0.386903	0.146	0.359	1	Precursors
Csrp1	0.00175978	-0.52576	0.458	0.623	1	Precursors
Mtf2	0.00177042	0.274037	0.542	0.325	1	Precursors
Igfbp4	0.00181416	-0.597149	0.125	0.336	1	Precursors
Per3	0.00183273	-0.303345	0.021	0.203	1	Precursors
Egln2	0.00183571	-0.334504	0.229	0.453	1	Precursors
Klk11	0.00184616	-0.275252	0	0.17	1	Precursors
Vmn2r55	0.00184784	-1.00384	0	0.171	1	Precursors
Fut2	0.0018659	-0.305796	0	0.17	1	Precursors
Ucp2	0.00186904	-0.624678	0.833	0.894	1	Precursors
Kctd1	0.00187303	-0.445656	0.146	0.347	1	Precursors
Apex1	0.00188068	0.298273	0.667	0.453	1	Precursors
Ddx47	0.00188257	0.25319	0.562	0.352	1	Precursors
Cdc25a	0.00189305	0.285657	0.521	0.319	1	Precursors
Hdc	0.00190076	-2.09565	0	0.17	1	Precursors
Ndufa13	0.00191279	0.292371	0.979	0.929	1	Precursors
Eppk1	0.00192498	-0.50752	0.104	0.302	1	Precursors
Gss	0.00193508	-0.312141	0.083	0.285	1	Precursors
Sf3a3	0.00194436	0.265347	0.604	0.391	1	Precursors
Adh7	0.00194656	-0.646271	0	0.169	1	Precursors
Pyurf	0.00195468	-0.26523	0	0.168	1	Precursors
2610524H06Rik	0.00196273	-0.277067	0	0.168	1	Precursors
Mrps24	0.00198289	0.269304	0.854	0.705	1	Precursors
Cox7a2l	0.00199046	-0.471198	0.896	0.941	1	Precursors
AU019823	0.00200126	-0.256978	0	0.168	1	Precursors
Cenpb	0.00202517	-0.384433	0.417	0.625	1	Precursors
Prpf38b	0.0020254	0.288054	0.792	0.617	1	Precursors
Arhgap11a	0.00202719	0.273737	0.375	0.19	1	Precursors
Amer1	0.00202898	-0.387303	0.125	0.327	1	Precursors
Socs3	0.0020397	-0.750973	0.167	0.358	1	Precursors
Slc25a5	0.00204089	0.322892	1	0.98	1	Precursors
Pcna	0.00204979	0.766865	0.521	0.382	1	Precursors
Slc6a8	0.00205654	-0.277547	0.042	0.236	1	Precursors
Rps6ka4	0.00206434	-0.257898	0	0.167	1	Precursors
Csde1	0.00207309	0.295364	0.896	0.909	1	Precursors
Ogt	0.00207926	0.305506	0.792	0.572	1	Precursors
Ppp4r3a	0.00211426	0.335816	0.583	0.408	1	Precursors
Fdps	0.0021498	0.398143	0.5	0.326	1	Precursors
Ncor2	0.00215166	-0.373561	0.167	0.376	1	Precursors
Tm9sf4	0.00215213	0.289873	0.583	0.382	1	Precursors
Ube3a	0.00215825	0.406986	0.771	0.647	1	Precursors
Stt3a	0.0021629	0.318009	0.708	0.487	1	Precursors
Bcl10	0.00218039	-0.404752	0.208	0.424	1	Precursors
Papd4	0.00218231	-0.260652	0	0.165	1	Precursors
Ccdc25	0.00220125	0.314962	0.583	0.381	1	Precursors
Trim27	0.00220455	0.326509	0.542	0.343	1	Precursors
Laptm4a	0.00221717	-0.349932	0.854	0.89	1	Precursors
Pnn	0.00224528	0.408759	0.792	0.698	1	Precursors
Ddx46	0.0022499	0.256466	0.812	0.63	1	Precursors
Sept10	0.00225047	-0.276937	0.021	0.197	1	Precursors
mt-Atp6	0.00226259	-0.639128	0.958	0.88	1	Precursors
Tmem66	0.00229544	-0.517098	0	0.165	1	Precursors
Nedd4l	0.00230166	0.316658	0.5	0.296	1	Precursors
Cblb	0.00230308	0.367387	0.479	0.313	1	Precursors
Tmem40	0.00230767	-0.261569	0	0.164	1	Precursors
Pdia3	0.00230939	0.322936	0.917	0.952	1	Precursors
Tns4	0.00232521	-0.287007	0	0.164	1	Precursors
Crot	0.00233766	0.306824	0.521	0.339	1	Precursors
Ranbp2	0.00233867	0.341515	0.646	0.46	1	Precursors
Wbp2	0.00234437	-0.472973	0.229	0.435	1	Precursors
Skp2	0.00236446	0.289031	0.271	0.123	1	Precursors
Gm10845	0.00236465	-0.647675	0	0.164	1	Precursors
Appbp2	0.00238079	0.286526	0.604	0.394	1	Precursors
Eif4g1	0.00239237	0.280104	0.917	0.772	1	Precursors
Pitx1	0.00239448	-0.77337	0.458	0.561	1	Precursors
Sult1d1	0.00239941	0.359457	0.333	0.164	1	Precursors
Tgfbi	0.00241007	-0.374065	0.062	0.25	1	Precursors
Phf3	0.00246062	0.338685	0.708	0.518	1	Precursors
Egfr	0.00247779	-0.389415	0.104	0.3	1	Precursors
Pnliprp2	0.00248683	-0.875567	0	0.162	1	Precursors
2700089E24Rik	0.00249071	-0.424347	0	0.162	1	Precursors
Smad4	0.00249359	0.277994	0.708	0.5	1	Precursors
Rnf10	0.00250252	-0.421415	0.417	0.583	1	Precursors
Sox9	0.002527	0.388809	0.771	0.584	1	Precursors
Col12a1	0.00253323	-0.297774	0	0.161	1	Precursors
Aldh6a1	0.00253911	-0.38429	0.208	0.411	1	Precursors
Grk6	0.00255018	-0.302917	0.062	0.251	1	Precursors
Tnfrsf12a	0.00257024	-0.65084	0.188	0.371	1	Precursors
Ylpm1	0.00257896	0.253821	0.562	0.35	1	Precursors
Hdac1	0.00258429	0.288767	0.729	0.504	1	Precursors
Armc10	0.00258506	0.265894	0.458	0.268	1	Precursors
Glyr1	0.00259016	0.267513	0.667	0.487	1	Precursors
Sept11	0.00259589	0.281836	0.438	0.262	1	Precursors
Mlec	0.00263467	0.349115	0.792	0.634	1	Precursors
Ipo7	0.00264254	0.272142	0.583	0.372	1	Precursors
Mcm7	0.00266041	0.46788	0.521	0.34	1	Precursors
Hmgb2	0.00267632	0.612308	0.875	0.794	1	Precursors
Bclaf1	0.00268309	0.384343	0.854	0.767	1	Precursors
Ankrd12	0.00270209	-0.385265	0.271	0.494	1	Precursors
Muc5b	0.00276152	0.27034	0.292	0.138	1	Precursors
Traf3ip1	0.00280861	0.259809	0.271	0.126	1	Precursors
Tmem108	0.0028369	-0.319949	0	0.158	1	Precursors
Apoc1	0.00284784	-0.892155	0.125	0.311	1	Precursors
Lpl	0.00284895	-0.437388	0	0.158	1	Precursors
Tmem256	0.00286115	0.29008	0.979	0.804	1	Precursors
Hnrnpr	0.00287147	0.394132	0.896	0.666	1	Precursors
Rif1	0.00288775	0.322639	0.646	0.423	1	Precursors
Eloc	0.00289102	0.295787	0.833	0.625	1	Precursors
Abhd4	0.00291377	-0.261055	0.042	0.221	1	Precursors
Dexi	0.00292183	-0.253996	0.042	0.221	1	Precursors
Plagl1	0.00295964	0.303719	0.562	0.385	1	Precursors
Slc25a17	0.00296038	-0.363424	0.25	0.455	1	Precursors
Mia2	0.00298437	0.343701	0.625	0.474	1	Precursors
Pafah1b2	0.0030093	0.252827	0.667	0.458	1	Precursors
Marc2	0.00301853	-0.327849	0.438	0.619	1	Precursors
Ctgf	0.00302053	-0.568386	0	0.157	1	Precursors
Atp5e	0.00302645	0.287189	1	0.968	1	Precursors
Pdcd5	0.00303439	0.328249	0.854	0.686	1	Precursors
Sfxn1	0.00306992	0.332195	0.646	0.471	1	Precursors
Pum2	0.00309012	0.352374	0.771	0.653	1	Precursors
Ctage5	0.00310176	-0.417782	0	0.156	1	Precursors
Cacybp	0.00312596	0.363687	0.812	0.66	1	Precursors
Snx9	0.00312631	0.255767	0.5	0.305	1	Precursors
Ube2k	0.00312709	0.275019	0.792	0.675	1	Precursors
Fam107b	0.00312865	-0.300545	0.146	0.35	1	Precursors
Sf3b3	0.00315559	0.299294	0.729	0.529	1	Precursors
Rhbdf1	0.00317657	-0.256647	0.042	0.219	1	Precursors
2310043M15Rik	0.00323085	-0.273435	0	0.155	1	Precursors
Mib1	0.00324685	0.305404	0.604	0.401	1	Precursors
Pebp1	0.00330817	0.293125	1	0.928	1	Precursors
Pcdh19	0.0033146	-0.259734	0	0.154	1	Precursors
Wwtr1	0.0033624	-0.340156	0.062	0.242	1	Precursors
Chgb	0.00337163	-2.09668	0	0.154	1	Precursors
Ubap2	0.00337216	0.298827	0.583	0.42	1	Precursors
Ppdpf	0.00337468	0.278971	0.854	0.605	1	Precursors
Snhg9	0.00338342	0.260229	0.5	0.309	1	Precursors
Sparc	0.00346551	-0.86798	0.354	0.465	1	Precursors
Cald1	0.00347837	-0.527481	0.125	0.316	1	Precursors
Efs	0.00348152	-0.275942	0.042	0.216	1	Precursors
Agr2	0.00348367	-1.41442	0.688	0.42	1	Precursors
Acot9	0.00348773	-0.314606	0.062	0.242	1	Precursors
Nedd8	0.00348969	0.309513	0.958	0.877	1	Precursors
Plec	0.00349369	-0.44446	0.375	0.561	1	Precursors
Gnpat	0.00350091	0.279307	0.438	0.263	1	Precursors
Sult5a1	0.00350099	-0.259734	0	0.152	1	Precursors
Ndufb3	0.00352174	0.253347	0.896	0.821	1	Precursors
Smdt1	0.00352444	0.278633	0.979	0.857	1	Precursors
Selenoh	0.0035384	0.272995	0.771	0.554	1	Precursors
Fam134b	0.00354862	-0.538438	0	0.152	1	Precursors
Rps4x	0.00358351	-0.341583	1	0.999	1	Precursors
Socs4	0.00358522	0.273423	0.438	0.262	1	Precursors
Enah	0.00359065	0.265894	0.646	0.423	1	Precursors
Phactr4	0.00360022	0.316397	0.562	0.386	1	Precursors
Rnf38	0.00363108	0.335729	0.438	0.273	1	Precursors
Ezh2	0.0036314	0.513586	0.542	0.381	1	Precursors
Polr2f	0.00368286	0.355598	0.896	0.813	1	Precursors
Agap3	0.00371091	-0.350523	0.167	0.365	1	Precursors
Srebf2	0.00371636	0.306083	0.562	0.341	1	Precursors
Atp5h	0.00373878	0.258339	1	0.995	1	Precursors
Fst	0.00374359	-0.652576	0	0.151	1	Precursors
Sult2b1	0.00379718	-0.300453	0	0.15	1	Precursors
F2rl1	0.00380217	0.252452	0.521	0.312	1	Precursors
Bcl7a	0.00383968	0.254614	0.542	0.337	1	Precursors
Mapkapk3	0.00384787	-0.260957	0.083	0.281	1	Precursors
Hmgn2	0.00385856	0.334095	0.896	0.748	1	Precursors
Gstz1	0.00388344	-0.328114	0.104	0.292	1	Precursors
Ube2e2	0.00389318	-0.300599	0.125	0.321	1	Precursors
Nudc	0.00399026	0.258178	0.833	0.605	1	Precursors
AY036118	0.00400383	-1.34372	0.562	0.666	1	Precursors
Acsl3	0.00402225	0.346606	0.438	0.267	1	Precursors
Hirip3	0.00403029	0.314257	0.417	0.238	1	Precursors
Zfp704	0.00403596	0.273574	0.562	0.359	1	Precursors
D16Ertd472e	0.00404523	-0.382816	0.125	0.309	1	Precursors
Eif3j1	0.00409598	0.297955	0.729	0.526	1	Precursors
Dnmt1	0.0041014	0.350674	0.5	0.312	1	Precursors
Ccar1	0.00414634	0.295992	0.792	0.67	1	Precursors
Lmnb1	0.00415513	0.411377	0.688	0.498	1	Precursors
Ccdc107	0.00421289	-0.293198	0.125	0.315	1	Precursors
Edem1	0.00423989	0.299673	0.479	0.283	1	Precursors
Camk2d	0.00424525	0.256113	0.542	0.338	1	Precursors
Plekhb2	0.0042848	-0.353384	0.146	0.34	1	Precursors
Nr4a2	0.00429843	0.282231	0.438	0.259	1	Precursors
Sema4a	0.00429986	-0.259294	0.042	0.21	1	Precursors
Tspan6	0.00430751	-0.542007	0.208	0.379	1	Precursors
Cebpb	0.00438527	-0.490892	0.354	0.506	1	Precursors
Rpe	0.00440323	0.295879	0.458	0.28	1	Precursors
Ssr2	0.00442016	0.318685	0.854	0.829	1	Precursors
Cyba	0.00444328	0.351584	0.604	0.435	1	Precursors
Dsp	0.00467889	-0.616992	0.667	0.818	1	Precursors
Snrnp70	0.0046916	0.278924	0.938	0.861	1	Precursors
Emg1	0.00469197	0.300349	0.771	0.587	1	Precursors
Cib1	0.00469934	0.336283	0.667	0.475	1	Precursors
Tomm70a	0.00478898	0.325678	0.583	0.442	1	Precursors
Ewsr1	0.00480721	0.261694	0.938	0.777	1	Precursors
Igfbp7	0.004841	-0.437293	0.062	0.23	1	Precursors
Dsg2	0.00487204	0.300686	0.625	0.439	1	Precursors
Spred1	0.00490459	0.311944	0.521	0.336	1	Precursors
Stmn1	0.00490745	0.281145	0.812	0.647	1	Precursors
Eif3c	0.0049613	0.25238	0.938	0.909	1	Precursors
Ppp1r12a	0.00505263	0.403601	0.625	0.476	1	Precursors
Hnrnpul2	0.00509254	0.253644	0.833	0.682	1	Precursors
Tbl1xr1	0.00521909	0.282222	0.5	0.328	1	Precursors
Sema5a	0.0053447	-0.311226	0.042	0.203	1	Precursors
Svil	0.00536306	-0.382141	0.208	0.396	1	Precursors
Prss8	0.00537729	0.290907	0.417	0.248	1	Precursors
Tjap1	0.00538428	-0.309766	0.104	0.281	1	Precursors
Gja1	0.00539841	-0.668249	0.312	0.468	1	Precursors
Arpc2	0.00542553	-0.357894	0.938	0.953	1	Precursors
Yeats2	0.00543791	0.265688	0.438	0.274	1	Precursors
Fip1l1	0.00543876	0.368377	0.604	0.443	1	Precursors
Dtl	0.00544883	0.288601	0.354	0.194	1	Precursors
Ugdh	0.00551689	0.275157	0.562	0.373	1	Precursors
Fubp1	0.00555312	0.302609	0.896	0.717	1	Precursors
Mmp14	0.00555827	-0.393606	0.208	0.398	1	Precursors
Dcbld2	0.00557936	0.312411	0.312	0.164	1	Precursors
Lsm2	0.00558036	0.340849	0.646	0.468	1	Precursors
Epn1	0.00559376	-0.317459	0.333	0.537	1	Precursors
Ces2g	0.00560378	-0.292823	0.062	0.23	1	Precursors
Lrrfip2	0.00561355	-0.322085	0.167	0.348	1	Precursors
Dhrs1	0.0056156	-0.523992	0.292	0.474	1	Precursors
Kcnj15	0.00563846	0.284478	0.458	0.273	1	Precursors
Pir	0.00565991	-0.262653	0.021	0.172	1	Precursors
Mex3a	0.00567258	0.274587	0.375	0.215	1	Precursors
Ppl	0.00569129	-0.41128	0.104	0.277	1	Precursors
Eef1a1	0.00569271	-0.315602	1	0.999	1	Precursors
Eif6	0.00584221	-0.474661	0.646	0.686	1	Precursors
Pdgfa	0.00585242	-0.511714	0.604	0.707	1	Precursors
Fech	0.00585876	-0.278779	0.125	0.306	1	Precursors
Mycbp2	0.00590792	-0.453775	0.417	0.567	1	Precursors
Dctn2	0.00593778	-0.375537	0.438	0.597	1	Precursors
Ptgr1	0.00603143	0.342136	0.583	0.403	1	Precursors
Ndufv3	0.00607128	0.294508	0.875	0.777	1	Precursors
Txnip	0.00612247	-0.2831	0.667	0.804	1	Precursors
Npdc1	0.00615317	-0.336277	0.188	0.372	1	Precursors
Sf3b5	0.00620268	0.27241	0.812	0.689	1	Precursors
Celsr1	0.00621607	-0.349694	0.167	0.343	1	Precursors
Fam3c	0.00621927	0.328656	0.625	0.451	1	Precursors
Evpl	0.00622133	-0.368725	0.042	0.2	1	Precursors
Tiam1	0.00624838	-0.435068	0.167	0.337	1	Precursors
Yif1a	0.00629117	-0.299068	0.188	0.377	1	Precursors
Rad21	0.00629596	0.331721	0.771	0.618	1	Precursors
AC149090.1	0.00630844	0.284688	0.542	0.358	1	Precursors
Acot1	0.00640789	-0.367324	0.146	0.326	1	Precursors
Thra	0.00643745	0.272804	0.604	0.422	1	Precursors
Ndufa4l2	0.00646937	-0.821446	0.104	0.264	1	Precursors
Gtf3a	0.00651825	0.323761	0.562	0.388	1	Precursors
Kpna4	0.0065951	0.252219	0.604	0.411	1	Precursors
Dnajb11	0.00660967	0.281139	0.604	0.42	1	Precursors
Brd7	0.00663438	0.256961	0.625	0.439	1	Precursors
Txnl1	0.006637	0.272024	0.812	0.673	1	Precursors
Eif3f	0.00665101	-0.489118	0.958	0.926	1	Precursors
Mfhas1	0.00669988	-0.266413	0.062	0.225	1	Precursors
Odc1	0.00677896	0.311896	0.688	0.513	1	Precursors
Klc3	0.00678052	-0.294883	0.083	0.251	1	Precursors
Cep350	0.00678386	0.38067	0.542	0.394	1	Precursors
Fuom	0.00678951	-0.355594	0.208	0.386	1	Precursors
Snrpa1	0.00684335	0.345189	0.646	0.458	1	Precursors
Fgfr3	0.00687414	-0.42537	0.25	0.421	1	Precursors
Nab1	0.00687479	-0.318976	0.167	0.349	1	Precursors
Ddost	0.00696003	0.306693	0.896	0.779	1	Precursors
Rnh1	0.00709238	-0.466626	0.5	0.585	1	Precursors
Snx6	0.00710859	0.468989	0.729	0.634	1	Precursors
Naa15	0.00715279	0.283046	0.667	0.527	1	Precursors
Pspc1	0.00722086	0.280192	0.438	0.278	1	Precursors
Ppid	0.00732442	0.259704	0.625	0.418	1	Precursors
Chchd10	0.00734222	0.352098	0.792	0.653	1	Precursors
Atp9a	0.00736702	-0.304813	0.167	0.35	1	Precursors
Atxn2	0.0073825	0.26314	0.604	0.417	1	Precursors
Myof	0.00748848	-0.290006	0.104	0.279	1	Precursors
Bcl9l	0.00755297	-0.280388	0.125	0.298	1	Precursors
Tpm4	0.00756351	0.289442	0.833	0.64	1	Precursors
Mrps33	0.00757583	0.281335	0.812	0.641	1	Precursors
Tfdp1	0.00758238	0.251586	0.562	0.373	1	Precursors
Srek1ip1	0.00766377	0.294376	0.604	0.435	1	Precursors
Rps3a1	0.00774449	-0.280388	1	0.999	1	Precursors
Herpud1	0.00776006	-0.725953	0.417	0.562	1	Precursors
Capn2	0.00777698	-0.263534	0.125	0.304	1	Precursors
Nbeal1	0.00782876	0.31365	0.667	0.462	1	Precursors
Gtf3c6	0.00783409	0.259917	0.604	0.4	1	Precursors
Foxo1	0.00792295	-0.294288	0.167	0.347	1	Precursors
Nup88	0.00795274	0.259	0.458	0.291	1	Precursors
Lsm6	0.0079906	0.397092	0.75	0.705	1	Precursors
Cmip	0.00800673	-0.407442	0.167	0.345	1	Precursors
Zfp148	0.00808742	0.322722	0.604	0.462	1	Precursors
Net1	0.00809513	-0.542287	0.458	0.583	1	Precursors
Hba-a1	0.00809609	-0.451628	0.292	0.149	1	Precursors
Gadd45gip1	0.00809727	0.311853	0.688	0.543	1	Precursors
Mrpl15	0.00811361	0.277455	0.625	0.441	1	Precursors
Ndufc2	0.00813351	0.340538	0.938	0.9	1	Precursors
Pdia6	0.00819056	0.299222	0.958	0.926	1	Precursors
Mbd2	0.00819628	-0.386914	0.375	0.524	1	Precursors
Smc3	0.00822644	0.29759	0.75	0.663	1	Precursors
Fbl	0.00823952	0.252	0.833	0.632	1	Precursors
Tmem106c	0.00827069	-0.253278	0.104	0.273	1	Precursors
Rpl3	0.00833232	-0.467639	1	0.997	1	Precursors
Tmem43	0.00835695	-0.262274	0.083	0.247	1	Precursors
Fam76a	0.00839544	-0.260773	0.104	0.272	1	Precursors
Nufip2	0.00839553	0.263802	0.708	0.519	1	Precursors
Itga6	0.00845555	0.535921	0.667	0.55	1	Precursors
Tshz1	0.00847714	-0.332266	0.167	0.341	1	Precursors
Atp8b1	0.00850674	0.263228	0.625	0.437	1	Precursors
Tax1bp1	0.00875445	-0.328792	0.625	0.794	1	Precursors
Mier1	0.00885918	0.336714	0.604	0.471	1	Precursors
Meg3	0.00888027	0.811778	0.729	0.575	1	Precursors
Ergic2	0.00889453	0.284567	0.583	0.434	1	Precursors
Snai2	0.00890142	-0.316268	0.062	0.216	1	Precursors
Tnk1	0.00890657	-0.251238	0.083	0.245	1	Precursors
Eif1b	0.00898024	0.267725	0.708	0.51	1	Precursors
Eif1a	0.0090202	0.336283	0.688	0.529	1	Precursors
Ppp1r13l	0.00904465	-0.263831	0.062	0.217	1	Precursors
Ech1	0.0090909	-0.305895	0.438	0.614	1	Precursors
Rnf130	0.00910171	-0.304232	0.188	0.364	1	Precursors
Gde1	0.00915761	0.299294	0.646	0.515	1	Precursors
Pbrm1	0.00917082	0.311753	0.854	0.762	1	Precursors
Actn4	0.00932734	0.253865	0.875	0.821	1	Precursors
Cpne3	0.00938866	0.25428	0.792	0.603	1	Precursors
Clic1	0.00942472	-0.627367	0.812	0.832	1	Precursors
Srsf2	0.00944224	0.25454	0.979	0.91	1	Precursors
Pttg1ip	0.00951109	0.302201	0.792	0.578	1	Precursors
Ide	0.0095187	0.278924	0.562	0.385	1	Precursors
Mrpl20	0.00951974	0.270832	0.792	0.606	1	Precursors
Ptk7	0.00952395	-0.369035	0.208	0.367	1	Precursors
4930523C07Rik	0.00956809	-0.307589	0.125	0.295	1	Precursors
Manf	0.00968115	0.260619	0.854	0.754	1	Precursors
Slk	0.00973798	0.421017	0.646	0.602	1	Precursors
Ier3	0.00975619	-0.695883	0.208	0.35	1	Precursors
Cirbp	0.0097563	-0.390811	0.438	0.558	1	Precursors
Nectin1	0.00977456	-0.354845	0.146	0.308	1	Precursors
Lman2	0.00984201	0.257525	0.792	0.664	1	Precursors
Sfrp2	0.00985794	-0.3077	0.021	0.156	1	Precursors
Gng12	0.00991486	-0.305403	0.229	0.412	1	Precursors
Ccnt2	0.00992107	0.260982	0.542	0.369	1	Precursors
Cyp51	0.00997471	0.341047	0.375	0.244	1	Precursors
Nnat	1.77142e-102	2.16923	0.971	0.047	2.88051e-98	E15_Sq1
Gm19938	2.34205e-85	0.454592	0.314	0.001	3.80841e-81	E15_Sq1
Th	1.88452e-60	0.763868	0.486	0.017	3.06442e-56	E15_Sq1
2610307P16Rik	2.74639e-52	0.329061	0.2	0.001	4.4659e-48	E15_Sq1
Minar2	2.81543e-52	0.295894	0.2	0.001	4.57817e-48	E15_Sq1
Cyp26a1	1.55187e-51	0.296982	0.171	0	2.52349e-47	E15_Sq1
Sox11.1	8.76521e-48	2.49506	1	0.153	1.42531e-43	E15_Sq1
Ntn1	1.03263e-47	1.05916	0.657	0.051	1.67916e-43	E15_Sq1
Col2a1	4.28974e-44	0.261947	0.171	0.001	6.97554e-40	E15_Sq1
Nlgn1	3.99159e-40	0.582409	0.314	0.011	6.49073e-36	E15_Sq1
Sv2b	6.92553e-32	0.348495	0.257	0.009	1.12616e-27	E15_Sq1
Mfap2	8.70964e-28	0.895838	0.657	0.096	1.41627e-23	E15_Sq1
Sulf1	5.94919e-27	0.537817	0.343	0.023	9.67398e-23	E15_Sq1
Slitrk6	1.55264e-26	0.317151	0.229	0.009	2.52474e-22	E15_Sq1
Twist1	8.52234e-26	0.851265	0.486	0.054	1.38582e-21	E15_Sq1
S1pr1	1.14821e-25	0.287223	0.2	0.007	1.86711e-21	E15_Sq1
Dcn	8.69521e-25	2.00323	0.857	0.232	1.41393e-20	E15_Sq1
Aopep	1.44909e-24	1.00486	0.829	0.17	2.35637e-20	E15_Sq1
Igfbp5.1	1.81447e-24	3.22102	0.971	0.449	2.95051e-20	E15_Sq1
Mir100hg	3.55232e-23	0.750727	0.457	0.051	5.77643e-19	E15_Sq1
Apcdd1	9.85402e-23	0.605813	0.457	0.052	1.60236e-18	E15_Sq1
Spon1	1.48946e-22	0.554705	0.343	0.029	2.42201e-18	E15_Sq1
Sema3a	3.8213e-22	0.780121	0.486	0.063	6.21382e-18	E15_Sq1
Shh.1	5.81785e-22	1.22167	0.686	0.14	9.4604e-18	E15_Sq1
Pwwp3b	5.87293e-22	0.376975	0.229	0.012	9.54997e-18	E15_Sq1
Efnb2	6.85015e-22	1.56451	0.914	0.328	1.1139e-17	E15_Sq1
Ptch1	8.22651e-22	1.6175	0.857	0.268	1.33771e-17	E15_Sq1
Gm10941	9.95713e-22	0.254357	0.171	0.006	1.61913e-17	E15_Sq1
Sema3d.1	3.0624e-21	1.33669	0.886	0.244	4.97977e-17	E15_Sq1
Satb1	6.42158e-21	0.404378	0.343	0.031	1.04421e-16	E15_Sq1
Nrep.1	8.80326e-21	1.48835	0.971	0.32	1.4315e-16	E15_Sq1
Sema6a	1.0034e-20	0.649479	0.486	0.067	1.63163e-16	E15_Sq1
Igfbp2.1	1.08398e-20	1.20741	0.971	0.287	1.76266e-16	E15_Sq1
Igf2.1	1.76662e-20	1.79679	0.971	0.393	2.8727e-16	E15_Sq1
Adcy2	2.91152e-20	0.302134	0.257	0.017	4.73443e-16	E15_Sq1
Csgalnact1	3.11083e-20	0.287223	0.171	0.007	5.05852e-16	E15_Sq1
Gm4258	1.05448e-19	0.422622	0.371	0.039	1.71468e-15	E15_Sq1
Gpc6	1.19809e-19	0.501322	0.314	0.029	1.94821e-15	E15_Sq1
Cdc14b	1.30783e-19	1.39398	0.857	0.265	2.12666e-15	E15_Sq1
Cdh11	2.1378e-19	0.746142	0.457	0.064	3.47627e-15	E15_Sq1
Ccnd2.1	2.36535e-19	1.81948	1	0.866	3.84629e-15	E15_Sq1
4933439K11Rik	3.52027e-19	0.467891	0.371	0.041	5.72432e-15	E15_Sq1
Mir99ahg.1	3.84797e-19	1.03603	0.6	0.114	6.25718e-15	E15_Sq1
Tmem132a	8.36243e-19	1.26308	0.943	0.37	1.35982e-14	E15_Sq1
Gm49708.1	1.0038e-18	0.693385	0.514	0.081	1.63228e-14	E15_Sq1
Mex3a.1	1.13388e-18	0.986194	0.771	0.206	1.8438e-14	E15_Sq1
Col4a1	1.47771e-18	0.915509	0.743	0.188	2.4029e-14	E15_Sq1
D430019H16Rik	2.17172e-18	0.280753	0.2	0.011	3.53144e-14	E15_Sq1
Egr2	2.82728e-18	1.06259	0.743	0.179	4.59743e-14	E15_Sq1
Tasor2.1	3.20726e-18	0.763392	0.629	0.128	5.21533e-14	E15_Sq1
Vcan.1	3.68941e-18	1.56368	0.914	0.345	5.99936e-14	E15_Sq1
Rbms3.1	4.92289e-18	1.54389	0.857	0.295	8.00512e-14	E15_Sq1
Srcin1	7.05442e-18	0.494756	0.429	0.058	1.14712e-13	E15_Sq1
Zeb2	9.903e-18	0.446569	0.343	0.038	1.61033e-13	E15_Sq1
Ctnnb1.1	2.01578e-17	1.08246	1	0.931	3.27785e-13	E15_Sq1
Rarb	2.47726e-17	0.841088	0.657	0.157	4.02827e-13	E15_Sq1
Mir205hg	4.12749e-17	1.02799	0.6	0.117	6.7117e-13	E15_Sq1
Sdc3	7.50445e-17	0.532284	0.543	0.098	1.2203e-12	E15_Sq1
Dse	7.83514e-17	0.594673	0.457	0.072	1.27407e-12	E15_Sq1
Col1a1.1	8.37316e-17	1.15985	0.914	0.276	1.36156e-12	E15_Sq1
Nkain3	9.23398e-17	0.58981	0.514	0.091	1.50154e-12	E15_Sq1
Chd3	9.76494e-17	1.21342	1	0.625	1.58788e-12	E15_Sq1
Snhg17	1.37813e-16	0.690913	0.571	0.113	2.24098e-12	E15_Sq1
Bcl6	1.44483e-16	0.506957	0.429	0.064	2.34943e-12	E15_Sq1
Lrig1	2.52421e-16	1.28275	0.886	0.361	4.10462e-12	E15_Sq1
Ptpn14	3.71976e-16	1.14729	0.857	0.333	6.0487e-12	E15_Sq1
Ccn1.1	5.49587e-16	1.7209	0.743	0.219	8.93683e-12	E15_Sq1
Sparc.1	8.34167e-16	1.29918	0.971	0.448	1.35644e-11	E15_Sq1
Col4a2	1.04976e-15	0.559886	0.629	0.138	1.70702e-11	E15_Sq1
Zfhx3.1	1.11247e-15	1.14642	0.971	0.558	1.80899e-11	E15_Sq1
Tpm1.1	1.41169e-15	1.30024	1	0.793	2.29554e-11	E15_Sq1
Slc8a1	1.94196e-15	0.807102	0.543	0.112	3.15783e-11	E15_Sq1
Dpysl3	1.98649e-15	0.349291	0.286	0.03	3.23023e-11	E15_Sq1
Atxn7l3b.1	2.02513e-15	1.13217	1	0.882	3.29307e-11	E15_Sq1
Epb41l3	2.17286e-15	0.740458	0.6	0.138	3.53328e-11	E15_Sq1
Mcam.1	2.5191e-15	1.03865	0.714	0.202	4.09631e-11	E15_Sq1
Hnrnph1.1	2.70021e-15	1.12159	1	0.83	4.39082e-11	E15_Sq1
Grb10.1	3.0262e-15	0.893434	0.657	0.171	4.9209e-11	E15_Sq1
Dgkh	3.91545e-15	0.620066	0.514	0.1	6.36692e-11	E15_Sq1
Col11a1	6.73766e-15	0.661397	0.514	0.101	1.09561e-10	E15_Sq1
Ptpru	6.99408e-15	0.62839	0.543	0.115	1.13731e-10	E15_Sq1
Enah.1	8.21697e-15	1.04807	0.943	0.417	1.33616e-10	E15_Sq1
Clstn1	1.16669e-14	1.01402	0.943	0.453	1.89716e-10	E15_Sq1
Trp63.1	1.24139e-14	1.15479	0.971	0.451	2.01862e-10	E15_Sq1
Ccn2	1.38659e-14	0.664746	0.314	0.039	2.25474e-10	E15_Sq1
Capn6	1.60055e-14	0.569207	0.514	0.104	2.60266e-10	E15_Sq1
Snhg1.1	1.70248e-14	1.21951	0.971	0.456	2.7684e-10	E15_Sq1
Frem2.1	1.82928e-14	0.668673	0.629	0.159	2.9746e-10	E15_Sq1
2900026A02Rik	3.51981e-14	1.05202	0.914	0.429	5.72357e-10	E15_Sq1
Tiam1.1	3.52901e-14	1.03306	0.829	0.317	5.73853e-10	E15_Sq1
Pkp4	4.64225e-14	1.06522	0.914	0.528	7.54877e-10	E15_Sq1
Fstl1.1	4.77022e-14	1.08685	0.857	0.341	7.75685e-10	E15_Sq1
Bcl11b.1	5.01787e-14	1.19139	0.943	0.42	8.15956e-10	E15_Sq1
Mdk.1	6.27305e-14	0.614642	0.743	0.207	1.02006e-09	E15_Sq1
Cldn10.1	9.20746e-14	1.25881	0.714	0.238	1.49722e-09	E15_Sq1
Mycl	1.24651e-13	0.611496	0.629	0.159	2.02695e-09	E15_Sq1
Fgfr2.1	1.28297e-13	1.20259	0.971	0.507	2.08624e-09	E15_Sq1
Ptprf	1.41953e-13	0.978992	1	0.805	2.30829e-09	E15_Sq1
Cdkn1c.1	1.77342e-13	0.836407	1	0.419	2.88376e-09	E15_Sq1
Map2	1.99664e-13	0.679765	0.457	0.09	3.24673e-09	E15_Sq1
Bach2.1	2.03567e-13	0.9508	0.629	0.178	3.31021e-09	E15_Sq1
Crabp2	2.09241e-13	0.286286	0.257	0.028	3.40246e-09	E15_Sq1
Meis2	2.56691e-13	1.348	0.914	0.577	4.17405e-09	E15_Sq1
Pabpc4l.1	2.73515e-13	0.388714	0.314	0.043	4.44763e-09	E15_Sq1
Snhg5.1	2.91633e-13	0.786811	0.629	0.167	4.74224e-09	E15_Sq1
Ndufa4l2.1	3.13461e-13	0.8782	0.771	0.244	5.09719e-09	E15_Sq1
H19.1	3.43735e-13	1.30374	1	0.754	5.58948e-09	E15_Sq1
Pdgfa.1	5.36283e-13	1.08702	1	0.695	8.7205e-09	E15_Sq1
Tsc22d2	6.0809e-13	0.828801	0.8	0.321	9.88815e-09	E15_Sq1
Krt31	6.15684e-13	0.399427	0.2	0.018	1.00116e-08	E15_Sq1
Rxylt1.1	7.34957e-13	0.671049	0.629	0.173	1.19511e-08	E15_Sq1
Amotl1	8.30689e-13	1.05952	1	0.533	1.35078e-08	E15_Sq1
Foxp1.1	9.32672e-13	0.9429	1	0.883	1.51662e-08	E15_Sq1
Lhfp	9.86382e-13	0.756451	0.514	0.124	1.60396e-08	E15_Sq1
Tcf4.1	1.123e-12	1.04505	0.943	0.551	1.82611e-08	E15_Sq1
Oga.1	1.38664e-12	0.706238	0.743	0.236	2.25481e-08	E15_Sq1
Tle4	1.47761e-12	1.05995	0.886	0.446	2.40274e-08	E15_Sq1
Btbd7	1.53926e-12	0.930699	0.886	0.45	2.50298e-08	E15_Sq1
Zswim6.1	2.09224e-12	0.875607	0.514	0.129	3.4022e-08	E15_Sq1
Stox2	2.34359e-12	0.824206	0.714	0.253	3.81091e-08	E15_Sq1
Csnk2a1.1	3.20983e-12	0.896697	1	0.661	5.21951e-08	E15_Sq1
F2r	4.72231e-12	0.591505	0.6	0.164	7.67895e-08	E15_Sq1
Arl5b	5.04861e-12	0.694324	0.743	0.256	8.20955e-08	E15_Sq1
Zfp36l1.1	5.20946e-12	1.07413	1	0.839	8.4711e-08	E15_Sq1
Nrxn1.1	5.37174e-12	0.797152	0.571	0.161	8.73499e-08	E15_Sq1
Ccnd3	5.39697e-12	0.690131	0.829	0.33	8.77602e-08	E15_Sq1
Zfas1.1	5.92464e-12	0.976661	0.914	0.364	9.63406e-08	E15_Sq1
Igsf9	6.70577e-12	0.628469	0.771	0.257	1.09042e-07	E15_Sq1
Spred2	7.08041e-12	0.750272	0.857	0.347	1.15135e-07	E15_Sq1
Synpo2	1.11326e-11	0.411747	0.229	0.026	1.81027e-07	E15_Sq1
Oip5os1.1	1.17294e-11	0.673726	0.8	0.267	1.90731e-07	E15_Sq1
Pitx1.1	1.28605e-11	1.03277	0.971	0.546	2.09125e-07	E15_Sq1
Mir17hg	2.00427e-11	0.560086	0.4	0.081	3.25914e-07	E15_Sq1
Ywhaz.1	2.21213e-11	0.778678	1	0.962	3.59714e-07	E15_Sq1
Micos10.1	2.38402e-11	0.920382	1	0.463	3.87666e-07	E15_Sq1
Hs6st2	2.44145e-11	0.423403	0.2	0.021	3.97004e-07	E15_Sq1
Elp1.1	2.52097e-11	0.453505	0.486	0.11	4.09934e-07	E15_Sq1
Dennd1c	2.72237e-11	0.289386	0.229	0.027	4.42684e-07	E15_Sq1
Hdac2	2.81314e-11	0.867384	0.943	0.538	4.57445e-07	E15_Sq1
Lmo4	3.63414e-11	1.00981	0.971	0.759	5.90948e-07	E15_Sq1
Ddx3y	3.67969e-11	0.674387	0.571	0.156	5.98354e-07	E15_Sq1
Gsta4.1	3.91926e-11	-1.49266	0.571	0.908	6.37311e-07	E15_Sq1
Sox2ot	4.00656e-11	0.296809	0.2	0.021	6.51506e-07	E15_Sq1
A2ml1	4.09997e-11	0.325237	0.286	0.042	6.66696e-07	E15_Sq1
Map1b	4.11516e-11	0.977149	0.686	0.241	6.69166e-07	E15_Sq1
Fzd3	4.48952e-11	0.963121	0.657	0.263	7.30041e-07	E15_Sq1
Pygo1	4.76316e-11	0.531301	0.429	0.096	7.74537e-07	E15_Sq1
Eya4	4.97513e-11	0.336691	0.171	0.016	8.09005e-07	E15_Sq1
Snrpg.1	5.13751e-11	0.861987	1	0.897	8.3541e-07	E15_Sq1
Gas5.1	6.16399e-11	1.09278	1	0.568	1.00233e-06	E15_Sq1
Rbbp8	7.2586e-11	0.785476	0.886	0.385	1.18032e-06	E15_Sq1
Glcci1	7.42643e-11	0.49323	0.571	0.154	1.20761e-06	E15_Sq1
Rnf217	7.57049e-11	0.582955	0.657	0.207	1.23104e-06	E15_Sq1
Slc39a10	7.81953e-11	0.567439	0.886	0.342	1.27153e-06	E15_Sq1
Kdm5d	8.56858e-11	0.449166	0.4	0.083	1.39334e-06	E15_Sq1
Usp13	8.85497e-11	0.362501	0.286	0.044	1.43991e-06	E15_Sq1
Zdbf2.1	8.88036e-11	0.446569	0.257	0.037	1.44403e-06	E15_Sq1
Ltbp4.1	9.03182e-11	0.846661	1	0.497	1.46866e-06	E15_Sq1
Adamts18	9.34428e-11	0.468924	0.286	0.045	1.51947e-06	E15_Sq1
Cldn1	1.07832e-10	0.432269	0.4	0.083	1.75346e-06	E15_Sq1
Scd2.1	1.12815e-10	0.883577	0.971	0.563	1.83449e-06	E15_Sq1
Mapk6	1.15328e-10	0.696395	0.771	0.305	1.87535e-06	E15_Sq1
Sh3bgrl	1.19449e-10	0.883563	0.914	0.477	1.94237e-06	E15_Sq1
Tut4.1	1.23401e-10	0.73147	0.629	0.193	2.00662e-06	E15_Sq1
Utp25	1.26254e-10	0.421872	0.343	0.063	2.05301e-06	E15_Sq1
Eya2	1.27295e-10	0.686833	0.629	0.211	2.06994e-06	E15_Sq1
Serbp1.1	1.28267e-10	0.657705	1	0.986	2.08575e-06	E15_Sq1
Ucp2.1	1.32088e-10	-1.34359	0.629	0.899	2.14789e-06	E15_Sq1
Snhg16	1.36138e-10	0.402615	0.371	0.073	2.21374e-06	E15_Sq1
Lgals1	1.77174e-10	0.672446	0.771	0.286	2.88103e-06	E15_Sq1
Tnks2.1	1.91494e-10	0.704141	0.971	0.572	3.11388e-06	E15_Sq1
Plagl1.1	1.92801e-10	0.837169	0.8	0.38	3.13514e-06	E15_Sq1
Ttc28	1.97427e-10	0.779178	0.686	0.245	3.21036e-06	E15_Sq1
Fubp1.1	2.23216e-10	0.996072	0.943	0.717	3.62972e-06	E15_Sq1
Auts2	2.38675e-10	1.00958	0.857	0.484	3.88109e-06	E15_Sq1
Tgif1	2.73657e-10	0.679993	0.829	0.345	4.44993e-06	E15_Sq1
Midn	2.75716e-10	0.783453	0.829	0.406	4.48342e-06	E15_Sq1
Rps26.1	2.97476e-10	0.651967	1	0.972	4.83727e-06	E15_Sq1
Smarca1	3.11879e-10	0.359999	0.429	0.094	5.07146e-06	E15_Sq1
Fras1.1	3.44584e-10	0.72002	0.629	0.212	5.60329e-06	E15_Sq1
Fus	3.48293e-10	0.759214	1	0.881	5.66359e-06	E15_Sq1
Rpl27.1	3.51299e-10	0.813701	1	0.995	5.71248e-06	E15_Sq1
Siva1	3.66237e-10	0.892492	0.971	0.613	5.95539e-06	E15_Sq1
Etnk1	3.73973e-10	0.857222	0.857	0.449	6.08117e-06	E15_Sq1
Marcksl1.1	4.21848e-10	0.894173	0.914	0.542	6.85967e-06	E15_Sq1
Tia1.1	4.3004e-10	0.835404	0.943	0.48	6.99288e-06	E15_Sq1
Ddx5	5.14165e-10	0.598934	1	0.995	8.36084e-06	E15_Sq1
2700081O15Rik	5.84221e-10	0.671559	0.629	0.218	9.50002e-06	E15_Sq1
Plekhg1	6.12562e-10	0.333559	0.257	0.039	9.96087e-06	E15_Sq1
Bcl7a.1	6.22268e-10	0.724507	0.771	0.333	1.01187e-05	E15_Sq1
1110038B12Rik.1	6.52901e-10	0.810099	0.771	0.333	1.06168e-05	E15_Sq1
Dst.1	6.8339e-10	0.871946	1	0.639	1.11126e-05	E15_Sq1
Btg1	7.50143e-10	0.820205	1	0.867	1.21981e-05	E15_Sq1
Lpar6	7.65277e-10	0.831296	0.657	0.256	1.24442e-05	E15_Sq1
Pdap1.1	1.02395e-09	0.779063	0.971	0.843	1.66504e-05	E15_Sq1
Cald1.1	1.03355e-09	0.682336	0.8	0.296	1.68065e-05	E15_Sq1
Csnk1a1.1	1.04465e-09	0.711087	1	0.935	1.6987e-05	E15_Sq1
Atxn2.1	1.08208e-09	0.733033	0.857	0.412	1.75956e-05	E15_Sq1
Zfp266	1.0827e-09	0.78415	0.829	0.441	1.76058e-05	E15_Sq1
Tent2	1.15793e-09	0.47729	0.486	0.13	1.8829e-05	E15_Sq1
Smoc2.1	1.49978e-09	0.944722	0.829	0.379	2.43879e-05	E15_Sq1
Robo2	1.53437e-09	0.629888	0.314	0.064	2.49504e-05	E15_Sq1
Caprin1.1	1.70225e-09	0.779572	0.971	0.722	2.76802e-05	E15_Sq1
Col5a1	1.8532e-09	0.459199	0.343	0.072	3.01348e-05	E15_Sq1
Rpl13a.1	1.90886e-09	0.864614	1	0.996	3.10399e-05	E15_Sq1
Tle5.1	1.9557e-09	0.714669	0.914	0.387	3.18017e-05	E15_Sq1
Bcl11a	1.9777e-09	0.78415	0.829	0.399	3.21594e-05	E15_Sq1
Mgat5	2.09266e-09	0.464097	0.514	0.148	3.40288e-05	E15_Sq1
Slit2	2.16142e-09	0.545091	0.4	0.097	3.51469e-05	E15_Sq1
Eif4g2	2.19927e-09	0.721232	1	0.949	3.57623e-05	E15_Sq1
Ckmt1.1	2.21384e-09	-1.15209	0.229	0.735	3.59992e-05	E15_Sq1
Col7a1.1	2.29199e-09	0.545424	0.743	0.271	3.72701e-05	E15_Sq1
Nedd4.1	2.37685e-09	0.620971	1	0.979	3.865e-05	E15_Sq1
Ccnl1	2.45276e-09	0.83487	0.943	0.633	3.98844e-05	E15_Sq1
Bnip2	2.88866e-09	0.739796	0.857	0.449	4.69725e-05	E15_Sq1
Atp5md.1	3.05862e-09	0.867365	1	0.471	4.97363e-05	E15_Sq1
Sbk1	3.20885e-09	0.380635	0.4	0.094	5.21792e-05	E15_Sq1
Tut7.1	3.49938e-09	0.613279	0.714	0.262	5.69035e-05	E15_Sq1
Aes.1	3.56137e-09	-1.71327	0	0.554	5.79114e-05	E15_Sq1
Lama5	3.81408e-09	0.780591	0.8	0.373	6.20208e-05	E15_Sq1
Schip1	3.8416e-09	0.279898	0.229	0.034	6.24682e-05	E15_Sq1
Skp1a.1	3.96219e-09	0.8107	0.971	0.827	6.44291e-05	E15_Sq1
Tagln2	3.96798e-09	-1.07876	0.657	0.949	6.45233e-05	E15_Sq1
Xist	4.08474e-09	-2.19195	0.257	0.719	6.64219e-05	E15_Sq1
Sinhcaf.1	4.10464e-09	0.643669	0.629	0.213	6.67455e-05	E15_Sq1
Wnt4.1	4.24042e-09	1.01601	0.971	0.615	6.89534e-05	E15_Sq1
Shld2	4.24757e-09	0.257277	0.2	0.026	6.90698e-05	E15_Sq1
Slc35d1	4.51553e-09	0.731132	0.486	0.149	7.3427e-05	E15_Sq1
Itgav	4.81554e-09	0.569586	0.743	0.302	7.83054e-05	E15_Sq1
Atg12	4.93185e-09	0.612523	0.8	0.339	8.01968e-05	E15_Sq1
Plagl2.1	5.07417e-09	0.619648	0.657	0.261	8.25111e-05	E15_Sq1
Ocrl	5.38379e-09	0.488695	0.6	0.203	8.75458e-05	E15_Sq1
Pum1.1	5.44261e-09	0.792621	0.857	0.67	8.85023e-05	E15_Sq1
Zfp462	5.55242e-09	0.683741	0.571	0.205	9.02879e-05	E15_Sq1
Cd9	5.66206e-09	-1.25816	0.686	0.9	9.20707e-05	E15_Sq1
Brd3	5.79617e-09	0.69805	0.914	0.63	9.42515e-05	E15_Sq1
Hmg20a	5.89076e-09	0.486972	0.657	0.235	9.57897e-05	E15_Sq1
Hsp90aa1.1	6.42133e-09	0.719365	1	0.969	0.000104417	E15_Sq1
Fscn1	7.21012e-09	0.56551	0.686	0.264	0.000117244	E15_Sq1
Amotl2	7.23693e-09	0.704867	0.543	0.186	0.00011768	E15_Sq1
Rnf32	7.68547e-09	0.402925	0.429	0.11	0.000124973	E15_Sq1
Usp22	8.07077e-09	0.628872	0.829	0.398	0.000131239	E15_Sq1
Sema5a.1	8.5373e-09	0.682523	0.543	0.188	0.000138825	E15_Sq1
Yeats2.1	8.87211e-09	0.61361	0.686	0.269	0.000144269	E15_Sq1
Edn1	9.08639e-09	1.07139	0.6	0.237	0.000147754	E15_Sq1
Ikzf5.1	9.25011e-09	0.625145	0.657	0.261	0.000150416	E15_Sq1
Klf3	9.97609e-09	0.766585	0.914	0.628	0.000162221	E15_Sq1
Xpo1.1	9.98324e-09	0.646258	0.857	0.444	0.000162338	E15_Sq1
Agrn	1.07738e-08	0.80367	0.857	0.451	0.000175193	E15_Sq1
Col18a1.1	1.17115e-08	0.567413	0.8	0.317	0.000190441	E15_Sq1
Ptn.1	1.30994e-08	1.0419	0.971	0.506	0.00021301	E15_Sq1
Sostdc1	1.3234e-08	0.313309	0.343	0.072	0.000215198	E15_Sq1
Gpc3	1.32683e-08	0.768209	0.971	0.536	0.000215756	E15_Sq1
Grcc10.1	1.33151e-08	0.806927	0.914	0.671	0.000216517	E15_Sq1
Timm23.1	1.39864e-08	0.608685	0.829	0.363	0.000227432	E15_Sq1
Mcc.1	1.52997e-08	0.502344	0.514	0.16	0.000248789	E15_Sq1
Pum2.1	1.56019e-08	0.700648	0.914	0.651	0.000253703	E15_Sq1
Hmcn1.1	1.57302e-08	0.643669	0.629	0.221	0.000255788	E15_Sq1
Nfib	1.59238e-08	0.771608	0.943	0.797	0.000258937	E15_Sq1
Nhs	1.59664e-08	0.294566	0.257	0.045	0.00025963	E15_Sq1
Ccnt2.1	1.63924e-08	0.660069	0.771	0.365	0.000266556	E15_Sq1
Spint2	1.68774e-08	-0.782179	0.829	0.97	0.000274444	E15_Sq1
Plce1	1.73193e-08	0.440676	0.571	0.186	0.00028163	E15_Sq1
Wsb1	1.75633e-08	0.795122	0.743	0.337	0.000285597	E15_Sq1
Mex3c	1.77212e-08	0.638179	0.657	0.279	0.000288165	E15_Sq1
Rbm39.1	1.78314e-08	0.638576	1	0.97	0.000289956	E15_Sq1
Ythdc1.1	1.94159e-08	0.942597	0.971	0.707	0.000315722	E15_Sq1
Ppp1r3b	2.18508e-08	0.703094	0.514	0.178	0.000355316	E15_Sq1
Itm2b.1	2.22712e-08	-0.879409	0.971	0.991	0.000362151	E15_Sq1
Rbis.1	2.33593e-08	0.603578	0.686	0.269	0.000379846	E15_Sq1
Ramac.1	2.47975e-08	0.492038	0.629	0.219	0.000403232	E15_Sq1
Ndufb1-ps.1	2.57206e-08	0.76814	0.971	0.477	0.000418243	E15_Sq1
Minos1.1	2.57993e-08	-1.4517	0	0.514	0.000419523	E15_Sq1
Agpat4	2.68617e-08	0.42046	0.4	0.106	0.000436798	E15_Sq1
Tasor.1	2.70969e-08	0.618244	0.571	0.2	0.000440623	E15_Sq1
Adgrl3	2.71459e-08	0.287272	0.2	0.029	0.00044142	E15_Sq1
Hmgn1.1	2.72921e-08	0.701374	1	0.919	0.000443797	E15_Sq1
Sept9	2.73363e-08	0.604477	0.686	0.293	0.000444515	E15_Sq1
Knop1	2.81209e-08	0.739885	0.943	0.585	0.000457273	E15_Sq1
Nrip1	3.09577e-08	0.870298	0.8	0.44	0.000503404	E15_Sq1
Gm43445	3.20516e-08	0.271516	0.229	0.038	0.000521192	E15_Sq1
Rai1	3.34656e-08	0.536629	0.686	0.286	0.000544184	E15_Sq1
Ikzf2	3.37061e-08	0.883772	0.743	0.363	0.000548095	E15_Sq1
Dhx15.1	3.58926e-08	0.693312	0.943	0.67	0.00058365	E15_Sq1
Ssbp3	3.63489e-08	0.667553	0.886	0.589	0.000591069	E15_Sq1
Svil.1	3.71034e-08	0.62477	0.8	0.379	0.000603338	E15_Sq1
Arid2	3.72475e-08	0.501406	0.857	0.388	0.000605682	E15_Sq1
Prrc2c.1	3.80177e-08	0.74521	1	0.865	0.000618207	E15_Sq1
Alox12	3.8348e-08	0.263183	0.229	0.038	0.000623577	E15_Sq1
Cpne1.1	4.18094e-08	0.557771	0.486	0.153	0.000679862	E15_Sq1
Morf4l1.1	4.33477e-08	0.679693	1	0.803	0.000704877	E15_Sq1
Hist3h2ba.1	4.43998e-08	0.384606	0.343	0.08	0.000721985	E15_Sq1
Set.1	4.65743e-08	0.645241	1	0.956	0.000757345	E15_Sq1
Etl4	4.66567e-08	0.651125	0.8	0.399	0.000758685	E15_Sq1
Pdgfc	4.67125e-08	0.373711	0.371	0.093	0.000759592	E15_Sq1
Ywhae.1	4.80467e-08	0.582916	1	0.984	0.000781287	E15_Sq1
C130036L24Rik	4.86391e-08	0.254105	0.2	0.03	0.00079092	E15_Sq1
Ints13	4.94557e-08	0.486025	0.571	0.201	0.000804199	E15_Sq1
Rbfox2	4.98433e-08	0.812433	0.743	0.392	0.000810503	E15_Sq1
Capns1.1	5.00324e-08	-0.866655	0.543	0.85	0.000813577	E15_Sq1
Hnrnpa2b1.1	5.40164e-08	0.648782	1	0.986	0.00087836	E15_Sq1
Srcap.1	5.61859e-08	0.522885	0.686	0.273	0.000913639	E15_Sq1
Itm2a	5.74322e-08	0.686437	0.571	0.232	0.000933905	E15_Sq1
Tomm6.1	5.74547e-08	0.774964	0.971	0.661	0.000934271	E15_Sq1
Lca5	5.77603e-08	0.33569	0.343	0.081	0.000939241	E15_Sq1
Nyap1	5.96001e-08	0.392725	0.286	0.06	0.000969157	E15_Sq1
Gtf2i.1	6.00914e-08	0.689239	0.971	0.686	0.000977147	E15_Sq1
Nav2	6.00984e-08	0.530333	0.686	0.271	0.00097726	E15_Sq1
Timp3	6.23436e-08	0.603395	0.429	0.125	0.00101377	E15_Sq1
Mtln	6.5591e-08	0.594203	0.629	0.238	0.00106658	E15_Sq1
Zmiz1	6.57911e-08	0.716064	0.829	0.437	0.00106983	E15_Sq1
Vim	6.85955e-08	0.348517	0.286	0.06	0.00111543	E15_Sq1
H2afy2	7.20628e-08	0.526286	0.714	0.29	0.00117181	E15_Sq1
Flna	7.38489e-08	0.78813	0.771	0.385	0.00120086	E15_Sq1
Selenow	7.50788e-08	0.82759	1	0.689	0.00122086	E15_Sq1
Zfp618	7.52267e-08	0.549988	0.6	0.223	0.00122326	E15_Sq1
Snrpb2	7.61468e-08	0.597782	0.886	0.48	0.00123822	E15_Sq1
Appbp2.1	7.67111e-08	0.499421	0.829	0.39	0.0012474	E15_Sq1
Rbms1.1	7.78393e-08	0.734885	0.914	0.586	0.00126574	E15_Sq1
Ppp2r2d	8.11128e-08	0.671829	0.857	0.463	0.00131898	E15_Sq1
Tmbim6	8.35516e-08	-0.871895	0.686	0.891	0.00135863	E15_Sq1
Tug1	8.50731e-08	0.494483	0.8	0.36	0.00138337	E15_Sq1
Bmp7	8.59628e-08	0.523026	0.571	0.217	0.00139784	E15_Sq1
Trps1	9.16711e-08	0.461762	0.486	0.153	0.00149066	E15_Sq1
9430015G10Rik	9.22025e-08	0.376492	0.314	0.072	0.00149931	E15_Sq1
Ptger4	9.31512e-08	0.410196	0.343	0.083	0.00151473	E15_Sq1
Prdx2.1	9.67888e-08	0.63085	1	0.913	0.00157388	E15_Sq1
Zfp267	9.72291e-08	0.360939	0.286	0.061	0.00158104	E15_Sq1
Prss22	9.84707e-08	0.369448	0.286	0.061	0.00160123	E15_Sq1
Tshz1.1	9.93441e-08	0.787134	0.657	0.327	0.00161543	E15_Sq1
Plxna1	1.05248e-07	0.645323	0.629	0.244	0.00171144	E15_Sq1
Ube2d3	1.0559e-07	0.709501	1	0.915	0.00171699	E15_Sq1
Sox4	1.05944e-07	0.730298	1	0.681	0.00172275	E15_Sq1
Klhl9	1.07722e-07	0.703777	0.8	0.456	0.00175166	E15_Sq1
Bri3.1	1.07918e-07	-0.892111	0.771	0.908	0.00175485	E15_Sq1
Atp5o.1	1.09005e-07	0.735063	0.971	0.578	0.00177253	E15_Sq1
Rab38.1	1.13578e-07	0.607877	0.629	0.26	0.0018469	E15_Sq1
Resf1.1	1.14353e-07	0.432078	0.6	0.21	0.00185949	E15_Sq1
Sorl1.1	1.14831e-07	0.546317	0.657	0.284	0.00186726	E15_Sq1
Fryl	1.16683e-07	0.603008	0.829	0.424	0.00189739	E15_Sq1
Sertad4	1.1873e-07	0.418211	0.457	0.14	0.00193068	E15_Sq1
Zfp362	1.24881e-07	0.434511	0.629	0.238	0.00203069	E15_Sq1
Tspo	1.2534e-07	-0.8917	0.257	0.709	0.00203816	E15_Sq1
Adgrl2	1.25678e-07	0.653273	0.857	0.447	0.00204364	E15_Sq1
R3hdm1	1.29077e-07	0.643339	0.857	0.431	0.00209893	E15_Sq1
Hes1	1.35109e-07	0.998873	0.943	0.649	0.00219701	E15_Sq1
Rab10	1.35985e-07	0.621192	0.971	0.762	0.00221126	E15_Sq1
Pon2	1.52015e-07	0.542449	0.8	0.411	0.00247191	E15_Sq1
Kdm6b	1.52472e-07	0.665794	0.743	0.363	0.00247935	E15_Sq1
Ro60.1	1.61617e-07	0.51264	0.543	0.185	0.00262805	E15_Sq1
Zfp322a.1	1.63512e-07	0.569541	0.657	0.278	0.00265887	E15_Sq1
Ezh2.1	1.78038e-07	0.777798	0.8	0.376	0.00289508	E15_Sq1
Pax9.1	1.78146e-07	0.697754	0.886	0.434	0.00289683	E15_Sq1
Ddx6.1	1.85939e-07	0.806449	0.914	0.801	0.00302356	E15_Sq1
Rps28.1	1.87654e-07	0.676239	1	0.997	0.00305145	E15_Sq1
Hnrnpc.1	1.88614e-07	0.641592	0.971	0.888	0.00306705	E15_Sq1
Pik3r1	1.89215e-07	0.580186	0.971	0.661	0.00307682	E15_Sq1
Rian.1	1.92932e-07	0.506062	0.514	0.175	0.00313727	E15_Sq1
Irs2	1.98804e-07	0.632147	0.6	0.235	0.00323275	E15_Sq1
Pwwp3a.1	1.99481e-07	0.37159	0.457	0.137	0.00324375	E15_Sq1
Cct6a.1	2.0262e-07	0.692016	0.914	0.502	0.0032948	E15_Sq1
Tmsb10.1	2.04404e-07	0.711214	1	0.845	0.00332381	E15_Sq1
Cxxc4	2.10411e-07	0.474117	0.543	0.192	0.0034215	E15_Sq1
Ptprs	2.18535e-07	0.67516	0.857	0.462	0.0035536	E15_Sq1
Pde7a	2.24825e-07	0.630423	0.657	0.306	0.00365588	E15_Sq1
Ccl25	2.30355e-07	0.362897	0.371	0.1	0.00374581	E15_Sq1
Hoxb3	2.32987e-07	0.270472	0.229	0.042	0.0037886	E15_Sq1
Cpn1	2.36631e-07	-1.0173	0	0.464	0.00384785	E15_Sq1
Tra2a	2.40616e-07	0.685063	0.971	0.729	0.00391266	E15_Sq1
Pten	2.43993e-07	0.706989	0.886	0.599	0.00396757	E15_Sq1
Ccnq	2.54154e-07	0.344729	0.314	0.075	0.00413279	E15_Sq1
Sim2.1	2.5559e-07	0.709043	0.543	0.225	0.00415615	E15_Sq1
Snhg15.1	2.57718e-07	0.550686	0.4	0.118	0.00419075	E15_Sq1
Ssr4	2.68612e-07	-0.985949	0.743	0.919	0.0043679	E15_Sq1
Poglut2.1	2.7667e-07	0.330565	0.286	0.064	0.00449894	E15_Sq1
Zfp507	2.81043e-07	0.495837	0.514	0.189	0.00457005	E15_Sq1
Lrig3	2.88795e-07	0.62028	0.714	0.333	0.00469609	E15_Sq1
Mapk8	3.02157e-07	0.486192	0.629	0.251	0.00491338	E15_Sq1
Emsy	3.12564e-07	0.587413	0.6	0.259	0.0050826	E15_Sq1
Uba6	3.21154e-07	0.540622	0.6	0.248	0.00522228	E15_Sq1
Slc25a27	3.21224e-07	0.286354	0.314	0.075	0.00522343	E15_Sq1
Upk3bl.1	3.2418e-07	0.451416	0.886	0.377	0.00527149	E15_Sq1
Maco1.1	3.37517e-07	0.589271	0.514	0.192	0.00548836	E15_Sq1
Rps12	3.42518e-07	0.492505	1	0.997	0.00556968	E15_Sq1
Rbm25	3.44343e-07	0.67964	1	0.874	0.00559936	E15_Sq1
Nt5dc2.1	3.44948e-07	0.570392	0.686	0.297	0.00560919	E15_Sq1
Bdnf	3.53097e-07	0.319693	0.171	0.026	0.00574171	E15_Sq1
Atp6v0c.1	3.69557e-07	0.535312	0.886	0.398	0.00600937	E15_Sq1
Prdm15	3.74037e-07	0.396371	0.371	0.103	0.00608221	E15_Sq1
Dzip3	3.80583e-07	0.415585	0.543	0.195	0.00618866	E15_Sq1
Adnp.1	3.85247e-07	0.629227	0.771	0.378	0.0062645	E15_Sq1
Gli3	3.95956e-07	0.46514	0.371	0.106	0.00643864	E15_Sq1
Fam122b	4.17299e-07	0.358903	0.286	0.066	0.0067857	E15_Sq1
Celsr1.1	4.31575e-07	0.689742	0.686	0.328	0.00701784	E15_Sq1
Hnrnpa1.1	4.38878e-07	0.682603	1	0.771	0.00713659	E15_Sq1
Frmd6.1	4.43213e-07	0.543142	0.686	0.302	0.00720708	E15_Sq1
2410006H16Rik.1	4.43281e-07	0.685052	0.886	0.455	0.00720818	E15_Sq1
Phf6	4.52375e-07	0.479816	0.543	0.205	0.00735608	E15_Sq1
Prrc2b	4.57349e-07	0.551839	0.857	0.557	0.00743695	E15_Sq1
Xylt1	4.59615e-07	0.279898	0.2	0.035	0.00747381	E15_Sq1
2010107E04Rik.1	4.73834e-07	-1.3816	0	0.452	0.00770501	E15_Sq1
Oat.1	4.88666e-07	-0.929308	0.486	0.768	0.00794619	E15_Sq1
Pcbp2.1	4.90964e-07	0.557759	1	0.89	0.00798357	E15_Sq1
Foxa2	4.9495e-07	0.714402	0.543	0.207	0.00804838	E15_Sq1
Dpysl2	5.10606e-07	0.473013	0.514	0.184	0.00830297	E15_Sq1
Efna5	5.21061e-07	0.583784	0.657	0.286	0.00847297	E15_Sq1
Camta1	5.25345e-07	0.653619	0.714	0.359	0.00854263	E15_Sq1
Myef2	5.2846e-07	0.584365	0.6	0.258	0.00859329	E15_Sq1
Fam177a	5.32746e-07	0.374245	0.257	0.056	0.00866299	E15_Sq1
BC005537.1	5.39221e-07	0.823709	0.829	0.499	0.00876828	E15_Sq1
Hnrnpa3.1	5.41342e-07	0.554835	1	0.969	0.00880276	E15_Sq1
B4galnt4	5.62638e-07	0.259395	0.171	0.026	0.00914906	E15_Sq1
Tead1	5.7375e-07	0.603536	0.829	0.415	0.00932976	E15_Sq1
Col4a5	5.75807e-07	0.620865	0.657	0.308	0.0093632	E15_Sq1
Gsk3b	5.92799e-07	0.527242	1	0.694	0.00963951	E15_Sq1
D16Ertd472e.1	6.22205e-07	0.616309	0.657	0.293	0.0101177	E15_Sq1
Eln	6.22726e-07	0.36682	0.314	0.079	0.0101261	E15_Sq1
Ctdspl2	6.25438e-07	0.484883	0.714	0.334	0.0101703	E15_Sq1
Tmpo.1	6.27763e-07	0.799756	0.943	0.718	0.0102081	E15_Sq1
Dsn1	6.5665e-07	0.312845	0.257	0.056	0.0106778	E15_Sq1
Tspan3	6.67883e-07	0.681655	0.857	0.593	0.0108604	E15_Sq1
Srsf1.1	6.74338e-07	0.577112	0.886	0.69	0.0109654	E15_Sq1
Hif1a	6.89204e-07	0.62153	0.8	0.436	0.0112071	E15_Sq1
Dync1i2.1	7.03344e-07	0.611569	0.971	0.76	0.0114371	E15_Sq1
Lgi2.1	7.17934e-07	0.527048	0.886	0.382	0.0116743	E15_Sq1
Plxnb1	7.19267e-07	0.552765	0.771	0.367	0.011696	E15_Sq1
Fosl2	7.36264e-07	0.648315	0.771	0.416	0.0119724	E15_Sq1
Rabgap1	7.39637e-07	0.735609	0.686	0.384	0.0120272	E15_Sq1
Zfp207	7.4295e-07	0.631503	0.914	0.639	0.0120811	E15_Sq1
Ldlrad3	7.59544e-07	0.507208	0.514	0.198	0.0123509	E15_Sq1
Cd63	7.77948e-07	-0.786254	0.686	0.903	0.0126502	E15_Sq1
Pak6	7.79643e-07	0.416914	0.4	0.122	0.0126778	E15_Sq1
Fndc1.1	7.97413e-07	0.570003	0.771	0.357	0.0129667	E15_Sq1
Srsf5.1	8.06576e-07	0.535365	0.971	0.92	0.0131157	E15_Sq1
B230219D22Rik	8.17096e-07	0.658106	0.857	0.652	0.0132868	E15_Sq1
Virma	8.18873e-07	0.450268	0.543	0.21	0.0133157	E15_Sq1
Hspb8.1	8.32964e-07	0.691356	0.686	0.347	0.0135448	E15_Sq1
Entr1	8.33229e-07	0.487723	0.371	0.112	0.0135491	E15_Sq1
Myof.1	8.77074e-07	0.456182	0.629	0.263	0.0142621	E15_Sq1
Skil	8.78491e-07	0.668795	0.657	0.338	0.0142851	E15_Sq1
Gjc1	8.8239e-07	0.445866	0.514	0.189	0.0143485	E15_Sq1
Arc	8.85892e-07	0.428885	0.343	0.093	0.0144055	E15_Sq1
Kctd1.1	9.07139e-07	0.505668	0.714	0.33	0.014751	E15_Sq1
Pard3	9.25649e-07	0.649088	0.743	0.415	0.015052	E15_Sq1
Foxe1.1	9.27369e-07	0.490732	0.829	0.361	0.01508	E15_Sq1
Snrpe.1	9.52862e-07	0.625379	1	0.87	0.0154945	E15_Sq1
Mif.1	9.81269e-07	0.6513	1	0.921	0.0159564	E15_Sq1
Socs1	9.93873e-07	0.264776	0.286	0.067	0.0161614	E15_Sq1
Npnt	9.95177e-07	0.50165	0.429	0.144	0.0161826	E15_Sq1
Rnf43	9.9598e-07	0.654206	0.514	0.206	0.0161956	E15_Sq1
Prkci	1.03364e-06	0.757706	0.629	0.344	0.016808	E15_Sq1
Pbx2	1.04373e-06	0.443491	0.657	0.28	0.0169721	E15_Sq1
Dhx9.1	1.19134e-06	0.615601	0.857	0.555	0.0193723	E15_Sq1
Mkln1	1.20553e-06	0.660625	0.829	0.437	0.0196031	E15_Sq1
Ralgps2	1.25247e-06	0.536409	0.714	0.337	0.0203663	E15_Sq1
Ttc3	1.26927e-06	0.582078	0.914	0.726	0.0206397	E15_Sq1
Tbl1x	1.27341e-06	0.542539	0.886	0.507	0.0207069	E15_Sq1
Nasp.1	1.30574e-06	0.774742	0.857	0.516	0.0212326	E15_Sq1
Ttyh3	1.31817e-06	0.455244	0.543	0.212	0.0214348	E15_Sq1
Zfx	1.34267e-06	0.501707	0.629	0.281	0.0218332	E15_Sq1
Bgn	1.37203e-06	0.254105	0.171	0.028	0.0223106	E15_Sq1
Mmp11	1.37365e-06	0.306318	0.314	0.081	0.0223369	E15_Sq1
Rnf38.1	1.37633e-06	0.493635	0.6	0.27	0.0223805	E15_Sq1
Phip	1.39821e-06	0.761402	0.829	0.649	0.0227363	E15_Sq1
Ston2	1.40248e-06	0.436227	0.543	0.211	0.0228057	E15_Sq1
Vdac2	1.40907e-06	-0.6362	0.686	0.901	0.0229128	E15_Sq1
Jmjd4	1.44303e-06	0.294566	0.229	0.048	0.0234651	E15_Sq1
Zfp422.1	1.45443e-06	0.579099	0.686	0.345	0.0236504	E15_Sq1
Fblim1	1.48443e-06	0.488695	0.571	0.233	0.0241384	E15_Sq1
Clu	1.48741e-06	-2.59012	0.286	0.62	0.0241867	E15_Sq1
Ddx17.1	1.49223e-06	0.71819	0.857	0.688	0.0242652	E15_Sq1
Ppp3cb	1.51941e-06	0.551285	0.771	0.425	0.0247071	E15_Sq1
Krt17.1	1.55797e-06	0.519027	0.914	0.426	0.0253342	E15_Sq1
Syncrip.1	1.56178e-06	0.611761	0.914	0.711	0.0253961	E15_Sq1
Trp53bp1	1.64903e-06	0.509195	0.543	0.227	0.0268148	E15_Sq1
Ago2.1	1.6747e-06	0.682736	0.714	0.435	0.0272323	E15_Sq1
G3bp1.1	1.68577e-06	0.53172	1	0.765	0.0274123	E15_Sq1
Gcat	1.6998e-06	0.556681	0.6	0.273	0.0276404	E15_Sq1
Igsf9b	1.72334e-06	0.262144	0.229	0.048	0.0280232	E15_Sq1
Ccdc50.1	1.72453e-06	0.557243	0.829	0.455	0.0280426	E15_Sq1
Usmg5.1	1.72779e-06	-1.09372	0	0.421	0.0280956	E15_Sq1
Ldb1	1.74637e-06	0.546896	0.714	0.346	0.0283978	E15_Sq1
Tpbg	1.78389e-06	0.502329	0.543	0.225	0.0290079	E15_Sq1
Ppl.1	1.83007e-06	0.45124	0.629	0.262	0.0297588	E15_Sq1
Atp5mpl.1	1.8795e-06	0.524999	1	0.477	0.0305625	E15_Sq1
Micos13.1	1.89171e-06	0.51798	0.829	0.369	0.030761	E15_Sq1
Ccdc148	1.94946e-06	0.401293	0.314	0.087	0.0317002	E15_Sq1
Msi1	1.9648e-06	0.367065	0.257	0.061	0.0319496	E15_Sq1
Csnk1e	1.96925e-06	0.579631	0.686	0.343	0.032022	E15_Sq1
Hnrnpu.1	2.04244e-06	0.538822	0.971	0.915	0.0332121	E15_Sq1
Pabpn1.1	2.09354e-06	0.62069	0.886	0.648	0.034043	E15_Sq1
Nfat5	2.10078e-06	0.589832	0.8	0.456	0.0341608	E15_Sq1
Cbx1.1	2.1597e-06	0.682956	0.943	0.633	0.0351188	E15_Sq1
Ecpas.1	2.22769e-06	0.393341	0.543	0.201	0.0362245	E15_Sq1
Utp20	2.27446e-06	0.367065	0.543	0.205	0.0369849	E15_Sq1
Csde1.1	2.28751e-06	0.529899	0.914	0.908	0.0371972	E15_Sq1
Ets2	2.3915e-06	0.603854	0.771	0.4	0.0388882	E15_Sq1
Zfand5	2.4089e-06	0.560555	0.914	0.604	0.0391712	E15_Sq1
Rassf9	2.42571e-06	0.624899	0.6	0.264	0.0394445	E15_Sq1
H3f3a	2.52509e-06	0.54331	1	0.92	0.0410605	E15_Sq1
Sesn3	2.52581e-06	0.63278	0.714	0.37	0.0410722	E15_Sq1
Rwdd1	2.59913e-06	0.513528	0.971	0.616	0.0422644	E15_Sq1
Cfl2	2.61085e-06	0.61196	0.829	0.464	0.042455	E15_Sq1
Rsrc2	2.61509e-06	0.536	0.943	0.754	0.0425239	E15_Sq1
Tkt	2.63873e-06	-0.886525	0.686	0.836	0.0429084	E15_Sq1
Txnrd1.1	2.67293e-06	0.51853	0.714	0.376	0.0434645	E15_Sq1
Kdm5b	2.76141e-06	0.52124	0.8	0.438	0.0449034	E15_Sq1
Ppp1r13l.1	2.80581e-06	0.473013	0.514	0.204	0.0456253	E15_Sq1
Flrt2	2.87695e-06	0.499792	0.4	0.134	0.0467821	E15_Sq1
Celf4	2.9414e-06	0.348552	0.486	0.171	0.0478302	E15_Sq1
Lamc2.1	2.99238e-06	0.548196	0.686	0.321	0.0486591	E15_Sq1
Yap1	3.00516e-06	0.633187	0.686	0.374	0.048867	E15_Sq1
Fgf1	3.0072e-06	0.262144	0.2	0.038	0.0489	E15_Sq1
Mgat4a	3.05212e-06	0.436227	0.571	0.235	0.0496305	E15_Sq1
Ackr3.1	3.05981e-06	0.389753	0.686	0.29	0.0497555	E15_Sq1
Ccnt1	3.12939e-06	0.49018	0.714	0.37	0.050887	E15_Sq1
Igf2bp1.1	3.13913e-06	0.394843	0.4	0.129	0.0510454	E15_Sq1
Car13	3.14109e-06	0.463097	0.514	0.201	0.0510773	E15_Sq1
Dsp.1	3.18043e-06	0.641308	0.943	0.809	0.0517171	E15_Sq1
Crip1	3.2058e-06	-1.6067	0.314	0.637	0.0521295	E15_Sq1
Bag2	3.21841e-06	0.422963	0.514	0.198	0.0523346	E15_Sq1
Plk2.1	3.22761e-06	0.552532	0.714	0.345	0.0524841	E15_Sq1
Cop1	3.31764e-06	0.535237	0.714	0.386	0.0539481	E15_Sq1
Crk	3.32055e-06	0.511299	0.771	0.446	0.0539954	E15_Sq1
Ulk1	3.32342e-06	0.421808	0.629	0.281	0.0540421	E15_Sq1
Ints3	3.34077e-06	0.419432	0.6	0.251	0.0543242	E15_Sq1
Gng10.1	3.35115e-06	0.440457	0.543	0.218	0.0544931	E15_Sq1
Phf2	3.38122e-06	0.395755	0.571	0.235	0.054982	E15_Sq1
2410015M20Rik.1	3.41789e-06	-1.09015	0	0.404	0.0555784	E15_Sq1
Zfp451.1	3.50861e-06	0.4752	0.657	0.299	0.0570535	E15_Sq1
Usp46	3.63409e-06	0.587041	0.657	0.34	0.0590939	E15_Sq1
Tardbp.1	3.6426e-06	0.66224	0.943	0.72	0.0592323	E15_Sq1
[truncated: 31,133 more rows]
