# Supplementary material for: Decoding spatiotemporal transcriptional dynamics and epithelial fibroblast crosstalk during gastroesophageal junction development through single cell analysis
Source: Nat Commun. 2024 Apr 9;15:3064. doi: 10.1038/s41467-024-47173-z (PMC11004180; doi:10.1038/s41467-024-47173-z)
Supplement: Supplementary file 7 — Supplementary Data 4 [file 41467_2024_47173_MOESM7_ESM.xlsx]

## Sheet: Fig_2l_Data
Related to Figure 2l. Scaled activity scores of variable transcription factors (TF) across epithelial stem cell compartments of esophagus and stomach samples from the embryonic to adult time points.
	Precursors	E15_Sq1	E19_Sq1	Pup_Sq1A	Pup_Sq1B	Adult_Sq1A	Adult_Sq1B	E15_Embryonic_&_Base_Co	E19_Base_Co	E19_Embryonic_Co	Pup_Base_Co	Adult_Base_Chief	Adult_Base_Endocrine	Adult_Base_Tuft
Hinfp	-0.296545	-0.46172	-0.303024	0.232427	0.198736	-0.0493641	-0.16873	-0.573106	-0.418747	-0.453656	0.0888693	0.00463337	0.13216	2.18677
Irf9	0.0938297	-0.610637	-0.300108	-0.226877	-0.373944	0.189601	0.12919	-0.204418	0.0441635	0.11746	-0.154543	0.78639	0.559998	2.29735
Lyl1	-0.844882	-0.802564	-0.124183	0.0972612	-0.266318	0.215771	-0.0650919	-0.668835	-0.455682	0.0333783	0.0694121	0.681849	0.430386	2.04385
Stat2	-0.497048	-0.830422	-0.46438	-0.20958	-0.414796	0.375031	0.210794	-0.485861	-0.0946574	-0.0303164	0.347249	1.06606	0.237367	1.68899
Nr5a1	-0.275393	-0.600395	-0.106592	-0.348323	-0.420187	0.592091	0.441226	-0.360074	-0.531462	-0.376596	0.10876	1.84385	-0.121755	1.17429
Spi1	-0.61811	-0.584722	-0.235996	0.256542	0.03577	0.293847	-0.374083	-1.32252	-0.563775	0.150851	0.0550785	0.576072	-0.0708324	0.999776
Pou2f2	-0.3528	0.539569	0.422788	0.0995399	-0.70747	0.314882	-0.257766	-0.355081	-0.0974561	0.117516	0.390874	-0.368002	0.747113	2.46715
Ncoa2	0.420345	0.694917	0.337265	-0.146941	-0.643817	0.00234983	-0.428885	0.172129	0.00143381	0.114993	0.537738	-0.269259	0.756829	1.713
Bcl11a	0.23979	0.458389	0.130824	-0.142018	-0.445357	0.167009	0.111591	0.0282603	0.0735343	-0.000947505	0.250951	0.0106304	0.163808	1.96428
Tbx21	-0.101301	0.755324	0.346929	0.149634	-0.555364	0.189671	-0.0856207	-0.0379094	-0.206671	0.203369	0.559199	-0.561032	-0.0945456	1.81884
Mafb	-0.231101	0.694965	0.249726	-0.07862	-0.626219	0.0554586	-0.0912783	-0.27648	-0.439489	-0.374305	0.56181	-0.0747756	1.46671	1.40804
Pbx2	-0.0244902	0.910064	0.261296	-0.082143	-0.668553	0.221635	-0.213518	0.0100543	-0.248611	0.0454519	0.383182	-0.214439	1.07926	1.06509
Pdx1	-0.556654	0.832185	0.0505096	0.0669832	-0.40386	0.251327	-0.13661	-0.772648	-0.537643	-0.336499	0.205631	0.000397465	1.27112	2.00302
Nfe2l1	-0.299653	0.518142	-0.0216825	0.152742	-0.322787	0.189308	0.027866	-0.413955	-0.307162	-0.389316	-0.313161	0.0891299	1.03866	1.44621
Six2	-0.096704	0.639205	0.411055	0.137767	-0.393146	0.387698	0.229413	-0.447393	-0.412791	-0.373801	-0.326253	-0.283515	1.17641	1.61319
Srebf2	0.61565	-0.181487	-0.0388801	-0.599421	-0.221315	-0.7397	0.0457275	0.813002	0.381042	0.794657	0.266016	-0.0662141	1.028	0.990891
Elf3	0.484085	0.320948	0.174072	-0.414136	-0.803477	-0.105502	-0.387904	0.225252	0.473628	0.715556	1.28175	-0.0567854	-0.0173848	1.16608
Gata6	0.34414	-0.0204618	0.0729384	-0.448325	-0.710408	0.0260012	-0.150008	0.23754	0.258474	0.58359	0.662637	0.198685	0.73765	1.39387
Nr5a2	0.528811	-0.0399818	-0.221704	-0.437276	-0.739795	-0.346293	-0.470364	0.565521	0.60462	0.875391	0.674433	0.226051	0.505682	1.53983
Foxa1	0.164189	-0.426975	-0.152239	-0.679979	-0.736252	-0.0883833	0.0429219	0.512809	0.614215	0.549173	1.06126	0.67609	0.468972	-0.51699
Hnf4a	0.247259	-0.716696	-0.187211	-0.495531	-0.739321	-0.19775	0.105218	0.513884	0.221007	0.315267	0.980276	0.701778	0.463072	0.306426
Fosl2	0.377332	-0.00644532	-0.0463784	-0.674541	-0.548303	-0.357401	-0.249249	0.60656	0.422111	1.27128	0.786273	0.368326	0.305746	0.459584
Foxa2	0.706025	-0.4241	-0.128948	-0.696947	-1.03928	-0.276392	-0.303428	0.857867	0.817166	0.638376	1.05383	0.783307	0.532654	0.498372
Zeb1	0.703565	-0.268664	-0.35605	-0.57576	-0.751913	-0.260635	0.0631972	0.807267	0.765556	0.617549	0.959261	0.0453604	0.6289	-0.0770603
Atf6	0.442092	-0.268985	-0.168568	-0.753264	-0.626528	-0.713235	-0.0711938	-0.121079	0.346512	0.542895	0.812944	1.20967	1.0418	0.551182
Vdr	0.556136	-0.516191	-0.307232	-0.655359	-0.730468	-0.160274	0.243297	0.399225	0.455067	0.541736	0.62489	0.802043	0.634834	1.31241
Erg	0.500391	-0.134825	0.113548	-0.715914	-0.85792	0.00505859	0.298407	0.386605	0.347913	0.477311	0.701879	1.14887	0.241975	0.450708
Fosl1	0.172551	-0.413306	-0.102566	-0.786062	-0.848577	0.0703665	0.305353	0.255202	0.457342	1.14926	0.97908	0.714908	0.403275	0.765614
Foxp2	-0.478896	-1.1267	-0.661398	-0.36098	0.146252	0.756454	0.86554	-0.333051	0.0885698	0.0857849	-0.150669	0.752708	-0.00252113	0.0634674
E2f6	-0.512078	-1.36852	-0.60278	-0.236528	-0.19478	0.12227	0.147849	-0.574665	0.103858	-0.159267	1.07096	0.65801	0.183589	-0.241958
Mnt	0.341445	-0.987479	-0.677306	-0.590119	-0.149533	-0.0873398	0.0061668	0.265008	0.559219	0.33636	0.62837	0.887523	-0.0330042	-0.171278
Zbtb7a	0.18045	-0.922721	-0.784043	-0.444867	-0.044936	-0.216417	0.0326203	0.0358221	0.285916	-0.0546953	0.323306	1.28303	0.0294398	-0.0576862
Jun	-0.640782	0.290268	0.169834	0.152836	0.498667	0.716634	0.0608587	-0.99102	-0.285178	0.00233442	-0.211852	0.0426074	-0.880904	-1.07186
Nr2f2	-0.964382	0.0402433	0.264643	0.309798	0.250225	0.678182	0.8039	-1.15026	-0.715427	-0.269622	-0.350052	0.293688	-0.654271	-0.843437
Klf6	-0.567957	0.385277	0.234937	0.708778	0.727952	-0.143522	-0.578156	-0.73559	-0.687398	0.133171	-0.640503	-0.681508	-0.656479	-0.499675
Rel	-0.986463	-0.18877	-0.290855	0.768943	0.950498	-0.0901888	-0.303283	-1.01629	-0.862376	-0.498807	-0.57172	-0.178832	-0.790772	-0.49893
Klf5	-0.343906	0.403463	0.910435	0.389092	0.123001	0.00319157	0.245345	-0.405585	-0.411392	0.508799	0.0577828	-1.01843	-0.843181	0.0843029
Nfic	-0.0759828	0.783305	0.15609	0.409434	0.609891	0.346877	0.127332	-0.213508	-0.176866	0.0194701	-0.468658	-1.01064	-1.07026	-0.861617
Sp1	-0.344362	-0.0236014	0.0803884	0.105025	0.990454	0.677936	0.342619	-0.430598	-0.383815	0.0524507	-0.601911	-0.56262	-0.872526	-0.827905
Sox2	-0.511798	0.507787	0.386387	0.457539	0.329419	0.737341	0.125761	-0.848352	-0.518634	-0.630136	-0.808211	-0.11423	-0.210617	-0.574312
Trp63	-0.377584	0.61041	0.793542	0.6528	0.44544	0.554166	0.843444	-0.861469	-0.78018	-0.747511	-0.793693	-0.688516	-0.747563	-0.800536
Zfx	0.833129	1.05087	0.557247	-0.0653264	0.262162	-0.0868545	0.0100019	0.681392	0.343443	0.362348	-0.0214848	-1.55374	-0.266657	-0.103729
Gli2	0.143929	1.37389	0.654221	0.211104	0.372006	0.054539	-0.308707	-0.172354	-0.0726395	-0.228329	-0.871952	-0.543106	0.168394	-0.682163
Mybl2	-0.0409209	1.10957	0.615191	0.107077	0.687169	0.299902	0.176084	0.0508039	-0.326057	-0.27831	-0.877121	-0.680491	-0.243852	-0.230123
E2f7	0.340796	0.733901	0.360003	0.412536	0.880398	0.0725715	-0.204818	0.207631	-0.33452	-0.0109747	-0.974099	-1.09054	-0.842701	-0.32119
Smad5	0.83938	0.895402	0.501156	0.256612	0.65483	-0.16472	-0.260094	0.406565	0.270849	0.0988307	-0.901108	-1.40318	-0.339229	-0.416532
Smad3	0.349077	0.467873	0.380727	-0.182939	-0.352303	0.204267	0.0579727	-0.167498	-0.0226672	0.578073	0.757134	-0.185887	-0.445082	-1.26282
Srf	0.151821	0.322427	0.175567	-0.159728	-0.0965655	0.323738	0.200797	-0.276526	0.122981	1.02614	0.688939	-0.770656	-0.474441	-1.64948
Otx2	-0.515396	0.432922	0.156642	0.0581077	-0.0599372	0.231124	0.107178	-0.752287	-0.663925	-0.576229	-0.435487	0.556966	1.04037	0.966428
Rfx5	-0.282032	-0.217866	-0.0919664	0.364503	0.384357	-0.604708	-0.670805	-0.491238	-0.171006	-0.279287	-0.909392	0.181719	0.882604	0.705545
Klf9	-0.845359	0.428022	-0.0237691	0.696639	0.247891	0.101716	-0.304953	-0.605167	-0.881027	-0.705544	-0.307403	-0.501813	0.316433	0.459975
Pax5	-0.435965	0.956374	0.156317	0.425661	0.619779	-0.000252966	-0.464616	-0.369075	-0.739373	-0.504232	-0.283815	-0.715727	-0.0729254	0.580768
Tcf12	0.0640669	1.20275	0.632076	0.330521	-0.160034	0.128803	-0.324078	-0.3332	-0.348636	-0.133069	0.258577	-0.984379	-0.0384379	1.08701
Atf7	0.0621689	1.37202	0.866349	0.214372	-0.44034	0.294321	-0.511001	-0.247013	-0.207919	-0.332555	-0.0639688	-0.216215	0.313897	0.146273
Prdm14	-0.632023	1.27916	0.99157	0.450083	-0.388299	0.328639	0.0408342	-0.571387	-0.748634	-0.207819	-0.148744	-0.408268	0.267353	-0.127139
Tead1	-0.419761	1.32957	0.974076	0.494321	-0.0649561	0.200704	-0.338766	-0.47303	-0.769025	-0.294468	-0.29552	-0.75465	0.380518	0.0904334
Nanog	-0.270722	1.01327	0.585765	0.537174	0.195429	0.541523	-0.121011	-0.530838	-0.484343	-0.304242	-0.763058	-0.888423	0.119645	0.242631
Nfatc1	-0.374028	1.08267	0.612123	0.49524	0.252405	0.41461	-0.33842	-0.320682	-0.534707	-0.293368	-0.295321	-0.967179	-0.231545	-0.0919523
Meis1	-0.215541	1.17374	0.838373	0.439455	-0.12393	0.303753	-0.022255	-0.54724	-0.446116	-0.327733	-0.48391	-0.274223	-0.334475	0.784526
Runx2	-0.571063	1.22695	0.65202	0.646146	-0.0655523	0.228889	-0.659167	-0.778751	-0.691442	-0.449152	-0.410574	-0.301899	0.0195061	0.859762
Srebf1	0.868	-0.0374812	0.130898	-0.645233	-0.485102	-0.55427	0.336244	0.891368	0.454363	0.946172	0.102879	0.149628	0.764782	1.09925
Zfp263	0.612634	-0.813021	-0.392406	-0.454277	0.35017	-0.413729	0.0954123	0.714502	0.981979	0.578975	0.394605	0.169475	-1.26766	-0.961425
Ar	0.743151	0.246304	-0.0298291	-0.0770727	-0.171474	-0.521301	-0.577658	0.630065	0.628088	0.903331	0.917238	-1.06934	-0.553236	-0.277869
Creb3l1	0.649976	-0.103619	-0.215445	-0.0542552	-0.31159	-0.570949	-0.837657	0.816143	0.42362	0.725674	0.820979	-0.577878	-0.191192	0.128001
Rest	0.277512	0.303681	0.344249	0.457585	0.545684	-0.169263	-0.151801	0.474553	0.465131	0.374133	0.266322	-1.36132	-2.65503	-0.372046
E2f4	0.64936	0.270252	-0.0832552	-0.0974313	1.4511	-0.304133	0.11354	0.670769	0.263879	0.227489	-0.868658	-1.26945	-0.815356	-0.61462
Tfdp1	0.516987	0.143134	-0.101059	-0.356468	1.21877	0.0580884	0.618242	0.686486	0.24191	0.281638	-0.553136	-0.896506	-0.948142	-0.678625
E2f1	0.448847	0.260687	-0.285055	-0.35476	1.27594	-0.164626	0.17642	0.45702	0.00596365	0.266456	-0.609068	-0.517599	-0.568993	-0.476469
E2f2	0.579232	-0.0336931	-0.382322	-0.376126	1.22476	-0.0932404	0.204578	0.606418	0.181677	0.160695	-0.579865	-0.43883	-0.667288	-0.582128
E2f5	0.613631	0.445158	0.0695396	0.0178351	0.647665	0.190279	0.52303	0.608254	0.520123	0.200681	-0.604311	-1.24679	-0.874017	-0.808863
Myc	0.817134	0.254927	0.130889	0.265318	0.981512	-0.136964	-0.158259	0.779575	0.599282	0.51443	-0.594491	-1.72464	-1.56384	-1.26972
Nr2c2	0.774177	0.638021	0.425812	0.143898	0.56061	-0.188571	-0.00795718	0.864785	0.582535	0.412528	-0.312845	-1.66961	-1.03624	-0.860193
