# Supplementary material for: Decoding spatiotemporal transcriptional dynamics and epithelial fibroblast crosstalk during gastroesophageal junction development through single cell analysis
Source: Nat Commun. 2024 Apr 9;15:3064. doi: 10.1038/s41467-024-47173-z (PMC11004180; doi:10.1038/s41467-024-47173-z)
Supplement: Supplementary file 8 — Supplementary Data 5 [file 41467_2024_47173_MOESM8_ESM.xlsx]

## Sheet: Fig_3f_Data
Related to Figure 3f. Differentially expressed genes across combined fibroblast subclusters. Statistical significance was determined using the Wilcoxon rank-sum test on genes detected in 15% of barcodes, showing a minimum 0.25-fold difference (log scale) across clusters via the Seurat function.
gene	p_val	avg_log2FC	pct.1	pct.2	p_val_adj	cluster
Fgl2	4.07846e-169	1.03149	0.605	0.037	7.16014e-165	Combined_FB1
Cnn1	1.38641e-158	1.67606	0.984	0.118	2.43399e-154	Combined_FB1
Sh3bgr	1.00616e-152	1.46122	0.76	0.075	1.76641e-148	Combined_FB1
Chrm2	9.46025e-150	1.11517	0.721	0.067	1.66084e-145	Combined_FB1
Ppp1r12a	2.67766e-142	1.88106	0.938	0.162	4.70089e-138	Combined_FB1
Synpo2	3.23997e-140	1.33725	0.86	0.11	5.6881e-136	Combined_FB1
Asb2	1.60426e-136	0.666645	0.566	0.042	2.81643e-132	Combined_FB1
Tnnt2	7.75419e-135	0.654823	0.341	0.012	1.36132e-130	Combined_FB1
Myh11	1.92272e-134	2.54233	1	0.179	3.37552e-130	Combined_FB1
Des	9.91364e-126	1.39776	0.845	0.116	1.74044e-121	Combined_FB1
Actg2	2.02473e-119	2.22591	0.992	0.187	3.55461e-115	Combined_FB1
Psd	2.90899e-117	1.12654	0.845	0.131	5.10702e-113	Combined_FB1
Cpe	6.47589e-117	1.13194	0.791	0.111	1.13691e-112	Combined_FB1
Ckb	1.87674e-114	2.21679	0.984	0.226	3.2948e-110	Combined_FB1
9330158H04Rik	9.09709e-109	0.629991	0.357	0.019	1.59708e-104	Combined_FB1
Jph2	9.97769e-108	0.662766	0.589	0.061	1.75168e-103	Combined_FB1
Nexn	1.58402e-107	1.04073	0.884	0.147	2.7809e-103	Combined_FB1
Tagln	1.9878e-102	2.43329	1	0.24	3.48978e-98	Combined_FB1
Myl9	1.67199e-100	2.44702	1	0.282	2.93535e-96	Combined_FB1
Mylk	3.22332e-97	2.36111	1	0.289	5.65886e-93	Combined_FB1
Fbxl22	1.82132e-96	1.03813	0.744	0.113	3.1975e-92	Combined_FB1
Smtn	5.94669e-92	0.886677	0.736	0.12	1.044e-87	Combined_FB1
Rgs2	1.37874e-90	0.984031	0.651	0.091	2.42051e-86	Combined_FB1
Mpped2	5.71638e-90	0.433299	0.333	0.021	1.00357e-85	Combined_FB1
Tpm2	9.64456e-90	2.5071	0.992	0.313	1.6932e-85	Combined_FB1
Mmd	4.91154e-89	0.662668	0.55	0.065	8.6227e-85	Combined_FB1
Flna	6.42452e-89	1.71043	1	0.338	1.12789e-84	Combined_FB1
Hgf	1.68658e-87	0.353368	0.271	0.013	2.96096e-83	Combined_FB1
Dstn	2.70023e-87	1.9435	1	0.342	4.74053e-83	Combined_FB1
Myom1	4.38654e-87	0.633085	0.465	0.046	7.70101e-83	Combined_FB1
Car3	3.26177e-86	0.881095	0.302	0.017	5.72636e-82	Combined_FB1
Hspb1	8.28065e-84	1.21708	0.783	0.148	1.45375e-79	Combined_FB1
Nedd4l	2.83522e-83	0.551835	0.488	0.054	4.97752e-79	Combined_FB1
Lpp	2.84557e-83	1.34806	0.969	0.29	4.99568e-79	Combined_FB1
Acta2	3.36208e-83	2.37519	1	0.354	5.90247e-79	Combined_FB1
Lmod1	2.93818e-82	0.767936	0.682	0.109	5.15827e-78	Combined_FB1
Rbpms2	3.40205e-82	0.455012	0.419	0.039	5.97264e-78	Combined_FB1
Dmpk	1.47e-81	0.827939	0.659	0.108	2.58074e-77	Combined_FB1
Ndnf	4.70062e-81	0.28144	0.209	0.007	8.25242e-77	Combined_FB1
Ednrb	1.08475e-80	1.15397	0.705	0.125	1.90438e-76	Combined_FB1
Bche	6.01341e-80	0.441685	0.341	0.025	1.05571e-75	Combined_FB1
Net1	3.46531e-79	0.425283	0.372	0.031	6.08369e-75	Combined_FB1
Csrp1	1.13332e-78	1.24049	0.891	0.225	1.98965e-74	Combined_FB1
Sfrp2	3.70199e-76	1.04031	0.62	0.098	6.49921e-72	Combined_FB1
Hacd1	3.86602e-76	0.758418	0.636	0.106	6.78718e-72	Combined_FB1
Cald1	1.3023e-75	1.88127	0.992	0.473	2.28632e-71	Combined_FB1
Chrdl1	1.30819e-75	0.739499	0.488	0.062	2.29666e-71	Combined_FB1
Actn1	2.7423e-74	1.07137	0.93	0.261	4.81438e-70	Combined_FB1
Tspan2	1.54212e-73	0.507851	0.496	0.062	2.70735e-69	Combined_FB1
Pdlim7	2.43552e-72	0.857131	0.798	0.18	4.2758e-68	Combined_FB1
Vcl	3.80658e-72	0.793388	0.783	0.167	6.68284e-68	Combined_FB1
Tspan9	2.80836e-71	0.670492	0.605	0.099	4.93036e-67	Combined_FB1
Myl6	1.48621e-70	2.26048	1	0.612	2.60919e-66	Combined_FB1
Tpm1	1.50465e-70	1.84957	0.992	0.43	2.64156e-66	Combined_FB1
Myl4	5.93357e-69	0.525164	0.248	0.015	1.0417e-64	Combined_FB1
Ldhb	1.82115e-68	0.575509	0.512	0.073	3.1972e-64	Combined_FB1
Ccdc107	7.25514e-66	0.690165	0.612	0.108	1.27371e-61	Combined_FB1
Pcp4l1	9.98027e-66	0.447978	0.411	0.047	1.75214e-61	Combined_FB1
Pcp4	1.533e-65	0.892442	0.442	0.054	2.69134e-61	Combined_FB1
Ccdc141	1.74171e-65	0.389632	0.318	0.028	3.05775e-61	Combined_FB1
Slmap	6.7439e-65	0.644285	0.605	0.108	1.18396e-60	Combined_FB1
Tnnt1	9.58118e-64	0.487888	0.341	0.034	1.68207e-59	Combined_FB1
Tgfb1i1	3.21129e-63	0.769056	0.814	0.209	5.63775e-59	Combined_FB1
Chchd10	3.63338e-63	0.556991	0.519	0.079	6.37877e-59	Combined_FB1
Cacna2d1	1.3841e-62	0.622376	0.504	0.078	2.42993e-58	Combined_FB1
Fermt2	1.86953e-62	1.00234	0.876	0.278	3.28215e-58	Combined_FB1
Crybg3	7.71372e-62	0.598484	0.488	0.074	1.35422e-57	Combined_FB1
Rbpms	5.09834e-59	0.980512	0.829	0.255	8.95064e-55	Combined_FB1
Mrvi1	1.21063e-58	0.450974	0.442	0.062	2.12538e-54	Combined_FB1
Ppp1r12b	1.39073e-58	0.619426	0.543	0.096	2.44156e-54	Combined_FB1
Atp2b4	7.29079e-58	0.701658	0.659	0.141	1.27997e-53	Combined_FB1
Ccdc85b	1.15606e-57	0.572908	0.55	0.099	2.02958e-53	Combined_FB1
Pfn1	2.21144e-56	1.20013	0.938	0.529	3.88241e-52	Combined_FB1
Ndufa4	1.49688e-55	1.67366	0.93	0.504	2.62793e-51	Combined_FB1
Cox8a	2.12271e-55	1.48428	0.922	0.601	3.72663e-51	Combined_FB1
Rap1a	1.21124e-53	0.671952	0.651	0.153	2.12645e-49	Combined_FB1
Synm	1.56586e-53	0.630689	0.403	0.056	2.74903e-49	Combined_FB1
Col3a1	6.64871e-53	-3.37744	0.132	0.841	1.16725e-48	Combined_FB1
Hspb6	1.59982e-52	0.368408	0.357	0.044	2.80865e-48	Combined_FB1
Gm11627	4.58174e-52	0.473072	0.442	0.07	8.0437e-48	Combined_FB1
Id2	1.634e-51	1.19278	0.729	0.219	2.86865e-47	Combined_FB1
Uqcr11	9.25079e-51	1.08218	0.814	0.315	1.62407e-46	Combined_FB1
Itga1	1.90767e-50	0.648053	0.651	0.15	3.3491e-46	Combined_FB1
Svil	1.31499e-49	0.740797	0.744	0.212	2.30859e-45	Combined_FB1
Pgap1	3.7328e-49	0.311197	0.225	0.018	6.5533e-45	Combined_FB1
Arpc5	4.60829e-49	0.777191	0.667	0.185	8.09032e-45	Combined_FB1
Tnfrsf19	3.26422e-48	0.341999	0.264	0.026	5.73067e-44	Combined_FB1
Atp5md	5.52496e-48	0.938573	0.86	0.381	9.69962e-44	Combined_FB1
Frem2	5.39542e-47	0.545052	0.457	0.081	9.4722e-43	Combined_FB1
Atp5k	8.60736e-47	1.07485	0.829	0.379	1.51111e-42	Combined_FB1
Slc2a4	1.04852e-46	0.295159	0.24	0.022	1.84078e-42	Combined_FB1
Palld	5.79413e-46	0.723944	0.806	0.262	1.01722e-41	Combined_FB1
Uqcr10	8.42404e-46	0.944536	0.853	0.387	1.47892e-41	Combined_FB1
Dcn	1.33955e-45	-3.09146	0.023	0.733	2.35172e-41	Combined_FB1
Ctxn1	2.63611e-45	0.47264	0.45	0.081	4.62795e-41	Combined_FB1
Itga5	2.42517e-44	0.60629	0.512	0.109	4.25763e-40	Combined_FB1
Coro1c	1.58379e-43	0.422253	0.419	0.074	2.7805e-39	Combined_FB1
Col1a2	4.44507e-43	-2.67443	0.217	0.804	7.80376e-39	Combined_FB1
Cox4i1	5.14589e-43	0.935123	0.946	0.68	9.03412e-39	Combined_FB1
Sorbs1	3.55641e-42	0.409878	0.388	0.065	6.24364e-38	Combined_FB1
Foxp1	6.72076e-42	0.919579	0.783	0.305	1.1799e-37	Combined_FB1
Igfbp2	1.00194e-40	0.653514	0.419	0.078	1.75901e-36	Combined_FB1
Cox7c	2.19045e-40	1.06352	0.93	0.631	3.84555e-36	Combined_FB1
Ppp1cb	2.81176e-40	0.631934	0.682	0.208	4.93632e-36	Combined_FB1
Nkx6-1	2.98277e-40	0.46493	0.457	0.094	5.23655e-36	Combined_FB1
Fnbp1	7.29624e-40	0.421539	0.395	0.071	1.28093e-35	Combined_FB1
Actb	1.4883e-39	0.961137	0.992	0.903	2.61286e-35	Combined_FB1
Cox5b	1.58432e-39	0.872863	0.791	0.354	2.78143e-35	Combined_FB1
Grem1	2.19049e-39	0.416981	0.318	0.047	3.84563e-35	Combined_FB1
Cox6a1	2.35825e-39	0.793119	0.798	0.342	4.14014e-35	Combined_FB1
Cox6c	3.42224e-39	1.03079	0.922	0.636	6.00809e-35	Combined_FB1
Uqcrq	6.40294e-39	0.815789	0.744	0.285	1.1241e-34	Combined_FB1
Map3k20	7.69402e-39	0.447579	0.419	0.082	1.35076e-34	Combined_FB1
Col25a1	1.91086e-38	0.378266	0.349	0.058	3.35471e-34	Combined_FB1
Ank	2.03861e-38	0.264063	0.233	0.026	3.57899e-34	Combined_FB1
Msrb3	4.33624e-38	0.397769	0.426	0.085	7.6127e-34	Combined_FB1
Uqcrh	1.33361e-37	0.772451	0.899	0.552	2.34129e-33	Combined_FB1
Slc38a1	3.27367e-37	0.362467	0.326	0.052	5.74726e-33	Combined_FB1
Cacna1c	8.18324e-37	0.273483	0.225	0.025	1.43665e-32	Combined_FB1
Cnn2	1.29686e-36	0.727203	0.705	0.24	2.27677e-32	Combined_FB1
Ank3	1.33142e-36	0.314045	0.279	0.039	2.33744e-32	Combined_FB1
Schip1	1.9821e-36	0.272733	0.225	0.026	3.47978e-32	Combined_FB1
Atp5mpl	3.63262e-36	0.76862	0.736	0.294	6.37742e-32	Combined_FB1
Ndufb7	1.1309e-35	0.601646	0.643	0.205	1.98542e-31	Combined_FB1
Atp5j2	1.25346e-35	0.713504	0.853	0.427	2.20057e-31	Combined_FB1
Cox7a2	1.43776e-35	0.815248	0.853	0.449	2.52413e-31	Combined_FB1
Filip1	1.63254e-35	0.374285	0.341	0.059	2.86609e-31	Combined_FB1
Rbm24	1.99288e-35	0.251434	0.202	0.021	3.49871e-31	Combined_FB1
Ndufb9	4.02441e-35	0.658194	0.736	0.28	7.06526e-31	Combined_FB1
Cfl2	5.65743e-35	0.50805	0.636	0.185	9.93219e-31	Combined_FB1
Higd1a	7.23962e-35	0.904421	0.736	0.285	1.27099e-30	Combined_FB1
Atp5b	1.39442e-34	0.671814	0.853	0.413	2.44804e-30	Combined_FB1
S100a6	1.94476e-34	-1.76082	0.047	0.639	3.41422e-30	Combined_FB1
Timp3	2.35365e-34	0.651094	0.798	0.303	4.13207e-30	Combined_FB1
Ndufb6	4.34433e-33	0.47621	0.597	0.177	7.62691e-29	Combined_FB1
Inhba	5.12107e-33	0.26219	0.217	0.026	8.99055e-29	Combined_FB1
Pygb	5.80124e-33	0.346514	0.341	0.063	1.01846e-28	Combined_FB1
Nrp2	9.83273e-33	0.651059	0.55	0.157	1.72623e-28	Combined_FB1
Ndufa11	1.95787e-32	0.660955	0.729	0.29	3.43723e-28	Combined_FB1
Ndufab1	3.46823e-32	0.589462	0.636	0.219	6.08883e-28	Combined_FB1
Camk2d	5.93482e-32	0.475671	0.442	0.108	1.04192e-27	Combined_FB1
Mcam	8.53326e-32	0.378528	0.326	0.06	1.4981e-27	Combined_FB1
Tnc	1.67672e-31	0.432254	0.442	0.103	2.94364e-27	Combined_FB1
Inpp5a	5.23539e-31	0.310678	0.31	0.056	9.19125e-27	Combined_FB1
Ndufb8	8.92302e-31	0.572351	0.628	0.215	1.56652e-26	Combined_FB1
Rgmb	9.66845e-31	0.469457	0.527	0.148	1.69739e-26	Combined_FB1
Col1a1	1.11772e-30	-2.21544	0.465	0.811	1.96227e-26	Combined_FB1
Ndufb1-ps	1.18648e-30	0.651296	0.729	0.307	2.08298e-26	Combined_FB1
Lum	1.74995e-30	-1.45022	0.016	0.58	3.0722e-26	Combined_FB1
Cd63	6.83294e-30	-0.885456	0.147	0.673	1.19959e-25	Combined_FB1
Eef1akmt1	1.19101e-29	0.294448	0.264	0.043	2.09093e-25	Combined_FB1
Sntg2	1.48666e-29	0.291222	0.248	0.038	2.60998e-25	Combined_FB1
Gapdh	1.50027e-29	0.307709	0.814	0.399	2.63387e-25	Combined_FB1
Cox6b1	1.81409e-29	0.700908	0.791	0.408	3.18481e-25	Combined_FB1
Uqcrb	2.05787e-29	0.60628	0.744	0.331	3.6128e-25	Combined_FB1
Micall1	3.28436e-29	0.274642	0.264	0.043	5.76602e-25	Combined_FB1
Serpinh1	4.02647e-29	-0.960619	0.271	0.732	7.06888e-25	Combined_FB1
Selenow	5.16873e-29	0.926845	0.775	0.405	9.07421e-25	Combined_FB1
Pitx2	1.35208e-28	0.280573	0.225	0.033	2.37371e-24	Combined_FB1
Ehbp1l1	1.35681e-28	0.313737	0.302	0.057	2.38202e-24	Combined_FB1
Reep3	2.05121e-28	0.493507	0.55	0.175	3.6011e-24	Combined_FB1
Fbln1	6.07568e-28	-0.997281	0.023	0.55	1.06665e-23	Combined_FB1
Ndufa12	1.0191e-27	0.466588	0.581	0.192	1.78914e-23	Combined_FB1
Crispld2	1.57469e-27	0.377431	0.519	0.148	2.76453e-23	Combined_FB1
Sparcl1	2.27668e-27	0.715222	0.86	0.445	3.99695e-23	Combined_FB1
Ndufc1	3.17989e-27	0.578514	0.752	0.334	5.58261e-23	Combined_FB1
Ndufs5	6.00391e-27	0.533393	0.628	0.24	1.05405e-22	Combined_FB1
Atp5l	7.90462e-27	0.674735	0.837	0.492	1.38773e-22	Combined_FB1
Sparc	8.07856e-27	-1.80308	0.512	0.823	1.41827e-22	Combined_FB1
Vwa1	8.28341e-27	0.272802	0.248	0.042	1.45424e-22	Combined_FB1
Pak2	8.7762e-27	0.410832	0.45	0.124	1.54075e-22	Combined_FB1
mt-Nd3	9.15435e-27	0.710869	0.806	0.397	1.60714e-22	Combined_FB1
Aldh1a1	9.64547e-27	0.344063	0.264	0.047	1.69336e-22	Combined_FB1
Cav1	1.1874e-26	0.512311	0.682	0.252	2.0846e-22	Combined_FB1
Ndufa1	2.36043e-26	0.495125	0.581	0.203	4.14396e-22	Combined_FB1
Atp5d	3.2816e-26	0.558085	0.744	0.329	5.76118e-22	Combined_FB1
Akap1	5.21314e-26	0.272779	0.233	0.038	9.15218e-22	Combined_FB1
Gsn	5.46255e-26	-2.58362	0.116	0.585	9.59006e-22	Combined_FB1
Enah	6.88592e-26	0.465519	0.465	0.135	1.20889e-21	Combined_FB1
mt-Cytb	8.91287e-26	0.980563	0.907	0.813	1.56474e-21	Combined_FB1
Atp5o	9.37734e-26	0.615196	0.69	0.315	1.64629e-21	Combined_FB1
Micos10	1.21196e-25	0.546175	0.62	0.242	2.12772e-21	Combined_FB1
Ddr2	1.61885e-25	0.497382	0.558	0.193	2.84206e-21	Combined_FB1
Ppia	1.72487e-25	0.764527	0.915	0.805	3.02819e-21	Combined_FB1
mt-Nd4	2.22229e-25	0.978261	0.899	0.643	3.90146e-21	Combined_FB1
Acadm	5.3557e-25	0.333234	0.326	0.073	9.40247e-21	Combined_FB1
Cox5a	6.33854e-25	0.559275	0.636	0.259	1.11279e-20	Combined_FB1
Atp5g3	7.80457e-25	0.585086	0.744	0.352	1.37017e-20	Combined_FB1
Hspg2	1.09838e-24	0.413466	0.535	0.176	1.92831e-20	Combined_FB1
Cox7b	1.16322e-24	0.57777	0.76	0.368	2.04215e-20	Combined_FB1
Col5a2	1.20286e-24	-0.805351	0.047	0.53	2.11175e-20	Combined_FB1
Mfap5	1.69213e-24	-1.35306	0.016	0.499	2.97071e-20	Combined_FB1
mt-Co3	2.55218e-24	1.06797	0.93	0.767	4.4806e-20	Combined_FB1
S100a10	2.90864e-24	-1.02838	0.078	0.562	5.10641e-20	Combined_FB1
Fmc1	2.93716e-24	0.330775	0.341	0.081	5.15647e-20	Combined_FB1
Itgb1	3.61143e-24	0.604381	0.853	0.464	6.34022e-20	Combined_FB1
Rras	4.1824e-24	0.390329	0.411	0.115	7.34261e-20	Combined_FB1
Itm2a	8.19631e-24	-1.41721	0.07	0.543	1.43894e-19	Combined_FB1
Actg1	9.66605e-24	0.680679	0.961	0.68	1.69697e-19	Combined_FB1
Col5a1	1.29854e-23	-0.815101	0.062	0.527	2.27972e-19	Combined_FB1
Snrpd2	1.48054e-23	0.519804	0.713	0.326	2.59924e-19	Combined_FB1
Tes	3.37608e-23	0.378954	0.395	0.109	5.92705e-19	Combined_FB1
Slc25a4	3.91572e-23	0.537854	0.775	0.411	6.87444e-19	Combined_FB1
Ndufb2	4.41301e-23	0.465471	0.605	0.237	7.74748e-19	Combined_FB1
Foxp2	5.41168e-23	0.487086	0.597	0.226	9.50074e-19	Combined_FB1
S100a11	8.29126e-23	-0.80512	0.132	0.59	1.45561e-18	Combined_FB1
Slc25a3	1.43123e-22	0.489494	0.783	0.394	2.51266e-18	Combined_FB1
Bgn	1.91018e-22	-0.965293	0.023	0.477	3.35351e-18	Combined_FB1
Myocd	2.32263e-22	0.363869	0.411	0.117	4.0776e-18	Combined_FB1
Mrpl54	2.45101e-22	0.338575	0.395	0.111	4.30299e-18	Combined_FB1
Id4	3.05535e-22	0.385087	0.256	0.053	5.36397e-18	Combined_FB1
Nrep	3.38197e-22	0.47216	0.566	0.21	5.93739e-18	Combined_FB1
Serping1	4.52637e-22	-1.08316	0	0.45	7.9465e-18	Combined_FB1
Igfbp7	7.58451e-22	-1.16409	0.14	0.566	1.33154e-17	Combined_FB1
Anxa2	8.47166e-22	-0.752842	0.078	0.522	1.48729e-17	Combined_FB1
mt-Atp6	1.20194e-21	1.00651	0.891	0.694	2.11013e-17	Combined_FB1
Crip1	1.49223e-21	-1.15765	0	0.443	2.61977e-17	Combined_FB1
mt-Nd1	2.2255e-21	0.839683	0.876	0.705	3.90708e-17	Combined_FB1
Marcks	2.90624e-21	-0.88482	0.101	0.532	5.10219e-17	Combined_FB1
Pbxip1	3.11271e-21	0.353479	0.341	0.09	5.46467e-17	Combined_FB1
Anxa6	3.1492e-21	0.503468	0.667	0.309	5.52873e-17	Combined_FB1
Zeb2	3.17182e-21	-0.864784	0	0.436	5.56846e-17	Combined_FB1
Nxn	3.77411e-21	0.265531	0.264	0.057	6.62583e-17	Combined_FB1
Tcea3	1.08615e-20	0.26746	0.24	0.049	1.90685e-16	Combined_FB1
Rsu1	1.10309e-20	0.378426	0.442	0.145	1.93659e-16	Combined_FB1
Dynll1	2.61663e-20	0.570427	0.884	0.568	4.59375e-16	Combined_FB1
Ndufa5	4.30784e-20	0.414774	0.605	0.247	7.56284e-16	Combined_FB1
Alcam	5.48696e-20	0.754458	0.372	0.121	9.6329e-16	Combined_FB1
Pdcd5	1.51866e-19	0.41309	0.558	0.225	2.66615e-15	Combined_FB1
Ndufb5	1.94683e-19	0.403242	0.574	0.234	3.41786e-15	Combined_FB1
Atp5g1	2.86289e-19	0.548396	0.667	0.342	5.02609e-15	Combined_FB1
Col14a1	3.00075e-19	-0.871528	0	0.407	5.26812e-15	Combined_FB1
Ndufa3	3.98744e-19	0.44395	0.667	0.313	7.00035e-15	Combined_FB1
Dpt	4.56178e-19	-1.33575	0.016	0.421	8.00867e-15	Combined_FB1
Ndufv2	6.90443e-19	0.349487	0.434	0.147	1.21214e-14	Combined_FB1
Atp5g2	8.79932e-19	0.486533	0.76	0.415	1.54481e-14	Combined_FB1
Carmn	1.03787e-18	0.256707	0.233	0.05	1.82208e-14	Combined_FB1
Mrpl20	1.20886e-18	0.413367	0.457	0.168	2.12228e-14	Combined_FB1
Ifitm2	1.68789e-18	-0.677029	0.318	0.691	2.96326e-14	Combined_FB1
Aspn	2.00645e-18	-1.12384	0.039	0.433	3.52253e-14	Combined_FB1
Col6a1	2.06077e-18	-0.746891	0.279	0.653	3.61788e-14	Combined_FB1
Zfhx3	2.09788e-18	0.407909	0.535	0.208	3.68303e-14	Combined_FB1
Map1b	3.14292e-18	0.494501	0.488	0.192	5.51771e-14	Combined_FB1
Ptms	3.65789e-18	0.457905	0.868	0.521	6.42179e-14	Combined_FB1
Cd34	3.73924e-18	-0.730951	0	0.388	6.5646e-14	Combined_FB1
mt-Co2	4.23098e-18	0.827826	0.884	0.721	7.4279e-14	Combined_FB1
Cisd1	4.86923e-18	0.278608	0.295	0.078	8.54841e-14	Combined_FB1
Atxn1	5.08758e-18	0.295101	0.264	0.065	8.93175e-14	Combined_FB1
Rcn3	7.11794e-18	-0.600853	0.062	0.45	1.24962e-13	Combined_FB1
Ctsl	7.47646e-18	-0.718251	0.101	0.491	1.31257e-13	Combined_FB1
Fam162a	8.53344e-18	0.333866	0.419	0.143	1.49813e-13	Combined_FB1
Rrbp1	1.0096e-17	-0.667261	0.132	0.513	1.77246e-13	Combined_FB1
Hspa5	1.12902e-17	-0.701611	0.186	0.57	1.98211e-13	Combined_FB1
Pde5a	2.49686e-17	0.514708	0.566	0.26	4.38349e-13	Combined_FB1
P4hb	2.93077e-17	-0.541534	0.062	0.445	5.14527e-13	Combined_FB1
Cox17	4.41126e-17	0.32946	0.465	0.172	7.74441e-13	Combined_FB1
Hcfc1r1	4.53207e-17	0.363328	0.411	0.143	7.9565e-13	Combined_FB1
Tln1	4.59411e-17	0.31391	0.473	0.175	8.06542e-13	Combined_FB1
Nkd1	6.03925e-17	0.256827	0.248	0.061	1.06025e-12	Combined_FB1
Ltbp4	6.63933e-17	-0.651553	0.171	0.539	1.1656e-12	Combined_FB1
Atp2a2	6.86058e-17	0.402318	0.527	0.22	1.20444e-12	Combined_FB1
Tuba1a	7.98919e-17	-0.660022	0.147	0.521	1.40258e-12	Combined_FB1
Gpc3	8.62255e-17	-0.700594	0.163	0.529	1.51378e-12	Combined_FB1
Msrb1	9.29706e-17	0.310195	0.295	0.083	1.63219e-12	Combined_FB1
Gas1	9.40095e-17	0.428983	0.705	0.338	1.65043e-12	Combined_FB1
Lox	9.89746e-17	-0.80573	0.039	0.41	1.7376e-12	Combined_FB1
Purb	1.01531e-16	0.410905	0.574	0.254	1.78248e-12	Combined_FB1
Itm2b	1.15805e-16	-0.732582	0.171	0.533	2.03306e-12	Combined_FB1
Cycs	1.16655e-16	0.354051	0.442	0.165	2.048e-12	Combined_FB1
Nfia	1.48923e-16	-0.579883	0.093	0.471	2.61448e-12	Combined_FB1
Col6a2	1.54312e-16	-0.718257	0.333	0.671	2.70911e-12	Combined_FB1
Pkm	1.8289e-16	0.34567	0.512	0.207	3.21082e-12	Combined_FB1
Mdh1	2.29222e-16	0.312615	0.434	0.158	4.02421e-12	Combined_FB1
Pmp22	2.49423e-16	-0.534223	0.031	0.391	4.37887e-12	Combined_FB1
Pcolce	2.83082e-16	-0.656756	0	0.355	4.96978e-12	Combined_FB1
Ndufa2	3.35728e-16	0.427703	0.721	0.401	5.89403e-12	Combined_FB1
mt-Co1	4.53155e-16	0.85023	0.899	0.772	7.95559e-12	Combined_FB1
Klf4	5.13367e-16	-0.734464	0.039	0.397	9.01267e-12	Combined_FB1
Romo1	5.61811e-16	0.418504	0.62	0.309	9.86315e-12	Combined_FB1
Rexo2	6.57677e-16	0.349426	0.403	0.145	1.15462e-11	Combined_FB1
Mfap2	6.98922e-16	-0.594416	0.07	0.428	1.22703e-11	Combined_FB1
Anxa5	9.69933e-16	-0.551434	0.054	0.409	1.70281e-11	Combined_FB1
Pakap.1	9.73331e-16	0.302144	0.372	0.125	1.70878e-11	Combined_FB1
mt-Nd2	1.08938e-15	0.686668	0.814	0.586	1.91252e-11	Combined_FB1
Igf1	1.34321e-15	-0.96668	0.178	0.546	2.35813e-11	Combined_FB1
Atp5h	1.42917e-15	0.471309	0.752	0.469	2.50905e-11	Combined_FB1
Atp5e	1.63186e-15	0.483211	0.837	0.607	2.8649e-11	Combined_FB1
Itih5	2.22686e-15	-0.605842	0	0.34	3.90948e-11	Combined_FB1
Atp5a1	2.33406e-15	0.417167	0.69	0.38	4.09768e-11	Combined_FB1
Grcc10	3.31736e-15	0.42493	0.558	0.269	5.82396e-11	Combined_FB1
Thbs1	4.41029e-15	-0.816408	0.008	0.346	7.74271e-11	Combined_FB1
Mmp2	5.33442e-15	-0.589521	0.054	0.397	9.3651e-11	Combined_FB1
Clec3b	7.191e-15	-1.28407	0.008	0.342	1.26245e-10	Combined_FB1
Lamtor4	7.83057e-15	0.252149	0.31	0.097	1.37473e-10	Combined_FB1
Prkg1	7.96673e-15	0.255757	0.271	0.078	1.39864e-10	Combined_FB1
Atp5j	8.4676e-15	0.443242	0.698	0.406	1.48657e-10	Combined_FB1
Ftl1	1.60099e-14	-0.658131	0.434	0.709	2.8107e-10	Combined_FB1
Tmem70	2.06434e-14	0.263148	0.248	0.069	3.62415e-10	Combined_FB1
Ndufa6	2.58694e-14	0.405156	0.589	0.296	4.54163e-10	Combined_FB1
Fbn1	2.60847e-14	-0.704581	0.132	0.464	4.57942e-10	Combined_FB1
Tsc22d4	2.81279e-14	0.287366	0.403	0.151	4.93813e-10	Combined_FB1
Eloc	4.15951e-14	0.274788	0.364	0.13	7.30244e-10	Combined_FB1
Abracl	8.193e-14	0.362574	0.473	0.207	1.43836e-09	Combined_FB1
Ppib	1.02006e-13	-0.482876	0.24	0.568	1.79081e-09	Combined_FB1
Arf4	1.24004e-13	-0.456467	0.116	0.444	2.17701e-09	Combined_FB1
Fn1	1.24704e-13	-0.631791	0.256	0.582	2.1893e-09	Combined_FB1
Kitl	1.43179e-13	0.288145	0.302	0.099	2.51365e-09	Combined_FB1
Uqcrfs1	1.98042e-13	0.2575	0.333	0.116	3.47682e-09	Combined_FB1
Bmpr1a	2.51865e-13	0.287759	0.388	0.15	4.42174e-09	Combined_FB1
Sem1	2.6736e-13	0.378902	0.783	0.473	4.69378e-09	Combined_FB1
Atp5c1	3.31634e-13	0.343216	0.62	0.321	5.82217e-09	Combined_FB1
1810058I24Rik	3.53365e-13	0.324757	0.45	0.193	6.20367e-09	Combined_FB1
Rbp1	3.61536e-13	-0.552211	0.054	0.374	6.34713e-09	Combined_FB1
Bri3	3.61727e-13	0.347325	0.457	0.201	6.35047e-09	Combined_FB1
Rarres2	4.24884e-13	-0.696548	0.047	0.356	7.45926e-09	Combined_FB1
Mdh2	5.57915e-13	0.293031	0.442	0.186	9.79476e-09	Combined_FB1
Ndufb11	5.90536e-13	0.358755	0.589	0.305	1.03675e-08	Combined_FB1
Kif5b	6.33989e-13	0.36679	0.535	0.262	1.11303e-08	Combined_FB1
Ndufa7	6.35182e-13	0.386814	0.628	0.353	1.11513e-08	Combined_FB1
Aebp1	7.53534e-13	-0.503993	0	0.292	1.3229e-08	Combined_FB1
G3bp2	9.75619e-13	0.270154	0.38	0.147	1.7128e-08	Combined_FB1
Pdia6	1.31082e-12	-0.454413	0.062	0.366	2.30128e-08	Combined_FB1
Ilk	1.36311e-12	0.312887	0.481	0.217	2.39308e-08	Combined_FB1
Aplp2	1.38492e-12	0.319554	0.496	0.227	2.43136e-08	Combined_FB1
Map1lc3a	1.52387e-12	0.316417	0.504	0.234	2.67531e-08	Combined_FB1
Fkbp1a	1.58676e-12	0.367694	0.651	0.369	2.78572e-08	Combined_FB1
Sema3d	1.59065e-12	0.357887	0.248	0.078	2.79254e-08	Combined_FB1
Rpl22l1	1.88284e-12	-0.495704	0.318	0.608	3.30551e-08	Combined_FB1
Ptn	1.89041e-12	0.60317	0.628	0.332	3.3188e-08	Combined_FB1
Mfap4	1.90623e-12	-0.805521	0.186	0.485	3.34658e-08	Combined_FB1
Olfml2b	2.14584e-12	0.462898	0.357	0.143	3.76723e-08	Combined_FB1
Ifitm1	2.17337e-12	-0.683183	0.031	0.324	3.81557e-08	Combined_FB1
Celf1	2.42921e-12	0.3392	0.388	0.159	4.26471e-08	Combined_FB1
Barx1	2.45615e-12	-0.490722	0.016	0.304	4.31202e-08	Combined_FB1
Aco2	2.71841e-12	0.260091	0.341	0.127	4.77243e-08	Combined_FB1
Lrp1	3.32367e-12	-0.41233	0.016	0.3	5.83503e-08	Combined_FB1
Ndufa13	3.67352e-12	0.400371	0.612	0.354	6.44923e-08	Combined_FB1
Pdgfra	4.62508e-12	-0.494223	0.016	0.298	8.11979e-08	Combined_FB1
Ndufs6	6.42191e-12	0.308591	0.45	0.203	1.12743e-07	Combined_FB1
Nrk	6.98052e-12	-0.586512	0.023	0.305	1.2255e-07	Combined_FB1
Laptm4a	7.69944e-12	-0.47713	0.279	0.566	1.35171e-07	Combined_FB1
Pdia3	1.67615e-11	-0.421672	0.124	0.42	2.94264e-07	Combined_FB1
Ifitm3	2.04591e-11	-0.586943	0.163	0.454	3.5918e-07	Combined_FB1
Ppic	2.30534e-11	-0.430243	0.047	0.325	4.04726e-07	Combined_FB1
Hhip	2.4542e-11	0.265995	0.279	0.096	4.3086e-07	Combined_FB1
Elob	2.59911e-11	0.346121	0.775	0.483	4.563e-07	Combined_FB1
Fmo2	3.20615e-11	-0.698287	0.008	0.274	5.62871e-07	Combined_FB1
Higd2a	3.31828e-11	0.254329	0.333	0.13	5.82558e-07	Combined_FB1
Fblim1	4.51815e-11	0.260275	0.341	0.135	7.93207e-07	Combined_FB1
Tcf21	5.46321e-11	-0.435272	0.07	0.352	9.59121e-07	Combined_FB1
Rnase4	7.43787e-11	-0.561764	0.023	0.285	1.30579e-06	Combined_FB1
Sfrp1	9.1148e-11	-0.736481	0.147	0.419	1.60019e-06	Combined_FB1
Vdac2	1.16205e-10	0.256915	0.372	0.158	2.0401e-06	Combined_FB1
Tceal9	1.20047e-10	-0.452239	0.178	0.47	2.10755e-06	Combined_FB1
Aldh2	1.25916e-10	-0.360748	0.016	0.269	2.21058e-06	Combined_FB1
Lpar1	1.29248e-10	-0.388779	0.023	0.28	2.26907e-06	Combined_FB1
Ndufb3	1.56828e-10	0.273291	0.419	0.191	2.75326e-06	Combined_FB1
Penk	1.59703e-10	-0.591854	0.031	0.29	2.80374e-06	Combined_FB1
Fstl1	1.77687e-10	-0.547005	0.38	0.654	3.11947e-06	Combined_FB1
Emp1	2.69995e-10	-0.418012	0.016	0.263	4.74003e-06	Combined_FB1
Tagln2	2.89572e-10	-0.401587	0.008	0.251	5.08372e-06	Combined_FB1
Mrpl33	3.07548e-10	0.2844	0.481	0.241	5.39931e-06	Combined_FB1
Sfr1	4.55112e-10	-0.424915	0.186	0.454	7.98994e-06	Combined_FB1
Cd81	4.96514e-10	-0.421753	0.349	0.607	8.7168e-06	Combined_FB1
Cfl1	5.20795e-10	0.301772	0.736	0.471	9.14307e-06	Combined_FB1
Tcf4	5.88973e-10	-0.533455	0.124	0.386	1.034e-05	Combined_FB1
Cd24a	7.00601e-10	0.256011	0.279	0.107	1.22997e-05	Combined_FB1
Ahnak	7.3001e-10	-0.439009	0.171	0.439	1.28161e-05	Combined_FB1
Capzb	7.39836e-10	0.287004	0.45	0.224	1.29886e-05	Combined_FB1
Ptma	7.41384e-10	-0.722475	0.667	0.807	1.30157e-05	Combined_FB1
Agtr2	7.52895e-10	-0.658975	0.008	0.243	1.32178e-05	Combined_FB1
Akap13	7.60304e-10	0.281503	0.326	0.138	1.33479e-05	Combined_FB1
Actc1	8.46812e-10	0.347824	0.163	0.045	1.48666e-05	Combined_FB1
Phlda1	8.52741e-10	-0.469538	0.016	0.253	1.49707e-05	Combined_FB1
Ptgfrn	8.60505e-10	0.26945	0.333	0.142	1.5107e-05	Combined_FB1
Vkorc1	9.16391e-10	-0.363922	0.039	0.284	1.60882e-05	Combined_FB1
Junb	9.54964e-10	-0.893281	0.194	0.449	1.67654e-05	Combined_FB1
Loxl1	1.02338e-09	-0.400505	0.023	0.262	1.79665e-05	Combined_FB1
Bmp4	1.10559e-09	-0.44776	0.016	0.25	1.94098e-05	Combined_FB1
Atpif1	1.2882e-09	0.342235	0.69	0.445	2.26157e-05	Combined_FB1
Ifi27l2a	1.44691e-09	-0.650731	0.008	0.237	2.5402e-05	Combined_FB1
Gm13889	1.64646e-09	0.253474	0.295	0.115	2.89053e-05	Combined_FB1
Clic4	2.00725e-09	0.28476	0.488	0.256	3.52393e-05	Combined_FB1
Ostc	2.27172e-09	-0.346582	0.062	0.306	3.98823e-05	Combined_FB1
Sept11	2.30195e-09	-0.333757	0.023	0.254	4.0413e-05	Combined_FB1
Ndufb10	2.40344e-09	0.252766	0.411	0.196	4.21948e-05	Combined_FB1
Ndufb4	2.45012e-09	0.269143	0.465	0.238	4.30143e-05	Combined_FB1
Ndufs7	2.53144e-09	0.263615	0.395	0.186	4.44419e-05	Combined_FB1
Add3	2.58677e-09	-0.31313	0	0.218	4.54133e-05	Combined_FB1
Cyc1	2.65275e-09	0.262628	0.318	0.137	4.65717e-05	Combined_FB1
Npc2	2.81204e-09	-0.338299	0.031	0.263	4.93681e-05	Combined_FB1
Ebf1	2.85536e-09	-0.427933	0.008	0.23	5.01287e-05	Combined_FB1
Fndc1	3.05364e-09	-0.373472	0	0.218	5.36098e-05	Combined_FB1
Ckap4	3.13854e-09	-0.354537	0.062	0.303	5.51002e-05	Combined_FB1
Arf5	3.24035e-09	-0.328803	0.078	0.323	5.68876e-05	Combined_FB1
Irf2bp2	3.37476e-09	0.275842	0.38	0.177	5.92474e-05	Combined_FB1
Fhl1	3.56729e-09	0.301367	0.465	0.239	6.26274e-05	Combined_FB1
Htra3	3.65586e-09	-0.441796	0.054	0.29	6.41823e-05	Combined_FB1
Fth1	4.0097e-09	-0.620755	0.698	0.804	7.03944e-05	Combined_FB1
Cd248	4.11363e-09	-0.404922	0.047	0.28	7.22189e-05	Combined_FB1
Zfp36	4.3352e-09	-0.969232	0.078	0.32	7.61087e-05	Combined_FB1
Mgp	4.43225e-09	-1.44734	0.287	0.509	7.78127e-05	Combined_FB1
Igfbp4	4.43714e-09	-0.496533	0.217	0.47	7.78985e-05	Combined_FB1
Sptbn1	4.64389e-09	-0.374035	0.101	0.351	8.15281e-05	Combined_FB1
Eif4g2	7.25464e-09	0.286369	0.682	0.429	0.000127362	Combined_FB1
Col16a1	8.0531e-09	-0.317124	0.031	0.256	0.00014138	Combined_FB1
Vim	8.99543e-09	-0.534397	0.318	0.605	0.000157924	Combined_FB1
Nupr1	9.08055e-09	-0.35193	0	0.207	0.000159418	Combined_FB1
Tmsb10	1.02085e-08	-0.510333	0.612	0.755	0.00017922	Combined_FB1
Spon2	1.45833e-08	-0.435777	0.039	0.257	0.000256024	Combined_FB1
Celf2	1.6389e-08	0.256497	0.605	0.345	0.000287726	Combined_FB1
Plagl1	1.701e-08	-0.46832	0.132	0.374	0.000298627	Combined_FB1
Igfbp6	1.83455e-08	-0.703337	0	0.201	0.000322074	Combined_FB1
Col8a1	1.96185e-08	-0.471898	0	0.2	0.000344423	Combined_FB1
Eef2	1.96631e-08	0.301354	0.814	0.597	0.000345205	Combined_FB1
Gpx3	2.0575e-08	-0.501278	0	0.199	0.000361214	Combined_FB1
Hsp90b1	2.24837e-08	-0.462665	0.388	0.607	0.000394723	Combined_FB1
Ndufc2	3.18138e-08	0.281528	0.481	0.267	0.000558522	Combined_FB1
Postn	3.20609e-08	-0.690138	0.031	0.238	0.000562862	Combined_FB1
Snai2	3.22195e-08	-0.363937	0	0.194	0.000565646	Combined_FB1
Fibin	3.38174e-08	-0.406033	0.039	0.252	0.000593698	Combined_FB1
Axl	3.70377e-08	-0.302393	0.016	0.219	0.000650234	Combined_FB1
Mdk	3.80292e-08	-0.493237	0.256	0.481	0.000667641	Combined_FB1
C1s1	3.84108e-08	-0.314986	0	0.192	0.000674341	Combined_FB1
Scara5	4.08687e-08	-0.334034	0	0.192	0.000717491	Combined_FB1
Esyt2	4.40827e-08	0.256031	0.302	0.135	0.000773916	Combined_FB1
Serpinf1	4.49479e-08	-0.411571	0	0.191	0.000789105	Combined_FB1
Thbs2	5.94736e-08	-0.354784	0.023	0.223	0.00104412	Combined_FB1
Dlk1	7.16884e-08	-0.929459	0.194	0.411	0.00125856	Combined_FB1
Macf1	7.4643e-08	0.28196	0.349	0.171	0.00131043	Combined_FB1
Clic1	8.05452e-08	-0.300852	0.062	0.274	0.00141405	Combined_FB1
Lman1	8.06007e-08	-0.297236	0.054	0.263	0.00141503	Combined_FB1
Matn2	1.06649e-07	-0.299578	0.016	0.206	0.00187233	Combined_FB1
Mxra8	1.07271e-07	-0.307298	0.054	0.26	0.00188325	Combined_FB1
Olfml3	1.0826e-07	-0.264979	0.008	0.194	0.00190062	Combined_FB1
Cygb	1.1729e-07	-0.320144	0.008	0.193	0.00205915	Combined_FB1
Egr1	1.22127e-07	-0.788168	0.434	0.609	0.00214406	Combined_FB1
Adamts2	1.25524e-07	-0.275166	0	0.18	0.00220369	Combined_FB1
Plac8	1.27071e-07	-0.367226	0.023	0.217	0.00223086	Combined_FB1
Ddah2	1.45248e-07	-0.2803	0.047	0.247	0.00254998	Combined_FB1
Akap12	1.47259e-07	-0.384886	0.109	0.321	0.00258528	Combined_FB1
Camk2n1	1.48594e-07	-0.270053	0.008	0.19	0.00260871	Combined_FB1
Krtcap2	1.51495e-07	-0.312289	0.14	0.36	0.00265965	Combined_FB1
Dusp1	1.59204e-07	-0.605759	0.085	0.293	0.00279498	Combined_FB1
Cd47	1.65954e-07	-0.335229	0.093	0.303	0.00291349	Combined_FB1
Tnxb	1.67756e-07	-0.370812	0.031	0.225	0.00294513	Combined_FB1
Gstm1	1.69146e-07	-0.369067	0.047	0.247	0.00296953	Combined_FB1
Ccdc80	1.75945e-07	-0.351784	0.039	0.234	0.00308889	Combined_FB1
Col6a5	1.85018e-07	-0.415614	0	0.177	0.00324818	Combined_FB1
Vcan	2.12422e-07	-0.366989	0.124	0.347	0.00372928	Combined_FB1
Cavin3	2.17453e-07	0.306859	0.434	0.239	0.0038176	Combined_FB1
Eln	2.69199e-07	-0.709434	0.101	0.306	0.00472605	Combined_FB1
Fcgrt	2.74148e-07	-0.253606	0.008	0.186	0.00481294	Combined_FB1
Adh1	3.01163e-07	-0.304122	0	0.171	0.00528721	Combined_FB1
Hmgb1	3.01683e-07	-0.561281	0.395	0.589	0.00529634	Combined_FB1
Myl12b	3.01973e-07	-0.260434	0.039	0.23	0.00530143	Combined_FB1
Naca	3.20666e-07	0.285879	0.829	0.682	0.00562961	Combined_FB1
Calm2	3.41544e-07	0.308394	0.698	0.503	0.00599615	Combined_FB1
Aldh1a2	3.45802e-07	-0.293604	0.008	0.182	0.00607089	Combined_FB1
Rap2a	3.48371e-07	-0.261751	0	0.169	0.006116	Combined_FB1
Plxdc2	3.70493e-07	-0.271635	0.008	0.181	0.00650437	Combined_FB1
Cd302	4.21225e-07	-0.297893	0.031	0.215	0.00739503	Combined_FB1
Txndc5	4.25545e-07	-0.267225	0.047	0.237	0.00747087	Combined_FB1
Pitx1	4.81674e-07	-0.283724	0	0.166	0.00845627	Combined_FB1
Ly6a	4.86175e-07	-0.754403	0	0.166	0.00853529	Combined_FB1
Cd9	5.15199e-07	-0.358202	0.062	0.26	0.00904483	Combined_FB1
Tmem59	5.4774e-07	-0.277065	0.07	0.265	0.00961612	Combined_FB1
Zfp36l1	5.8837e-07	-0.391139	0.287	0.513	0.0103294	Combined_FB1
Serpinb6a	5.91877e-07	-0.315991	0.031	0.211	0.010391	Combined_FB1
Ecm1	6.26908e-07	-0.426229	0.008	0.175	0.011006	Combined_FB1
Htra1	6.29462e-07	-0.266876	0	0.163	0.0110508	Combined_FB1
Ptch1	6.53875e-07	-0.450864	0.085	0.281	0.0114794	Combined_FB1
Tmem176a	8.57851e-07	-0.325638	0.008	0.172	0.0150604	Combined_FB1
Tgfbi	9.50387e-07	-0.353843	0.07	0.261	0.016685	Combined_FB1
Fbln2	9.7628e-07	-0.315605	0	0.158	0.0171396	Combined_FB1
Efemp1	9.83159e-07	-0.369701	0.023	0.194	0.0172603	Combined_FB1
Kdelr2	1.08894e-06	-0.278536	0.101	0.297	0.0191175	Combined_FB1
Lama2	1.09607e-06	-0.264025	0.008	0.17	0.0192426	Combined_FB1
Heg1	1.11731e-06	-0.268148	0.023	0.193	0.0196154	Combined_FB1
Pam	1.13505e-06	-0.302658	0.07	0.257	0.019927	Combined_FB1
Bicc1	1.15241e-06	-0.271215	0.039	0.215	0.0202318	Combined_FB1
Gnb2l1	1.22591e-06	-0.305679	0	0.156	0.0215222	Combined_FB1
Rpl9-ps6	1.25788e-06	-0.454731	0.023	0.19	0.0220833	Combined_FB1
Kctd12	1.32519e-06	-0.29076	0.023	0.191	0.023265	Combined_FB1
Pi15	1.34623e-06	-0.256608	0	0.155	0.0236344	Combined_FB1
Cped1	1.37222e-06	-0.273094	0.031	0.202	0.0240908	Combined_FB1
Fbln5	1.51337e-06	-0.254456	0.008	0.166	0.0265687	Combined_FB1
Lgals1	1.59742e-06	0.390255	0.884	0.833	0.0280444	Combined_FB1
Ugdh	1.64736e-06	-0.360748	0.016	0.177	0.0289211	Combined_FB1
Ccl11	1.67338e-06	-0.529538	0	0.153	0.0293779	Combined_FB1
Nfkbia	1.69025e-06	-0.659303	0.039	0.208	0.029674	Combined_FB1
Xbp1	1.73617e-06	-0.251988	0.054	0.233	0.0304803	Combined_FB1
Tmem100	1.75273e-06	-0.31739	0.008	0.165	0.0307709	Combined_FB1
Sec62	1.83122e-06	-0.293903	0.163	0.366	0.0321488	Combined_FB1
Calr	1.84798e-06	-0.367686	0.333	0.533	0.0324431	Combined_FB1
Socs3	1.942e-06	-0.443992	0.023	0.186	0.0340938	Combined_FB1
Fosb	1.97667e-06	-0.555136	0.124	0.315	0.0347024	Combined_FB1
Lamp2	2.0417e-06	-0.274298	0.085	0.271	0.0358441	Combined_FB1
Klf6	2.04609e-06	-0.330279	0.047	0.219	0.0359212	Combined_FB1
Dad1	2.24983e-06	-0.27214	0.163	0.369	0.039498	Combined_FB1
Vcam1	2.37024e-06	-0.258819	0.031	0.197	0.0416119	Combined_FB1
Fos	2.42057e-06	-0.97383	0.388	0.538	0.0424955	Combined_FB1
Tmem50a	2.46216e-06	-0.251561	0.047	0.219	0.0432257	Combined_FB1
Cebpd	2.72794e-06	-0.547451	0.047	0.218	0.0478916	Combined_FB1
Rpl37a	2.85432e-06	0.270363	0.938	0.943	0.0501105	Combined_FB1
Meg3	2.91438e-06	-0.503744	0.411	0.622	0.0511648	Combined_FB1
Manf	3.08081e-06	-0.284981	0.085	0.268	0.0540866	Combined_FB1
Rpl8	3.46655e-06	-0.279184	0.798	0.881	0.0608587	Combined_FB1
Col15a1	3.6507e-06	-0.2992	0.008	0.157	0.0640917	Combined_FB1
Ssr2	4.00955e-06	-0.252409	0.062	0.234	0.0703916	Combined_FB1
Cd55	4.6042e-06	-0.293446	0.039	0.2	0.0808313	Combined_FB1
H2-D1	4.95206e-06	-0.349804	0.008	0.153	0.0869383	Combined_FB1
Rpl10-ps3	5.42502e-06	-0.50461	0.023	0.174	0.0952416	Combined_FB1
Gabarap	5.51505e-06	-0.262227	0.225	0.428	0.0968222	Combined_FB1
Klf2	6.79149e-06	-0.372794	0.016	0.162	0.119231	Combined_FB1
Rgs5	1.27487e-05	-0.593818	0.039	0.187	0.223816	Combined_FB1
Emp3	1.28698e-05	-0.306032	0.24	0.422	0.225941	Combined_FB1
Rpl41	1.43934e-05	0.27353	0.93	0.894	0.25269	Combined_FB1
H19	1.69478e-05	0.315214	0.674	0.463	0.297536	Combined_FB1
Jun	2.01059e-05	-0.669853	0.279	0.443	0.352979	Combined_FB1
Rpl35	2.04262e-05	-0.277722	0.69	0.802	0.358603	Combined_FB1
Adamts1	2.37754e-05	-0.348006	0.085	0.243	0.417402	Combined_FB1
Plpp3	2.40353e-05	-0.417516	0.225	0.396	0.421963	Combined_FB1
Plod2	2.49608e-05	-0.258934	0.101	0.266	0.438212	Combined_FB1
Eif1	2.68836e-05	-0.307398	0.713	0.795	0.471968	Combined_FB1
Cebpb	2.83184e-05	-0.305208	0.047	0.191	0.497157	Combined_FB1
Tgfbr3	3.10839e-05	-0.270581	0.047	0.19	0.545708	Combined_FB1
Islr	3.31631e-05	-0.254915	0.093	0.25	0.582211	Combined_FB1
Ogn	3.394e-05	-0.392756	0.178	0.357	0.59585	Combined_FB1
mt-Nd5	3.39897e-05	0.257699	0.45	0.283	0.596723	Combined_FB1
Hnrnpa3	3.44977e-05	-0.268347	0.225	0.399	0.605641	Combined_FB1
Grb10	3.6092e-05	-0.281422	0.171	0.341	0.633631	Combined_FB1
Hspa1a	4.35749e-05	-0.623979	0.039	0.174	0.765002	Combined_FB1
Hmgn2	5.47266e-05	-0.270637	0.109	0.266	0.96078	Combined_FB1
Tpm4	5.95511e-05	-0.258994	0.194	0.366	1	Combined_FB1
Sqstm1	6.35332e-05	-0.28141	0.054	0.193	1	Combined_FB1
Selenom	6.48119e-05	0.298247	0.465	0.31	1	Combined_FB1
Gnas	6.73047e-05	-0.299661	0.69	0.783	1	Combined_FB1
Nr2f2	7.02271e-05	-0.250861	0.124	0.285	1	Combined_FB1
Basp1	8.16859e-05	-0.257284	0.132	0.288	1	Combined_FB1
Sec61b	0.000123799	-0.285394	0.271	0.426	1	Combined_FB1
Eef1b2	0.000131374	-0.255854	0.581	0.702	1	Combined_FB1
Ncam1	0.000141327	0.273077	0.419	0.277	1	Combined_FB1
Tmsb4x	0.000143846	0.3148	0.891	0.91	1	Combined_FB1
Igf2	0.000156013	-0.350735	0.155	0.299	1	Combined_FB1
Cxcl12	0.000156946	-0.266952	0.07	0.205	1	Combined_FB1
Sat1	0.000186512	-0.292003	0.047	0.17	1	Combined_FB1
Rps16	0.000222141	-0.254423	0.884	0.886	1	Combined_FB1
Pabpc1	0.000250207	-0.277808	0.31	0.458	1	Combined_FB1
Btg2	0.000291854	-0.434314	0.147	0.283	1	Combined_FB1
Hist1h2bc	0.000307915	0.303048	0.209	0.112	1	Combined_FB1
Hes1	0.000344933	-0.312289	0.101	0.235	1	Combined_FB1
Atf3	0.000757961	-0.40589	0.054	0.16	1	Combined_FB1
Ier2	0.0011009	-0.394185	0.256	0.373	1	Combined_FB1
Ubb	0.00147669	-0.276379	0.69	0.773	1	Combined_FB1
Hpgd	0.00168781	-0.276579	0.078	0.182	1	Combined_FB1
Rpl17	0.00249696	-0.252619	0.698	0.75	1	Combined_FB1
Igfbp5	0.00282559	0.502238	0.388	0.289	1	Combined_FB1
Ier3	0.00286112	-0.40219	0.062	0.153	1	Combined_FB1
Gadd45b	0.0034389	-0.286073	0.062	0.152	1	Combined_FB1
Dnajb1	0.00806687	-0.250657	0.07	0.155	1	Combined_FB1
Xist	0.00838454	-0.43256	0.248	0.337	1	Combined_FB1
mt-Atp8	0.00924608	-0.465413	0.124	0.205	1	Combined_FB1
Cdo1	9.90033e-154	1.41783	0.847	0.104	1.7381e-149	Combined_FB2
Serpine2	7.12924e-88	1.02268	0.672	0.107	1.25161e-83	Combined_FB2
Iqgap2	2.05638e-73	0.721859	0.626	0.107	3.61019e-69	Combined_FB2
Rnf144a	5.28785e-73	0.62494	0.542	0.078	9.28335e-69	Combined_FB2
Mest	1.54263e-66	1.00917	0.855	0.219	2.70824e-62	Combined_FB2
Kctd12.1	2.10986e-66	0.844506	0.733	0.166	3.70406e-62	Combined_FB2
Ptn.1	4.88305e-55	1.5486	0.878	0.323	8.57268e-51	Combined_FB2
Slit2	4.68469e-49	0.399228	0.313	0.037	8.22445e-45	Combined_FB2
Hmcn1	2.15925e-48	0.703597	0.634	0.156	3.79077e-44	Combined_FB2
Nrp1	7.37344e-47	0.690977	0.687	0.189	1.29448e-42	Combined_FB2
Kcnn3	2.2876e-42	0.381968	0.305	0.041	4.01611e-38	Combined_FB2
Igfbp5.1	2.18811e-41	1.75798	0.74	0.276	3.84145e-37	Combined_FB2
Peg10	1.52342e-40	0.537763	0.412	0.079	2.67452e-36	Combined_FB2
Tshz2	1.79188e-40	0.706725	0.733	0.242	3.14583e-36	Combined_FB2
Ntrk3	3.19285e-39	0.406758	0.344	0.056	5.60536e-35	Combined_FB2
Cntfr	1.29314e-38	0.408614	0.374	0.067	2.27024e-34	Combined_FB2
Gucy1a1	2.02828e-37	0.543609	0.496	0.121	3.56084e-33	Combined_FB2
Col25a1.1	3.35867e-32	0.363745	0.321	0.059	5.89648e-28	Combined_FB2
Epha4	7.28764e-32	0.342158	0.336	0.063	1.27942e-27	Combined_FB2
Tmtc2	1.15355e-31	0.516554	0.481	0.128	2.02517e-27	Combined_FB2
F2r	4.52076e-31	0.538814	0.374	0.082	7.93665e-27	Combined_FB2
Angptl1	1.88012e-30	0.53462	0.481	0.128	3.30074e-26	Combined_FB2
S100a6.1	2.89579e-30	-1.64092	0.122	0.637	5.08386e-26	Combined_FB2
Eln.1	3.83088e-30	0.928375	0.71	0.285	6.72549e-26	Combined_FB2
Sub1	3.85688e-30	0.645423	0.794	0.374	6.77113e-26	Combined_FB2
Lsp1	1.84796e-29	0.764955	0.885	0.481	3.24427e-25	Combined_FB2
Hic1	2.91895e-29	0.426079	0.435	0.112	5.1245e-25	Combined_FB2
Col6a3	5.89239e-29	0.741473	0.847	0.447	1.03447e-24	Combined_FB2
Alcam.1	1.50791e-28	0.476599	0.45	0.118	2.64729e-24	Combined_FB2
Dlk1.1	4.23721e-28	0.861241	0.855	0.388	7.43885e-24	Combined_FB2
Vcan.1	9.21336e-28	0.784318	0.71	0.327	1.6175e-23	Combined_FB2
Spry2	9.8056e-27	0.464446	0.45	0.126	1.72147e-22	Combined_FB2
Lhfpl2	8.23708e-26	0.27936	0.282	0.055	1.4461e-21	Combined_FB2
Gucy1b1	2.19249e-24	0.415988	0.389	0.105	3.84913e-20	Combined_FB2
Mdk.1	4.68291e-24	0.650503	0.855	0.46	8.22131e-20	Combined_FB2
Agtr2.1	6.15911e-24	0.649967	0.611	0.222	1.08129e-19	Combined_FB2
Timp3.1	6.3535e-24	0.706488	0.672	0.307	1.11542e-19	Combined_FB2
Anxa2.1	4.73023e-23	-0.765328	0.061	0.523	8.3044e-19	Combined_FB2
Sulf2	1.24893e-22	0.540013	0.573	0.22	2.19263e-18	Combined_FB2
Gsn.1	1.3547e-22	-2.42669	0.168	0.583	2.37831e-18	Combined_FB2
Mfap2.1	2.90813e-22	0.620908	0.763	0.404	5.10552e-18	Combined_FB2
Thbs4	8.06387e-22	0.491223	0.412	0.127	1.41569e-17	Combined_FB2
Ppp3ca	1.47686e-21	0.463599	0.534	0.201	2.59277e-17	Combined_FB2
Kcnj8	2.0692e-21	0.347675	0.328	0.084	3.6327e-17	Combined_FB2
Rgmb.1	2.46968e-21	0.40271	0.458	0.15	4.33577e-17	Combined_FB2
Nrp2.1	3.77698e-21	0.521205	0.473	0.16	6.63087e-17	Combined_FB2
Mfap5.1	4.18794e-21	-1.24779	0.069	0.497	7.35235e-17	Combined_FB2
Nrk.1	4.35047e-21	0.612561	0.656	0.283	7.63768e-17	Combined_FB2
Grb10.1	8.48463e-21	0.467896	0.695	0.323	1.48956e-16	Combined_FB2
Sparc.1	9.70606e-21	-1.62508	0.641	0.819	1.704e-16	Combined_FB2
Abcc9	9.98944e-21	0.418269	0.382	0.114	1.75375e-16	Combined_FB2
Meis2	2.52857e-20	0.533773	0.756	0.369	4.43915e-16	Combined_FB2
Atp2a3	2.78082e-20	0.258352	0.176	0.029	4.882e-16	Combined_FB2
Pcdh18	3.95496e-20	0.39436	0.527	0.197	6.94333e-16	Combined_FB2
S100a10.1	1.54311e-18	-0.880614	0.168	0.559	2.70909e-14	Combined_FB2
Nfia.1	4.33469e-18	0.512526	0.786	0.447	7.60998e-14	Combined_FB2
Mfap4.1	8.8813e-18	0.523441	0.832	0.463	1.5592e-13	Combined_FB2
Hmgb1.1	2.16492e-17	0.621053	0.87	0.573	3.80073e-13	Combined_FB2
Epha3	3.04403e-17	0.333862	0.397	0.134	5.34411e-13	Combined_FB2
Crip1.1	3.72013e-17	-1.01933	0.061	0.441	6.53107e-13	Combined_FB2
Plagl1.1	5.22182e-17	0.549893	0.702	0.354	9.16742e-13	Combined_FB2
Pde5a.1	7.67805e-17	0.415822	0.588	0.259	1.34796e-12	Combined_FB2
Tceal9.1	1.71199e-16	0.492864	0.763	0.45	3.00558e-12	Combined_FB2
Zfp703	2.05572e-16	0.365294	0.458	0.177	3.60902e-12	Combined_FB2
Fth1.1	5.90227e-16	-0.811109	0.595	0.808	1.0362e-11	Combined_FB2
Sulf1	6.41468e-15	0.425522	0.489	0.208	1.12616e-10	Combined_FB2
Serping1.1	1.12483e-14	-0.914405	0.115	0.446	1.97475e-10	Combined_FB2
Rbfox2	1.74386e-14	0.325517	0.496	0.213	3.06152e-10	Combined_FB2
Sept11.1	2.6211e-14	0.35087	0.527	0.237	4.6016e-10	Combined_FB2
Dnm3os	3.72389e-14	0.420305	0.374	0.142	6.53767e-10	Combined_FB2
Clec3b.1	4.6606e-14	-1.25181	0.023	0.342	8.18214e-10	Combined_FB2
Acta2.1	5.61354e-14	-2.40209	0.069	0.387	9.85514e-10	Combined_FB2
Gas1.1	1.05076e-13	0.41716	0.664	0.34	1.84472e-09	Combined_FB2
Spats2l	1.37958e-13	0.27797	0.359	0.131	2.422e-09	Combined_FB2
Hmgn3	1.70671e-13	0.361276	0.397	0.161	2.99631e-09	Combined_FB2
Tuba1a.1	3.76946e-13	-0.569441	0.206	0.519	6.61767e-09	Combined_FB2
Npm1	3.78312e-13	0.408921	0.885	0.642	6.64164e-09	Combined_FB2
H3f3b	3.7869e-13	0.458529	0.893	0.711	6.64829e-09	Combined_FB2
Ednra	7.45984e-13	0.274048	0.275	0.089	1.30965e-08	Combined_FB2
Lpl	8.44395e-13	0.270222	0.29	0.096	1.48242e-08	Combined_FB2
Col14a1.1	8.93448e-13	-0.67248	0.092	0.404	1.56854e-08	Combined_FB2
Ttc3	9.34862e-13	0.366697	0.55	0.274	1.64124e-08	Combined_FB2
Rpl37	1.0246e-12	0.414947	1	0.916	1.79879e-08	Combined_FB2
Dad1.1	1.21105e-12	0.339795	0.649	0.352	2.12612e-08	Combined_FB2
Fibin.1	1.47818e-12	0.46783	0.496	0.236	2.59509e-08	Combined_FB2
Eid1	1.91269e-12	0.369479	0.626	0.34	3.35791e-08	Combined_FB2
Timp2	2.17404e-12	-0.57192	0.137	0.442	3.81674e-08	Combined_FB2
Phip	2.28426e-12	0.279037	0.359	0.139	4.01025e-08	Combined_FB2
Fbn2	3.86487e-12	0.438228	0.756	0.426	6.78516e-08	Combined_FB2
P3h3	3.89596e-12	0.289242	0.359	0.142	6.83975e-08	Combined_FB2
Tagln.1	5.70015e-12	-2.39012	0	0.275	1.00072e-07	Combined_FB2
Sox4	6.4357e-12	0.339948	0.534	0.263	1.12985e-07	Combined_FB2
Marcks.1	7.46012e-12	0.41434	0.786	0.509	1.3097e-07	Combined_FB2
Cd34.1	8.11463e-12	-0.591738	0.099	0.385	1.4246e-07	Combined_FB2
Fbln1.1	1.63324e-11	0.455187	0.786	0.524	2.86732e-07	Combined_FB2
Colec12	1.92482e-11	0.336195	0.405	0.18	3.37921e-07	Combined_FB2
Creb3l2	2.01217e-11	0.281167	0.321	0.124	3.53257e-07	Combined_FB2
Rps27a	2.10245e-11	0.421145	1	0.869	3.69105e-07	Combined_FB2
Lgi2	2.80388e-11	0.330268	0.328	0.131	4.9225e-07	Combined_FB2
Igfbp3	2.9405e-11	0.530389	0.26	0.088	5.16234e-07	Combined_FB2
Thbs2.1	5.36454e-11	0.293564	0.45	0.208	9.41799e-07	Combined_FB2
Cym	5.5785e-11	0.366859	0.847	0.538	9.79361e-07	Combined_FB2
Tpm2.1	1.50384e-10	-1.84647	0.084	0.345	2.64014e-06	Combined_FB2
Tpbg	1.80629e-10	0.266306	0.221	0.072	3.17113e-06	Combined_FB2
Ifitm2.1	2.199e-10	0.380272	0.863	0.672	3.86057e-06	Combined_FB2
Klf4.1	2.35525e-10	-0.591134	0.13	0.394	4.13487e-06	Combined_FB2
Myl9.1	2.41097e-10	-1.46608	0.061	0.314	4.23269e-06	Combined_FB2
Igfbp4.1	2.58659e-10	0.340494	0.718	0.453	4.54102e-06	Combined_FB2
Rian	3.11112e-10	0.395412	0.58	0.324	5.46188e-06	Combined_FB2
Ifitm3.1	3.51875e-10	-0.582145	0.191	0.453	6.17752e-06	Combined_FB2
Hes1.1	4.13347e-10	0.320157	0.458	0.222	7.25672e-06	Combined_FB2
Zeb2.1	5.0703e-10	-0.598428	0.176	0.43	8.90141e-06	Combined_FB2
Pdgfra.1	5.26441e-10	0.281976	0.542	0.28	9.24219e-06	Combined_FB2
Igf2r	6.47792e-10	0.258402	0.374	0.167	1.13726e-05	Combined_FB2
Gpx1	7.53401e-10	-0.415805	0.046	0.292	1.32267e-05	Combined_FB2
Atp2b1	7.55743e-10	0.388921	0.542	0.307	1.32678e-05	Combined_FB2
Meg3.1	1.03249e-09	0.508724	0.847	0.607	1.81264e-05	Combined_FB2
Arpc3	1.10842e-09	0.251283	0.389	0.18	1.94595e-05	Combined_FB2
Vim.1	1.38323e-09	-0.642538	0.366	0.604	2.42841e-05	Combined_FB2
Ptch1.1	1.62139e-09	-0.537191	0.046	0.283	2.84651e-05	Combined_FB2
Cavin3.1	1.78057e-09	-0.357817	0.023	0.253	3.12597e-05	Combined_FB2
Dstn.1	1.8595e-09	-1.03758	0.13	0.372	3.26455e-05	Combined_FB2
Rarres2.1	2.10087e-09	-0.593932	0.107	0.354	3.68829e-05	Combined_FB2
Ptma.1	2.87722e-09	0.374589	0.962	0.797	5.05124e-05	Combined_FB2
Chd3	3.1275e-09	0.324266	0.412	0.209	5.49063e-05	Combined_FB2
Ogn.1	3.1845e-09	-0.621841	0.122	0.359	5.59071e-05	Combined_FB2
Abi3bp	3.22676e-09	-0.389053	0.023	0.251	5.66489e-05	Combined_FB2
Rps28	3.82559e-09	0.377053	0.992	0.904	6.71621e-05	Combined_FB2
Rps17	4.19611e-09	0.348697	0.908	0.732	7.36669e-05	Combined_FB2
Csrp1.1	4.29905e-09	-0.572793	0.031	0.255	7.54742e-05	Combined_FB2
Actg2.1	5.1933e-09	-2.07168	0.008	0.221	9.11735e-05	Combined_FB2
Cald1.1	7.03462e-09	-0.880888	0.26	0.498	0.0001235	Combined_FB2
Rps21	8.01459e-09	0.353392	0.985	0.938	0.000140704	Combined_FB2
Rpl17.1	8.07109e-09	0.322107	0.962	0.74	0.000141696	Combined_FB2
Cd63.1	8.42958e-09	0.331599	0.824	0.65	0.00014799	Combined_FB2
Mylk.1	1.11781e-08	-1.46592	0.099	0.32	0.000196243	Combined_FB2
Fmo2.1	1.31876e-08	-0.633865	0.053	0.273	0.000231522	Combined_FB2
Igfbp6.1	1.41234e-08	-0.703634	0	0.201	0.000247951	Combined_FB2
Rnase4.1	1.49519e-08	-0.497801	0.061	0.284	0.000262495	Combined_FB2
Cdh11	1.58657e-08	0.325834	0.511	0.292	0.000278538	Combined_FB2
Rpl15	1.6017e-08	0.310356	0.962	0.811	0.000281195	Combined_FB2
H19.1	1.72393e-08	0.416001	0.718	0.461	0.000302654	Combined_FB2
S100a11.1	1.74233e-08	-0.433457	0.344	0.583	0.000305883	Combined_FB2
Cd9.1	2.09254e-08	-0.423784	0.046	0.26	0.000367366	Combined_FB2
Sema3c	2.24531e-08	-0.384769	0.031	0.24	0.000394186	Combined_FB2
Tagln2.1	2.38284e-08	-0.357722	0.038	0.25	0.000418332	Combined_FB2
Rpl26	2.43158e-08	0.303207	0.985	0.883	0.000426888	Combined_FB2
Rpl6	2.5269e-08	0.334236	0.977	0.856	0.000443622	Combined_FB2
Fn1.1	2.75043e-08	-0.569522	0.389	0.577	0.000482866	Combined_FB2
Mgp.1	2.91828e-08	0.536961	0.687	0.495	0.000512333	Combined_FB2
Bicc1.1	2.93498e-08	0.273594	0.397	0.203	0.000515264	Combined_FB2
Rps15a	3.20088e-08	0.313595	0.985	0.934	0.000561947	Combined_FB2
Myh11.1	3.21736e-08	-1.4419	0.015	0.213	0.000564839	Combined_FB2
Rpl37a.1	3.87359e-08	0.308199	0.985	0.942	0.000680047	Combined_FB2
Hsp90ab1	4.10826e-08	0.281919	0.947	0.829	0.000721246	Combined_FB2
Id3	4.37771e-08	-0.62332	0.137	0.357	0.00076855	Combined_FB2
Rpl27	9.26566e-08	0.313148	0.863	0.739	0.00162668	Combined_FB2
Raph1	9.58635e-08	0.251813	0.267	0.117	0.00168298	Combined_FB2
Tnxb.1	9.89906e-08	-0.382765	0.031	0.225	0.00173788	Combined_FB2
Lmna	1.17863e-07	-0.332007	0.084	0.294	0.0020692	Combined_FB2
Rpl11	1.27403e-07	0.307242	0.962	0.829	0.00223668	Combined_FB2
Tmsb10.1	1.28452e-07	-0.487023	0.626	0.755	0.0022551	Combined_FB2
Gm42418	1.31722e-07	0.40968	1	0.883	0.00231251	Combined_FB2
Itih5.1	1.51189e-07	-0.415801	0.122	0.336	0.00265427	Combined_FB2
Cd248.1	1.89968e-07	-0.363485	0.076	0.279	0.00333507	Combined_FB2
Thbs1.1	2.10408e-07	-0.561255	0.13	0.342	0.00369393	Combined_FB2
Tcf4.1	2.20795e-07	0.250171	0.603	0.369	0.00387627	Combined_FB2
Sat1.1	2.22269e-07	-0.381351	0	0.172	0.00390216	Combined_FB2
Pdlim3	2.40472e-07	-0.360775	0.076	0.279	0.00422173	Combined_FB2
Wnt5a	2.45203e-07	0.25352	0.305	0.145	0.00430479	Combined_FB2
Nupr1.1	2.50866e-07	-0.318525	0.023	0.206	0.0044042	Combined_FB2
Fndc1.1	3.34343e-07	-0.307255	0.031	0.217	0.00586973	Combined_FB2
Rpl35a	3.37491e-07	0.303304	0.969	0.859	0.00592499	Combined_FB2
Scara5.1	3.45386e-07	-0.311723	0.015	0.191	0.0060636	Combined_FB2
Ly6a.1	3.93866e-07	-0.754716	0	0.166	0.00691471	Combined_FB2
Nexn.1	4.1129e-07	-0.364161	0.008	0.178	0.00722061	Combined_FB2
Rack1	5.23918e-07	0.256753	0.847	0.619	0.0091979	Combined_FB2
Rps26	6.04249e-07	0.296075	0.969	0.939	0.0106082	Combined_FB2
Sem1.1	6.04843e-07	0.253284	0.71	0.475	0.0106186	Combined_FB2
Rpl38	6.23068e-07	0.293021	0.954	0.843	0.0109386	Combined_FB2
Igfbp7.1	6.89054e-07	-0.734862	0.382	0.557	0.012097	Combined_FB2
Barx1.1	7.00206e-07	-0.363422	0.107	0.301	0.0122928	Combined_FB2
Filip1l	7.22542e-07	-0.33855	0.031	0.206	0.0126849	Combined_FB2
Ifi27l2a.1	7.70182e-07	-0.564347	0.053	0.235	0.0135213	Combined_FB2
Calr.1	8.58161e-07	0.337193	0.679	0.521	0.0150659	Combined_FB2
Hnrnpa1	9.31022e-07	0.272885	0.55	0.356	0.016345	Combined_FB2
Gnb2l1.1	1.00748e-06	-0.305826	0	0.156	0.0176874	Combined_FB2
C1s1.1	1.01775e-06	-0.281543	0.023	0.192	0.0178677	Combined_FB2
Lgals1.1	1.02481e-06	-0.49917	0.748	0.838	0.0179915	Combined_FB2
Fus	1.02839e-06	0.290258	0.557	0.36	0.0180543	Combined_FB2
Olfml2b.1	1.16471e-06	0.343035	0.29	0.145	0.0204477	Combined_FB2
Rpl5	1.203e-06	0.263335	0.908	0.735	0.0211199	Combined_FB2
Pitx1.1	1.29107e-06	-0.272574	0.008	0.166	0.0226661	Combined_FB2
H2-D1.1	1.29903e-06	-0.361415	0	0.153	0.0228058	Combined_FB2
Lpp.1	1.35981e-06	-0.464811	0.13	0.319	0.0238728	Combined_FB2
Cryab	1.46131e-06	-0.364408	0	0.152	0.0256547	Combined_FB2
Rps8	1.60282e-06	0.285935	1	0.94	0.028139	Combined_FB2
Rps24	1.6087e-06	0.254282	1	0.96	0.0282423	Combined_FB2
Anxa1	1.82671e-06	-0.330525	0	0.15	0.0320697	Combined_FB2
Flna.1	1.92769e-06	-0.656553	0.183	0.366	0.0338426	Combined_FB2
Snai2.1	2.31921e-06	-0.31952	0.031	0.193	0.0407161	Combined_FB2
Eif2s2	2.35508e-06	0.285789	0.595	0.427	0.0413457	Combined_FB2
Nbl1	2.36567e-06	-0.351775	0.038	0.205	0.0415317	Combined_FB2
Penk.1	2.38215e-06	-0.478038	0.107	0.288	0.0418209	Combined_FB2
Rpl39	2.62814e-06	0.251505	0.977	0.924	0.0461396	Combined_FB2
Ywhaz	2.71447e-06	0.255576	0.603	0.424	0.0476553	Combined_FB2
Rpl36a	2.88646e-06	0.270193	0.855	0.702	0.0506747	Combined_FB2
Myl6.1	3.03756e-06	-1.1103	0.489	0.63	0.0533274	Combined_FB2
Rpl23	3.63841e-06	0.276026	0.992	0.928	0.0638759	Combined_FB2
Postn.1	3.87115e-06	-0.468204	0.061	0.237	0.0679619	Combined_FB2
Foxp1.1	3.97318e-06	0.406325	0.473	0.316	0.0697532	Combined_FB2
2410006H16Rik	4.28608e-06	0.310345	0.45	0.279	0.0752463	Combined_FB2
Ecm1.1	4.28709e-06	-0.404336	0.023	0.175	0.0752642	Combined_FB2
Hspa1a.1	4.3425e-06	-0.65791	0.023	0.175	0.076237	Combined_FB2
Cnn1.1	4.50163e-06	-0.857958	0.008	0.152	0.0790305	Combined_FB2
Hspb1.1	4.52e-06	-0.632404	0.023	0.174	0.0793532	Combined_FB2
Cd81.1	4.61713e-06	-0.336669	0.45	0.604	0.0810582	Combined_FB2
Id2.1	4.68239e-06	-0.371242	0.069	0.242	0.082204	Combined_FB2
Rps13	4.97377e-06	0.273611	0.893	0.794	0.0873195	Combined_FB2
Pmepa1	5.21068e-06	0.346629	0.366	0.212	0.0914787	Combined_FB2
Loxl2	6.64856e-06	-0.277573	0.099	0.273	0.116722	Combined_FB2
Rpl36	6.94419e-06	0.261794	0.916	0.816	0.121912	Combined_FB2
Fhl1.1	6.96041e-06	-0.319825	0.084	0.252	0.122197	Combined_FB2
Crip2	7.54151e-06	-0.268338	0.031	0.181	0.132399	Combined_FB2
Pdia3.1	7.74593e-06	0.251973	0.588	0.404	0.135988	Combined_FB2
Fbln2.1	7.93667e-06	-0.293278	0.015	0.158	0.139336	Combined_FB2
Serpinf1.1	8.13332e-06	-0.356275	0.038	0.19	0.142789	Combined_FB2
Tgfbr3.1	9.12065e-06	-0.282594	0.038	0.19	0.160122	Combined_FB2
Serpinb6a.1	1.02565e-05	-0.284214	0.053	0.211	0.180063	Combined_FB2
Rpl10-ps3.1	1.15933e-05	-0.494358	0.031	0.174	0.203531	Combined_FB2
Gas5	1.16124e-05	0.264491	0.725	0.541	0.203868	Combined_FB2
Gstm1.1	1.51505e-05	-0.317645	0.084	0.245	0.265982	Combined_FB2
Dcn.1	1.53252e-05	-0.868188	0.756	0.708	0.269049	Combined_FB2
Tppp3	1.54335e-05	-0.328471	0.031	0.173	0.270951	Combined_FB2
Tmem176a.1	1.79703e-05	-0.292632	0.031	0.172	0.315486	Combined_FB2
Cnn2.1	1.89573e-05	-0.294775	0.099	0.261	0.332815	Combined_FB2
Pcolce.1	2.04119e-05	-0.389479	0.183	0.349	0.358351	Combined_FB2
Bmp4.1	2.1143e-05	-0.34094	0.092	0.248	0.371187	Combined_FB2
Maf	2.42451e-05	-0.275959	0.023	0.157	0.425647	Combined_FB2
Myadm	2.62111e-05	-0.265251	0.168	0.336	0.460162	Combined_FB2
Cavin1	3.24924e-05	-0.273147	0.122	0.284	0.570437	Combined_FB2
Klf9	3.76595e-05	-0.298849	0.084	0.235	0.66115	Combined_FB2
Gadd45g	3.86092e-05	-0.393727	0.023	0.153	0.677823	Combined_FB2
Phlda1.1	4.24431e-05	-0.35244	0.099	0.25	0.745132	Combined_FB2
Gem	4.44129e-05	-0.273909	0.031	0.162	0.779713	Combined_FB2
Lum.1	4.8872e-05	-0.528423	0.42	0.566	0.857997	Combined_FB2
Col4a5	7.91583e-05	-0.27458	0.053	0.186	1	Combined_FB2
Socs3.1	8.60682e-05	-0.390475	0.053	0.185	1	Combined_FB2
Nfib	9.6674e-05	0.259499	0.634	0.469	1	Combined_FB2
Pfn1.1	0.000100193	-0.365868	0.412	0.547	1	Combined_FB2
Calm1	0.000103318	-0.290801	0.412	0.573	1	Combined_FB2
Ifitm1.1	0.000135608	-0.378702	0.168	0.319	1	Combined_FB2
Ahnak.1	0.000141035	-0.281055	0.282	0.435	1	Combined_FB2
Rps29	0.000162192	0.268948	0.992	0.864	1	Combined_FB2
Tpm1.1	0.000180025	-1.34919	0.359	0.452	1	Combined_FB2
Tmem100.1	0.000231849	-0.262545	0.046	0.163	1	Combined_FB2
Nfkbia.1	0.000252657	-0.596733	0.084	0.207	1	Combined_FB2
Plac8.1	0.00026822	-0.262089	0.084	0.215	1	Combined_FB2
Col8a1.1	0.000273026	-0.281364	0.069	0.197	1	Combined_FB2
Ctsl.1	0.000297297	-0.385042	0.374	0.482	1	Combined_FB2
Dbi	0.000312068	-0.265346	0.244	0.386	1	Combined_FB2
Zfp36.1	0.000328559	-0.869303	0.191	0.316	1	Combined_FB2
Klf6.1	0.000344194	-0.267847	0.092	0.218	1	Combined_FB2
Rpl9-ps6.1	0.00051935	-0.380068	0.076	0.188	1	Combined_FB2
Itgb1.1	0.000520565	-0.270613	0.359	0.481	1	Combined_FB2
Hpgd.1	0.000569582	-0.299544	0.069	0.182	1	Combined_FB2
Higd1a.1	0.000702099	-0.313608	0.176	0.304	1	Combined_FB2
Col1a2.1	0.000775061	-0.945321	0.847	0.783	1	Combined_FB2
Fermt2.1	0.00107328	-0.266936	0.183	0.302	1	Combined_FB2
Ier3.1	0.0010997	-0.414389	0.053	0.153	1	Combined_FB2
Uba52	0.00126977	-0.2791	0.374	0.503	1	Combined_FB2
Gadd45b.1	0.00131485	-0.298249	0.053	0.152	1	Combined_FB2
Ndufa4.1	0.00138487	-0.435407	0.443	0.521	1	Combined_FB2
Plpp3.1	0.00156391	-0.346003	0.275	0.394	1	Combined_FB2
Aldoa	0.0023001	-0.609176	0.145	0.26	1	Combined_FB2
Tmsb4x.1	0.00256897	-0.317272	0.931	0.909	1	Combined_FB2
Atf3.1	0.0029865	-0.385933	0.069	0.16	1	Combined_FB2
Actb.1	0.00366934	-0.438689	0.947	0.904	1	Combined_FB2
Hbb-bs	0.00367412	-0.750664	0.252	0.155	1	Combined_FB2
Ugdh.1	0.0048943	-0.26414	0.084	0.175	1	Combined_FB2
mt-Atp8.1	0.00693331	-0.478284	0.122	0.205	1	Combined_FB2
Bgn.1	0.00899391	-0.390531	0.397	0.464	1	Combined_FB2
Col6a5.1	1.70212e-270	1.08199	0.705	0.089	2.98824e-266	Combined_FB3
Col6a6	3.78117e-162	0.538001	0.461	0.058	6.63822e-158	Combined_FB3
Aldh1a2.1	6.38269e-156	0.692157	0.583	0.114	1.12054e-151	Combined_FB3
Sostdc1	4.00819e-152	0.494488	0.324	0.023	7.03678e-148	Combined_FB3
Col1a1.1	1.0508e-151	1.30897	1	0.769	1.84478e-147	Combined_FB3
Col1a2.2	2.12878e-139	1.19521	0.998	0.752	3.73728e-135	Combined_FB3
Col14a1.2	1.45883e-132	0.884582	0.853	0.323	2.56112e-128	Combined_FB3
Rbp1.1	1.02167e-127	0.737092	0.822	0.293	1.79364e-123	Combined_FB3
Lox.1	6.28519e-119	0.856731	0.831	0.332	1.10343e-114	Combined_FB3
Igf1.1	1.62786e-117	1.03274	0.928	0.473	2.85787e-113	Combined_FB3
Rps12	3.66359e-109	0.713385	0.998	0.871	6.4318e-105	Combined_FB3
Gpc3.1	1.92482e-100	0.676354	0.901	0.457	3.37922e-96	Combined_FB3
Rps29.1	8.58023e-98	0.684012	1	0.849	1.50634e-93	Combined_FB3
Penk.2	5.91216e-97	0.726725	0.657	0.224	1.03794e-92	Combined_FB3
Ndufa4l2	1.3999e-91	0.429221	0.399	0.082	2.45766e-87	Combined_FB3
Col3a1.1	2.47572e-91	0.833464	0.998	0.79	4.34638e-87	Combined_FB3
Mfap5.2	1.77085e-90	0.903809	0.845	0.427	3.10891e-86	Combined_FB3
S100a6.2	1.1355e-85	0.700439	0.959	0.567	1.99348e-81	Combined_FB3
Nr2f2.1	1.72265e-83	0.52672	0.632	0.226	3.02428e-79	Combined_FB3
Cdh11.1	2.20462e-82	0.551094	0.645	0.247	3.87043e-78	Combined_FB3
Sec61g	9.23474e-79	0.626568	0.876	0.55	1.62125e-74	Combined_FB3
Epha5	5.02809e-78	0.3955	0.368	0.081	8.82732e-74	Combined_FB3
Nfib.1	8.52456e-77	0.59729	0.808	0.424	1.49657e-72	Combined_FB3
Runx1t1	4.36127e-72	0.453849	0.502	0.163	7.65664e-68	Combined_FB3
Col6a2.1	8.2882e-71	0.588572	0.946	0.616	1.45508e-66	Combined_FB3
Ifitm1.2	1.13214e-70	0.602324	0.653	0.262	1.98759e-66	Combined_FB3
Rps20	2.01973e-69	0.507626	0.994	0.919	3.54583e-65	Combined_FB3
Rpl39.1	7.7206e-68	0.559269	0.99	0.916	1.35543e-63	Combined_FB3
Dcn.2	3.98976e-66	0.682189	1	0.665	7.00443e-62	Combined_FB3
Nme2	2.43227e-65	0.538016	0.895	0.582	4.27009e-61	Combined_FB3
Rps27	5.01997e-64	0.536149	0.992	0.838	8.81306e-60	Combined_FB3
Rps8.1	1.11014e-63	0.503896	1	0.933	1.94896e-59	Combined_FB3
Fbn2.1	9.69376e-63	0.476271	0.81	0.38	1.70184e-58	Combined_FB3
Atp2b1.1	9.28269e-62	0.498569	0.618	0.269	1.62967e-57	Combined_FB3
Arhgap28	1.90722e-61	0.287091	0.258	0.05	3.34831e-57	Combined_FB3
Rpl10	2.28051e-61	0.523438	0.94	0.713	4.00367e-57	Combined_FB3
Col6a1.1	3.04489e-59	0.509797	0.907	0.599	5.34561e-55	Combined_FB3
Sec61b.1	1.76978e-57	0.544299	0.696	0.378	3.10702e-53	Combined_FB3
Cavin3.2	1.22554e-56	0.39435	0.525	0.203	2.15157e-52	Combined_FB3
S100a11.2	1.49212e-56	0.478077	0.866	0.53	2.61957e-52	Combined_FB3
Rpl38.1	1.86594e-56	0.502014	0.986	0.825	3.27584e-52	Combined_FB3
Rpl28	3.32168e-56	0.491794	0.984	0.819	5.83154e-52	Combined_FB3
Adgrl3	3.46705e-56	0.327272	0.343	0.095	6.08676e-52	Combined_FB3
Rps27a.1	4.42075e-56	0.516198	0.998	0.855	7.76107e-52	Combined_FB3
Tpt1	6.02727e-56	0.44225	0.996	0.889	1.05815e-51	Combined_FB3
Cav1.1	1.36035e-55	0.733648	0.523	0.227	2.38823e-51	Combined_FB3
Pbx1	1.03262e-54	0.483821	0.707	0.375	1.81286e-50	Combined_FB3
Tril	4.81747e-53	0.323746	0.312	0.084	8.45755e-49	Combined_FB3
S100a10.2	1.5326e-52	0.498238	0.86	0.497	2.69064e-48	Combined_FB3
Rpl27a	1.61035e-52	0.454527	0.992	0.853	2.82713e-48	Combined_FB3
Cd81.2	2.10781e-50	0.424837	0.862	0.558	3.70047e-46	Combined_FB3
Rpl23.1	2.39186e-50	0.434142	0.992	0.921	4.19915e-46	Combined_FB3
Rap2a.1	8.26049e-50	0.339659	0.388	0.129	1.45021e-45	Combined_FB3
Rpl41.1	8.28747e-50	0.474812	0.994	0.88	1.45495e-45	Combined_FB3
Rps15a.1	1.2469e-49	0.429288	0.994	0.927	2.18907e-45	Combined_FB3
Mir99ahg	5.38258e-49	0.389853	0.362	0.119	9.44966e-45	Combined_FB3
Ifitm2.2	5.43592e-49	0.448482	0.897	0.645	9.5433e-45	Combined_FB3
Rpl12	1.51497e-48	0.441882	0.942	0.742	2.65968e-44	Combined_FB3
Barx1.2	9.61689e-48	-0.528704	0.021	0.336	1.68834e-43	Combined_FB3
Rps23	4.83242e-47	0.435547	0.979	0.831	8.4838e-43	Combined_FB3
Selenom.1	4.87852e-47	0.333155	0.605	0.271	8.56473e-43	Combined_FB3
Cd63.2	5.63163e-47	0.428827	0.88	0.621	9.88688e-43	Combined_FB3
Rpl23a	8.44901e-47	0.457747	0.922	0.697	1.48331e-42	Combined_FB3
Rps26.1	1.99462e-46	0.435767	0.992	0.932	3.50176e-42	Combined_FB3
Rps28.1	3.62708e-46	0.423666	0.998	0.893	6.36771e-42	Combined_FB3
Lum.2	5.50517e-46	0.552631	0.828	0.52	9.66488e-42	Combined_FB3
Arap1	5.72443e-45	0.315423	0.397	0.144	1.00498e-40	Combined_FB3
Rplp1	1.23896e-44	0.358332	1	0.976	2.17512e-40	Combined_FB3
Rps21.1	7.39806e-44	0.370252	0.992	0.932	1.2988e-39	Combined_FB3
Rps19	8.52853e-44	0.397571	0.984	0.882	1.49727e-39	Combined_FB3
Itih5.2	9.20662e-44	0.42002	0.591	0.288	1.61632e-39	Combined_FB3
Rpl24	2.00448e-43	0.423114	0.981	0.821	3.51906e-39	Combined_FB3
Rpl34	2.5479e-43	0.405195	0.977	0.855	4.47309e-39	Combined_FB3
Rps18	2.65959e-43	0.403001	0.965	0.828	4.66918e-39	Combined_FB3
Laptm4a.1	2.98971e-43	0.355369	0.828	0.515	5.24874e-39	Combined_FB3
Rps13.1	6.53903e-43	0.422911	0.961	0.772	1.14799e-38	Combined_FB3
Rack1.1	7.24458e-43	0.401148	0.905	0.584	1.27186e-38	Combined_FB3
Aspn.1	2.19041e-42	-0.956074	0.159	0.46	3.84548e-38	Combined_FB3
Rpl30	2.79879e-42	0.390338	0.979	0.856	4.91356e-38	Combined_FB3
Serpinh1.1	9.92529e-42	0.423968	0.919	0.686	1.74248e-37	Combined_FB3
Fzd1	7.13786e-41	0.280852	0.333	0.112	1.25312e-36	Combined_FB3
Lgals1.2	8.57957e-41	0.461616	0.984	0.812	1.50623e-36	Combined_FB3
Dpt.1	1.6236e-40	-1.12831	0.157	0.446	2.8504e-36	Combined_FB3
Agtr2.2	2.10033e-40	0.397375	0.484	0.197	3.68733e-36	Combined_FB3
Rps7	2.27108e-40	0.385855	0.975	0.827	3.98712e-36	Combined_FB3
Rrbp1.1	1.36053e-39	0.403892	0.746	0.462	2.38854e-35	Combined_FB3
Rpl35a.1	1.65696e-39	0.40666	0.988	0.843	2.90897e-35	Combined_FB3
Nfia.2	8.51117e-39	0.382648	0.713	0.419	1.49422e-34	Combined_FB3
Klf4.2	1.05124e-38	0.314583	0.665	0.342	1.84555e-34	Combined_FB3
Rpl6.1	1.76336e-38	0.392913	0.984	0.841	3.09575e-34	Combined_FB3
Rpl37.1	7.88706e-38	0.375284	0.994	0.908	1.38465e-33	Combined_FB3
Col16a1.1	9.03254e-38	0.310007	0.479	0.213	1.58575e-33	Combined_FB3
Snhg18	1.05762e-37	0.337136	0.516	0.246	1.85675e-33	Combined_FB3
Zeb2.2	2.63414e-37	0.311556	0.721	0.376	4.62449e-33	Combined_FB3
Rps17.1	4.84241e-37	0.396242	0.913	0.711	8.50133e-33	Combined_FB3
Plscr4	6.49012e-37	0.260341	0.293	0.097	1.1394e-32	Combined_FB3
Lbh	1.43943e-36	0.260066	0.337	0.122	2.52706e-32	Combined_FB3
Rpl9	9.72173e-36	0.388024	0.959	0.762	1.70675e-31	Combined_FB3
Rpl17.2	1.37404e-35	0.379189	0.948	0.717	2.41226e-31	Combined_FB3
Id3.1	1.99872e-35	-0.71673	0.114	0.386	3.50896e-31	Combined_FB3
Basp1.1	3.42526e-35	0.384977	0.504	0.249	6.01338e-31	Combined_FB3
Lsp1.1	4.01877e-35	0.356897	0.766	0.453	7.05536e-31	Combined_FB3
Rpl13	4.83874e-35	0.345244	0.996	0.926	8.49489e-31	Combined_FB3
Rpl31	7.43132e-35	0.352797	0.886	0.653	1.30464e-30	Combined_FB3
Rpl32	9.28246e-35	0.342457	0.988	0.901	1.62963e-30	Combined_FB3
Hmcn1.1	1.44305e-34	0.344314	0.36	0.143	2.53342e-30	Combined_FB3
Rps10	2.83143e-34	0.340281	0.977	0.897	4.97085e-30	Combined_FB3
Arf4.1	7.49238e-34	0.326378	0.665	0.398	1.31536e-29	Combined_FB3
Rps24.1	1.06601e-33	0.334516	0.998	0.956	1.87148e-29	Combined_FB3
Rplp0	2.3911e-33	0.33695	0.984	0.879	4.19781e-29	Combined_FB3
Rpl18a	1.04258e-32	0.349223	0.977	0.843	1.83035e-28	Combined_FB3
Rpl26.1	4.58916e-32	0.330911	0.983	0.872	8.05674e-28	Combined_FB3
Selenos	8.7029e-31	0.278797	0.405	0.182	1.52788e-26	Combined_FB3
Rpl15.1	2.18763e-30	0.335579	0.959	0.795	3.84061e-26	Combined_FB3
Dab2	3.06003e-30	0.273465	0.351	0.146	5.37218e-26	Combined_FB3
Rplp2	3.29551e-30	0.293937	0.983	0.891	5.78559e-26	Combined_FB3
Rps3a1	4.10637e-30	0.306235	0.988	0.927	7.20914e-26	Combined_FB3
Rps15	4.59928e-30	0.335343	0.946	0.829	8.0745e-26	Combined_FB3
Serf2	4.96762e-30	0.322248	0.878	0.639	8.72116e-26	Combined_FB3
Pkdcc	6.29239e-30	0.297672	0.393	0.18	1.10469e-25	Combined_FB3
Rps4x	2.89427e-29	0.329118	0.973	0.876	5.08119e-25	Combined_FB3
Selenok	4.12667e-29	0.278128	0.44	0.214	7.24478e-25	Combined_FB3
Rps6	1.28439e-28	0.30692	0.882	0.666	2.25488e-24	Combined_FB3
Fbln1.2	4.42326e-28	0.259158	0.793	0.493	7.76548e-24	Combined_FB3
Rpl29	1.0754e-27	0.309298	0.915	0.741	1.88797e-23	Combined_FB3
Rpl8.1	2.65248e-27	0.297271	0.95	0.867	4.6567e-23	Combined_FB3
Tcf21.1	3.26745e-27	0.325489	0.547	0.311	5.73634e-23	Combined_FB3
Rpl22l1.1	4.52175e-27	0.311407	0.779	0.57	7.93839e-23	Combined_FB3
Rpl11.1	4.95046e-27	0.317139	0.961	0.814	8.69103e-23	Combined_FB3
Elob.1	5.13757e-27	0.288572	0.729	0.456	9.01952e-23	Combined_FB3
Sparcl1.1	5.65908e-27	-0.659514	0.271	0.487	9.93508e-23	Combined_FB3
Ptch1.2	8.36205e-27	0.259749	0.488	0.242	1.46804e-22	Combined_FB3
Tnxb.2	2.59188e-26	-0.404958	0.041	0.246	4.5503e-22	Combined_FB3
Nfix	5.22515e-26	0.257101	0.564	0.318	9.17328e-22	Combined_FB3
Fau	9.44854e-26	0.299623	0.979	0.865	1.65879e-21	Combined_FB3
Rpl21	1.16671e-25	0.323983	0.934	0.783	2.04827e-21	Combined_FB3
Rpl35.1	1.61885e-25	0.309416	0.942	0.777	2.84205e-21	Combined_FB3
Ostc.1	1.78699e-25	0.274172	0.492	0.268	3.13724e-21	Combined_FB3
Sulf2.1	2.82909e-25	-0.367658	0.054	0.259	4.96675e-21	Combined_FB3
Krtcap2.1	2.99771e-25	0.267266	0.556	0.321	5.26277e-21	Combined_FB3
Rps16.1	4.51627e-25	0.291575	0.979	0.872	7.92877e-21	Combined_FB3
Postn.2	4.93023e-25	-0.640184	0.052	0.258	8.65551e-21	Combined_FB3
Rarres2.2	6.68648e-25	-0.584222	0.159	0.374	1.17388e-20	Combined_FB3
Ly6a.2	1.17538e-24	-0.790348	0.006	0.185	2.0635e-20	Combined_FB3
Rcn3.1	1.47144e-24	0.26397	0.655	0.404	2.58326e-20	Combined_FB3
Igfbp5.2	2.18889e-24	-0.914321	0.105	0.321	3.84281e-20	Combined_FB3
Maged2	2.35787e-24	0.269707	0.527	0.301	4.13948e-20	Combined_FB3
Kdelr2.1	6.76815e-24	0.259558	0.475	0.262	1.18822e-19	Combined_FB3
Tmem100.2	6.96426e-24	-0.346702	0.008	0.183	1.22265e-19	Combined_FB3
Rpl13a	8.04578e-24	0.260886	0.965	0.872	1.41252e-19	Combined_FB3
Ftl1.1	1.28976e-23	0.26518	0.919	0.666	2.2643e-19	Combined_FB3
Rpl5.1	1.33946e-23	0.290234	0.905	0.716	2.35156e-19	Combined_FB3
Vcan.2	2.02812e-23	0.29731	0.533	0.31	3.56057e-19	Combined_FB3
Gnb2l1.2	2.03643e-23	-0.321424	0.004	0.173	3.57515e-19	Combined_FB3
Ecm1.2	3.6164e-23	-0.443593	0.017	0.193	6.34894e-19	Combined_FB3
Rpl10a	1.03964e-22	0.285941	0.899	0.72	1.8252e-18	Combined_FB3
Tpm4.1	1.28957e-22	0.292277	0.548	0.332	2.26396e-18	Combined_FB3
Hspb1.2	1.29993e-22	-0.683338	0.019	0.192	2.28216e-18	Combined_FB3
Tppp3.1	2.09742e-22	-0.37928	0.019	0.191	3.68223e-18	Combined_FB3
Tcf7l2	2.12393e-22	0.261252	0.376	0.191	3.72877e-18	Combined_FB3
Calu	2.57396e-22	0.259978	0.523	0.311	4.51884e-18	Combined_FB3
Rbms3	3.64848e-22	0.254478	0.44	0.24	6.40527e-18	Combined_FB3
H2-D1.2	1.71501e-21	-0.382016	0.01	0.169	3.01087e-17	Combined_FB3
Eid1.1	1.80967e-21	0.262674	0.531	0.321	3.17706e-17	Combined_FB3
Zfhx3.1	2.51289e-21	-0.34985	0.06	0.244	4.41163e-17	Combined_FB3
Tceal9.2	3.27344e-21	0.251612	0.674	0.428	5.74685e-17	Combined_FB3
Rpl36a.1	5.43652e-21	0.265327	0.859	0.684	9.54436e-17	Combined_FB3
Nrep.1	6.87736e-21	-0.303853	0.064	0.247	1.20739e-16	Combined_FB3
Rpl22	1.70151e-20	0.259261	0.895	0.759	2.98717e-16	Combined_FB3
Igfbp6.2	1.81182e-20	-0.679795	0.048	0.216	3.18084e-16	Combined_FB3
Ccl11.1	3.76506e-20	-0.528009	0.014	0.168	6.60994e-16	Combined_FB3
Rpl3	3.87862e-20	0.273796	0.853	0.676	6.80931e-16	Combined_FB3
Dad1.2	4.09084e-20	0.253191	0.533	0.335	7.18188e-16	Combined_FB3
Smoc2	6.85593e-20	-0.350956	0.017	0.171	1.20363e-15	Combined_FB3
Mgll	9.17622e-20	0.262953	0.318	0.158	1.61098e-15	Combined_FB3
Tgfbi.1	1.26596e-19	-0.360952	0.097	0.279	2.22252e-15	Combined_FB3
Rpl27.1	1.84601e-19	0.260231	0.899	0.72	3.24086e-15	Combined_FB3
Klf2.1	1.93048e-19	-0.397869	0.023	0.177	3.38915e-15	Combined_FB3
Scd2	3.4756e-19	0.277854	0.529	0.333	6.10176e-15	Combined_FB3
Loxl1.1	6.17989e-19	-0.316737	0.099	0.277	1.08494e-14	Combined_FB3
Fosb.1	7.41624e-19	-0.581453	0.151	0.333	1.302e-14	Combined_FB3
Prnp	7.49301e-19	-0.270325	0.056	0.222	1.31547e-14	Combined_FB3
B2m	3.01486e-18	-0.423807	0.157	0.336	5.29289e-14	Combined_FB3
Nrp2.2	3.10952e-18	-0.310728	0.037	0.191	5.45907e-14	Combined_FB3
Gsn.2	3.22209e-18	-0.7211	0.922	0.515	5.6567e-14	Combined_FB3
Tmsb10.2	3.98613e-18	0.264811	0.917	0.725	6.99806e-14	Combined_FB3
Anxa1.1	7.00042e-18	-0.329848	0.021	0.164	1.22899e-13	Combined_FB3
Cpe.1	2.41481e-17	-0.264794	0.016	0.152	4.23944e-13	Combined_FB3
Des.1	2.9423e-17	-0.837823	0.021	0.158	5.1655e-13	Combined_FB3
Ier3.2	1.59961e-16	-0.489525	0.031	0.168	2.80828e-12	Combined_FB3
Sulf1.1	4.67083e-16	-0.267188	0.079	0.238	8.20012e-12	Combined_FB3
Gas1.2	8.78369e-16	-0.380912	0.207	0.373	1.54206e-11	Combined_FB3
Ckb.1	1.30034e-15	-0.75426	0.116	0.272	2.28288e-11	Combined_FB3
Txnip	1.37851e-15	-0.37971	0.099	0.25	2.42011e-11	Combined_FB3
Timp3.2	1.81417e-15	-0.34804	0.172	0.342	3.18495e-11	Combined_FB3
Pi16	2.49197e-15	-0.653972	0.033	0.161	4.3749e-11	Combined_FB3
Nfkbia.2	5.87133e-15	-0.655389	0.081	0.221	1.03077e-10	Combined_FB3
Synpo2.1	7.70102e-15	-0.333829	0.027	0.151	1.35199e-10	Combined_FB3
Lamc1	8.98475e-15	-0.26627	0.122	0.278	1.57736e-10	Combined_FB3
Sod3	3.92075e-14	-0.303105	0.033	0.155	6.88327e-10	Combined_FB3
Tgfbr3.2	6.34737e-14	-0.262983	0.068	0.203	1.11434e-09	Combined_FB3
Actn1.1	1.46727e-13	-0.321931	0.155	0.303	2.57594e-09	Combined_FB3
Glul	2.20441e-13	-0.252706	0.052	0.178	3.87007e-09	Combined_FB3
Rpl10-ps3.2	2.60628e-13	-0.470225	0.062	0.185	4.57559e-09	Combined_FB3
mt-Atp8.2	4.58483e-13	-0.526974	0.091	0.22	8.04913e-09	Combined_FB3
Itm2a.1	4.62692e-13	-0.745217	0.448	0.54	8.12302e-09	Combined_FB3
Arl6ip1	5.57554e-13	-0.344955	0.058	0.183	9.78841e-09	Combined_FB3
Mest.1	5.8648e-13	-0.452429	0.126	0.258	1.02962e-08	Combined_FB3
Jun.1	1.41564e-12	-0.710043	0.333	0.454	2.4853e-08	Combined_FB3
Rnase4.2	1.62858e-12	-0.404705	0.163	0.293	2.85913e-08	Combined_FB3
Csrp1.2	1.80428e-12	-0.449336	0.134	0.264	3.16759e-08	Combined_FB3
Jund	3.24284e-12	-0.34979	0.362	0.498	5.69312e-08	Combined_FB3
Acta2.2	3.57509e-12	-0.468711	0.566	0.347	6.27643e-08	Combined_FB3
Rpl9-ps6.2	4.96348e-12	-0.384503	0.081	0.2	8.71388e-08	Combined_FB3
Mt1	5.91715e-12	-0.715619	0.211	0.346	1.03882e-07	Combined_FB3
Atf3.2	6.92346e-12	-0.437208	0.058	0.172	1.21548e-07	Combined_FB3
Dek	1.41077e-11	-0.269266	0.147	0.283	2.47674e-07	Combined_FB3
Calm2.1	1.74812e-11	-0.307336	0.397	0.527	3.069e-07	Combined_FB3
Cxcl12.1	2.33904e-11	-0.277418	0.095	0.217	4.10642e-07	Combined_FB3
Rbpms.1	2.78073e-11	-0.280462	0.161	0.291	4.88185e-07	Combined_FB3
Nid1	7.10287e-11	-0.28481	0.217	0.345	1.24698e-06	Combined_FB3
Id2.2	1.08504e-10	-0.306699	0.128	0.253	1.90489e-06	Combined_FB3
Htra3.1	2.48229e-10	-0.289808	0.176	0.298	4.3579e-06	Combined_FB3
Sfrp1.1	5.88279e-10	-0.492847	0.316	0.424	1.03278e-05	Combined_FB3
Socs3.2	1.29537e-09	-0.378493	0.091	0.195	2.27416e-05	Combined_FB3
Nr4a1	1.39132e-09	-0.35332	0.114	0.225	2.44261e-05	Combined_FB3
Gstm1.2	1.47177e-09	-0.250124	0.14	0.255	2.58385e-05	Combined_FB3
Gadd45b.2	1.76976e-09	-0.303839	0.064	0.162	3.10698e-05	Combined_FB3
Fos.1	3.88208e-09	-0.848289	0.479	0.541	6.81538e-05	Combined_FB3
Ebf1.1	7.81249e-09	-0.252313	0.13	0.237	0.000137156	Combined_FB3
mt-Nd2.1	8.47513e-09	-0.313769	0.51	0.607	0.000148789	Combined_FB3
Itm2b.1	8.54559e-09	-0.366558	0.469	0.528	0.000150026	Combined_FB3
Ppp1r12a.1	1.0333e-08	-0.290296	0.101	0.201	0.000181405	Combined_FB3
Sat1.2	1.15193e-08	-0.289876	0.083	0.179	0.000202233	Combined_FB3
Hmgb2	1.1987e-08	-0.900894	0.176	0.275	0.000210443	Combined_FB3
Klf9.1	2.24352e-08	-0.251386	0.141	0.244	0.000393872	Combined_FB3
H2afz	2.36345e-08	-0.514019	0.264	0.365	0.000414927	Combined_FB3
Ifrd1	2.73051e-08	-0.290429	0.064	0.153	0.000479369	Combined_FB3
Cnn1.2	3.09864e-08	-0.713448	0.072	0.158	0.000543997	Combined_FB3
Hspa8	4.61275e-08	-0.299581	0.605	0.67	0.000809814	Combined_FB3
Mt2	5.88481e-08	-0.309853	0.103	0.199	0.00103314	Combined_FB3
Hspa1b	7.23071e-08	-0.37603	0.072	0.158	0.00126942	Combined_FB3
mt-Nd4l	2.76103e-07	-0.311586	0.198	0.292	0.00484727	Combined_FB3
Clec3b.2	4.13337e-07	-0.835378	0.281	0.339	0.00725655	Combined_FB3
Mgp.2	6.49587e-07	-1.1052	0.461	0.508	0.0114042	Combined_FB3
Gadd45g.1	7.99654e-07	-0.324054	0.079	0.159	0.0140387	Combined_FB3
Hspa1a.2	8.62571e-07	-0.578783	0.101	0.18	0.0151433	Combined_FB3
Zfp36.2	9.93584e-07	-0.824534	0.242	0.323	0.0174434	Combined_FB3
mt-Nd1.1	3.90976e-06	-0.31542	0.686	0.715	0.0686397	Combined_FB3
Ptn.2	3.95398e-06	-0.605766	0.281	0.351	0.0694161	Combined_FB3
Serpinf1.2	5.04058e-06	-0.254911	0.12	0.195	0.0884924	Combined_FB3
Ugdh.2	1.18633e-05	-0.255088	0.109	0.182	0.208271	Combined_FB3
Cald1.2	1.63096e-05	-0.637878	0.45	0.496	0.286331	Combined_FB3
Dstn.2	2.36331e-05	-0.653469	0.302	0.373	0.414902	Combined_FB3
Cst3	4.14732e-05	-0.284437	0.434	0.492	0.728104	Combined_FB3
Stmn1	5.97484e-05	-0.42887	0.192	0.252	1	Combined_FB3
Egr1.1	0.000124751	-0.428226	0.574	0.607	1	Combined_FB3
Btg2.1	0.000131977	-0.328641	0.221	0.288	1	Combined_FB3
Tuba1b	0.000222797	-0.304746	0.335	0.387	1	Combined_FB3
Ctsl.2	0.000386817	-0.268235	0.45	0.482	1	Combined_FB3
Marcks.2	0.00038904	-0.26196	0.498	0.521	1	Combined_FB3
Dlk1.2	0.000411628	-0.285209	0.552	0.382	1	Combined_FB3
Gpx3.1	0.000843423	-0.287949	0.145	0.2	1	Combined_FB3
Dusp1.1	0.000866583	-0.329367	0.234	0.294	1	Combined_FB3
Tpm2.2	0.000870188	-0.987493	0.448	0.319	1	Combined_FB3
Eln.2	0.000932983	-0.488753	0.258	0.306	1	Combined_FB3
Igf2.1	0.00350294	-0.269271	0.264	0.299	1	Combined_FB3
Aldoa.1	0.00569707	-0.425872	0.312	0.247	1	Combined_FB3
Serping1.2	0.00645131	-0.462445	0.455	0.431	1	Combined_FB3
Ptma.2	0.00846698	-0.278988	0.835	0.797	1	Combined_FB3
Agtr2.3	2.24569e-233	1.67839	0.967	0.179	3.94253e-229	Combined_FB4
Hpgd.2	8.99113e-223	1.31709	0.85	0.127	1.57848e-218	Combined_FB4
Dlk1.3	9.61077e-142	1.60021	0.993	0.36	1.68727e-137	Combined_FB4
Fmo2.2	2.13409e-134	1.02849	0.891	0.218	3.74661e-130	Combined_FB4
Col3a1.2	1.13589e-133	1.78217	1	0.804	1.99418e-129	Combined_FB4
Itm2a.2	1.86016e-131	1.77872	0.978	0.493	3.26569e-127	Combined_FB4
Col1a1.2	1.19325e-121	1.64361	1	0.785	2.09487e-117	Combined_FB4
Dab2.1	1.91145e-119	0.708711	0.675	0.135	3.35575e-115	Combined_FB4
Nrk.2	1.96336e-119	0.99844	0.876	0.252	3.44688e-115	Combined_FB4
Adamts5	1.13135e-112	0.754345	0.646	0.131	1.9862e-108	Combined_FB4
Col1a2.3	2.70605e-112	1.51573	1	0.768	4.75075e-108	Combined_FB4
Cd34.2	6.24961e-108	1.00338	0.909	0.335	1.09718e-103	Combined_FB4
Col5a3	3.91991e-106	0.564839	0.46	0.065	6.8818e-102	Combined_FB4
Rtl3	7.17131e-104	0.579155	0.526	0.089	1.25899e-99	Combined_FB4
Gxylt2	3.29169e-102	0.5771	0.445	0.064	5.77889e-98	Combined_FB4
Lox.2	4.16872e-101	1.02325	0.934	0.357	7.31861e-97	Combined_FB4
Sema3c.1	6.21433e-92	0.834396	0.708	0.197	1.09099e-87	Combined_FB4
Lum.3	3.74374e-89	1.12104	0.978	0.529	6.57251e-85	Combined_FB4
Dpt.2	2.08116e-81	0.761381	0.942	0.367	3.65368e-77	Combined_FB4
Fbn2.2	6.70959e-80	0.903566	0.905	0.402	1.17794e-75	Combined_FB4
Kera	1.98393e-74	0.450819	0.234	0.021	3.48299e-70	Combined_FB4
Rbp1.2	2.12755e-72	0.727894	0.825	0.328	3.73512e-68	Combined_FB4
Sparc.2	4.15617e-70	0.662376	1	0.799	7.29658e-66	Combined_FB4
Dcn.3	6.92335e-69	0.976368	1	0.688	1.21546e-64	Combined_FB4
Col5a1.1	2.00578e-64	0.674772	0.923	0.48	3.52135e-60	Combined_FB4
Matn2.1	1.13561e-63	0.535139	0.584	0.17	1.99367e-59	Combined_FB4
Fbn1.1	2.3904e-63	0.659085	0.905	0.418	4.19659e-59	Combined_FB4
Col14a1.3	2.43813e-62	0.776039	0.843	0.359	4.28038e-58	Combined_FB4
Gpc3.2	4.67965e-62	0.71221	0.92	0.486	8.2156e-58	Combined_FB4
Plagl1.2	9.78149e-60	0.640167	0.821	0.331	1.71724e-55	Combined_FB4
Rps12.1	4.80733e-59	0.692819	1	0.879	8.43975e-55	Combined_FB4
Rps8.2	9.2486e-58	0.640024	1	0.938	1.62368e-53	Combined_FB4
Rpl39.2	9.36458e-57	0.688446	1	0.92	1.64405e-52	Combined_FB4
Spon2.1	1.82251e-55	0.504892	0.65	0.22	3.1996e-51	Combined_FB4
Rpl23.2	1.46778e-54	0.633152	1	0.925	2.57683e-50	Combined_FB4
Vegfd	1.97889e-54	0.335823	0.299	0.052	3.47414e-50	Combined_FB4
Zfp703.1	1.11816e-53	0.487584	0.533	0.16	1.96305e-49	Combined_FB4
Fibin.2	1.29335e-53	0.543314	0.631	0.215	2.27061e-49	Combined_FB4
Tek	2.36562e-53	0.307267	0.296	0.052	4.15308e-49	Combined_FB4
Col16a1.2	4.21499e-52	0.49664	0.62	0.221	7.39984e-48	Combined_FB4
Rps27.1	8.1115e-52	0.658381	1	0.848	1.42406e-47	Combined_FB4
Rpl17.3	3.34708e-51	0.672092	0.978	0.73	5.87613e-47	Combined_FB4
Rpl35a.2	1.37512e-48	0.633215	0.996	0.852	2.41417e-44	Combined_FB4
Mfap5.3	1.30986e-47	0.646084	0.901	0.451	2.29958e-43	Combined_FB4
Col5a2.1	4.04627e-47	0.576047	0.887	0.485	7.10363e-43	Combined_FB4
Rps27a.2	1.17143e-46	0.606758	1	0.864	2.05656e-42	Combined_FB4
Fn1.2	2.55595e-46	0.56692	0.938	0.543	4.48722e-42	Combined_FB4
Cdkn1c	3.60027e-46	0.577773	0.883	0.462	6.32063e-42	Combined_FB4
Rpl38.2	5.25668e-46	0.615998	1	0.835	9.22863e-42	Combined_FB4
Vkorc1.1	2.25212e-45	0.45614	0.639	0.248	3.95383e-41	Combined_FB4
Epha5.1	1.50134e-43	0.43998	0.376	0.099	2.63575e-39	Combined_FB4
Rpl28.1	2.06157e-43	0.577731	0.996	0.829	3.6193e-39	Combined_FB4
Fau.1	2.61033e-42	0.530035	0.993	0.872	4.5827e-38	Combined_FB4
Rps3a1.1	3.64245e-42	0.518002	1	0.93	6.39468e-38	Combined_FB4
Rpl34.1	4.0686e-42	0.553996	0.989	0.862	7.14283e-38	Combined_FB4
H19.2	4.80817e-42	0.622668	0.865	0.44	8.44122e-38	Combined_FB4
Mest.2	5.66557e-42	0.352144	0.613	0.212	9.94647e-38	Combined_FB4
C1s1.2	1.7812e-41	0.407372	0.496	0.162	3.12707e-37	Combined_FB4
Gnas.1	2.35579e-41	0.556877	0.964	0.766	4.13583e-37	Combined_FB4
Ntn1	6.03763e-41	0.384768	0.515	0.176	1.05997e-36	Combined_FB4
Ptma.3	8.44569e-41	-1.05094	0.547	0.822	1.48273e-36	Combined_FB4
Vcam1.1	1.12004e-40	0.42263	0.493	0.168	1.96634e-36	Combined_FB4
Rpl13.1	1.83573e-40	0.507646	1	0.93	3.22281e-36	Combined_FB4
Rian.1	9.17286e-40	0.536767	0.69	0.306	1.61039e-35	Combined_FB4
Creb5	9.23875e-40	0.393798	0.471	0.155	1.62196e-35	Combined_FB4
Rpl9.1	1.22855e-39	0.556797	0.974	0.774	2.15685e-35	Combined_FB4
Actb.2	1.44645e-39	-1.04162	0.821	0.912	2.53939e-35	Combined_FB4
Rps29.2	2.51668e-39	0.562593	1	0.859	4.41828e-35	Combined_FB4
S100a10.3	3.02431e-39	0.661976	0.858	0.522	5.30947e-35	Combined_FB4
Lsp1.2	3.11197e-39	0.655688	0.807	0.471	5.46338e-35	Combined_FB4
Snhg18.1	3.90219e-39	0.454097	0.609	0.257	6.85068e-35	Combined_FB4
Rps13.2	4.05062e-39	0.541733	0.989	0.783	7.11127e-35	Combined_FB4
Rps20.1	5.65969e-39	0.5147	0.989	0.925	9.93615e-35	Combined_FB4
Angptl1.1	8.85071e-39	0.375311	0.409	0.12	1.55383e-34	Combined_FB4
Cd248.2	1.14123e-38	0.400283	0.624	0.245	2.00354e-34	Combined_FB4
Lpar4	2.71505e-38	0.326531	0.336	0.088	4.76654e-34	Combined_FB4
Rps24.2	4.22213e-38	0.450717	0.993	0.959	7.41238e-34	Combined_FB4
Loxl1.2	5.15181e-38	0.397655	0.591	0.228	9.04452e-34	Combined_FB4
Aspn.2	1.17378e-37	0.552839	0.785	0.392	2.06069e-33	Combined_FB4
Igf1.2	1.73084e-37	0.636903	0.891	0.507	3.03865e-33	Combined_FB4
Rps28.2	2.80571e-37	0.52111	1	0.9	4.9257e-33	Combined_FB4
Adgrl2	4.34659e-37	0.37419	0.46	0.155	7.63088e-33	Combined_FB4
Acta2.3	7.82473e-37	-2.63508	0.007	0.404	1.37371e-32	Combined_FB4
Meg3.2	8.9125e-37	0.753753	0.894	0.594	1.56468e-32	Combined_FB4
Rps7.1	9.01771e-37	0.505439	0.985	0.836	1.58315e-32	Combined_FB4
Sema3d.1	1.53162e-36	0.296658	0.288	0.069	2.68892e-32	Combined_FB4
Rps18.1	4.69807e-36	0.514376	0.967	0.837	8.24794e-32	Combined_FB4
Rps21.2	1.19639e-35	0.443932	0.993	0.936	2.10038e-31	Combined_FB4
Rpl37a.2	1.23761e-35	0.479351	1	0.939	2.17274e-31	Combined_FB4
P4ha2	1.24008e-35	0.31647	0.372	0.11	2.17708e-31	Combined_FB4
Ftl1.2	1.24782e-35	0.490365	0.967	0.68	2.19067e-31	Combined_FB4
Rps10.1	1.44829e-35	0.51504	0.989	0.901	2.54262e-31	Combined_FB4
Rpl18a.1	3.00829e-35	0.503059	0.985	0.851	5.28136e-31	Combined_FB4
Tpt1.1	1.15216e-34	0.450302	1	0.896	2.02273e-30	Combined_FB4
Rack1.2	1.3592e-34	0.519407	0.909	0.605	2.3862e-30	Combined_FB4
Rps15a.2	2.06496e-34	0.464325	1	0.931	3.62525e-30	Combined_FB4
Maged2.1	6.71124e-34	0.433155	0.65	0.307	1.17823e-29	Combined_FB4
Plod2.1	9.79811e-34	0.401051	0.569	0.237	1.72016e-29	Combined_FB4
Cald1.3	1.24641e-33	-1.17124	0.146	0.516	2.18819e-29	Combined_FB4
Tpm1.2	1.70219e-33	-1.7506	0.102	0.475	2.98836e-29	Combined_FB4
Serf2.1	2.14807e-33	0.514891	0.898	0.654	3.77116e-29	Combined_FB4
Fbln5.1	4.84378e-33	0.400948	0.412	0.142	8.50374e-29	Combined_FB4
Akap12.1	6.1774e-33	0.400659	0.642	0.289	1.0845e-28	Combined_FB4
Ppp3ca.1	8.54102e-33	0.396152	0.489	0.191	1.49946e-28	Combined_FB4
Krtdap	1.39703e-32	0.38029	0.27	0.068	2.45263e-28	Combined_FB4
Plpp3.2	1.81812e-32	0.488783	0.715	0.365	3.19188e-28	Combined_FB4
Thbs2.2	2.75815e-32	0.367569	0.507	0.194	4.8422e-28	Combined_FB4
Rpl11.2	6.64631e-32	0.456072	0.993	0.821	1.16683e-27	Combined_FB4
Man1a	6.90009e-32	0.360199	0.405	0.138	1.21138e-27	Combined_FB4
Rpl12.1	7.28087e-32	0.472688	0.971	0.753	1.27823e-27	Combined_FB4
Col6a6.1	1.24604e-31	0.292476	0.328	0.095	2.18755e-27	Combined_FB4
Mfap4.2	1.06618e-30	0.628451	0.759	0.454	1.87178e-26	Combined_FB4
Sulf1.2	2.87847e-30	0.485279	0.485	0.197	5.05344e-26	Combined_FB4
Tcf7l2.1	3.34351e-29	0.354196	0.482	0.196	5.86986e-25	Combined_FB4
Rplp1.1	1.20878e-28	0.377462	1	0.978	2.12214e-24	Combined_FB4
Rpl35.2	2.03745e-28	0.45063	0.945	0.788	3.57695e-24	Combined_FB4
Col6a2.2	2.25369e-28	0.438973	0.931	0.639	3.95657e-24	Combined_FB4
Rps26.2	3.01224e-28	0.444757	0.993	0.936	5.28829e-24	Combined_FB4
Mylk.2	3.04145e-28	-1.65635	0.011	0.336	5.33957e-24	Combined_FB4
Cfl1.1	4.08709e-28	-0.512858	0.161	0.504	7.1753e-24	Combined_FB4
Rps15.1	5.15899e-28	0.424342	0.978	0.834	9.05713e-24	Combined_FB4
Ptn.3	6.98974e-28	0.326637	0.69	0.315	1.22712e-23	Combined_FB4
Barx1.3	7.48465e-28	-0.53073	0	0.317	1.314e-23	Combined_FB4
Rpl26.2	8.54383e-28	0.419512	0.993	0.878	1.49995e-23	Combined_FB4
Rpl10.1	9.26611e-28	0.437346	0.934	0.728	1.62676e-23	Combined_FB4
Rpl30.1	1.22525e-27	0.410613	0.993	0.864	2.15105e-23	Combined_FB4
Rps4x.1	1.4483e-27	0.42635	0.996	0.881	2.54263e-23	Combined_FB4
Mmp23	1.67495e-27	0.278971	0.318	0.099	2.94054e-23	Combined_FB4
Col6a1.2	1.86572e-27	0.422428	0.927	0.618	3.27546e-23	Combined_FB4
Rpl37.2	2.55184e-27	0.440609	0.996	0.913	4.48001e-23	Combined_FB4
Hmgn3.1	3.38822e-27	0.314772	0.405	0.151	5.94835e-23	Combined_FB4
Rpl36.1	3.40703e-27	0.441941	0.96	0.809	5.98138e-23	Combined_FB4
Klf4.3	5.03467e-27	0.357504	0.704	0.36	8.83887e-23	Combined_FB4
Rpl24.1	5.76567e-27	0.42387	0.982	0.832	1.01222e-22	Combined_FB4
Selenom.2	7.19504e-27	0.347776	0.609	0.293	1.26316e-22	Combined_FB4
Atp2b1.2	1.15231e-26	0.394086	0.595	0.294	2.02299e-22	Combined_FB4
Actn1.2	1.67736e-26	-0.564948	0	0.305	2.94478e-22	Combined_FB4
Rcn1	2.22752e-26	0.314224	0.456	0.187	3.91064e-22	Combined_FB4
Rpl29.1	2.29857e-26	0.40975	0.934	0.751	4.03536e-22	Combined_FB4
Rpl21.1	3.42734e-26	0.426699	0.945	0.793	6.01703e-22	Combined_FB4
Klf3	4.01278e-26	0.293564	0.383	0.141	7.04484e-22	Combined_FB4
Rpl32.1	5.02685e-26	0.424411	0.989	0.907	8.82515e-22	Combined_FB4
Myl9.2	8.69943e-26	-1.56317	0.022	0.327	1.52727e-21	Combined_FB4
Kctd12.2	1.23093e-25	0.300205	0.431	0.167	2.16102e-21	Combined_FB4
Lpar1.1	2.98771e-25	0.348722	0.536	0.251	5.24523e-21	Combined_FB4
Rcn3.2	4.49856e-25	0.371506	0.734	0.414	7.89768e-21	Combined_FB4
Serpinh1.2	5.21162e-25	0.423335	0.945	0.699	9.14951e-21	Combined_FB4
Actg1.1	8.64943e-25	-0.728115	0.496	0.704	1.51849e-20	Combined_FB4
Rpl41.2	1.16852e-24	0.449439	1	0.887	2.05146e-20	Combined_FB4
Tpm2.3	2.90672e-24	-1.94805	0.062	0.357	5.10304e-20	Combined_FB4
Tagln.2	3.12147e-24	-2.4357	0	0.285	5.48006e-20	Combined_FB4
Rpl6.2	3.70386e-24	0.404918	0.974	0.852	6.5025e-20	Combined_FB4
Flna.2	4.77257e-24	-0.861552	0.084	0.381	8.37872e-20	Combined_FB4
Ifitm2.3	5.81473e-24	0.406808	0.912	0.661	1.02083e-19	Combined_FB4
Sparcl1.2	6.38374e-24	-0.774779	0.186	0.479	1.12073e-19	Combined_FB4
Rpl36a.2	6.40801e-24	0.419444	0.891	0.693	1.12499e-19	Combined_FB4
Rplp0.1	7.40148e-24	0.354366	0.978	0.887	1.2994e-19	Combined_FB4
Rps23.1	1.09552e-23	0.393682	0.989	0.84	1.9233e-19	Combined_FB4
Cd81.3	1.35984e-23	0.367897	0.858	0.579	2.38733e-19	Combined_FB4
Peg3	2.78836e-23	0.321692	0.704	0.364	4.89524e-19	Combined_FB4
Scara5.2	3.90102e-23	0.271236	0.42	0.168	6.84863e-19	Combined_FB4
Vcan.3	4.63957e-23	0.382668	0.609	0.32	8.14523e-19	Combined_FB4
Rpl15.2	5.66789e-23	0.400089	0.971	0.805	9.95054e-19	Combined_FB4
Rps19.1	1.02747e-22	0.373059	0.989	0.888	1.80382e-18	Combined_FB4
Cd55.1	1.23168e-22	0.333624	0.423	0.177	2.16234e-18	Combined_FB4
Krtcap2.2	2.4069e-22	0.341443	0.609	0.333	4.22556e-18	Combined_FB4
Fstl1.1	3.34326e-22	0.331178	0.891	0.627	5.86943e-18	Combined_FB4
Rpl27a.1	7.77079e-22	0.379193	0.996	0.862	1.36424e-17	Combined_FB4
Dstn.3	8.01269e-22	-1.10869	0.106	0.383	1.40671e-17	Combined_FB4
Trio	1.03763e-21	0.29454	0.347	0.136	1.82166e-17	Combined_FB4
Gng10	1.37965e-21	0.287235	0.401	0.171	2.42211e-17	Combined_FB4
Rpl31.1	6.13415e-21	0.353469	0.901	0.667	1.07691e-16	Combined_FB4
Rps16.2	7.47399e-21	0.35852	0.989	0.879	1.31213e-16	Combined_FB4
Ugp2	1.61108e-20	0.284255	0.401	0.174	2.82841e-16	Combined_FB4
Csrp1.3	3.13475e-20	-0.615034	0.015	0.265	5.50337e-16	Combined_FB4
Rps17.2	3.25981e-20	0.363739	0.92	0.724	5.72293e-16	Combined_FB4
Cnn2.2	4.27545e-20	-0.427344	0.022	0.274	7.50598e-16	Combined_FB4
Rnasek	4.86805e-20	0.259687	0.376	0.158	8.54635e-16	Combined_FB4
Nfib.2	5.37351e-20	0.346882	0.748	0.454	9.43373e-16	Combined_FB4
Ncam1.1	8.5418e-20	-0.529647	0.044	0.299	1.4996e-15	Combined_FB4
Mcrip1	1.08818e-19	0.257265	0.332	0.132	1.91042e-15	Combined_FB4
Pi15.1	1.57745e-19	0.262072	0.339	0.135	2.76937e-15	Combined_FB4
Tpm4.2	2.73148e-19	-0.419323	0.113	0.379	4.79539e-15	Combined_FB4
Jun.2	4.16306e-19	-0.865736	0.186	0.457	7.30867e-15	Combined_FB4
Lama4	4.63347e-19	0.253483	0.347	0.143	8.13453e-15	Combined_FB4
Rpl22.1	4.77664e-19	0.329833	0.92	0.767	8.38586e-15	Combined_FB4
Selenow.1	5.00264e-19	0.306818	0.686	0.397	8.78264e-15	Combined_FB4
Rps25	1.08593e-18	0.355069	0.934	0.765	1.90647e-14	Combined_FB4
Timp3.3	1.38821e-18	-0.492602	0.08	0.338	2.43714e-14	Combined_FB4
Mxra8.1	1.58749e-18	0.269552	0.482	0.236	2.78699e-14	Combined_FB4
S100a6.3	1.59667e-18	0.373284	0.876	0.6	2.80311e-14	Combined_FB4
Rps9	1.77566e-18	0.312341	0.996	0.92	3.11735e-14	Combined_FB4
Actg2.2	2.08644e-18	-2.12047	0.004	0.23	3.66295e-14	Combined_FB4
Myh11.2	1.12641e-17	-1.49468	0.004	0.222	1.97752e-13	Combined_FB4
Rpl22l1.2	2.32845e-17	0.362876	0.796	0.583	4.08783e-13	Combined_FB4
Ltbp4.1	3.17398e-17	0.289763	0.77	0.508	5.57224e-13	Combined_FB4
Eef1b2.1	3.6434e-17	0.320965	0.872	0.685	6.39635e-13	Combined_FB4
Myl12a	4.08526e-17	-0.3628	0.153	0.41	7.17209e-13	Combined_FB4
Rps5	5.01958e-17	0.305368	0.982	0.898	8.81237e-13	Combined_FB4
Ptch1.3	6.49463e-17	-0.53148	0.062	0.291	1.1402e-12	Combined_FB4
Rps14	7.0398e-17	0.298393	0.982	0.933	1.23591e-12	Combined_FB4
Fosb.2	7.95571e-17	-0.674566	0.091	0.325	1.3967e-12	Combined_FB4
Eln.3	8.30973e-17	0.38363	0.522	0.283	1.45886e-12	Combined_FB4
Hsp90ab1.1	8.71594e-17	-0.438775	0.708	0.842	1.53017e-12	Combined_FB4
Fbln1.3	8.90168e-17	0.267317	0.792	0.513	1.56278e-12	Combined_FB4
Ckb.2	8.95355e-17	-0.88656	0.044	0.267	1.57189e-12	Combined_FB4
Rpl7	1.61029e-16	0.309278	0.927	0.769	2.82703e-12	Combined_FB4
Rpl23a.1	2.45248e-16	0.342615	0.916	0.713	4.30558e-12	Combined_FB4
Hes1.2	3.25477e-16	-0.462821	0.029	0.245	5.71408e-12	Combined_FB4
Rpl18	3.35809e-16	0.306805	0.942	0.821	5.89546e-12	Combined_FB4
Ybx1	5.41049e-16	-0.409156	0.339	0.57	9.49865e-12	Combined_FB4
Ndufa4.2	6.30596e-16	-0.616245	0.328	0.533	1.10707e-11	Combined_FB4
Celf2.1	6.57764e-16	0.285014	0.584	0.336	1.15477e-11	Combined_FB4
Pdlim3.1	7.38127e-16	-0.39934	0.066	0.287	1.29586e-11	Combined_FB4
Calm1.1	1.07458e-15	-0.423261	0.354	0.584	1.88653e-11	Combined_FB4
Rbpms.2	1.49247e-15	-0.403941	0.069	0.289	2.62018e-11	Combined_FB4
H3f3b.1	1.52e-15	-0.485086	0.562	0.728	2.66851e-11	Combined_FB4
Txndc5.1	1.59294e-15	0.258968	0.423	0.216	2.79657e-11	Combined_FB4
Zfhx3.2	2.68729e-15	-0.379608	0.029	0.234	4.7178e-11	Combined_FB4
Rpl10a.1	2.92576e-15	0.311168	0.905	0.731	5.13646e-11	Combined_FB4
Pbx1.1	2.96161e-15	0.255488	0.672	0.4	5.1994e-11	Combined_FB4
Sfr1.1	3.34165e-15	0.307656	0.661	0.429	5.8666e-11	Combined_FB4
Mfap2.2	5.26483e-15	0.311606	0.631	0.4	9.24293e-11	Combined_FB4
Nexn.2	6.90844e-15	-0.388482	0	0.185	1.21285e-10	Combined_FB4
Igfbp6.3	6.94957e-15	-0.687466	0.015	0.208	1.22007e-10	Combined_FB4
Hspa8.1	8.28039e-15	-0.478761	0.504	0.674	1.45371e-10	Combined_FB4
Hnrnpa2b1	8.93168e-15	-0.407779	0.369	0.571	1.56805e-10	Combined_FB4
Btg1	1.03522e-14	-0.392058	0.109	0.334	1.81743e-10	Combined_FB4
Dad1.3	1.23616e-14	0.264009	0.58	0.345	2.1702e-10	Combined_FB4
Itga1.1	1.95633e-14	-0.337452	0	0.179	3.43453e-10	Combined_FB4
Pfn1.2	2.51309e-14	-0.489585	0.35	0.557	4.41198e-10	Combined_FB4
Rpl8.2	2.66459e-14	0.270538	0.956	0.872	4.67796e-10	Combined_FB4
Vcl.1	3.08408e-14	-0.322548	0.015	0.2	5.41442e-10	Combined_FB4
Hspb1.3	4.4084e-14	-0.681295	0.004	0.181	7.73939e-10	Combined_FB4
Ppib.1	4.85561e-14	0.25716	0.763	0.542	8.5245e-10	Combined_FB4
Txn1	5.75857e-14	-0.336562	0.245	0.469	1.01098e-09	Combined_FB4
Hmgn1	6.2496e-14	-0.356766	0.252	0.471	1.09718e-09	Combined_FB4
Col4a1	8.48508e-14	-0.522945	0.285	0.497	1.48964e-09	Combined_FB4
Rpl19	8.52073e-14	0.299907	0.967	0.841	1.4959e-09	Combined_FB4
Rpl5.2	9.32914e-14	0.300545	0.901	0.729	1.63782e-09	Combined_FB4
Ddx5	9.90435e-14	-0.377482	0.409	0.605	1.73881e-09	Combined_FB4
Filip1l.1	1.82056e-13	-0.352455	0.029	0.213	3.19618e-09	Combined_FB4
Fos.2	2.87549e-13	-1.00476	0.369	0.546	5.0482e-09	Combined_FB4
Sfrp1.2	3.66094e-13	-0.63929	0.23	0.423	6.42714e-09	Combined_FB4
Ssr4	4.22407e-13	0.253986	0.464	0.266	7.41578e-09	Combined_FB4
Pmp22.1	4.48915e-13	0.25282	0.584	0.364	7.88115e-09	Combined_FB4
Hsp90b1.1	5.51736e-13	-0.434106	0.431	0.612	9.68628e-09	Combined_FB4
Fermt2.2	5.81613e-13	-0.36999	0.113	0.312	1.02108e-08	Combined_FB4
Ppp1r12a.2	8.61364e-13	-0.383537	0.026	0.2	1.51221e-08	Combined_FB4
Hnrnpk	1.10838e-12	-0.296054	0.263	0.478	1.94586e-08	Combined_FB4
Nr4a1.1	1.34799e-12	-0.465746	0.044	0.223	2.36654e-08	Combined_FB4
Cnn1.3	1.35319e-12	-0.894808	0	0.158	2.37566e-08	Combined_FB4
Bgn.2	1.67889e-12	-0.526992	0.277	0.475	2.94746e-08	Combined_FB4
Gnb2l1.3	2.17538e-12	-0.305581	0.004	0.162	3.8191e-08	Combined_FB4
Ednrb.1	2.33849e-12	-0.418136	0	0.155	4.10545e-08	Combined_FB4
Ran	2.54806e-12	-0.338087	0.131	0.329	4.47338e-08	Combined_FB4
Ccl11.2	3.41216e-12	-0.541726	0.004	0.159	5.99039e-08	Combined_FB4
Tubb5	5.00939e-12	-0.502141	0.27	0.462	8.79449e-08	Combined_FB4
Nfkbia.3	5.03432e-12	-0.667848	0.044	0.215	8.83825e-08	Combined_FB4
Ly6a.3	5.8318e-12	-0.750584	0.015	0.172	1.02383e-07	Combined_FB4
Rpsa	6.03414e-12	0.285616	0.974	0.851	1.05935e-07	Combined_FB4
Zfp36.3	6.87621e-12	-0.98078	0.142	0.325	1.20719e-07	Combined_FB4
Tgfb1i1.1	6.92804e-12	-0.282866	0.062	0.242	1.21629e-07	Combined_FB4
Ier3.3	7.12101e-12	-0.496779	0.007	0.161	1.25016e-07	Combined_FB4
Purb.1	1.00462e-11	-0.275017	0.091	0.278	1.76371e-07	Combined_FB4
Btg2.2	1.11886e-11	-0.530915	0.109	0.292	1.96427e-07	Combined_FB4
Myl6.2	1.34469e-11	-1.23411	0.526	0.633	2.36073e-07	Combined_FB4
Foxf1	1.47878e-11	-0.275837	0.08	0.261	2.59615e-07	Combined_FB4
Gm42418.1	2.58538e-11	0.299135	1	0.879	4.53889e-07	Combined_FB4
Psd.1	2.60226e-11	-0.299978	0.015	0.165	4.56853e-07	Combined_FB4
mt-Nd2.2	2.95348e-11	-0.416484	0.438	0.606	5.18514e-07	Combined_FB4
mt-Atp8.3	4.20507e-11	-0.567524	0.051	0.214	7.38242e-07	Combined_FB4
Anxa1.2	7.23246e-11	-0.320023	0.011	0.155	1.26973e-06	Combined_FB4
Ncl	7.73553e-11	-0.336489	0.255	0.446	1.35805e-06	Combined_FB4
Pitx1.2	8.13343e-11	-0.260836	0.022	0.171	1.4279e-06	Combined_FB4
Gadd45g.2	8.25528e-11	-0.442338	0.015	0.159	1.4493e-06	Combined_FB4
Cped1.1	8.27257e-11	-0.25881	0.047	0.208	1.45233e-06	Combined_FB4
Dek.1	1.38868e-10	-0.339813	0.106	0.277	2.43797e-06	Combined_FB4
Hmgb1.2	1.92141e-10	-0.545812	0.449	0.593	3.37323e-06	Combined_FB4
Svil.1	1.97393e-10	-0.284387	0.077	0.241	3.46543e-06	Combined_FB4
Tuba1b.1	2.41001e-10	-0.432526	0.215	0.392	4.23101e-06	Combined_FB4
Nrp2.3	2.50894e-10	-0.303439	0.033	0.181	4.4047e-06	Combined_FB4
Stmn1.1	2.60074e-10	-0.55054	0.091	0.256	4.56586e-06	Combined_FB4
Junb.1	2.62601e-10	-0.707125	0.277	0.453	4.61023e-06	Combined_FB4
Serbp1	2.69769e-10	-0.293086	0.325	0.505	4.73606e-06	Combined_FB4
Prnp.1	2.95451e-10	-0.255799	0.055	0.211	5.18693e-06	Combined_FB4
Set	3.33792e-10	-0.275317	0.182	0.363	5.86005e-06	Combined_FB4
Snrpf	3.65543e-10	-0.254618	0.142	0.319	6.41748e-06	Combined_FB4
Hnrnpa1.1	4.02686e-10	-0.266589	0.193	0.376	7.06955e-06	Combined_FB4
Hnrnpa3.1	4.0499e-10	-0.273547	0.219	0.407	7.11001e-06	Combined_FB4
Ifrd1.1	4.14112e-10	-0.345391	0.015	0.151	7.27015e-06	Combined_FB4
Gem.1	4.2246e-10	-0.291205	0.026	0.167	7.41671e-06	Combined_FB4
Pdlim7.1	5.34768e-10	-0.297096	0.058	0.211	9.38838e-06	Combined_FB4
H2-D1.3	9.20043e-10	-0.330049	0.022	0.158	1.61523e-05	Combined_FB4
Klf6.2	1.11821e-09	-0.293476	0.069	0.224	1.96313e-05	Combined_FB4
Srsf3	1.16753e-09	-0.264261	0.237	0.415	2.04971e-05	Combined_FB4
Tshz2.1	1.2825e-09	-0.27962	0.106	0.27	2.25156e-05	Combined_FB4
Sfpq	1.47122e-09	-0.255431	0.157	0.329	2.58287e-05	Combined_FB4
Hmgb2.1	1.48797e-09	-0.947872	0.117	0.273	2.61228e-05	Combined_FB4
Bmp4.2	1.77794e-09	-0.34325	0.099	0.253	3.12135e-05	Combined_FB4
Mif	1.85004e-09	-0.345083	0.259	0.421	3.24793e-05	Combined_FB4
mt-Nd1.2	2.10306e-09	-0.406662	0.58	0.721	3.69213e-05	Combined_FB4
Anxa6.1	2.28781e-09	-0.250527	0.164	0.333	4.01648e-05	Combined_FB4
Rpl10-ps3.3	3.98218e-09	-0.449445	0.044	0.178	6.99112e-05	Combined_FB4
Col15a1.1	3.98553e-09	-0.272337	0.029	0.161	6.99699e-05	Combined_FB4
Tmpo	4.10492e-09	-0.254624	0.051	0.193	7.2066e-05	Combined_FB4
Ptms.1	4.53738e-09	-0.332315	0.398	0.543	7.96583e-05	Combined_FB4
Socs3.3	7.29682e-09	-0.4131	0.055	0.191	0.000128103	Combined_FB4
mt-Nd4l.1	9.07405e-09	-0.355941	0.135	0.291	0.000159304	Combined_FB4
Hmgn2.1	1.1463e-08	-0.291526	0.12	0.272	0.000201244	Combined_FB4
Rgs5.1	1.23655e-08	-0.584895	0.058	0.191	0.000217088	Combined_FB4
Id3.2	1.27132e-08	-0.523761	0.212	0.36	0.000223193	Combined_FB4
Tmem176b	1.41641e-08	-0.291505	0.084	0.229	0.000248666	Combined_FB4
Gadd45b.3	1.41818e-08	-0.339102	0.033	0.158	0.000248976	Combined_FB4
Itgb1.2	1.50485e-08	-0.307683	0.339	0.488	0.000264191	Combined_FB4
Basp1.2	2.31704e-08	-0.254567	0.139	0.293	0.000406779	Combined_FB4
Tmem100.3	3.44169e-08	-0.274979	0.044	0.168	0.000604224	Combined_FB4
Fus.1	3.62537e-08	-0.254589	0.219	0.378	0.00063647	Combined_FB4
Thbs1.2	4.24153e-08	-0.495854	0.197	0.345	0.000744643	Combined_FB4
Nbl1.1	5.04538e-08	-0.299038	0.077	0.209	0.000885767	Combined_FB4
Ube2s	5.3921e-08	-0.296054	0.091	0.226	0.000946637	Combined_FB4
Snai2.2	7.75051e-08	-0.274225	0.069	0.197	0.00136068	Combined_FB4
Lpp.2	8.10903e-08	-0.422114	0.19	0.322	0.00142362	Combined_FB4
Rpl9-ps6.3	8.95647e-08	-0.37738	0.069	0.193	0.0015724	Combined_FB4
Cox7a2.1	1.07453e-07	-0.282731	0.328	0.473	0.00188644	Combined_FB4
Col4a2	1.07828e-07	-0.292866	0.179	0.325	0.00189302	Combined_FB4
Atf3.3	1.14417e-07	-0.429941	0.047	0.165	0.00200871	Combined_FB4
Ecm1.3	1.23413e-07	-0.360936	0.058	0.178	0.00216664	Combined_FB4
Ppia.1	1.28213e-07	-0.400409	0.85	0.805	0.00225091	Combined_FB4
H2afz.1	1.55941e-07	-0.561455	0.226	0.361	0.0027377	Combined_FB4
mt-Nd5.1	2.90144e-07	-0.259102	0.157	0.299	0.00509377	Combined_FB4
Sat1.3	3.39035e-07	-0.307827	0.058	0.174	0.0059521	Combined_FB4
Egr1.2	3.86334e-07	-0.569258	0.5	0.611	0.00678248	Combined_FB4
mt-Cytb.1	6.06149e-07	-0.353459	0.712	0.824	0.0106416	Combined_FB4
B2m.1	6.74168e-07	-0.347356	0.19	0.321	0.0118357	Combined_FB4
Tcf4.2	8.26946e-07	-0.336771	0.252	0.386	0.0145179	Combined_FB4
Uqcrq.1	9.82109e-07	-0.25573	0.179	0.31	0.0172419	Combined_FB4
Txnip.1	1.47498e-06	-0.327355	0.12	0.239	0.0258947	Combined_FB4
Nucks1	1.72938e-06	-0.285907	0.157	0.279	0.030361	Combined_FB4
Ier2.1	4.19606e-06	-0.319962	0.241	0.379	0.073666	Combined_FB4
Slc25a4.1	5.55683e-06	-0.305759	0.314	0.432	0.0975557	Combined_FB4
Hspa1a.3	5.6522e-06	-0.601239	0.077	0.177	0.09923	Combined_FB4
Ccn1	6.13759e-06	-0.419185	0.168	0.291	0.107751	Combined_FB4
Atp5k.1	7.00891e-06	-0.277708	0.288	0.402	0.123048	Combined_FB4
H2afv	7.36079e-06	-0.255515	0.157	0.272	0.129226	Combined_FB4
Gapdh.1	8.32433e-06	-0.66095	0.31	0.421	0.146142	Combined_FB4
mt-Nd4.1	8.67745e-06	-0.332588	0.555	0.659	0.152341	Combined_FB4
Calm2.2	1.05339e-05	-0.275106	0.42	0.516	0.184933	Combined_FB4
Igfbp5.3	1.86483e-05	-0.710516	0.193	0.3	0.32739	Combined_FB4
Mt2.1	2.23453e-05	-0.339121	0.095	0.193	0.392294	Combined_FB4
Igfbp7.2	7.11542e-05	-0.614022	0.54	0.552	1	Combined_FB4
Hspa1b.1	7.92707e-05	-0.37895	0.069	0.152	1	Combined_FB4
Mt1.1	0.000241323	-0.677491	0.252	0.333	1	Combined_FB4
Klf2.2	0.000319761	-0.270782	0.084	0.162	1	Combined_FB4
Cox7c.1	0.00144808	-0.268854	0.635	0.641	1	Combined_FB4
Ifitm3.2	0.00145582	-0.308745	0.391	0.449	1	Combined_FB4
Arl6ip1.1	0.00162579	-0.264524	0.102	0.171	1	Combined_FB4
Tmsb4x.2	0.00877425	-0.316378	0.949	0.907	1	Combined_FB4
Cilp	3.81643e-196	1.08549	0.407	0.02	6.70013e-192	Combined_FB5
Mgp.3	4.58228e-163	2.62103	0.978	0.46	8.04465e-159	Combined_FB5
Abca8a	1.30264e-141	0.798093	0.532	0.073	2.28692e-137	Combined_FB5
Hmcn2	1.59448e-126	0.673599	0.401	0.042	2.79928e-122	Combined_FB5
Jam2	9.3144e-126	0.416913	0.308	0.02	1.63524e-121	Combined_FB5
Ms4a4d	1.22411e-121	0.680272	0.538	0.089	2.14905e-117	Combined_FB5
Spock2	8.30498e-115	0.548366	0.388	0.044	1.45802e-110	Combined_FB5
Kcnn3.1	3.44712e-97	0.482601	0.295	0.028	6.05177e-93	Combined_FB5
Pcsk5	6.14111e-95	0.557205	0.394	0.057	1.07813e-90	Combined_FB5
Tmem204	2.10583e-90	0.31671	0.237	0.018	3.69699e-86	Combined_FB5
Igfbp7.3	5.97162e-79	1.12202	0.92	0.519	1.04838e-74	Combined_FB5
Pappa	3.23152e-78	0.51396	0.298	0.038	5.67326e-74	Combined_FB5
Lama2.1	8.14314e-77	0.637226	0.526	0.133	1.42961e-72	Combined_FB5
Fibin.3	6.55612e-76	0.869276	0.635	0.211	1.15099e-71	Combined_FB5
Ramp1	4.9529e-74	0.475731	0.385	0.071	8.69532e-70	Combined_FB5
Pdgfrl	3.79732e-73	0.438926	0.304	0.043	6.66658e-69	Combined_FB5
Adh1.1	1.68232e-69	0.637521	0.51	0.135	2.95348e-65	Combined_FB5
Rps26.3	6.76286e-68	-0.978792	0.817	0.951	1.18729e-63	Combined_FB5
Fxyd6	2.01682e-63	0.53988	0.394	0.088	3.54074e-59	Combined_FB5
Sfrp1.3	1.53333e-62	1.21431	0.769	0.378	2.69192e-58	Combined_FB5
Serping1.3	1.80952e-62	0.913384	0.821	0.401	3.1768e-58	Combined_FB5
Rpl41.3	2.67644e-62	-1.06104	0.715	0.911	4.69875e-58	Combined_FB5
Ecm2	3.18954e-62	0.411582	0.327	0.059	5.59956e-58	Combined_FB5
Lpl.1	2.06953e-60	0.587999	0.369	0.08	3.63327e-56	Combined_FB5
Ifitm3.3	6.79077e-59	0.809457	0.811	0.412	1.19219e-54	Combined_FB5
Dpt.3	1.17328e-58	1.32973	0.779	0.375	2.05981e-54	Combined_FB5
Rnase4.3	6.03586e-56	0.646461	0.651	0.243	1.05966e-51	Combined_FB5
Angptl2	6.12311e-55	0.564656	0.458	0.135	1.07497e-50	Combined_FB5
Galnt15	3.2943e-53	0.33706	0.25	0.04	5.78348e-49	Combined_FB5
Gas6	8.00129e-52	0.443243	0.372	0.092	1.40471e-47	Combined_FB5
Igfbp3.1	5.47415e-51	0.862207	0.327	0.074	9.61041e-47	Combined_FB5
Aspn.3	7.74348e-50	1.04843	0.747	0.391	1.35945e-45	Combined_FB5
Rps29.3	7.11015e-49	-0.928589	0.628	0.89	1.24826e-44	Combined_FB5
Itm2b.2	1.0882e-48	0.716957	0.821	0.494	1.91044e-44	Combined_FB5
App	3.07518e-48	0.552128	0.583	0.231	5.39878e-44	Combined_FB5
Mettl7a1	6.62405e-48	0.281109	0.224	0.036	1.16292e-43	Combined_FB5
Sepp1	6.97447e-48	0.458249	0.327	0.076	1.22444e-43	Combined_FB5
Pdgfra.2	1.03647e-47	0.652027	0.612	0.261	1.81963e-43	Combined_FB5
Ces1d	1.37588e-47	1.24164	0.237	0.042	2.4155e-43	Combined_FB5
Sod3.1	9.47737e-47	0.633934	0.404	0.116	1.66385e-42	Combined_FB5
Klf9.2	1.06267e-46	0.624401	0.535	0.203	1.86562e-42	Combined_FB5
Lamc1.1	2.00973e-46	0.569506	0.567	0.23	3.52829e-42	Combined_FB5
Nid1.1	3.52108e-46	0.618736	0.651	0.3	6.18161e-42	Combined_FB5
Thbs2.3	4.25775e-46	0.660367	0.51	0.191	7.4749e-42	Combined_FB5
Ier3.4	2.90293e-45	0.844483	0.413	0.127	5.09638e-41	Combined_FB5
Nme2.1	1.48429e-44	-0.691036	0.253	0.656	2.60582e-40	Combined_FB5
Gask1b	1.29424e-42	0.272473	0.176	0.025	2.27216e-38	Combined_FB5
Ppia.2	2.14115e-42	-0.857326	0.583	0.828	3.759e-38	Combined_FB5
Ncald	3.23627e-42	0.292057	0.231	0.043	5.68159e-38	Combined_FB5
Dpep1	6.65375e-42	0.439554	0.378	0.111	1.16813e-37	Combined_FB5
Wbp5	1.08647e-41	0.329418	0.231	0.044	1.9074e-37	Combined_FB5
Rpl23a.2	3.52837e-41	-0.706852	0.397	0.756	6.19441e-37	Combined_FB5
Cygb.1	6.41515e-41	0.554839	0.455	0.163	1.12624e-36	Combined_FB5
Col4a2.1	9.13725e-41	0.667329	0.603	0.289	1.60414e-36	Combined_FB5
Ctsl.3	2.21212e-40	0.730743	0.76	0.453	3.88359e-36	Combined_FB5
Rps20.2	3.851e-40	-0.623714	0.824	0.939	6.76082e-36	Combined_FB5
Jun.3	6.93803e-40	1.12914	0.702	0.415	1.21804e-35	Combined_FB5
Bhlhe40	5.63122e-39	0.332126	0.228	0.045	9.88617e-35	Combined_FB5
Gadd45b.4	6.32885e-39	0.720574	0.388	0.128	1.11109e-34	Combined_FB5
Gem.2	6.99935e-39	0.542587	0.407	0.135	1.22881e-34	Combined_FB5
Rpsa.1	1.35047e-38	-0.643043	0.663	0.877	2.37088e-34	Combined_FB5
Rpl27a.2	2.10303e-38	-0.647996	0.699	0.887	3.69208e-34	Combined_FB5
Rps12.2	2.46954e-38	-0.737309	0.712	0.903	4.33552e-34	Combined_FB5
Eln.4	6.34516e-38	1.04626	0.58	0.275	1.11396e-33	Combined_FB5
Rps27a.3	7.2811e-38	-0.742719	0.676	0.891	1.27827e-33	Combined_FB5
Adm	9.91517e-38	0.274838	0.157	0.022	1.74071e-33	Combined_FB5
Rps17.3	1.08201e-36	-0.615664	0.423	0.766	1.89958e-32	Combined_FB5
Serpine2.1	1.94097e-36	0.395165	0.353	0.106	3.40757e-32	Combined_FB5
Col6a3.1	2.08531e-36	0.667906	0.734	0.436	3.66097e-32	Combined_FB5
Actb.3	2.24622e-36	-0.888873	0.769	0.918	3.94347e-32	Combined_FB5
P2ry1	2.34303e-36	0.251196	0.179	0.031	4.11342e-32	Combined_FB5
Sep15	4.53078e-36	0.352736	0.333	0.097	7.95424e-32	Combined_FB5
F2r.1	6.77586e-36	0.3396	0.285	0.075	1.18957e-31	Combined_FB5
Lysmd2	7.40184e-36	0.265259	0.247	0.057	1.29947e-31	Combined_FB5
Chodl	1.03966e-35	0.310064	0.196	0.037	1.82522e-31	Combined_FB5
Bicc1.2	1.06387e-35	0.456088	0.474	0.186	1.86773e-31	Combined_FB5
Angptl1.2	1.60645e-35	0.622159	0.359	0.121	2.82028e-31	Combined_FB5
Rpl10a.2	1.75991e-35	-0.582245	0.442	0.77	3.08969e-31	Combined_FB5
H2-D1.4	1.98482e-35	0.453366	0.391	0.127	3.48455e-31	Combined_FB5
Lgals1.3	2.45396e-35	-0.897505	0.663	0.85	4.30817e-31	Combined_FB5
Spry1	3.17615e-35	0.297749	0.253	0.061	5.57605e-31	Combined_FB5
Emp1.1	3.5453e-35	0.481515	0.535	0.23	6.22413e-31	Combined_FB5
Rpl13.2	8.9079e-35	-0.570205	0.833	0.944	1.56387e-30	Combined_FB5
Mt1.2	1.18207e-34	1.14556	0.593	0.304	2.07524e-30	Combined_FB5
Gas1.3	1.55868e-34	0.611283	0.635	0.326	2.73642e-30	Combined_FB5
Sat1.4	6.62372e-34	0.523814	0.407	0.145	1.16286e-29	Combined_FB5
Bgn.3	1.41328e-33	0.81378	0.708	0.44	2.48115e-29	Combined_FB5
Fth1.2	3.88316e-33	0.632102	0.894	0.793	6.81728e-29	Combined_FB5
Rps11	1.00171e-32	-0.508239	0.67	0.865	1.75861e-28	Combined_FB5
Rps8.3	5.9278e-32	-0.617007	0.853	0.95	1.04068e-27	Combined_FB5
Sgk1	8.55439e-32	0.263701	0.212	0.047	1.50181e-27	Combined_FB5
Rpl39.3	8.93453e-32	-0.599274	0.788	0.938	1.56855e-27	Combined_FB5
Lamb1	9.40877e-32	0.456415	0.478	0.202	1.6518e-27	Combined_FB5
Dusp1.2	9.85161e-32	0.718667	0.558	0.262	1.72955e-27	Combined_FB5
Zbtb20	3.43428e-31	0.466493	0.577	0.28	6.02921e-27	Combined_FB5
Rpl15.3	3.73982e-31	-0.537298	0.593	0.836	6.56562e-27	Combined_FB5
Plod2.2	6.4217e-31	0.441192	0.522	0.238	1.12739e-26	Combined_FB5
Atp5e.1	7.09773e-31	-0.552636	0.321	0.641	1.24608e-26	Combined_FB5
Atp2a2.1	7.15506e-31	0.472319	0.474	0.209	1.25614e-26	Combined_FB5
Rpl37.3	8.48546e-31	-0.569968	0.801	0.93	1.48971e-26	Combined_FB5
Clmp	9.23426e-31	0.392485	0.442	0.18	1.62117e-26	Combined_FB5
Matn2.2	1.09296e-30	0.391806	0.446	0.178	1.9188e-26	Combined_FB5
Rps13.3	2.44637e-30	-0.560816	0.561	0.818	4.29484e-26	Combined_FB5
H2-K1	3.14059e-30	0.334783	0.292	0.087	5.51362e-26	Combined_FB5
Tsc22d3	3.62572e-30	0.386841	0.356	0.123	6.36532e-26	Combined_FB5
Slc12a2	3.86348e-30	0.524102	0.304	0.099	6.78272e-26	Combined_FB5
Nrp1.1	4.85235e-30	0.445228	0.446	0.185	8.51879e-26	Combined_FB5
Cox7c.2	8.31046e-30	-0.634566	0.359	0.665	1.45898e-25	Combined_FB5
Btg2.3	9.2162e-30	0.646025	0.532	0.257	1.618e-25	Combined_FB5
Acta2.4	1.32313e-29	-2.43282	0.09	0.401	2.32289e-25	Combined_FB5
Mif.1	1.55403e-29	-0.547741	0.106	0.436	2.72825e-25	Combined_FB5
Sparcl1.3	1.99913e-29	0.924499	0.679	0.439	3.50967e-25	Combined_FB5
B2m.2	2.22015e-29	0.57071	0.574	0.289	3.8977e-25	Combined_FB5
Cyth3	2.32628e-29	0.379279	0.362	0.133	4.08401e-25	Combined_FB5
Hspa1b.2	2.63722e-29	0.519066	0.359	0.128	4.6299e-25	Combined_FB5
Rps18.2	3.99443e-29	-0.527637	0.66	0.863	7.01261e-25	Combined_FB5
Rpl9.2	7.26281e-29	-0.562042	0.545	0.809	1.27506e-24	Combined_FB5
Hspa1a.4	7.29216e-29	0.658307	0.394	0.15	1.28021e-24	Combined_FB5
Selenow.2	1.08729e-28	-0.535289	0.115	0.444	1.90884e-24	Combined_FB5
Elob.2	1.19496e-28	-0.485374	0.183	0.519	2.09787e-24	Combined_FB5
Rpl29.2	2.87064e-28	-0.479871	0.516	0.786	5.0397e-24	Combined_FB5
Slit3	3.02658e-28	0.308206	0.346	0.122	5.31347e-24	Combined_FB5
Mmp2.1	3.72836e-28	0.514827	0.641	0.364	6.54552e-24	Combined_FB5
Rps19.2	4.64787e-28	-0.504292	0.766	0.907	8.15981e-24	Combined_FB5
Rpl28.2	6.6266e-28	-0.555884	0.644	0.858	1.16337e-23	Combined_FB5
Rpl32.2	9.13823e-28	-0.475951	0.801	0.922	1.60431e-23	Combined_FB5
Icam1	9.32148e-28	0.416291	0.327	0.113	1.63648e-23	Combined_FB5
Crispld2.1	1.15863e-27	0.461122	0.365	0.142	2.0341e-23	Combined_FB5
Mxra8.2	2.16177e-27	0.361671	0.503	0.232	3.79521e-23	Combined_FB5
Sec61g.1	4.6286e-27	-0.499074	0.301	0.618	8.12597e-23	Combined_FB5
Psap	4.981e-27	0.394945	0.641	0.362	8.74465e-23	Combined_FB5
Ier5	5.56751e-27	0.453368	0.337	0.121	9.77432e-23	Combined_FB5
Ndufa4.3	6.15475e-27	-0.705896	0.247	0.542	1.08053e-22	Combined_FB5
Col4a1.1	7.18766e-27	0.649153	0.721	0.461	1.26187e-22	Combined_FB5
Serf2.2	8.32145e-27	-0.523356	0.42	0.693	1.46091e-22	Combined_FB5
Rps10.2	9.12944e-27	-0.478006	0.814	0.916	1.60276e-22	Combined_FB5
Smoc2.1	1.44587e-26	0.493388	0.353	0.133	2.53836e-22	Combined_FB5
Actg1.2	1.48838e-26	-0.625899	0.442	0.711	2.613e-22	Combined_FB5
Rps15a.3	1.58337e-26	-0.494459	0.833	0.945	2.77976e-22	Combined_FB5
Svep1	1.96715e-26	0.315717	0.301	0.103	3.45352e-22	Combined_FB5
Rpl21.2	2.23031e-26	-0.495058	0.535	0.827	3.91553e-22	Combined_FB5
Arpc3.1	3.10699e-26	0.43907	0.397	0.168	5.45463e-22	Combined_FB5
Rps7.2	3.11265e-26	-0.502578	0.699	0.86	5.46456e-22	Combined_FB5
Loxl1.3	3.54005e-26	0.376662	0.5	0.232	6.2149e-22	Combined_FB5
Gsn.3	4.26391e-26	1.18733	0.766	0.552	7.48572e-22	Combined_FB5
Fos.3	4.78235e-26	1.11502	0.705	0.518	8.39589e-22	Combined_FB5
Zeb2.3	5.05575e-26	-0.630935	0.144	0.446	8.87588e-22	Combined_FB5
C1ra	5.51443e-26	0.287269	0.337	0.119	9.68113e-22	Combined_FB5
Ifngr1	5.66397e-26	0.286088	0.253	0.077	9.94367e-22	Combined_FB5
Rhoj	1.0677e-25	0.419761	0.478	0.232	1.87446e-21	Combined_FB5
Txnip.2	1.23279e-25	0.591704	0.452	0.211	2.16428e-21	Combined_FB5
Rpl27.2	2.11666e-25	-0.454041	0.478	0.767	3.716e-21	Combined_FB5
Cyr61	3.31053e-25	0.470398	0.237	0.069	5.81197e-21	Combined_FB5
Rps16.3	3.39266e-25	-0.470647	0.753	0.898	5.95616e-21	Combined_FB5
Tnxb.3	4.00764e-25	0.3756	0.452	0.198	7.03582e-21	Combined_FB5
Lhfp	7.17462e-25	0.371855	0.417	0.186	1.25958e-20	Combined_FB5
Rps28.3	7.30624e-25	-0.519207	0.724	0.923	1.28268e-20	Combined_FB5
Cd302.1	1.13668e-24	0.432903	0.42	0.19	1.99556e-20	Combined_FB5
Pid1	2.6653e-24	0.293059	0.317	0.117	4.67919e-20	Combined_FB5
Ifitm2.4	3.14482e-24	0.454765	0.853	0.663	5.52105e-20	Combined_FB5
Entpd2	4.25557e-24	0.285526	0.34	0.129	7.47108e-20	Combined_FB5
Camk2n1.1	4.57536e-24	0.363204	0.388	0.167	8.03249e-20	Combined_FB5
Ptch1.4	4.6303e-24	-0.579992	0.029	0.296	8.12896e-20	Combined_FB5
Inmt	5.19923e-24	0.522728	0.189	0.049	9.12778e-20	Combined_FB5
Nfkbia.4	6.87389e-24	0.611451	0.413	0.184	1.20678e-19	Combined_FB5
Rpl24.2	7.45355e-24	-0.458846	0.619	0.862	1.30855e-19	Combined_FB5
Cebpd.1	7.48347e-24	0.871795	0.404	0.195	1.3138e-19	Combined_FB5
Fn1.3	1.0781e-23	-0.550637	0.308	0.594	1.89272e-19	Combined_FB5
Rpl37a.3	1.36751e-23	-0.462452	0.833	0.953	2.4008e-19	Combined_FB5
Tnfrsf12a	4.04562e-23	0.304224	0.196	0.053	7.10249e-19	Combined_FB5
Rpl12.2	4.49038e-23	-0.468457	0.532	0.789	7.88332e-19	Combined_FB5
Tmsb10.3	7.96663e-23	-0.535496	0.529	0.77	1.39862e-18	Combined_FB5
Cdkn1c.1	8.94341e-23	-0.758506	0.253	0.512	1.5701e-18	Combined_FB5
Mdk.2	1.04522e-22	-0.563074	0.221	0.496	1.83499e-18	Combined_FB5
Nfkbiz	1.25987e-22	0.345881	0.285	0.102	2.21182e-18	Combined_FB5
Gstm1.3	1.37889e-22	0.368864	0.462	0.221	2.42078e-18	Combined_FB5
Col14a1.4	1.47711e-22	-0.646141	0.147	0.415	2.59322e-18	Combined_FB5
Rpl30.2	3.01289e-22	-0.407739	0.721	0.886	5.28942e-18	Combined_FB5
Tagln.3	3.01814e-22	-2.33077	0.035	0.285	5.29865e-18	Combined_FB5
H3f3a	3.50013e-22	-0.42521	0.513	0.719	6.14483e-18	Combined_FB5
Fmo2.3	3.55451e-22	0.571836	0.487	0.246	6.2403e-18	Combined_FB5
Cst3.1	5.06008e-22	0.747819	0.679	0.467	8.88347e-18	Combined_FB5
Flna.3	6.86224e-22	-0.81297	0.125	0.38	1.20473e-17	Combined_FB5
Junb.2	7.90044e-22	0.870784	0.635	0.424	1.387e-17	Combined_FB5
Naca.1	8.73218e-22	-0.396241	0.455	0.707	1.53302e-17	Combined_FB5
Egr1.3	9.495e-22	0.878205	0.766	0.589	1.66694e-17	Combined_FB5
Rplp0.2	9.79739e-22	-0.405779	0.782	0.903	1.72003e-17	Combined_FB5
Rps24.3	1.19806e-21	-0.3879	0.907	0.966	2.10331e-17	Combined_FB5
Rpl6.3	1.24927e-21	-0.448882	0.724	0.872	2.19321e-17	Combined_FB5
Socs3.4	1.29011e-21	0.577712	0.369	0.165	2.26491e-17	Combined_FB5
Cd47.1	1.6754e-21	0.401029	0.51	0.278	2.94133e-17	Combined_FB5
Htra3.2	4.7256e-21	0.534155	0.481	0.265	8.29626e-17	Combined_FB5
Gm8797	5.54178e-21	0.277152	0.224	0.072	9.72915e-17	Combined_FB5
Stmn1.2	5.93487e-21	-0.705131	0.026	0.264	1.04193e-16	Combined_FB5
Atf5	9.72067e-21	0.261726	0.272	0.099	1.70656e-16	Combined_FB5
Sem1.2	1.3897e-20	-0.393729	0.228	0.505	2.43976e-16	Combined_FB5
mt-Rnr2	1.83034e-20	0.389317	0.24	0.078	3.21335e-16	Combined_FB5
Sptbn1.1	1.96649e-20	0.410467	0.545	0.325	3.45238e-16	Combined_FB5
Ctsb	2.59697e-20	0.349317	0.455	0.235	4.55924e-16	Combined_FB5
Rpl23.3	2.97131e-20	-0.42409	0.843	0.938	5.21643e-16	Combined_FB5
Rpl19.1	3.76695e-20	-0.38894	0.686	0.865	6.61326e-16	Combined_FB5
Errfi1	3.78586e-20	0.295991	0.253	0.089	6.64646e-16	Combined_FB5
Zfp36.4	4.97815e-20	0.961678	0.513	0.295	8.73964e-16	Combined_FB5
Basp1.3	5.17681e-20	-0.39122	0.058	0.302	9.08841e-16	Combined_FB5
Rpl31.2	5.18871e-20	-0.382617	0.449	0.705	9.1093e-16	Combined_FB5
Atp1a2	5.66601e-20	0.296643	0.33	0.14	9.94724e-16	Combined_FB5
Tceal9.3	6.85919e-20	-0.394188	0.205	0.483	1.2042e-15	Combined_FB5
Ybx1.1	7.46184e-20	-0.391797	0.301	0.576	1.31e-15	Combined_FB5
Ncam1.2	1.39522e-19	-0.505607	0.064	0.3	2.44944e-15	Combined_FB5
Tpm2.4	1.41085e-19	-1.86599	0.122	0.355	2.47688e-15	Combined_FB5
Rps6.1	1.46774e-19	-0.375585	0.465	0.715	2.57676e-15	Combined_FB5
Rps23.2	1.68762e-19	-0.403197	0.679	0.865	2.96279e-15	Combined_FB5
Rpl38.3	2.07373e-19	-0.422547	0.647	0.864	3.64065e-15	Combined_FB5
Rpl11.3	2.14791e-19	-0.396553	0.686	0.846	3.77087e-15	Combined_FB5
Atp5k.2	3.12917e-19	-0.429765	0.16	0.414	5.49357e-15	Combined_FB5
Lamp2.1	3.53253e-19	0.325427	0.468	0.247	6.20171e-15	Combined_FB5
Mt2.2	3.55166e-19	0.421375	0.372	0.17	6.2353e-15	Combined_FB5
Rpl3.1	3.58258e-19	-0.377886	0.487	0.719	6.28957e-15	Combined_FB5
Ifitm1.3	3.62007e-19	0.536723	0.519	0.296	6.3554e-15	Combined_FB5
Tshz2.2	4.03585e-19	0.404111	0.449	0.242	7.08533e-15	Combined_FB5
Rps2	4.55717e-19	-0.400492	0.763	0.867	8.00057e-15	Combined_FB5
Ctsk	4.86589e-19	0.252497	0.26	0.098	8.54256e-15	Combined_FB5
Myh11.3	1.04825e-18	-1.48633	0.013	0.224	1.8403e-14	Combined_FB5
Hspg2.1	1.07159e-18	0.346864	0.369	0.172	1.88129e-14	Combined_FB5
Mylk.3	1.23629e-18	-1.51659	0.109	0.331	2.17043e-14	Combined_FB5
Spry2.1	1.47472e-18	0.290816	0.298	0.123	2.58902e-14	Combined_FB5
Gpc3.3	1.54461e-18	-0.454463	0.285	0.537	2.71171e-14	Combined_FB5
Rplp1.2	1.6992e-18	-0.328364	0.962	0.981	2.98312e-14	Combined_FB5
Pkd2	1.69945e-18	0.301294	0.308	0.131	2.98355e-14	Combined_FB5
H19.3	1.7836e-18	-0.596306	0.212	0.492	3.13129e-14	Combined_FB5
Rack1.3	2.32731e-18	-0.369302	0.362	0.65	4.08583e-14	Combined_FB5
Rora	2.77717e-18	0.266242	0.237	0.087	4.8756e-14	Combined_FB5
Xist.1	3.51443e-18	0.403231	0.574	0.313	6.16992e-14	Combined_FB5
Gpx3.2	3.93642e-18	0.674396	0.362	0.178	6.91078e-14	Combined_FB5
Snrpg	4.38823e-18	-0.350797	0.276	0.529	7.70397e-14	Combined_FB5
Dynll1.1	5.93676e-18	-0.425469	0.353	0.599	1.04226e-13	Combined_FB5
Pcolce.2	6.33826e-18	0.557591	0.519	0.328	1.11274e-13	Combined_FB5
Gapdh.2	6.3589e-18	-0.798671	0.186	0.433	1.11637e-13	Combined_FB5
Igfbp6.4	7.21652e-18	0.291676	0.394	0.177	1.26693e-13	Combined_FB5
Rpl34.2	7.57637e-18	-0.391042	0.724	0.884	1.33011e-13	Combined_FB5
Selenom.3	8.36961e-18	-0.434523	0.103	0.334	1.46937e-13	Combined_FB5
Cdo1.1	1.31859e-17	0.350282	0.282	0.115	2.31491e-13	Combined_FB5
Klf2.3	1.32522e-17	0.422048	0.321	0.142	2.32656e-13	Combined_FB5
Pde3a	2.28423e-17	0.261559	0.247	0.095	4.0102e-13	Combined_FB5
Col15a1.2	2.60864e-17	0.368492	0.311	0.138	4.57973e-13	Combined_FB5
Rpl35.3	3.25727e-17	-0.378465	0.647	0.812	5.71847e-13	Combined_FB5
Rps25.1	3.3064e-17	-0.359785	0.59	0.794	5.80471e-13	Combined_FB5
Rpl10.2	3.79781e-17	-0.38407	0.545	0.76	6.66744e-13	Combined_FB5
Snai2.3	4.73525e-17	-0.365608	0.01	0.204	8.3132e-13	Combined_FB5
Atp5g2.1	4.92057e-17	-0.36704	0.205	0.445	8.63855e-13	Combined_FB5
Myl6.3	4.96431e-17	-1.32456	0.51	0.635	8.71533e-13	Combined_FB5
Rplp2.1	5.03348e-17	-0.316293	0.769	0.914	8.83678e-13	Combined_FB5
Rpl5.3	6.5013e-17	-0.351794	0.503	0.762	1.14137e-12	Combined_FB5
Tgfbr3.3	6.55668e-17	0.298814	0.359	0.17	1.15109e-12	Combined_FB5
Pnrc1	1.00872e-16	0.379167	0.42	0.226	1.77091e-12	Combined_FB5
Cxcl12.2	1.11684e-16	0.281355	0.381	0.185	1.96072e-12	Combined_FB5
Tmtc2.1	1.28034e-16	0.285611	0.292	0.127	2.24777e-12	Combined_FB5
mt-Co3.1	1.32908e-16	-0.625826	0.679	0.781	2.33333e-12	Combined_FB5
Tpm1.3	1.46872e-16	-1.49927	0.272	0.465	2.57849e-12	Combined_FB5
Ifrd1.2	2.64375e-16	0.34354	0.295	0.128	4.64137e-12	Combined_FB5
Cox6c.1	2.79458e-16	-0.451279	0.458	0.662	4.90617e-12	Combined_FB5
Clec3b.3	4.10451e-16	0.356639	0.558	0.311	7.20587e-12	Combined_FB5
Tpt1.2	4.91693e-16	-0.376924	0.772	0.914	8.63216e-12	Combined_FB5
Rpl35a.3	5.28485e-16	-0.390959	0.702	0.877	9.27808e-12	Combined_FB5
Actg2.3	6.28796e-16	-2.08206	0.038	0.23	1.10391e-11	Combined_FB5
Rpl36a.3	6.89474e-16	-0.328529	0.484	0.727	1.21044e-11	Combined_FB5
Jund.1	1.59748e-15	0.49476	0.635	0.466	2.80454e-11	Combined_FB5
Cebpb.1	1.76497e-15	0.359903	0.353	0.171	3.09858e-11	Combined_FB5
Mfap4.3	2.20972e-15	0.722507	0.635	0.461	3.87938e-11	Combined_FB5
Rps15.2	2.23293e-15	-0.341696	0.679	0.859	3.92013e-11	Combined_FB5
Rpl26.3	2.25022e-15	-0.321528	0.744	0.899	3.95048e-11	Combined_FB5
Marcks.3	2.75298e-15	-0.498095	0.327	0.535	4.83313e-11	Combined_FB5
Hmgn2.2	2.84603e-15	-0.370458	0.077	0.277	4.99649e-11	Combined_FB5
Rps9.1	2.87707e-15	-0.305178	0.859	0.931	5.05098e-11	Combined_FB5
Sqstm1.1	3.07443e-15	0.430402	0.346	0.174	5.39748e-11	Combined_FB5
Spon2.2	3.90004e-15	0.52498	0.413	0.236	6.84692e-11	Combined_FB5
Ier2.2	5.19273e-15	0.540434	0.538	0.354	9.11635e-11	Combined_FB5
Fbln2.2	5.59877e-15	0.353172	0.298	0.14	9.8292e-11	Combined_FB5
Atp5g1.1	5.67023e-15	-0.331531	0.154	0.37	9.95466e-11	Combined_FB5
Cox4i1.1	7.33632e-15	-0.373661	0.503	0.705	1.28796e-10	Combined_FB5
Npm1.1	8.11467e-15	-0.36168	0.474	0.666	1.42461e-10	Combined_FB5
Ptma.4	8.13158e-15	-0.65581	0.792	0.803	1.42758e-10	Combined_FB5
Barx1.4	9.18047e-15	-0.36341	0.106	0.311	1.61172e-10	Combined_FB5
Nap1l1	9.99793e-15	-0.312161	0.228	0.451	1.75524e-10	Combined_FB5
Rps4x.2	1.07783e-14	-0.334894	0.808	0.896	1.89224e-10	Combined_FB5
Nr4a1.2	1.17286e-14	0.532357	0.369	0.197	2.05908e-10	Combined_FB5
Rps21.3	1.38067e-14	-0.319868	0.875	0.946	2.42391e-10	Combined_FB5
Rps3a1.2	1.41592e-14	-0.307182	0.875	0.94	2.48578e-10	Combined_FB5
Rps5.1	1.60202e-14	-0.315848	0.833	0.91	2.8125e-10	Combined_FB5
Sema3c.2	2.39243e-14	-0.338575	0.058	0.248	4.20016e-10	Combined_FB5
Atpif1.1	2.75894e-14	-0.336826	0.256	0.47	4.8436e-10	Combined_FB5
Serpinf1.3	2.81488e-14	0.416727	0.34	0.171	4.9418e-10	Combined_FB5
Mmp14	3.11877e-14	0.313274	0.446	0.258	5.47531e-10	Combined_FB5
Ddx3x	3.15132e-14	0.324197	0.458	0.276	5.53245e-10	Combined_FB5
Rpl18a.2	4.57639e-14	-0.333109	0.753	0.87	8.0343e-10	Combined_FB5
Eef1b2.2	4.93036e-14	-0.303118	0.519	0.714	8.65575e-10	Combined_FB5
Pfn1.3	4.95101e-14	-0.465294	0.372	0.558	8.69199e-10	Combined_FB5
Igf2.2	5.69416e-14	-0.423249	0.109	0.311	9.99667e-10	Combined_FB5
Ccl11.3	6.27686e-14	0.608203	0.288	0.135	1.10197e-09	Combined_FB5
Cxcl1	6.64431e-14	0.426782	0.199	0.075	1.16647e-09	Combined_FB5
Cavin3.3	6.93855e-14	-0.289813	0.071	0.261	1.21813e-09	Combined_FB5
Col6a1.3	1.42974e-13	0.388194	0.795	0.627	2.51005e-09	Combined_FB5
H2afz.2	1.99775e-13	-0.710975	0.183	0.367	3.50726e-09	Combined_FB5
Dpysl2	2.3589e-13	0.274622	0.304	0.152	4.14128e-09	Combined_FB5
Rpl18.1	2.83343e-13	-0.278398	0.721	0.839	4.97436e-09	Combined_FB5
Hnrnpa1.2	3.10741e-13	-0.288925	0.176	0.379	5.45538e-09	Combined_FB5
Celf2.2	3.20293e-13	0.357835	0.51	0.34	5.62306e-09	Combined_FB5
Atp5j2.1	3.82538e-13	-0.316159	0.253	0.458	6.71583e-09	Combined_FB5
Srsf3.1	3.85443e-13	-0.265126	0.212	0.419	6.76683e-09	Combined_FB5
Ubc	4.33573e-13	0.432882	0.593	0.427	7.61181e-09	Combined_FB5
Slc38a2	4.39953e-13	0.437967	0.484	0.319	7.72382e-09	Combined_FB5
Lrp1.1	4.78791e-13	0.308098	0.449	0.277	8.40566e-09	Combined_FB5
Tnc.1	5.21456e-13	0.367807	0.234	0.104	9.15468e-09	Combined_FB5
Cnn2.3	5.67608e-13	-0.318756	0.087	0.271	9.96492e-09	Combined_FB5
Rpl10-ps3.4	6.62099e-13	0.349189	0.317	0.156	1.16238e-08	Combined_FB5
Col1a1.3	6.64421e-13	-1.07765	0.827	0.798	1.16646e-08	Combined_FB5
Ltbp4.2	7.19431e-13	0.371418	0.673	0.514	1.26303e-08	Combined_FB5
Atp5mpl.1	9.56494e-13	-0.301988	0.131	0.325	1.67922e-08	Combined_FB5
mt-Atp8.4	1.02651e-12	0.699485	0.337	0.191	1.80214e-08	Combined_FB5
Atp5md.1	1.07588e-12	-0.334808	0.215	0.412	1.88882e-08	Combined_FB5
Pitx1.3	1.25234e-12	-0.267421	0.019	0.173	2.19861e-08	Combined_FB5
Rpl7a	1.30583e-12	-0.265317	0.49	0.703	2.29252e-08	Combined_FB5
Hmgb1.3	1.53878e-12	-0.586417	0.455	0.594	2.70149e-08	Combined_FB5
Ednrb.2	1.69347e-12	-0.407286	0.01	0.156	2.97306e-08	Combined_FB5
Ran.1	2.19687e-12	-0.320887	0.144	0.33	3.85683e-08	Combined_FB5
Actn1.3	2.6756e-12	-0.371883	0.119	0.298	4.69728e-08	Combined_FB5
Foxf1.1	2.83128e-12	-0.26959	0.087	0.262	4.97059e-08	Combined_FB5
Cox8a.1	4.52117e-12	-0.437523	0.458	0.625	7.93737e-08	Combined_FB5
Islr.1	5.17845e-12	0.325308	0.385	0.232	9.09128e-08	Combined_FB5
Cd248.3	5.23455e-12	-0.320333	0.109	0.286	9.18977e-08	Combined_FB5
Rpl9-ps6.4	5.3834e-12	0.265834	0.337	0.171	9.4511e-08	Combined_FB5
Cdkn1a	5.39893e-12	0.25575	0.202	0.085	9.47836e-08	Combined_FB5
Rpl8.3	6.8077e-12	-0.26223	0.756	0.888	1.19516e-07	Combined_FB5
Cfl1.2	8.51889e-12	-0.304934	0.314	0.495	1.49558e-07	Combined_FB5
Gnas.2	1.07211e-11	-0.31967	0.644	0.791	1.8822e-07	Combined_FB5
Ubb.1	1.19592e-11	0.368502	0.833	0.764	2.09955e-07	Combined_FB5
Set.1	1.24914e-11	-0.274703	0.179	0.366	2.19299e-07	Combined_FB5
Ppp1r15a	1.41184e-11	0.360173	0.304	0.166	2.47862e-07	Combined_FB5
Foxp2.1	1.43985e-11	-0.268425	0.083	0.252	2.5278e-07	Combined_FB5
Cnn1.4	1.7369e-11	-0.873114	0.019	0.158	3.0493e-07	Combined_FB5
Rpl36al	1.83759e-11	-0.256969	0.381	0.581	3.22608e-07	Combined_FB5
Ndufc1.1	2.1577e-11	-0.277225	0.179	0.363	3.78806e-07	Combined_FB5
Rps27.2	2.17326e-11	-0.295914	0.692	0.873	3.81537e-07	Combined_FB5
Ranbp1	2.19518e-11	-0.285493	0.122	0.294	3.85386e-07	Combined_FB5
Fau.2	2.56342e-11	-0.263729	0.744	0.892	4.50034e-07	Combined_FB5
Atf3.4	3.13895e-11	0.292503	0.288	0.145	5.51074e-07	Combined_FB5
Ccl2	3.43119e-11	0.430204	0.157	0.058	6.0238e-07	Combined_FB5
Psd.2	3.49125e-11	-0.28613	0.026	0.166	6.12924e-07	Combined_FB5
Hmgn1.1	4.89634e-11	-0.278423	0.282	0.471	8.59601e-07	Combined_FB5
Snrpd2.1	7.09932e-11	-0.275172	0.176	0.353	1.24636e-06	Combined_FB5
Hmgb2.2	7.60058e-11	-0.995015	0.119	0.275	1.33436e-06	Combined_FB5
Rpl7.1	7.92866e-11	-0.250153	0.663	0.791	1.39196e-06	Combined_FB5
Uqcr11.1	7.9813e-11	-0.333227	0.173	0.345	1.4012e-06	Combined_FB5
Pdlim3.2	9.35898e-11	-0.297751	0.119	0.285	1.64306e-06	Combined_FB5
Scd2.1	3.1551e-10	-0.277194	0.199	0.373	5.53909e-06	Combined_FB5
Ndufb1-ps.1	3.79292e-10	-0.266338	0.167	0.335	6.65886e-06	Combined_FB5
Rgs5.2	4.12025e-10	-0.523078	0.051	0.193	7.2335e-06	Combined_FB5
Atp5o.1	4.80602e-10	-0.267976	0.176	0.34	8.43745e-06	Combined_FB5
Mfap5.4	5.12595e-10	-0.648665	0.378	0.492	8.99911e-06	Combined_FB5
Adamts1.1	5.4443e-10	0.250572	0.378	0.225	9.55801e-06	Combined_FB5
Lpp.3	9.55832e-10	-0.414505	0.173	0.325	1.67806e-05	Combined_FB5
Thbs1.3	1.00914e-09	0.744087	0.458	0.324	1.77165e-05	Combined_FB5
Dcn.4	1.11502e-09	0.491603	0.865	0.696	1.95752e-05	Combined_FB5
Itga1.2	1.1757e-09	-0.263385	0.045	0.177	2.06406e-05	Combined_FB5
Tnfaip6	1.23453e-09	0.579456	0.186	0.082	2.16734e-05	Combined_FB5
Cyb5a	1.28077e-09	0.281424	0.394	0.255	2.24852e-05	Combined_FB5
Tmpo.1	1.29338e-09	-0.258136	0.058	0.194	2.27066e-05	Combined_FB5
Nr2f2.2	1.30835e-09	-0.264225	0.135	0.292	2.29694e-05	Combined_FB5
Pik3r1	1.30864e-09	0.268448	0.356	0.217	2.29745e-05	Combined_FB5
Tubb5.1	1.36552e-09	-0.441163	0.308	0.461	2.39731e-05	Combined_FB5
Col1a2.4	1.43602e-09	-0.878091	0.817	0.782	2.52107e-05	Combined_FB5
Uqcr10.1	2.90497e-09	-0.286354	0.256	0.415	5.09996e-05	Combined_FB5
Cox7a2.2	3.12354e-09	-0.284986	0.321	0.475	5.48368e-05	Combined_FB5
Col6a2.3	3.19276e-09	0.256507	0.792	0.648	5.60521e-05	Combined_FB5
Tppp3.2	3.24829e-09	0.284672	0.282	0.158	5.70271e-05	Combined_FB5
Nexn.3	4.48767e-09	-0.300953	0.054	0.182	7.87855e-05	Combined_FB5
Palld.1	5.0724e-09	-0.272262	0.144	0.292	8.90511e-05	Combined_FB5
Myl9.3	5.34764e-09	-1.30162	0.189	0.316	9.38831e-05	Combined_FB5
Lum.4	6.58206e-09	0.335026	0.718	0.547	0.000115555	Combined_FB5
Cox6b1.1	6.74611e-09	-0.250441	0.272	0.434	0.000118435	Combined_FB5
Hpgd.3	7.80387e-09	-0.316965	0.061	0.189	0.000137005	Combined_FB5
Col6a5.2	9.78055e-09	-0.347704	0.058	0.181	0.000171707	Combined_FB5
Ptn.4	1.19147e-08	0.475902	0.474	0.33	0.000209175	Combined_FB5
Slc25a4.2	1.42169e-08	-0.301996	0.272	0.437	0.000249592	Combined_FB5
Ccdc34	1.65593e-08	-0.267486	0.093	0.226	0.000290715	Combined_FB5
Vim.2	2.67828e-08	0.385723	0.686	0.588	0.000470199	Combined_FB5
Tmsb4x.3	2.95219e-08	-0.348117	0.881	0.912	0.000518286	Combined_FB5
Cald1.4	5.36986e-08	-0.74078	0.385	0.499	0.000942732	Combined_FB5
Higd1a.2	5.43733e-08	-0.297148	0.167	0.311	0.000954578	Combined_FB5
Gadd45g.3	6.5731e-08	0.354916	0.25	0.14	0.00115397	Combined_FB5
Igfbp5.4	6.62115e-08	-0.717848	0.17	0.303	0.00116241	Combined_FB5
Thbs4.1	1.08402e-07	0.523934	0.228	0.129	0.0019031	Combined_FB5
Ccdc80.1	1.42948e-07	0.327815	0.33	0.218	0.0025096	Combined_FB5
Ube2s.1	1.70208e-07	-0.278456	0.106	0.227	0.00298817	Combined_FB5
mt-Atp6.1	3.57113e-07	-0.299878	0.625	0.708	0.00626948	Combined_FB5
Anxa5.1	5.33184e-07	0.256513	0.494	0.389	0.00936058	Combined_FB5
Fosb.3	7.04622e-07	0.459418	0.407	0.3	0.0123703	Combined_FB5
Id3.3	9.00698e-07	0.453918	0.446	0.341	0.0158126	Combined_FB5
Nucks1.1	1.01422e-06	-0.256645	0.157	0.28	0.0178057	Combined_FB5
Fbln1.4	1.47471e-06	0.450084	0.599	0.527	0.0258899	Combined_FB5
Dstn.4	1.90498e-06	-0.856975	0.279	0.371	0.0334438	Combined_FB5
Ddx5.1	2.99642e-06	0.252452	0.657	0.586	0.0526052	Combined_FB5
Tuba1b.2	4.87038e-06	-0.333619	0.272	0.389	0.0855045	Combined_FB5
Cav1.2	6.30618e-06	-0.261679	0.163	0.275	0.110711	Combined_FB5
Kcnq1ot1	3.00027e-05	-0.259528	0.199	0.303	0.526728	Combined_FB5
Ppp1r12a.3	3.50427e-05	-0.253053	0.103	0.195	0.615209	Combined_FB5
Dlk1.4	4.31485e-05	-0.39933	0.304	0.413	0.757516	Combined_FB5
Hes1.3	0.000175019	0.358932	0.298	0.224	1	Combined_FB5
mt-Nd4l.2	0.000275915	0.431276	0.337	0.275	1	Combined_FB5
Peg3.1	0.000390254	-0.272213	0.311	0.395	1	Combined_FB5
Csrp1.4	0.000415263	-0.356583	0.179	0.253	1	Combined_FB5
Mest.3	0.000624114	-0.258562	0.167	0.247	1	Combined_FB5
Crip1.2	0.00196044	-0.323486	0.343	0.435	1	Combined_FB5
Nop58	0.00342869	0.268	0.234	0.179	1	Combined_FB5
Tff1	0.00346896	0.264759	0.365	0.315	1	Combined_FB5
Pcolce2	3.59942e-296	1.35485	0.789	0.062	6.31914e-292	Combined_FB6
Ly6a.4	6.11263e-277	2.12464	0.894	0.107	1.07313e-272	Combined_FB6
Ly6c1	8.75042e-268	1.44339	0.774	0.07	1.53622e-263	Combined_FB6
Igfbp6.5	3.394e-226	1.88671	0.898	0.143	5.9585e-222	Combined_FB6
Anxa1.3	1.21936e-221	1.18457	0.792	0.097	2.14072e-217	Combined_FB6
Rpl10-ps3.5	1.20932e-205	1.57017	0.808	0.122	2.12308e-201	Combined_FB6
C3	1.05879e-204	1.41937	0.702	0.078	1.85881e-200	Combined_FB6
Rpl9-ps6.5	8.9911e-198	1.38802	0.834	0.137	1.57848e-193	Combined_FB6
Ecm1.4	1.37861e-191	1.29894	0.8	0.124	2.42029e-187	Combined_FB6
mt-Atp8.5	5.38503e-181	1.65701	0.83	0.157	9.45396e-177	Combined_FB6
Pi16.1	2.14715e-176	1.84966	0.713	0.102	3.76953e-172	Combined_FB6
Clec3b.4	8.84722e-173	2.15453	0.958	0.285	1.55322e-168	Combined_FB6
Fez1	3.00066e-160	0.492482	0.392	0.024	5.26796e-156	Combined_FB6
Thy1	1.27267e-157	0.767294	0.494	0.045	2.23429e-153	Combined_FB6
Rnase4.4	2.07563e-152	1.16619	0.913	0.229	3.64397e-148	Combined_FB6
Efemp1.1	1.02848e-142	1.09911	0.747	0.147	1.8056e-138	Combined_FB6
Inmt.1	8.93718e-139	1.23761	0.411	0.034	1.56901e-134	Combined_FB6
Gnb2l1.4	1.05353e-137	0.756198	0.687	0.112	1.84959e-133	Combined_FB6
Sep15.1	2.82488e-137	0.592733	0.596	0.081	4.95935e-133	Combined_FB6
Serpinf1.4	1.72782e-133	1.04141	0.728	0.145	3.03336e-129	Combined_FB6
Prkcdbp	2.93213e-130	0.667812	0.54	0.071	5.14765e-126	Combined_FB6
Ctsh	1.57598e-127	0.613154	0.438	0.045	2.76679e-123	Combined_FB6
Sod3.2	1.18551e-125	0.824843	0.626	0.103	2.08129e-121	Combined_FB6
Sepw1	8.29913e-123	0.482959	0.566	0.08	1.457e-118	Combined_FB6
Serping1.4	1.33368e-122	1.52014	0.947	0.397	2.34141e-118	Combined_FB6
Nbl1.2	5.90954e-122	0.937962	0.732	0.161	1.03748e-117	Combined_FB6
Dpp4	3.92967e-121	0.423627	0.317	0.021	6.89893e-117	Combined_FB6
Selm	1.54244e-119	0.562886	0.536	0.075	2.7079e-115	Combined_FB6
1700019D03Rik	2.80551e-119	0.359847	0.291	0.017	4.92535e-115	Combined_FB6
Gsn.4	6.75727e-119	2.13032	0.981	0.539	1.18631e-114	Combined_FB6
Mustn1	1.40121e-115	0.691686	0.566	0.089	2.45996e-111	Combined_FB6
Gm8797.1	9.44043e-114	0.488472	0.464	0.057	1.65736e-109	Combined_FB6
Scara5.3	3.01649e-106	0.776871	0.675	0.149	5.29575e-102	Combined_FB6
Dbp	4.6194e-104	0.489699	0.34	0.032	8.10981e-100	Combined_FB6
Sfrp4	2.19283e-101	1.24054	0.374	0.042	3.84974e-97	Combined_FB6
Lrrn4cl	3.05804e-101	0.414867	0.34	0.033	5.3687e-97	Combined_FB6
Crip2.1	5.06896e-101	0.760696	0.642	0.142	8.89906e-97	Combined_FB6
Sepp1.1	2.25334e-99	0.619246	0.468	0.069	3.95596e-95	Combined_FB6
Tnxb.4	7.27201e-99	0.812657	0.725	0.182	1.27667e-94	Combined_FB6
Vim.3	1.48925e-96	1.1964	0.97	0.568	2.61452e-92	Combined_FB6
Rpl41.4	6.81764e-96	-1.72035	0.46	0.927	1.1969e-91	Combined_FB6
Gstm1.4	1.11135e-95	0.933658	0.717	0.205	1.95109e-91	Combined_FB6
Cd34.3	5.01665e-95	0.898587	0.898	0.337	8.80722e-91	Combined_FB6
Itm2b.3	1.34428e-94	1.02836	0.94	0.49	2.36002e-90	Combined_FB6
Mgst1	3.27967e-92	0.593138	0.513	0.092	5.75779e-88	Combined_FB6
Emilin2	4.50405e-92	0.372952	0.306	0.029	7.90732e-88	Combined_FB6
Ifi27l2a.2	1.34161e-90	1.20363	0.694	0.195	2.35533e-86	Combined_FB6
Slc43a3	5.8132e-90	0.684843	0.551	0.112	1.02056e-85	Combined_FB6
Ackr4	9.04661e-90	0.540235	0.317	0.033	1.58822e-85	Combined_FB6
Cd9.2	4.20628e-89	0.926706	0.725	0.219	7.38454e-85	Combined_FB6
Gstp1	1.93964e-88	0.526437	0.525	0.1	3.40523e-84	Combined_FB6
Cadm3	7.67905e-88	0.387615	0.298	0.029	1.34813e-83	Combined_FB6
C1ra.1	2.19577e-87	0.618959	0.54	0.107	3.8549e-83	Combined_FB6
Nov	3.93626e-86	0.366654	0.226	0.015	6.9105e-82	Combined_FB6
Timp2.1	6.08339e-86	0.934639	0.906	0.397	1.068e-81	Combined_FB6
Serpinb6a.2	2.3698e-85	0.578089	0.672	0.171	4.16042e-81	Combined_FB6
Dkk2	9.11044e-85	0.939693	0.445	0.079	1.59943e-80	Combined_FB6
Ackr3	9.91731e-84	0.788771	0.487	0.096	1.74108e-79	Combined_FB6
Procr	5.32812e-82	0.509126	0.385	0.056	9.35404e-78	Combined_FB6
H2-D1.5	6.20592e-82	0.773793	0.551	0.119	1.08951e-77	Combined_FB6
mt-Nd4l.3	1.24974e-81	1.0563	0.725	0.247	2.19404e-77	Combined_FB6
S100a6.4	2.36373e-81	1.26946	0.962	0.594	4.14976e-77	Combined_FB6
Htra3.3	2.80642e-81	0.793839	0.762	0.247	4.92695e-77	Combined_FB6
Arl6ip5	2.03818e-79	0.350647	0.313	0.037	3.57824e-75	Combined_FB6
Selenbp1	1.13883e-77	0.510535	0.426	0.075	1.99933e-73	Combined_FB6
C4b	1.98359e-77	0.42239	0.196	0.012	3.48239e-73	Combined_FB6
Tspo	7.36819e-76	0.588631	0.506	0.11	1.29356e-71	Combined_FB6
Cfh	1.15075e-75	0.53673	0.472	0.093	2.02027e-71	Combined_FB6
Dcn.5	1.87737e-75	1.15066	1	0.688	3.29592e-71	Combined_FB6
Epdr1	3.16449e-74	0.318224	0.264	0.027	5.55559e-70	Combined_FB6
Gnpnat1	1.63309e-72	0.397225	0.306	0.04	2.86705e-68	Combined_FB6
Apbb1ip	1.15209e-71	0.269246	0.219	0.018	2.02261e-67	Combined_FB6
Efhd1	5.24514e-71	0.27945	0.189	0.013	9.20836e-67	Combined_FB6
Selk	3.17432e-70	0.382796	0.362	0.058	5.57284e-66	Combined_FB6
Ephx1	5.9312e-70	0.319361	0.249	0.026	1.04128e-65	Combined_FB6
Hn1	2.30836e-69	0.313577	0.26	0.029	4.05256e-65	Combined_FB6
Gngt2	3.65046e-69	0.259041	0.208	0.017	6.40874e-65	Combined_FB6
Rps29.4	8.68717e-69	-1.49029	0.77	0.876	1.52512e-64	Combined_FB6
Txnip.3	1.0503e-68	0.889973	0.634	0.201	1.8439e-64	Combined_FB6
Tprg	3.88391e-68	0.257313	0.2	0.016	6.81859e-64	Combined_FB6
Lmo2	4.54123e-68	0.329792	0.23	0.022	7.97258e-64	Combined_FB6
Lims2	1.31838e-67	0.317405	0.279	0.035	2.31454e-63	Combined_FB6
H2-T23	1.8547e-67	0.314363	0.242	0.025	3.25612e-63	Combined_FB6
Aes	4.73852e-67	0.314301	0.287	0.037	8.31894e-63	Combined_FB6
Nr1d1	1.25587e-66	0.296422	0.234	0.024	2.20481e-62	Combined_FB6
Ang	1.01152e-65	0.288535	0.238	0.025	1.77583e-61	Combined_FB6
Postn.3	2.47444e-65	1.18985	0.623	0.202	4.34413e-61	Combined_FB6
Capg	5.21576e-65	0.330332	0.275	0.035	9.15679e-61	Combined_FB6
Figf	1.29091e-64	0.298333	0.215	0.02	2.26631e-60	Combined_FB6
Anxa3	4.21043e-63	0.517673	0.328	0.054	7.39184e-59	Combined_FB6
Ebf1.2	2.97612e-62	0.634923	0.623	0.193	5.22488e-58	Combined_FB6
Ptgs1	4.29519e-61	0.430233	0.385	0.076	7.54064e-57	Combined_FB6
C1s1.3	4.52434e-61	0.598269	0.551	0.159	7.94293e-57	Combined_FB6
Npdc1	6.15268e-61	0.40572	0.43	0.093	1.08016e-56	Combined_FB6
Rps12-ps3	1.02688e-60	0.253346	0.223	0.024	1.80279e-56	Combined_FB6
Crip1.3	2.05863e-60	1.07105	0.83	0.398	3.61414e-56	Combined_FB6
Cd248.4	4.52624e-60	0.774093	0.66	0.243	7.94627e-56	Combined_FB6
Rpl35a.4	6.38486e-60	-1.05264	0.668	0.877	1.12093e-55	Combined_FB6
Aebp1.1	2.03168e-59	0.700624	0.679	0.253	3.56681e-55	Combined_FB6
Rack1.4	6.49591e-59	-0.909365	0.091	0.666	1.14042e-54	Combined_FB6
Plxdc2.1	3.52332e-58	0.529235	0.528	0.149	6.18554e-54	Combined_FB6
Gm10076	3.92787e-58	0.871614	0.853	0.592	6.89576e-54	Combined_FB6
C1qtnf1	8.04348e-58	0.259349	0.215	0.024	1.41211e-53	Combined_FB6
Fbln2.3	1.2346e-57	0.546696	0.494	0.128	2.16746e-53	Combined_FB6
Cpq	2.60604e-57	0.411262	0.438	0.102	4.57517e-53	Combined_FB6
Zfp385a	2.69166e-57	0.393647	0.328	0.059	4.72548e-53	Combined_FB6
Tppp3.3	1.00308e-56	0.623565	0.521	0.142	1.76101e-52	Combined_FB6
Fth1.3	1.93901e-56	0.875386	0.947	0.79	3.40412e-52	Combined_FB6
Uba52.1	8.65895e-56	0.80348	0.815	0.476	1.52017e-51	Combined_FB6
Shfm1	1.61924e-55	0.319604	0.343	0.063	2.84273e-51	Combined_FB6
[truncated: 5,466 more rows]
