# Supplementary material for: Decoding spatiotemporal transcriptional dynamics and epithelial fibroblast crosstalk during gastroesophageal junction development through single cell analysis
Source: Nat Commun. 2024 Apr 9;15:3064. doi: 10.1038/s41467-024-47173-z (PMC11004180; doi:10.1038/s41467-024-47173-z)
Supplement: Supplementary file 9 — Supplementary Data 6 [file 41467_2024_47173_MOESM9_ESM.xlsx]

## Sheet: Fig4c_ErrorBar_statistics
Related to Figure 4c. Data distribution and error bar metrics which includes standard deviation (SD), standard error of mean (SEM), confidence interval (CI) 95%, and quartile (Q) values for genes Rspo3 and Dkk2.
Tissue_type	tp	Cell_type	data_type	Rspo3	Dkk2
Esophagus	E15_Eso	Stroma	mean	0.105856	0.0427928
Esophagus	E19_Eso	Stroma	mean	0.021767	0.00768246
Esophagus	Pup_Eso	Stroma	mean	0.213873	0.017341
Esophagus	Adult_Eso	Stroma	mean	0.0697674	0.82392
Stomach	E15_Sto	Stroma	mean	0.0870488	0.161359
Stomach	E19_Sto	Stroma	mean	0.075406	0.12877
Stomach	Pup_Sto	Stroma	mean	0.193717	0.0366492
Stomach	Adult_Sto	Stroma	mean	0.056338	0.140845
Esophagus	E15_Eso	Stroma	SD	0.391861	0.285808
Esophagus	E19_Eso	Stroma	SD	0.170331	0.100982
Esophagus	Pup_Eso	Stroma	SD	0.48875	0.130918
Esophagus	Adult_Eso	Stroma	SD	0.343879	1.42671
Stomach	E15_Sto	Stroma	SD	0.317674	0.491928
Stomach	E19_Sto	Stroma	SD	0.297294	0.503999
Stomach	Pup_Sto	Stroma	SD	0.551708	0.214518
Stomach	Adult_Sto	Stroma	SD	0.285592	0.771962
Esophagus	E15_Eso	Stroma	SEM	0.0185969	0.0135638
Esophagus	E19_Eso	Stroma	SEM	0.00609494	0.00361341
Esophagus	Pup_Eso	Stroma	SEM	0.0371589	0.00995348
Esophagus	Adult_Eso	Stroma	SEM	0.0140154	0.0581483
Stomach	E15_Sto	Stroma	SEM	0.0146377	0.0226668
Stomach	E19_Sto	Stroma	SEM	0.0101259	0.0171663
Stomach	Pup_Sto	Stroma	SEM	0.0399202	0.015522
Stomach	Adult_Sto	Stroma	SEM	0.0151577	0.0409715
Esophagus	E15_Eso	Stroma	CI_95_low	0.069406	0.0162077
Esophagus	E19_Eso	Stroma	CI_95_low	0.00982089	0.000600172
Esophagus	Pup_Eso	Stroma	CI_95_low	0.141041	-0.00216777
Esophagus	Adult_Eso	Stroma	CI_95_low	0.0422972	0.70995
Stomach	E15_Sto	Stroma	CI_95_low	0.058359	0.116932
Stomach	E19_Sto	Stroma	CI_95_low	0.0555593	0.0951244
Stomach	Pup_Sto	Stroma	CI_95_low	0.115474	0.00622607
Stomach	Adult_Sto	Stroma	CI_95_low	0.026629	0.0605409
Esophagus	E15_Eso	Stroma	CI_95_high	0.142306	0.0693779
Esophagus	E19_Eso	Stroma	CI_95_high	0.033713	0.0147647
Esophagus	Pup_Eso	Stroma	CI_95_high	0.286704	0.0368499
Esophagus	Adult_Eso	Stroma	CI_95_high	0.0972377	0.937891
Stomach	E15_Sto	Stroma	CI_95_high	0.115739	0.205786
Stomach	E19_Sto	Stroma	CI_95_high	0.0952528	0.162416
Stomach	Pup_Sto	Stroma	CI_95_high	0.271961	0.0670724
Stomach	Adult_Sto	Stroma	CI_95_high	0.086047	0.221149
Esophagus	E15_Eso	Stroma	Q1	0	0
Esophagus	E19_Eso	Stroma	Q1	0	0
Esophagus	Pup_Eso	Stroma	Q1	0	0
Esophagus	Adult_Eso	Stroma	Q1	0	0
Stomach	E15_Sto	Stroma	Q1	0	0
Stomach	E19_Sto	Stroma	Q1	0	0
Stomach	Pup_Sto	Stroma	Q1	0	0
Stomach	Adult_Sto	Stroma	Q1	0	0
Esophagus	E15_Eso	Stroma	Q3	0	0
Esophagus	E19_Eso	Stroma	Q3	0	0
Esophagus	Pup_Eso	Stroma	Q3	0	0
Esophagus	Adult_Eso	Stroma	Q3	0	1
Stomach	E15_Sto	Stroma	Q3	0	0
Stomach	E19_Sto	Stroma	Q3	0	0
Stomach	Pup_Sto	Stroma	Q3	0	0
Stomach	Adult_Sto	Stroma	Q3	0	0
