# Supplementary material for: Decoding spatiotemporal transcriptional dynamics and epithelial fibroblast crosstalk during gastroesophageal junction development through single cell analysis
Source: Nat Commun. 2024 Apr 9;15:3064. doi: 10.1038/s41467-024-47173-z (PMC11004180; doi:10.1038/s41467-024-47173-z)
Supplement: Supplementary file 10 — Supplementary Data 7 [file 41467_2024_47173_MOESM10_ESM.xlsx]

## Sheet: Avg expression values_Fig.S7a
Related to Figure S7a. Scaled averaged gene expression values of unique genes (Calculated by averaging the expression values of genes corresponding to two or more probes).
GeneSymbol	Mu-1 Stomach	Mu-2 Stomach	Mu-4 Stomach	Mu-1 Esophagus	Mu-2 Esophagus	Mu-4 Esophagus
Dbil5	5.63924	5.49488	5.74401	8.14046	10.3646	7.04452
chr8:72663591-72671154_F	11.7463	11.5443	11.2932	11.8383	12.4071	12.7575
Abcg4	6.44751	6.53499	6.40111	7.25224	6.89193	6.76649
Tusc2	9.76462	9.53565	9.60522	10.3599	10.6005	10.9212
Tm6sf2	9.26642	9.28607	9.85971	6.70406	6.53286	6.77603
chr9:113648970-113715170_R	5.19723	5.21218	5.27589	5.42581	5.40706	5.34953
Tnf	NA	7.10341	7.00762	NA	6.00775	5.00051
Pafah1b1	12.0187	11.7681	12.0998	12.4895	12.1773	12.1964
1110004F10Rik	11.7687	11.6303	12.1964	12.5296	12.3755	12.9669
Krtap5-5	5.81183	5.7774	5.80834	6.57467	6.49996	6.11346
Notch2	7.01686	7.09713	6.79389	7.41302	7.73095	7.09569
Hipk1	6.49726	6.47175	6.79432	7.3812	7.96046	7.90706
Zzz3	10.24	10.1464	10.1324	10.7695	10.6572	10.5735
Gfod2	8.4273	8.55987	7.75215	8.91504	9.21497	8.93268
chr10:120336296-120354471_R	5.31004	5.35275	5.58144	5.26924	6.74015	5.50086
Mrfap1	10.7839	10.5141	10.6608	10.8664	11.0904	11.435
Mast4	7.44769	7.21693	7.50976	9.76808	9.47207	9.48039
Scube3	4.63663	4.74744	4.83153	4.7652	4.94981	5.47408
Map4k2	5.89535	5.50994	5.98735	6.19412	6.64204	6.90846
Gm49872	4.84668	4.92036	4.86837	5.5196	6.24175	5.10731
Shh	6.21292	5.33132	4.85023	4.54501	4.6493	4.52948
Cd34	4.81898	5.08751	5.05934	9.84649	9.73215	9.39378
Blvrb	11.8421	11.8537	11.6596	14.3336	12.7822	12.1295
chr5:120269342-120279542_R	5.32576	5.49139	5.16533	4.83346	5.2148	5.14796
chr18:32389815-32392082_F	10.8084	10.5574	10.6889	10.2873	10.3265	10.0219
Afap1l2	5.4598	5.12286	5.36672	10.8308	10.6591	10.249
chr11:97457180-97487074_R	4.7243	4.69954	4.84203	4.93447	4.90529	4.8167
chr17:88890039-88905680_F	5.48822	5.26041	5.0254	4.83795	4.97574	5.01624
Cebpg	8.82193	8.62289	8.99036	10.5147	9.788	9.51769
Ak2	12.4499	12.4961	12.6395	12.5829	12.9356	13.0997
3110009E18Rik	6.37867	6.11548	6.58029	7.36058	7.16955	7.46084
Col14a1	5.97689	5.77218	6.26307	4.77963	4.95472	4.7043
AK040896	13.9111	14.0312	14.6453	10.101	10.2382	10.0186
Gart	9.24521	9.25651	9.23466	10.3995	9.7746	10.2035
Itpr3	14.5478	14.1771	13.7938	13.2719	13.6704	13.4705
A_55_P2040490	6.86948	7.64514	6.5976	6.38821	6.08416	5.59777
Galnt7	13.1029	12.8263	13.1331	11.0697	10.8011	10.5367
Elf2	10.162	9.62409	10.2425	10.7741	11.2112	10.5325
Sh2b3	9.33056	9.50609	9.23099	10.3052	10.3133	10.4844
Ppih	7.56807	7.28432	7.7949	7.88678	8.08356	8.78956
Rnf224	6.98597	7.14732	7.10497	9.02116	8.98047	7.8883
Arhgap26	6.46994	6.26854	6.62172	6.69124	6.95238	6.94382
A_55_P1969560	5.04852	4.92337	4.82924	5.70075	5.25151	5.6938
Csf1	6.03455	5.90375	5.3712	6.57047	5.94501	5.85199
A_55_P2138071	11.3639	11.753	11.2045	12.2869	11.8445	11.9888
Cblb	6.67786	6.47276	6.78133	6.94251	7.18545	7.33059
Txnip	12.6881	12.9006	10.7261	11.3362	9.16504	8.81297
Cp	7.85817	8.48597	6.86115	4.61037	4.84344	4.75435
chr8:119732348-119749198_R	5.7853	5.58695	5.75567	6.05711	5.9534	5.92153
Akirin1	9.75373	9.98969	9.80384	11.0195	11.0573	10.4996
Col4a1	10.1464	10.4152	10.5701	4.75993	4.67777	4.82924
Snrpd1	10.0936	10.0219	10.4272	10.5389	10.712	11.0792
A_55_P2140328	12.1952	12.0136	12.0042	12.5047	12.2995	13.4144
Epha7	4.96419	5.04027	5.47481	6.16308	5.56042	5.28481
2310001H17Rik	7.2781	7.39923	6.9092	6.32858	6.80464	6.0351
Anxa1	13.6896	13.714	13.6499	15.7258	15.1786	15.4002
Gkn2	17.2834	16.9713	16.6651	4.60553	4.85439	4.59064
Rexo2	8.72666	8.70986	8.8059	9.3622	9.42765	9.88735
Uchl5	11.6066	11.7098	12.1272	12.3313	12.4754	12.698
Batf	5.80764	5.18697	6.004	4.79932	NA	4.65409
Mthfd2l	7.06722	6.78319	7.14616	7.6523	7.42489	7.42088
Crnn	4.85439	4.89132	5.12975	7.13454	5.88902	6.09819
Cdca4	9.7613	9.64397	10.5065	11.2026	11.5491	11.5656
Nupr1	12.4063	13.0755	13.6315	15.2124	14.6666	13.4103
Evc	5.1689	5.2149	5.50409	6.33721	6.44716	6.62718
Notch1	7.88818	8.02486	7.41954	6.93717	7.69524	7.11354
Slc7a8	5.38409	4.99298	5.64177	10.3758	11.8936	11.2826
chr12:81217572-81233910_R	6.76425	6.64357	5.89003	5.95767	5.65019	6.07626
chr4:101010948-101032148_F	5.1803	5.04867	4.94197	5.24262	5.16649	5.06247
NAP095730-001	6.77143	6.20805	7.016	5.52913	5.76185	5.91515
chr10:9322308-9332183_F	5.93524	6.25477	5.55272	4.73326	4.90399	4.89612
Armcx5	8.29352	7.92535	8.52206	9.2103	8.77921	8.7305
Gabbr2	5.71916	5.70085	5.51481	5.39882	5.45152	5.2723
NAP111310-1	9.35318	9.63836	9.05265	9.8825	10.074	10.0905
Slc52a3	10.104	9.83252	9.90757	9.3482	8.43962	7.4071
Cryz	11.3672	11.3941	10.8839	10.387	10.2484	9.85818
Grb14	9.20255	8.88878	9.15038	4.83767	5.03758	5.59777
Ccdc93	6.42233	5.61749	6.69277	6.8986	7.01345	7.39963
Nudt2	9.0019	8.86986	9.08174	9.47493	9.27402	10.0463
Efcab12	7.00512	7.07762	6.47798	5.21747	5.47227	5.98976
chr17:6265275-6362150_R	5.8464	5.72954	5.84384	5.51003	5.28043	5.40514
Kctd14	12.3162	12.4131	11.737	9.36983	9.2546	8.90843
March1	8.0625	8.36956	7.60965	6.85812	6.74487	6.55415
Vangl2	6.49483	6.49127	6.49671	7.98346	8.54337	8.32254
Lcor	9.65422	9.46877	9.3582	9.19492	8.74268	8.3112
Csnk1a1	11.7862	11.6777	11.9465	12.9291	12.8721	12.5996
Sec14l2	7.45875	7.48469	7.43472	6.04865	6.93974	6.5976
chr18:36449530-36456800_F	8.59408	8.39461	8.30335	8.14746	7.84205	8.19849
Pa2g4	8.82768	8.72103	9.35158	9.75718	9.49843	9.83841
Eif4a3	9.91757	10.2319	10.2434	10.6004	10.877	10.7673
Mecom	6.19348	6.13765	5.63386	4.88502	4.82059	5.09986
A_55_P2125823	13.6194	13.2591	13.6378	14.6158	14.3205	14.0085
Aldh3b3	5.12277	5.1001	5.46438	6.30433	6.75391	6.23281
Igtp	7.80175	8.06192	6.81393	5.99083	6.43668	6.24497
Pdlim4	8.84179	8.7857	6.80428	5.48418	5.68682	5.03024
Rab5a	10.3168	10.0096	10.8814	11.3542	11.487	11.0334
Arhgap21	11.7475	11.5366	11.6843	10.8615	11.1827	11.0013
Aldh2	11.8516	12.3911	11.4606	10.6448	10.4449	10.3751
Dvl2	7.3723	7.41108	7.49916	7.88157	8.04958	7.98772
Vmn2r59	4.91426	5.03879	5.25142	4.54501	4.87244	4.54823
Pcsk6	13.1406	12.87	13.5728	10.276	9.71263	6.77603
Thumpd3	10.8126	10.7649	10.7641	11.9893	11.2983	11.4293
Tcim	8.33365	8.35545	7.5781	10.5711	10.6637	9.17367
ENSMUST00000167348	15.6812	15.8585	15.0906	13.2738	13.9668	13.8835
chr11:112898724-113062945_R	7.51818	7.61491	7.15122	6.52238	6.86622	6.41809
Ablim1	8.09076	8.17887	7.91331	9.2899	8.44971	7.59191
Wipf1	4.92112	4.80236	5.33572	4.6491	4.48902	4.70994
1600014C10Rik	5.50152	5.61749	5.75543	6.16241	5.96859	6.49536
chrX:121970356-121970881_R	5.35078	5.37522	5.52773	5.2844	5.2937	5.0409
Wapl	11.1173	11.1315	11.4174	12.1827	11.9887	11.7978
chr5:110891642-110918642_F	5.33993	5.3027	5.1352	4.90852	5.22361	5.11286
Olfr629	4.97645	4.82035	4.99279	5.5341	5.07255	4.89851
Gcm1	11.8366	12.0501	11.0607	10.2937	10.5932	10.2247
chr4:149383134-149451259_R	5.39876	5.33168	5.23497	5.5846	5.41155	5.31881
Bglap3	5.41724	5.4716	6.05003	7.59409	8.97065	6.3417
Agbl3	6.72749	6.65621	6.74072	6.46309	6.04784	5.87763
Aloxe3	5.66419	5.61749	5.20664	11.0142	11.2116	7.17919
Sh3bgr	5.48939	5.34272	5.55874	6.55045	6.66253	6.92093
Gm671	6.5976	6.16178	5.84786	4.67306	5.76185	5.07373
Pvt1	6.79439	6.6953	6.51989	6.40865	5.76089	5.8344
2610528A11Rik	5.98305	6.23543	6.36797	16.1018	15.7815	15.6276
Cyp2c29	6.29023	6.26387	6.004	4.62515	4.62515	NA
Axl	6.19826	5.46525	5.53433	9.59059	7.24051	7.13318
Gorasp1	8.54404	8.6927	8.74576	7.7614	7.82668	8.28749
Gm43672	6.48419	6.41391	6.01657	8.21605	8.27758	8.71042
Ciita	5.02396	5.28961	5.22412	5.64096	5.25154	5.3921
S100a1	11.8992	12.1596	12.3163	9.1339	8.03487	8.1608
Acox3	9.29021	9.20703	8.66808	8.3311	8.00783	8.10578
Echdc2	12.2467	12.5423	11.7428	11.416	11.1113	11.176
chr15:102920547-102933472_R	4.81673	4.85981	4.85648	5.86168	5.2561	6.12272
Arid4a	7.1636	6.86858	7.10801	7.26433	7.6275	7.52453
chr14:105508625-105513462_R	8.07128	7.97301	8.6497	8.7517	8.67955	8.52123
Cand2	6.13294	6.19498	6.74722	6.74611	7.08581	7.31905
Duox1	4.99298	4.99298	5.25151	11.1041	11.4273	9.4745
Lin52	7.25433	7.05117	7.24972	7.65938	7.68663	7.73034
Adgra3	8.14209	7.98584	8.21726	6.89127	7.22771	7.38593
Ces1b	4.62515	4.63486	4.93913	6.94383	8.84764	8.42754
Gpr20	4.87911	4.85439	5.03758	6.24497	7.56346	6.97681
Slc51a	7.93563	7.41402	7.84575	5.1334	4.67217	4.69916
chr2:157361470-157379813_F	4.88018	4.94851	5.08088	4.86682	4.90994	4.84746
chr3:146629425-146649125_F	9.35588	9.38868	10.0143	7.20252	6.89624	7.0336
Trak1	8.42658	8.58015	8.09945	7.51858	7.84908	7.69703
Esyt1	7.23059	7.45234	7.60048	6.27788	6.94382	6.71452
Lsm14a	11.7661	11.1973	11.7114	12.4332	13.0241	12.4805
chr6:50339188-50409363_R	7.57358	7.14666	7.63544	7.09279	6.70827	6.71918
Snrnp48	8.98484	9.13136	9.10963	10.3957	9.77033	9.77194
chr4:135896689-135918414_F	6.69759	6.27	6.11134	5.7886	5.23801	6.04334
Sema3c	9.14155	8.61057	9.55129	6.26049	5.36235	5.48901
Phgdh	11.8146	11.9363	13.6688	13.4326	13.3148	13.8384
Arl15	8.45788	8.44762	8.70168	9.89292	9.4629	9.90684
Gpr35	5.24856	5.45452	5.0775	4.72611	5.10393	5.02071
Smc5	8.87123	8.74861	8.44361	9.62821	9.09176	9.00532
Ptk2b	8.86509	9.16459	9.01315	9.49075	10.0334	9.91843
Mfn2	8.16658	8.14137	8.25502	7.63739	7.4511	7.74977
Akap2	8.50497	8.59953	7.66833	5.07424	5.02919	5.16292
Mob3b	7.22319	7.21611	7.69083	5.43765	5.88258	6.29626
Hira	7.4894	7.59402	7.9035	8.41649	8.72855	8.77003
Avpi1	13.9268	13.8896	14.2471	15.089	15.2531	14.739
Lrrc10b	5.41542	5.18697	5.56004	4.71486	4.67777	4.3816
chr15:61984389-62102500_R	5.72311	5.49754	5.69986	5.5621	5.31695	5.20739
chr5:108538417-108550517_F	5.68589	5.49096	5.83926	5.17424	5.16266	5.25539
Scara3	12.8177	NA	11.878	4.54501	NA	NA
Shmt2	11.6269	11.6163	13.246	13.3389	13.8232	14.2518
chr6:99472981-99484210_R	5.82941	5.6826	6.04167	6.82638	6.0892	6.32046
Celf2	6.39536	6.07193	7.2938	5.42478	6.01576	6.05982
Donson	7.99288	7.7689	8.22114	8.33588	8.58989	9.20456
Olfr700	5.29503	5.0844	5.26721	6.14489	7.12458	5.87679
Kmt5c	12.0172	12.0719	11.2854	10.3261	10.8489	10.9816
Ing1	10.2812	10.1105	10.3693	10.3851	10.8703	10.7042
chr6:100514596-100520846_R	5.59869	5.64129	5.54929	6.0444	5.85032	5.6936
Mob4	10.809	NA	11.3006	NA	NA	12.5787
Cd38	9.72793	10.0319	10.4661	8.81806	8.65616	7.1627
Nlrx1	6.20893	6.38612	6.44969	7.75167	7.78708	7.77023
chr7:134369091-134376366_R	6.38246	6.12675	5.88943	5.55965	5.36197	5.78789
Ahctf1	9.88587	9.7352	10.3928	10.7801	10.9795	11.0328
chr13:90247709-90253992_R	4.73027	4.79004	4.88831	6.58825	6.6207	6.20416
chr8:124355710-124401160_R	5.2678	5.61668	6.91834	8.0597	8.67541	6.10078
chr3:68867193-68876128_F	5.3564	5.37603	5.60607	5.98826	5.75235	5.54787
A_55_P1958961	6.96206	7.30388	7.15914	7.51069	8.21397	8.12631
Sema6d	7.9227	7.93438	8.26581	8.63147	8.67265	8.50609
Rap1gap	14.6633	14.6548	15.3414	10.798	10.6282	9.74782
Rin1	8.6114	8.7565	8.58536	10.5607	9.90766	9.91857
Kcnh4	5.67558	5.68075	5.97602	5.0634	5.33265	5.21401
Gm42418	14.6284	15.5002	13.5226	13.7427	14.1665	13.8553
chr7:118248833-118267766_R	5.70087	5.49889	5.63593	5.99168	5.46411	5.64375
chr9:118291593-118324230_F	4.86476	4.84395	4.75563	5.29411	4.94988	4.93325
AK081327	7.34588	6.85094	7.26533	8.07749	7.51434	7.96523
Kctd20	10.1334	10.0194	9.66247	10.1922	10.9735	10.8093
Psmd12	11.0634	11.0637	10.9705	11.569	11.8305	11.7714
Eps8	10.4696	10.1487	10.982	8.2116	6.85613	7.08504
chr8:40072950-40088400_F	5.34672	5.60391	5.26693	4.9774	5.46977	5.14452
chr10:118427606-118430070_R	4.70256	4.8372	4.82864	5.41525	5.97234	5.8302
Camsap2	6.09651	6.23543	6.42505	9.36094	9.08967	8.67067
Eml4	11.2479	11.1797	12.3814	11.1971	10.6313	10.276
Cntnap1	6.6424	6.20805	6.31611	7.4513	7.10078	7.36058
Fam3a	7.71886	7.61036	7.76902	7.18156	7.46045	7.56973
Qk	6.91537	6.69713	7.16513	8.60937	8.65567	8.4821
chr12:12876192-12918398_R	5.23	5.16608	5.54557	4.61379	4.7412	4.71037
Dip2b	7.23761	7.57017	7.59091	7.98814	8.5111	8.48696
AK160358	6.95044	7.26298	6.34153	5.20664	5.46525	5.8624
Cym	7.26288	7.52311	5.96559	5.69088	5.73525	5.82877
Slc39a11	9.09184	9.30146	9.24766	7.83874	7.80136	8.01184
chr15:77164450-77201325_F	8.05801	8.57827	7.96646	7.38587	7.44429	7.4187
Lrrc51	8.65493	9.05825	8.64367	6.98224	6.65328	7.0468
Gm44204	5.89957	5.75978	6.25253	5.87424	5.64022	5.09063
chr3:93564825-93576725_R	5.32533	5.46525	5.30723	6.44921	6.74162	6.40685
Mcc	8.31046	8.05382	8.04671	9.23737	9.3289	8.81647
Atat1	7.76558	7.92597	7.20859	7.34573	6.95174	6.93422
Nde1	7.58341	7.88253	7.79366	7.856	8.30301	8.66535
Pgm1	9.70786	9.31413	9.98197	9.00223	8.04329	8.27695
Gm14137	4.9522	4.76309	5.26914	8.02153	6.91597	5.14662
Clic4	10.0493	10.1624	10.1397	9.43976	9.28605	8.87593
Rps8	13.8742	13.9871	13.8174	14.5741	14.2415	14.6713
Acap1	5.32533	5.05215	5.46525	5.91316	6.07065	5.62968
chr9:58301467-58323783_R	5.31356	5.29104	5.48028	4.96494	4.94704	5.08481
Stxbp2	10.8929	11.1644	10.8889	10.3564	10.1143	10.0499
Trps1	4.73752	4.73926	4.79089	7.84952	8.43463	7.78192
Nup93	7.76566	7.51785	7.59625	7.71246	7.9664	8.04337
Kat8	11.1055	10.9873	10.7734	11.7809	11.5037	11.6187
Gpr39	6.004	6.411	6.17015	4.54501	5.17038	4.77318
Gsc2	5.59279	5.25151	5.91515	4.58564	4.79932	4.77318
Snx10	9.29385	8.5943	9.53972	7.29246	7.08366	7.51027
Lama3	5.50933	5.50492	6.01511	10.9789	10.3375	9.63846
Pparg	13.5662	13.2964	14.4433	10.0671	8.84922	8.66437
Kifc2	10.497	10.6231	9.17802	8.68405	8.44768	8.31966
Ddx18	11.2364	10.9863	11.4578	12.1548	11.7424	11.8817
Gm11127	12.9533	13.1885	12.5692	12.0174	12.0363	11.6051
Insr	7.2363	7.16945	6.94606	6.84134	6.49931	6.56087
Sox2ot	5.51413	5.44777	5.17793	5.88163	5.56286	5.7474
chr5:149751979-149808240_F	5.30654	5.39766	5.4607	5.29652	5.43591	5.30537
M1ap	5.10201	5.49488	5.90916	5.0844	4.70568	4.59064
Gm20342	7.255	7.27495	6.95888	6.36414	6.35343	6.1624
chr9:96664617-96683617_F	4.87786	4.76378	4.85827	4.95028	5.00537	4.82482
Mlf2	11.8588	11.8429	12.0238	11.3779	11.3016	11.579
Nrg4	5.28462	5.4691	5.64629	4.92822	5.02843	5.11806
Gstm7	6.66825	7.48469	7.6752	4.81649	5.31015	5.68633
Ubap2l	8.63682	9.026	9.62302	9.84447	9.59763	9.6201
chr1:133839368-133839762_F	7.03762	7.23657	7.62157	6.84612	6.42691	6.52
Rab10os	7.39563	7.34666	7.78417	8.36386	8.54899	8.08066
Gm5142	5.03392	4.92337	4.67306	5.70075	5.70075	5.19027
Ccdc3	4.95084	4.92337	4.99298	7.72595	7.10515	7.5722
Bnip2	8.53615	8.44695	8.46397	9.09121	8.8256	9.04027
2310030G06Rik	10.4216	10.2433	9.77849	8.43989	8.85438	9.54621
Akap5	7.334	6.43898	7.62213	4.67306	5.54981	5.17038
Tug1	8.01619	7.82629	8.08767	8.54969	8.64405	8.46338
Fermt2	5.11398	4.83479	5.08913	5.22389	6.17592	6.4454
Mpp1	8.84828	7.83282	7.9611	9.1762	9.47666	9.99034
Tmtc2	10.6572	10.2521	10.9546	8.73876	8.77921	9.40885
chr10:8606683-8665783_F	5.28489	5.22639	5.23637	4.79829	4.6219	4.78299
Gcnt1	8.75004	8.53236	9.38365	7.23359	6.32227	7.31127
Fabp12	4.81898	5.08555	5.02057	5.93316	6.0097	6.16934
Cyp2j13	5.4554	5.34427	5.35969	4.87305	4.94399	4.95774
Nadk2	9.78268	9.53961	9.89724	8.66149	8.28697	8.75956
Kif1b	9.18813	8.77898	9.4468	10.1363	10.4296	10.2792
Sox9	12.0605	11.9011	12.1562	10.0616	9.45092	7.82979
Cd55	10.5771	10.3603	10.6815	8.22337	6.20805	6.44727
Orai3	8.58655	8.76173	8.76069	8.18166	8.03103	8.09607
Mtus1	8.38906	8.33679	8.08104	7.03166	6.70043	6.19979
Dock3	6.13038	6.33915	6.08552	5.78479	5.93842	5.84614
chr3:36280098-36347798_R	6.19926	6.1422	6.25161	5.95158	6.37124	6.34181
chr9:56914085-56914489_F	4.86818	4.97671	4.91145	4.73047	4.60545	4.61166
ND5	15.068	15.1839	15.737	14.7258	14.6085	14.2951
Zfp503	10.4779	10.3676	11.4992	9.46305	10.1379	9.77511
Il10rb	10.424	10.1696	10.411	8.88293	9.02462	8.61977
Slc50a1	12.9156	13.2149	13.0476	11.405	11.3021	11.203
Spast	10.1128	10.037	10.3186	10.7784	11.1778	10.6963
Nup50	9.94123	9.89133	10.7207	10.9433	10.7094	10.8266
Kalrn	6.19883	6.08421	6.23731	5.94758	5.58895	5.19201
Dnajc5	9.11501	9.17861	9.10823	9.45314	9.27187	9.27179
Zmym3	8.74997	8.66847	8.62895	8.01975	8.24459	8.49977
chr17:6806500-6861042_F	6.1001	5.6337	5.90466	6.43604	6.28183	5.87211
Krtap20-2	6.53437	6.76427	6.16181	6.30785	5.97741	5.828
Fam3c	10.7254	10.6728	9.52258	6.60345	8.1862	7.80097
Prkd3	6.76069	6.80765	6.7867	7.32521	7.52695	7.58741
Hs3st6	5.84786	6.04373	6.92386	8.91748	10.0817	9.88244
Socs2	8.47157	8.17348	9.15272	7.68383	6.69902	7.20932
Zdhhc21	8.11268	8.07367	9.15751	9.88753	8.87878	8.59667
Lrrc73	5.50815	5.41163	5.59279	5.72368	5.9369	6.65241
Ltv1	11.1872	10.8931	11.5071	12.0249	11.8341	12.1743
Palmd	6.10354	5.74347	5.90591	8.32436	10.4014	9.01756
chr4:135896689-135918414_R	6.08804	6.10719	6.3883	6.02403	5.24707	6.00688
Slc20a2	9.43414	9.41553	9.6343	11.059	10.4854	10.6162
Casp14	5.87475	5.84158	5.43881	8.18605	9.91021	9.6438
Syne2	10.667	10.7428	10.181	9.99642	9.89868	9.83323
Tmem91	6.14625	6.40381	6.26162	6.81066	6.52459	6.43385
Agpat2	12.1627	12.1446	12.3517	11.1628	10.7948	10.7769
chr12:82495575-82516300_F	9.91706	9.57459	9.63355	10.3907	9.88247	10.7656
Mospd2	8.02347	7.70125	8.2609	6.92952	7.32946	7.60892
Tcf7l2	7.56534	7.44308	6.91775	6.19678	6.63055	6.40059
D830050J10Rik	6.81735	7.04643	6.74538	7.38042	7.32654	7.3235
Sipa1l1	7.26588	6.96243	7.19755	6.94438	7.19007	7.01299
Vegfa	10.1576	10.5245	10.4639	12.124	11.3716	11.0462
Kctd15	8.21113	7.59876	7.7655	12.2801	12.6603	12.57
Foxn2	6.37139	6.31141	7.38966	7.36253	7.37738	7.04586
chr16:46384974-46391331_R	5.52076	5.35857	6.26896	4.59681	4.73374	4.6184
Kcnq1	13.4705	13.5489	13.2692	5.45961	5.21567	5.42388
A_55_P2164503	5.35501	5.63936	5.82259	6.43482	6.5185	5.82047
A_55_P2183592	5.55214	6.04373	5.12975	5.17038	4.59562	4.92732
A_55_P2037689	10.1508	10.76	10.9554	11.1809	12.1618	12.1717
Lhpp	7.66126	7.87639	7.60672	8.07523	8.18573	8.56209
Tac1	4.48722	4.99298	4.67306	11.4919	13.0303	8.83804
Nexn	5.03392	5.12286	5.49488	6.61733	5.62238	5.752
chr6:47687025-47728525_R	6.29671	6.35594	6.26838	6.3203	6.59385	6.11568
Smim12	11.1977	11.2485	10.9561	11.4291	11.5849	12.1582
Tdrd5	7.57747	7.38815	7.09736	4.92338	4.7535	4.71233
4122401K19Rik	5.62238	5.51868	5.41542	4.75993	5.23565	4.79932
Fas	7.82641	7.75218	7.6371	7.20311	5.57777	5.62968
LOC386400	8.13602	8.62994	8.29506	6.59138	6.81393	6.29941
Creg1	11.3374	11.6191	11.4912	10.4056	10.1902	10.2754
Nudt16	9.92442	10.2122	10.1509	8.09149	7.16837	7.93815
Srms	5.29503	5.05215	5.17371	7.3621	7.26408	5.12286
AV099323	5.69135	5.62099	5.4482	5.77309	5.91227	6.43348
Bzw1	11.1906	10.9745	12.1381	12.0812	12.312	12.7479
chr18:70400082-70404236_R	5.26737	5.34524	5.50776	12.1351	13.5297	8.89125
Spint2	13.8031	13.7877	13.6612	12.9597	12.5831	12.2841
Pclo	5.66685	5.61278	5.88893	5.61981	5.49701	5.47416
Tbkbp1	5.62244	5.44232	5.78296	6.6781	6.67149	7.04414
Tigit	7.61356	7.38811	8.14417	4.24244	4.54501	4.82924
Fsip1	5.33112	5.10312	5.68584	5.09887	4.87487	4.87255
D730005E14Rik	6.84786	7.17049	6.36797	4.90663	4.69933	5.22109
Nup37	10.6284	10.8751	11.0496	11.3638	11.383	12.1105
Arfgap1	9.46973	9.7351	9.47798	9.07177	8.86736	9.20261
Mterf3	8.25586	8.08177	8.55169	9.01044	9.28583	9.50765
Neu3	7.25844	7.00762	6.64636	8.1668	7.96489	8.95503
Riox2	8.23892	8.13398	8.2814	9.10365	8.80683	9.1973
NAP026363-1	6.70367	6.67682	7.48793	7.54698	7.69621	8.80206
Batf2	6.67376	6.88525	7.02526	4.79932	5.17038	5.20989
Ncl	11.2642	11.2043	11.4261	11.783	11.8637	12.015
Agtpbp1	6.01351	5.8203	6.50886	6.69442	6.52751	6.68217
Tbc1d19	8.77528	8.53391	8.4387	7.4513	7.29472	7.97046
chr8:60132300-60146830_F	6.02767	5.79296	5.4276	4.822	4.96245	4.95155
Sowaha	6.73794	6.73913	7.19546	6.27868	5.92559	5.2538
Hdac10	10.0462	10.5312	9.77954	9.32682	9.13138	9.4572
chr1:139856545-139857204_F	5.6534	5.61474	5.21572	4.78534	4.71856	4.82456
Fam162a	13.4463	13.7444	15.1964	15.7777	15.7997	15.6377
Ldlrap1	10.5166	10.5373	10.5798	10.8443	12.034	12.0952
Pid1	4.71486	4.92337	4.77757	5.99083	5.21314	5.49488
Aifm3	8.03475	8.32124	7.46566	4.79932	6.02815	5.59777
Usp1	10.3353	10.0333	10.745	10.6522	11.0237	11.2562
Ccdc171	5.64003	5.8723	5.31751	5.03218	5.0898	5.45771
Gmppa	11.8905	12.3002	12.5892	11.3166	11.5237	11.3791
chr6:83541250-83560425_F	11.5865	11.9448	12.466	12.6199	12.5026	12.4224
Mb21d1	6.99827	6.90411	7.04421	7.52265	7.89033	8.0164
Vegfd	8.50939	8.59835	7.26533	NA	6.9062	6.73147
Serpinb3c	5.30723	5.46525	5.07016	8.07152	12.3711	9.57206
Gm4419	5.71238	6.00588	5.41542	4.71486	5.02287	5.25467
Smo	10.2328	10.5288	9.74492	10.8634	10.8109	10.8523
Tdg	6.47032	6.43638	6.76761	6.88286	7.36089	7.71947
Hist1h2ae	5.50815	5.66566	6.30094	6.03917	7.11671	8.04054
Sccpdh	10.5669	10.3837	10.9081	9.51242	8.62057	8.93977
Purb	10.7491	10.6821	11.1322	11.677	11.5646	11.6578
chr2:174088550-174109425_R	6.61224	5.68909	6.6095	5.56284	4.90775	5.25867
Atxn10	12.3569	12.2054	12.4757	11.6647	11.5486	11.3881
chr14:77006215-77063293_R	10.3063	10.1977	10.1114	9.16146	9.02795	9.1705
P2ry6	8.62073	8.53391	9.06945	7.10497	NA	5.20989
Gusb	9.3695	9.53721	10.2102	8.53026	8.71789	9.38213
A_55_P2136612	6.81179	6.00588	7.75458	4.79932	5.0844	5.78384
Slc25a29	6.88151	6.81499	7.25117	8.31269	8.95558	9.77897
Fgfr1	6.57134	6.7955	6.30778	7.70424	8.69783	8.14469
S100a7a	5.10201	5.05215	4.95472	9.98324	8.68864	7.04452
Xpr1	7.52746	7.49386	7.59527	7.81809	7.97448	8.27003
Rpsa	12.9409	13.1399	12.9166	13.2985	13.1476	13.6229
Slc38a9	7.64538	7.47997	7.31905	6.72756	6.73412	7.22958
Grtp1	10.1294	10.6361	10.1207	9.03646	8.66737	9.07871
Klf13	8.60974	8.64972	8.94479	9.887	10.9512	10.6747
1110038B12Rik	9.12262	9.35374	9.32242	9.80985	9.17058	9.75907
B130024G19Rik	5.33836	5.41656	5.47564	5.09238	5.03796	5.13209
D17Wsu92e	10.1368	10.3497	10.295	9.50983	9.78709	9.78108
Srsf10	7.80513	7.69226	8.1668	7.83922	8.24023	8.89065
Luc7l2	12.2356	12.0504	12.0475	12.0064	11.7231	11.6132
chr10:18036490-18059965_F	5.39041	5.24465	5.30052	6.72402	6.82232	5.6723
Pcdh7	4.50571	4.73022	4.71678	8.21384	8.32397	8.1105
chr4:128727332-128735227_R	5.89733	5.76873	5.82057	6.36714	6.02943	5.74887
Mtcl1	12.9187	12.9307	12.3708	11.0048	10.6194	10.1811
Gm6458	6.92974	7.38553	6.94335	5.97455	6.55558	6.83709
Cabyr	4.77413	4.95327	4.96358	5.04565	6.47172	5.12233
Abca17	6.0504	5.60986	5.68369	5.95458	6.84543	6.38284
Gm9372	9.52207	8.99694	8.74991	11.3645	10.2932	10.5058
Rnd1	7.61268	7.66326	7.74123	7.39944	7.14866	6.3837
Tmprss11d	4.42142	4.71486	4.77757	11.1805	10.4682	9.38646
Purg	6.46583	6.44743	6.04639	6.64314	6.67336	6.80311
Zmym1	9.40432	9.3433	9.2349	10.4762	10.0448	10.3801
Pstpip1	6.47818	6.37234	5.88699	4.67306	5.21314	5.27964
Ago2	10.9699	10.6167	10.6622	11.2126	11.1729	10.6635
Tmf1	8.26666	8.12412	8.47044	8.54629	8.47237	8.6396
Arhgef10l	10.8372	10.9423	11.1505	12.5608	11.9369	11.0683
chr14:33923944-34003394_F	5.62695	5.62945	5.60995	5.54069	5.68939	5.62525
Abca5	6.33925	6.13528	6.66462	5.75607	5.67218	5.8288
9430002A10Rik	5.4598	5.27964	5.99837	5.96026	6.28989	6.43043
Timm10b	8.2125	8.15745	8.06411	7.8022	7.94472	8.17086
Myd88	10.1318	10.309	10.7311	11.1048	11.4862	10.7749
BC051142	6.01927	5.96488	6.14634	5.49138	5.37032	5.38076
Rabif	7.3819	7.27276	7.79589	8.30138	8.34972	8.63677
KCNQ1ot1	6.19759	6.34698	5.88777	5.9272	5.84854	5.5985
Foxq1	14.4644	14.744	14.4422	13.4205	11.8496	12.6913
5930433N17Rik	5.60766	4.89132	5.12975	7.19323	7.11125	7.61602
A_55_P2027230	6.65599	6.04373	6.27788	7.14222	6.69132	7.12849
Dleu2	6.33579	6.29732	6.17633	6.03234	6.40305	6.2625
chr15:61984389-62102500_F	6.40846	6.36701	6.66043	6.26117	6.21149	6.3115
5033418A18Rik	9.74157	9.62598	9.8822	8.67225	8.43745	8.93914
Pik3c2g	7.72506	7.60605	7.49127	4.54443	4.96197	5.08784
Gm38197	10.2515	10.2841	9.88921	7.18429	7.19269	8.14292
Os9	13.3195	13.4778	NA	12.1407	12.8053	12.5414
Bri3	14.3198	14.5453	14.0455	12.9679	12.69	12.7499
Mrpl20	9.13679	9.06648	9.08137	9.4853	9.52186	10.0529
chr15:85412264-85549139_F	7.63126	7.5442	7.78568	8.01715	7.9428	7.88059
Zfp46	8.3343	7.91998	7.79064	8.25985	8.76239	8.79008
Cyp27a1	4.77757	5.18697	5.10201	6.77932	6.10876	5.83739
Enc1	11.6102	11.7936	11.3891	10.1696	9.19382	7.50414
A630081J09Rik	5.46525	5.92689	5.03758	4.54501	4.15746	4.3046
Adcy9	10.2338	10.2078	10.0223	8.82748	9.86812	9.50984
Nphp3	6.05841	6.02658	6.60888	6.01961	6.18532	6.25855
chr1:183951156-183986156_F	6.17684	6.36167	5.68663	5.73298	5.6384	5.72769
chr11:120041124-120052299_R	5.41343	5.43994	5.47069	5.26252	5.11762	5.30337
Cfhr2	7.99352	8.32395	6.95676	6.30376	6.32217	6.01449
Snx11	8.01304	8.05528	7.75359	8.56741	8.65842	8.7682
Apol9a	7.65405	8.17206	6.48304	6.64919	6.52846	6.67343
Ndufaf4	9.60367	9.32987	10.1287	10.168	10.1974	10.7077
Rs1	10.3727	10.3903	9.51281	8.88871	9.46534	8.90585
Wtap	6.66396	6.55219	6.84957	6.85758	6.97815	6.94272
Tram2	6.4947	6.5185	6.79958	5.39842	6.31762	5.91515
Mirg	5.97594	6.14822	5.98676	6.39494	6.50806	6.20802
chr3:87757295-87774970_R	4.79621	4.98261	4.77808	5.95109	5.58752	5.06708
Ddo	6.48997	6.69205	5.6807	4.68628	4.91849	4.79557
B4galt5	7.82538	7.75229	8.1442	5.79273	5.15904	5.75152
A_55_P2066274	11.9211	11.7213	12.2889	10.7	11.3442	10.9607
Gas5	7.97648	7.91161	8.04677	8.49846	8.48457	8.31186
chr17:79042382-79052046_R	5.07661	5.08633	5.16262	5.21097	5.25322	5.26324
A_55_P2015177	12.6375	12.314	12.6167	14.1334	12.9564	12.8429
Fgfr2	6.08559	6.274	6.06981	7.11668	8.05044	7.65771
Tomm5	12.7499	12.7915	12.8876	13.3955	13.002	13.6328
Dtx2	7.65296	7.7341	7.79484	8.1752	9.09788	8.55197
Mapk9	8.54809	8.7971	8.60302	8.18795	8.25123	8.13616
chr15:73455424-73477275_R	5.5464	5.76454	5.2583	5.14426	5.16736	5.28868
Ppnr	10.6452	10.5807	9.15401	7.66126	8.54809	8.56737
Dpf1	6.73462	6.05688	6.87394	7.34435	8.15337	8.18786
chr6:131263850-131314850_R	5.31157	5.20743	5.08731	4.84657	4.89433	4.85718
Gsdma2	10.3783	9.19167	7.07961	5.61712	4.75949	4.7284
Ifi27l2b	8.57101	8.41012	6.77875	4.91233	4.34913	4.67936
Dkk3	6.3636	6.22261	5.93346	8.37507	8.18264	7.63731
Dab1	5.14455	5.0151	5.10784	6.16557	6.2468	5.80524
chr8:59966759-59989065_R	6.23067	6.1622	6.44532	5.90158	5.63363	5.96067
Frat1	10.208	10.438	9.90185	9.27168	8.69083	8.30706
Dnajc24	9.49898	9.45449	9.684	10.4273	9.83794	10.6427
Tlk2	6.95047	6.69758	7.28991	7.78381	7.72555	7.30358
Nkain4	6.41945	6.32663	6.01334	4.50322	4.48722	4.87911
BC085271	11.3792	11.1572	11.5443	11.9363	11.9808	12.233
chr8:26343277-26352902_R	5.46629	5.56828	5.41626	5.08738	5.0533	5.03248
Bag1	15.5999	15.3207	15.4688	14.2701	13.7518	14.374
Phc2	8.20541	7.78435	7.80973	8.02547	8.03315	8.56351
Smcp	4.87911	5.05215	4.62515	5.72368	5.23565	5.47069
Fam219a	11.514	11.2266	11.3124	11.6635	11.5457	11.6396
Rrbp1	12.6264	12.746	12.9428	10.9783	11.1546	11.3008
Mad2l2	8.38705	8.28647	8.0519	7.78229	7.62426	8.27871
Tmem131	11.3699	10.8254	11.5523	12.0023	12.1389	12.5033
chr4:59306575-59317850_R	4.97501	4.85266	4.9633	5.00364	5.18097	5.11813
Rab5b	8.02951	8.08992	7.52045	7.38418	7.3878	7.46215
Twistnb	8.65925	8.60343	8.86021	9.54264	9.43062	9.66068
chr6:131263850-131314850_F	6.09137	6.07028	5.82575	5.44195	5.25365	5.25288
Tpm1	9.09293	9.0541	9.24201	9.02035	9.23983	8.48949
chr3:146515333-146557069_F	8.27177	8.38015	8.14165	6.18584	6.5898	6.37547
Atp11b	8.91848	8.88875	9.44784	10.2485	10.2937	9.8228
Lzts1	4.62821	4.79791	4.6757	5.27424	5.44014	6.28623
Ttll11	4.98535	4.75059	5.06823	5.15121	5.59448	5.45956
Dnah7a	5.32301	5.30677	4.996	4.6238	4.60103	4.73437
Gm4859	12.8618	12.6572	12.3371	13.6592	12.8531	13.6227
Ctf1	8.29045	8.28097	7.44231	7.42146	6.93974	6.33261
chr9:81537835-81583227_R	6.11024	6.10705	6.1368	6.39934	6.333	6.64415
Snhg11	8.71688	9.02162	7.90193	5.98327	5.87714	5.78522
Cdh3	8.29435	7.99018	8.23035	11.5821	11.7598	11.4993
Malat1	13.3195	13.3967	12.0302	13.0036	12.4251	12.3245
Mtfp1	10.073	10.381	10.0777	6.50665	7.55978	7.97046
Tfrc	8.9937	9.28203	9.80347	7.29709	8.24076	8.49914
chr3:85783094-85783408_F	9.98949	9.85725	9.92508	11.0102	12.082	10.4179
chrX:11671249-11671715_R	6.46157	6.50349	6.19912	5.60215	5.09031	4.99594
Sprr2a1	6.37234	6.04373	6.21292	4.75993	4.6493	4.35794
Soat1	9.24517	9.41208	9.55113	6.03917	6.42505	6.74611
Hdhd2	5.46674	5.41501	5.45311	5.30411	5.9039	5.84132
8030494B02Rik	8.97596	8.84803	9.11993	8.33867	7.87977	8.70326
chr18:46651944-46652663_R	7.24929	7.04679	7.967	5.96101	6.2097	6.07642
Rilpl2	9.90187	10.4038	9.73698	9.08727	9.27471	9.09411
chr14:26834450-26847000_F	11.3638	11.7001	12.2834	10.3738	9.70117	9.86033
Gm1943	6.24517	6.34932	6.34228	6.8314	6.87794	7.30589
Crtc3	8.82514	8.83005	8.96342	9.51556	9.87252	9.53261
ENSMUST00000159087	5.65172	4.98664	6.50344	5.19837	4.7306	4.75898
Crip1	13.881	13.8826	14.0294	10.2482	10.147	9.58022
Vwa8	6.12653	6.20623	6.20767	6.32783	6.35796	6.10659
Rnf125	7.80944	7.7787	9.02972	4.95472	5.15359	5.66566
Galk2	9.4916	9.67445	9.35716	8.37343	8.79653	9.28557
chr1:183783306-183834531_F	5.3899	5.29556	5.61435	5.92901	6.07113	6.05061
chr10:96096995-96097589_F	5.09064	4.8736	5.19537	5.73589	6.22239	5.78368
Nectin1	9.68753	10.0521	10.229	14.3142	14.6035	14.1788
A_55_P2098840	5.60766	5.56259	5.56004	6.03917	6.74162	5.98894
chr16:23992037-24001037_F	5.51985	5.46524	4.96829	5.40611	5.81862	5.61442
2011-09-01	8.2575	8.24544	9.01609	9.2733	8.83139	9.06279
Creld2	12.3818	12.286	12.7249	11.3439	11.673	12.1245
Tmem65	7.44179	7.07426	7.89964	8.86272	8.60642	8.87048
Kif26b	5.17111	5.11853	5.59866	4.88301	4.85331	5.01139
Ropn1l	9.05005	9.09607	9.17758	8.2607	8.55164	8.26002
Klhl29	4.90606	4.78463	4.91542	7.34977	7.55745	7.5699
NAP060257-1	13.7193	13.7975	13.3759	14.7546	14.4871	14.8318
4932416H05Rik	8.31758	8.18634	7.84609	9.32914	9.17745	9.16522
Gm5447	5.43778	5.56259	4.9816	4.93913	4.59562	4.59064
Cdc14b	9.21912	9.25624	9.22123	10.2981	10.3743	10.4987
Ntng1	5.20567	5.35043	5.90595	5.50313	5.16574	5.32415
Adck1	8.87818	8.98992	8.93741	9.39511	9.57412	9.79428
Rbmx2	7.31359	7.23882	7.88541	8.18219	8.3769	8.55537
1700010I14Rik	6.24814	5.96412	6.41804	5.12975	5.27033	5.39842
Rab4a	10.804	10.655	10.5822	6.4078	6.50026	6.7004
chr4:138657728-138687028_R	8.024	8.06456	7.85381	7.39119	7.16743	7.63797
Baz1a	8.06145	7.7027	8.45408	9.13666	8.8332	8.78549
Trpm4	10.0147	10.2955	9.63164	7.63136	8.74795	8.30345
Greb1l	8.01458	7.94317	8.31076	4.58564	4.6493	4.65409
Ccdc28b	8.18219	8.37497	7.42933	7.15491	7.36375	7.35737
Tuba1c	15.746	15.3909	16.5024	16.4815	16.9192	16.9262
Slc9a8	9.25328	9.46395	9.49439	8.46722	8.45782	8.75669
Rab10	11.5405	11.6003	12.0797	13.802	13.3657	13.0764
Cenpx	13.6249	13.6102	13.9099	12.7411	12.8602	13.4646
Mroh4	4.96937	4.87428	5.03549	5.40305	5.14554	4.91274
Ppp1r2	8.71743	8.29494	9.16907	10.5728	10.4571	10.0566
Rnf121	10.0056	9.93633	9.78232	9.04939	9.5138	9.62621
Metap1	9.78315	9.73875	10.2102	10.2786	10.1875	10.5003
chr19:5771425-5848475_F	8.544	8.62396	8.1618	8.87783	7.69958	7.47627
Gna15	5.66419	5.56259	5.64177	7.25119	7.62579	7.71911
ENSMUST00000178312	10.7907	11.3285	9.78574	9.77565	9.74641	9.29059
Rpl26	15.373	15.4922	15.3835	16.0371	15.7222	15.9479
chr6:126766225-126771309_F	5.02162	5.23488	5.03389	6.41967	6.39287	4.92952
Naa50	9.09361	8.9615	9.35279	10.0496	9.9445	10.1557
C030010L15Rik	5.77069	5.8055	6.46507	6.83935	7.41372	6.3636
Gabbr1	7.39277	7.52738	6.69837	5.85639	5.47695	5.31849
Abl2	8.98632	8.9655	9.20722	11.0048	11.1446	9.8856
chr9:13349094-13352732_F	8.26122	8.3444	7.50516	7.39093	6.3852	7.22255
chr13:49488457-49493732_R	5.79305	5.80739	6.00739	5.53375	5.4935	5.55932
Nme7	8.37001	8.05082	8.23035	8.30346	8.99479	9.60165
Mettl27	6.79393	7.01256	6.4261	8.23622	7.65092	7.9587
H19	5.0991	5.00323	5.57984	8.00296	6.08873	6.80318
Ciart	6.86948	6.38821	7.95162	9.34241	9.2619	8.82318
Phka2	7.87905	8.26577	7.5306	6.94608	7.1429	7.26281
Hecw1	13.7523	13.4214	14.1075	14.828	15.2253	14.9048
Mbp	8.32216	8.5782	7.78524	7.97781	7.9187	7.57814
Cdhr5	6.40675	6.80517	7.44231	4.81649	4.72399	4.3046
Cracr2b	9.52578	9.69283	9.34878	6.18344	6.65002	6.70426
Dnajc19	11.2328	10.9901	11.3356	11.9064	11.8295	12.2005
Nudt7	8.89604	8.95195	8.86547	8.15954	7.76852	8.8774
Sav1	11.3431	10.9765	11.2923	11.68	11.71	12.1906
chr6:112552041-112560067_R	5.21935	5.14448	5.60137	5.58689	5.82559	5.78133
Wfs1	10.0424	10.0111	10.7009	9.07679	8.6297	8.99227
Lce1c	4.87933	4.79479	4.76787	9.54589	13.1804	5.8469
Fgf23	8.8407	9.06201	8.66895	7.57108	7.24918	7.34955
Lrrc26	13.043	13.4155	13.2418	9.24764	9.70001	9.51379
Hdac2	6.17847	6.32663	6.33708	7.18416	7.15839	7.33475
Magi3	7.46998	7.41272	7.38494	7.3336	6.59907	5.96798
NAP061984-1	10.3197	10.4713	10.1731	11.4229	10.6225	10.8464
Dsg3	4.68774	4.85408	4.94329	10.0318	9.98211	8.62757
Gm5148	7.11906	6.74834	7.02895	5.20664	5.27033	4.82924
Liph	11.444	11.6504	10.9382	9.94495	8.70769	7.88613
chr1:183832694-183834125_R	7.72613	7.44181	8.09061	9.81457	9.80519	9.53629
Aida	8.05352	7.9041	7.84209	8.46527	8.69334	8.90139
chr2:72818943-72826893_F	7.07137	7.07841	7.14289	7.25421	6.63144	6.7598
Mpv17l2	10.4466	10.7489	11.3378	10.2216	10.0778	10.2802
Lpgat1	10.8073	10.768	10.7378	10.4333	10.4603	10.0205
1810013L24Rik	7.41455	7.12077	7.37586	8.2148	8.10978	7.45199
Rgs19	9.28726	9.3332	9.84666	10.5836	9.88261	10.6136
Nron	5.33437	5.49701	5.65439	7.31331	7.44657	6.71578
LOC101056555	6.81179	7.11125	6.91445	8.9501	7.61435	7.45199
Fgfr3	7.06389	7.23811	6.64554	7.68605	7.70563	7.65133
Cenpq	7.91198	7.51734	8.21972	8.18486	8.27368	9.21514
Flrt2	5.0087	4.76309	5.02209	5.63658	5.33847	5.67973
chr12:111079867-111080561_R	4.85548	4.96987	4.78986	5.845	5.75525	5.8811
AI854703	5.4665	5.32708	6.085	5.17864	5.40985	5.53427
Lrrc28	7.26069	7.0418	7.1047	9.36794	8.69942	7.88759
Wdr75	10.9946	10.9574	11.4188	12.1256	11.8258	12.3915
Camk1	6.45688	NA	6.54707	4.99675	5.36672	5.47069
Ccdc68	8.22674	8.2593	8.50389	5.0801	5.01454	4.81315
Rnf11	9.49905	9.24171	9.68759	10.5423	10.3839	9.8541
Cyp2c38	5.33545	5.10312	5.37994	7.99234	7.79539	6.18679
Rnmt	7.43097	7.34038	7.39018	8.20282	7.56996	8.02594
Plekho2	6.02285	6.08178	6.17995	6.71958	7.10056	6.86285
Dse	5.12975	5.02656	5.86033	7.98685	7.4886	7.67897
chr9:96632664-96653249_R	5.52431	5.4881	6.26535	4.78665	4.84926	4.70184
Vipr2	4.95477	4.89059	5.05001	4.79881	4.69253	4.54985
Gm9869	5.75244	5.64405	5.59881	7.17122	6.90401	6.29916
Deptor	7.78166	7.96018	7.94551	6.69806	6.30517	6.19424
Napa	11.3749	11.2797	11.4905	11.6919	12.2386	12.1924
Hmox1	7.19892	7.5461	9.00172	9.25012	10.2175	8.20146
Mindy3	9.62206	9.35537	10.1559	11.2227	10.2182	10.1016
Tma16	8.304	7.9634	8.71431	9.49041	8.78007	9.26524
Ralgapa2	8.10079	7.88478	7.81018	6.4579	6.25034	5.87651
Mettl6	8.58469	8.43272	8.52793	9.33556	8.66124	8.82048
Sfi1	6.36926	6.63794	5.84436	5.49327	5.56617	5.45914
NAP111477-1	10.5418	10.2052	10.4301	10.4516	11.5538	11.3174
Gbp2	5.9369	5.59425	5.56004	6.53286	6.85293	6.51588
Ncs1	7.49568	7.53731	8.37823	9.41804	9.01955	8.79895
ENSMUST00000055719	6.66312	6.65121	7.43472	5.44883	4.62515	4.91143
Ampd1	5.03392	4.71486	5.10201	5.71455	6.80105	5.59777
Mtf1	7.01803	6.61861	7.0496	7.43017	7.54326	7.52251
Man2a1	13.2297	13.0584	13.5446	11.8429	11.8548	11.6502
chr10:24269165-24276690_R	5.18591	5.28731	5.63622	4.74814	4.57405	4.73865
chr4:146507925-146532650_R	8.89326	8.30332	9.67714	10.522	10.3518	10.323
Rnf7	11.3602	11.454	11.3553	12.1403	12.0099	12.5616
Neurl3	7.97591	8.23913	8.35244	4.58564	4.91143	4.79932
Xrn2	10.3967	10.4362	10.3302	11.206	11.2947	11.0591
chr6:116092274-116144199_F	8.2827	8.52145	8.09036	8.2211	8.14219	7.93044
Abi2	7.68725	7.62973	8.5088	8.22476	8.84691	8.95861
Defb5	4.52948	4.52427	4.9816	6.94383	6.18013	4.87911
Nqo1	11.1579	11.2405	11.6709	13.0164	12.2774	12.6157
Hpcal4	6.64958	6.32225	6.8566	4.7472	4.9522	5.24745
Tnip1	12.3686	12.0801	11.8763	10.876	10.0414	9.94419
chrX:34360500-34388500_F	5.03273	5.07866	5.02443	4.81489	4.94763	4.92253
Tgfa	6.81179	6.70291	7.24254	8.30801	7.83461	8.01919
Foxp3	5.46525	5.38697	5.22283	6.42505	6.18013	6.67612
Plxna2	8.96381	8.86194	8.95644	9.47099	9.28778	9.22692
Elf3	14.4322	14.0734	15.0827	13.9972	12.064	11.451
Gm28050	5.12301	5.07034	5.42676	5.71787	5.83597	5.7655
Npepl1	10.9226	11.2702	11.332	10.704	9.92166	10.4855
Ifitm3	13.2099	13.5795	NA	14.5464	14.2914	13.6952
Ehmt1	12.9791	12.6792	13.0172	13.0919	13.2661	13.3743
Trafd1	11.3336	11.1982	11.2221	11.9341	12.5702	11.9809
Osgep	10.2483	10.4798	10.0019	10.629	10.5142	10.9241
Fam25c	7.54698	7.41088	6.97645	14.3662	15.6468	12.9841
1110035E04Rik	7.42974	7.30388	7.48122	8.88105	7.82979	8.8746
4930426I24Rik	5.60766	5.30419	5.17371	4.87502	4.48722	4.68246
Herpud2	8.39137	7.95316	8.78553	9.28967	9.04958	8.7934
Tbl1xr1	8.37104	8.02524	8.16929	9.62436	9.45928	9.62216
Atp6v0e	14.2835	13.8965	14.3027	14.7592	14.747	15.3287
Siah1a	5.78384	5.27964	6.05329	6.89495	6.48936	6.66904
Txndc9	9.06187	8.94516	9.21757	9.30762	9.55769	9.90993
Smim6	12.9521	12.8063	11.6971	4.70106	5.15359	4.79932
Cnot2	8.75	8.65781	8.79357	9.33819	9.25695	9.3425
4732416N19Rik	5.42729	5.37105	5.22779	5.03951	5.12076	5.35883
Cd68	8.40323	8.4783	9.46288	11.7839	9.86758	9.25242
Neu2	8.05036	7.94317	7.44231	6.53286	6.99825	6.89192
Zmynd8	9.89544	10.1536	9.86118	9.06283	8.99402	9.33754
Nudt3	13.1038	12.987	13.1559	13.6869	13.5883	13.8965
chr2:174088550-174109425_F	5.22989	5.2944	5.21496	4.89727	4.86683	4.78969
NAP093566-001	14.257	14.2054	14.0038	15.0066	14.3141	14.6754
Ttc30b	9.18595	8.86434	9.01553	7.48122	7.52626	7.87403
Gm15628	5.38409	4.85439	5.12286	4.37582	4.6493	4.3816
Slc7a11	8.90417	8.67721	9.43861	10.6722	10.6796	10.5742
Ift172	8.88293	9.31668	8.92607	8.42183	8.36284	8.44574
Zfp748	6.36353	6.06606	6.44811	6.89238	6.20908	7.29825
Clcc1	8.92926	8.72099	9.27283	9.09985	9.1061	9.47852
Sprr3	4.42142	4.75103	4.82924	15.6151	15.1884	11.6211
Phldb3	7.9249	7.76871	7.49431	9.3313	8.91838	8.32176
Hecw2	4.75048	4.64773	4.77248	5.08245	5.70183	5.62889
Ppp4r4	4.79932	4.40449	5.01173	5.91316	6.11571	6.40685
Appl2	11.5534	11.4465	12.2887	9.05805	9.32946	8.59887
Abcc5	9.97694	9.96391	9.70576	6.22681	6.39525	6.54736
Trim29	6.75837	6.56876	7.55743	12.4472	13.1266	13.1136
U16671	11.7639	11.6532	10.231	9.7999	9.7381	9.7155
chr4:128727332-128735227_F	5.07994	5.04483	5.04829	5.12438	5.21267	5.03975
Tmem139	11.2539	10.8726	10.5061	8.5333	8.82396	9.69125
Zfp105	6.95336	6.75948	6.70636	5.03758	5.39842	6.28754
Pde3b	6.77258	6.81856	6.82048	4.83872	5.01238	5.21465
Mbnl3	8.73032	8.66615	9.11916	9.32096	9.53656	9.9032
Robo3	4.5283	4.68589	4.89111	6.14347	5.19482	5.74872
Cabp1	5.37677	5.27297	5.59826	6.14687	6.03221	6.14686
chr17:5795893-5835243_R	5.63507	5.6083	6.09316	5.85392	5.63365	5.48982
chr18:5119300-5181600_R	5.05959	5.10187	5.23034	4.94161	4.89557	4.84841
Fndc10	12.8316	13.0836	12.0185	9.68823	8.84496	9.31389
Msh3	7.25582	7.56481	7.37919	7.39884	8.02143	8.20287
Chst4	6.56623	7.19323	7.0889	4.58564	4.42142	4.9854
chr18:56292813-56295009_R	4.87694	4.75564	4.91402	4.72183	4.72009	4.49074
AC138228.1	4.93872	4.69225	4.70298	5.64051	6.04476	4.94915
chr9:31834945-32015745_F	5.25327	5.24809	5.03762	5.44412	5.59765	5.42054
Oprm1	6.80892	7.04358	6.8279	6.40906	6.21827	6.25641
Gosr2	9.24481	9.2364	9.69338	10.0955	10.1692	10.4999
Shoc1	5.71972	5.77051	6.20842	4.80717	5.02081	4.81442
Cd24a	15.6891	15.3645	16.0762	14.4383	14.0602	13.2201
Trim12c	6.58252	6.47081	5.72565	5.5554	5.09684	5.35719
Hist3h2a	10.3997	10.5349	10.3884	11.281	11.7199	11.4995
Lzic	9.59893	9.8025	10.0461	11.242	10.7245	10.5496
Cdh15	4.75103	4.78631	5.51088	5.8624	6.42505	5.29503
Mical1	9.06621	8.97755	8.95597	7.6089	7.96489	7.44368
2001-09-01	7.16089	6.81049	6.54502	5.99565	5.63	6.22991
chr5:75389503-75396250_R	8.85854	8.54903	8.52724	8.11532	7.35766	7.88419
Sesn1	9.01752	8.98992	8.43291	9.94035	10.3577	10.3147
Dcaf7	6.483	6.57682	6.55956	6.64051	7.18783	7.24495
Tmed5	7.1088	7.08301	7.66355	7.38193	8.20722	7.42133
Bcas1	13.7024	13.436	13.0282	9.14416	9.6575	8.28978
A_55_P2101944	15.4136	15.5611	14.7487	13.2585	13.4724	13.5687
Lrp1	5.81666	5.8429	5.58223	7.33378	7.17399	6.37831
A_55_P2031032	10.246	10.4409	10.4453	11.4178	11.0456	11.7634
Rrp8	6.24814	6.19498	6.90555	7.31374	7.13588	7.65943
Acot3	5.35307	5.68645	5.51429	4.80579	4.98431	4.95148
Rian	4.78397	4.9348	4.86247	5.04258	4.97154	5.03619
chr7:134372392-134372943_R	6.21417	5.92119	6.11458	5.12114	4.62415	5.21159
Aga	9.50031	9.78417	9.6277	7.49594	7.61435	7.97687
Emp3	6.81179	7.02619	6.65241	4.50322	5.5002	5.70767
Nos3	6.90941	6.88255	7.55711	10.0171	8.76653	7.87372
Gm6211	12.791	12.8911	12.9183	13.7505	13.5946	13.8612
Snhg14	5.93768	5.90532	6.05577	5.01566	4.92782	5.08126
Tgfb3	10.7287	10.4632	10.6811	7.00723	5.29197	6.21292
Prr13	11.7524	11.5146	12.3254	11.4674	10.3933	9.49048
Trim13	9.73971	9.51236	10.5622	11.9002	12.2521	12.0275
Rapgefl1	10.2414	10.4295	9.668	12.7399	13.8432	13.4561
chr5:113594167-113645342_R	5.54885	5.68706	5.33687	5.19255	5.19696	5.12772
Rpl27	15.5628	15.5659	15.4945	16.2021	15.9255	15.8732
Gm38066	9.21586	9.21349	7.92	5.89677	6.117	6.62474
Nbeal1	8.02897	7.74292	7.48702	6.49107	6.74715	6.83208
Vps8	8.08763	7.99482	8.04435	7.81234	7.52434	7.5832
chr8:119090566-119097735_F	5.31156	5.38599	5.51942	5.56077	5.72032	5.59908
Hlcs	8.37802	8.0698	7.83536	6.56986	6.829	6.86687
chr8:122920901-123008463_F	5.00691	5.05999	5.15152	5.32897	5.30164	5.3184
chr4:140904589-140915114_F	6.5988	6.944	6.80889	7.4779	7.32588	7.66436
Gbp7	5.46987	5.63171	5.39979	4.90992	4.7072	4.99453
Gm48395	5.87821	5.97282	5.6412	6.3224	6.39678	5.99731
Klc3	8.90666	9.12939	8.56249	9.83473	10.4416	9.9341
Ago4	8.23697	8.05609	7.80259	7.52488	7.243	7.16792
Irf2bpl	10.2027	9.92307	9.87658	11.3054	11.4265	11.8276
Rab43	10.0175	10.0598	9.61605	7.64793	8.36762	7.95451
Serinc2	13.9545	14.1601	14.7816	13.4718	13.6975	13.7813
Rffl	6.9509	7.266	7.37414	6.32188	6.60967	6.45851
Cdc25a	10.6615	10.3685	10.507	9.46104	9.48928	10.179
Acvr1c	6.43074	6.33435	5.3815	4.66527	4.66642	4.5254
Spred1	7.97928	7.7346	7.95487	8.05152	8.49368	8.55981
Pnpo	8.99369	9.0612	8.55795	7.66555	7.86488	7.96213
Tigd3	5.9369	5.59425	6.34928	6.17847	7.03314	6.84563
Wsb2	10.6361	10.1543	9.10197	10.7514	10.9025	10.7525
Dcun1d1	10.2994	10.1374	10.3262	11.2043	10.5296	10.8668
Vps13d	9.31758	9.35667	9.31539	8.05312	8.07317	8.03633
Fgf8	5.89566	5.8393	5.44371	4.96807	4.84068	5.01418
Lemd3	7.85695	7.40452	8.53561	8.63021	8.69071	8.42781
Galnt10	6.19232	6.43421	6.82121	6.97644	7.38274	7.93639
Gstm6	7.14419	7.35207	7.27516	8.17928	7.85295	7.94738
Etv1	6.51797	6.47315	6.03537	7.05356	7.3238	7.37771
Brap	12.6605	12.3624	12.4333	12.9142	13.4187	13.2353
Isl1	9.71115	9.47969	9.79489	5.20664	NA	4.82924
chr3:137736327-137752677_F	4.89112	4.8311	4.78688	6.93985	9.03714	6.39269
Tmem67	6.46049	6.29957	6.35067	5.35406	5.96326	6.03333
chr17:012941161-012944859	9.80941	9.70248	9.35287	8.78845	9.25152	8.66577
Brdt	5.80583	5.54914	5.77408	6.0635	6.50593	6.05434
Ripor1	12.0156	11.9518	11.7596	10.5226	11.5714	11.3514
AC129773.1	6.15842	6.08006	6.29023	7.49594	7.62944	7.63274
Dusp1	6.47818	6.29636	9.32922	10.4636	12.8883	8.54918
Svip	8.33693	8.35275	8.42658	6.11224	6.40743	6.33261
chr10:96082444-96096696_R	6.7432	6.65959	7.16096	7.37261	7.89455	7.03534
Tlr4	6.66724	6.54076	6.49272	5.75026	5.63347	5.8874
chr2:32950586-32984936_R	5.6246	5.79707	5.45174	5.60905	5.12456	5.16556
Trio	8.08401	7.96993	8.14038	8.6385	8.55836	8.62141
Notum	10.0219	9.63504	10.7899	9.51242	9.28238	9.45029
Nop2	12.6805	12.7152	13.2869	13.7246	13.8569	13.8944
Gm6252	13.0704	13.1703	11.3145	11.4436	11.3683	11.2626
Nup153	9.81988	9.46754	9.73449	10.4993	NA	10.7742
Hnrnpk	11.2908	11.1484	11.6113	11.9541	11.7148	11.9385
Cdk14	8.05614	7.76091	8.08041	4.83748	5.04186	5.0855
Pmepa1	9.23061	8.87669	8.53119	7.978	6.93127	6.71871
0610039H22Rik	8.88793	9.09672	8.27841	7.44165	7.8419	7.98679
Ctsz	12.6065	13.0078	12.8184	11.6428	11.6951	12.1589
Ggps1	8.98343	8.81322	9.0988	9.50133	9.06932	9.53823
Grip1	5.02027	5.12235	4.90038	8.97455	9.54148	8.73517
Ube3a	6.94503	6.70476	7.26079	7.59568	7.3872	7.36121
chr3:30032959-30079659_R	9.62391	9.69537	8.24658	6.02395	6.447	6.97015
Tmem35b	10.0804	10.1047	9.65867	9.16803	8.24441	8.40091
Gm5797	5.62761	5.22102	5.19034	6.79984	6.73158	6.92942
chr5:123582742-123588202_R	6.07349	6.63444	6.06633	5.435	5.76185	5.25467
Sorbs2	6.4947	6.38821	6.81393	4.37582	4.70568	4.3046
Rmnd5b	8.70304	8.74827	9.27432	10.2156	9.65126	9.61282
Nrp1	4.85439	4.92337	5.07016	6.74611	5.44883	5.70767
Lce1a1	4.62515	4.36419	4.82924	10.8733	14.4067	6.75948
chrX:146827709-146913398_R	6.77072	6.77603	6.8521	6.76894	7.17041	7.33941
A_55_P2156160	6.5976	7.12077	7.24254	7.18416	8.26713	8.10247
Hsd3b2	7.35379	7.60422	7.18796	6.81309	6.78081	6.80536
chr15:83091086-83093818_R	5.6936	5.65842	6.00221	4.9347	5.5043	4.99579
Sh3bgrl3	13.7448	13.7938	13.4082	13.0341	12.8412	12.5993
Bmp3	5.25151	5.36088	6.30094	7.90944	7.86513	7.24724
Espn	9.61886	9.63377	9.803	6.47455	5.85619	6.23467
Eif6	10.703	10.7492	11.205	12.2916	12.6411	12.2581
chr8:47813487-47824869_F	5.28304	5.29474	5.13089	4.81378	4.82533	5.09294
chrX:47893703-47996700_F	4.94404	5.04798	5.0305	4.85331	4.76421	4.89174
Erc2	6.0361	6.18771	6.24472	5.81951	5.72285	5.54242
Ttll7	5.93198	5.87193	6.44211	5.4787	5.4246	5.69253
Vps13c	6.44987	6.43662	6.58117	5.8643	5.84217	5.82039
Kmt5b	7.04657	7.07847	7.10584	6.6213	7.33006	7.09916
Mcoln2	7.35443	8.06639	8.12461	4.70106	4.59562	4.71486
P2ry1	8.23662	8.05082	7.28705	11.2331	11.4082	11.2385
Ndufa1	13.9142	13.7491	13.7765	13.9989	14.3127	14.9138
Zfx	6.98718	6.87909	7.30652	7.76901	7.6035	7.75738
A_55_P1972892	11.9627	12.5889	12.6533	13.1813	13.1297	12.8398
chr6:129151512-129208737_F	5.01635	5.07141	4.93776	5.27395	5.26714	4.9953
Zcchc11	9.29331	9.36974	8.99228	8.62321	8.69172	8.57137
Olfr1311	5.66419	5.66566	5.77289	4.83767	4.75549	4.92732
Egfr	8.94662	8.60189	8.89282	10.7253	9.99539	9.58869
Suox	14.3138	13.8544	13.8867	10.0704	10.2901	10.7937
AI844869	5.84786	6.06094	5.68448	4.9854	5.0844	5.17038
chr8:80581177-80621652_F	5.02977	4.88351	4.8019	4.93205	5.43412	5.2717
Wdr20	7.20105	7.05855	7.73984	7.72335	7.69665	7.83818
Cat	9.24529	9.35544	9.49303	10.664	10.1045	10.4472
D5Ertd579e	7.82766	7.824	7.79544	7.42417	6.80948	7.63686
chr10:3231337-3231802_F	5.75734	5.52763	5.53686	5.85553	6.87663	6.00782
Slc23a2	6.07602	5.67463	6.52868	6.43095	7.15338	7.23364
Ccdc127	7.76414	7.74764	8.0298	8.15853	8.21034	8.61226
Ptpn21	8.19061	8.2495	7.2008	6.65121	6.93974	6.82733
Arl6ip5	12.7963	12.7994	13.0374	11.2895	11.2431	11.501
Cttnbp2nl	10.8393	10.5526	11.0143	10.4886	10.1939	9.31082
Airn	7.99886	7.72203	7.81605	7.81314	7.22717	7.08837
Neat1	14.3641	14.4047	12.4686	13.2837	11.2688	11.9926
Dlec1	6.23352	6.41416	6.24398	6.84458	6.47579	6.5617
Bcl11b	7.20336	7.07438	7.24511	10.1179	10.39	10.037
Psma5	13.3451	12.9761	13.6537	13.7785	13.8483	14.321
chr5:22801058-22939737_F	6.56714	6.48349	6.08228	6.06634	6.4293	6.16136
Zc3h12c	5.62238	5.46525	6.07349	7.22033	6.93974	6.68315
Fam89b	10.137	10.2358	10.046	10.4257	10.7691	10.9518
chr12:5303823-5379098_R	5.49391	5.17719	5.29125	7.13758	7.8349	7.20753
2310040G24Rik	7.06603	6.69017	7.17587	5.0844	6.29941	5.41542
Tgfb1	7.36058	7.70686	8.15873	10.5118	10.286	10.2641
Maml3	6.87834	6.85294	6.47504	7.21446	7.43725	6.68938
Gzf1	8.62615	8.82667	9.24348	9.81172	9.64688	9.42624
Serpinb8	13.795	13.1669	14.0821	14.9548	15.0453	14.4559
Ppp1r3g	5.66419	5.63936	7.00893	4.55528	4.54501	4.77318
2010111I01Rik	10.0632	10.2685	9.79486	11.54	11.9632	11.4987
Gm6923	6.9289	8.09149	6.67612	5.36088	5.52913	6.07513
Rprd1a	9.90331	9.50261	9.80938	10.0582	10.3216	10.8984
Vash1	11.0678	11.1208	10.3193	10.0641	10.3249	10.1294
NAP114346-1	12.709	13.1062	13.0005	13.3053	13.9372	14.5604
CF550882	8.2979	8.45605	7.9463	7.97483	7.00918	7.62633
Ccl2	4.79932	4.95472	4.91542	11.0692	12.0785	7.93815
Csl	7.85859	8.00797	8.67232	9.20332	9.1218	9.29112
Sh3gl2	6.8554	6.91366	6.74396	5.63856	5.73036	5.77164
Gm20492	7.40665	6.98502	6.73937	7.85598	7.63958	7.90495
Ngfr	5.04852	4.71486	5.17371	11.8843	10.9795	12.0652
Bmp2	10.4842	10.0851	10.5479	10.0533	8.2422	7.95351
Erfe	6.17452	6.37292	7.40659	6.69336	5.9989	6.25227
Gm10522	7.79252	7.20992	7.1227	4.67001	4.50852	4.62217
Dph5	8.34638	8.20337	8.36156	9.11048	8.57218	8.9897
Lck	8.63954	8.46016	8.80847	8.10072	7.60124	8.09882
Stx1b	6.93971	6.71669	6.39251	7.5641	7.99055	7.54698
Rad23b	8.29679	8.05556	8.73624	9.25645	9.58835	9.2433
Naga	8.54821	8.77538	8.96681	7.60406	7.4738	6.89192
Cdc42ep5	12.4257	12.6858	13.134	9.53249	9.66446	9.41107
Stc2	12.5129	12.4271	13.0622	9.62331	10.4275	10.5036
chrX:47893703-47996700_R	6.68633	6.62956	6.07348	6.33121	5.96582	5.92311
Slc16a8	4.92337	5.0844	5.03758	5.72368	5.9369	5.59777
A_55_P2138247	5.84786	5.88699	5.32533	4.81649	4.72399	4.65409
Gm9112	5.96091	6.24842	6.45709	4.99831	4.80879	5.15736
Msn	10.8305	10.6936	11.3164	14.4957	13.6192	13.3915
chr5:122994397-122995017_R	4.72719	4.80379	4.93711	4.73592	4.56917	4.63803
chr17:88225376-88238756_R	6.36325	6.5215	6.80876	7.06536	7.02449	7.00299
chr15:12119755-12127230_F	5.54042	5.65403	5.70217	5.15841	5.2269	4.85844
Dhrs1	10.2814	10.3307	10.4744	12.7006	12.32	11.4532
chr16:43623175-43624069_F	8.87648	8.76568	7.97971	7.78921	7.30998	6.49484
Myom3	8.99503	8.67721	8.16667	7.90276	7.69621	6.86742
Ttyh2	7.88551	8.11261	8.0695	7.14093	6.76249	7.01365
chr4:136856064-136875614_R	6.80058	6.68157	6.98055	7.03621	6.66012	6.89496
Arl14ep	7.26534	6.87822	7.35374	8.57155	8.09608	7.75736
chr1:69531191-69570566_R	5.69294	5.59057	5.32512	6.60354	6.22136	6.69271
Gm14207	7.95277	8.24966	6.50005	4.47865	4.76653	4.75744
Plch2	7.06321	7.23487	6.68008	9.5512	10.0596	10.1056
Fam186b	5.56259	6.1153	6.06633	5.19027	5.46525	5.07373
Bmi1	8.78971	8.3802	9.12349	9.4269	9.57692	9.70203
Abat	5.05025	4.89591	5.11586	4.95073	5.45659	5.60051
Pura	9.55509	9.40918	8.89069	8.55647	8.55036	9.01022
Hebp1	8.43987	8.48924	8.00663	9.10134	8.91741	8.78974
Endod1	11.7503	11.7904	11.8452	13.6475	12.7424	12.1961
chr17:88466300-88495175_R	5.33716	5.25877	5.36389	5.65428	5.7542	5.52761
H60c	4.91143	5.05215	4.82924	5.59279	6.31157	6.25912
Anxa3	12.1168	12.2605	12.2869	11.4417	9.31606	10.3606
Tnnt2	6.83508	6.86262	6.80428	9.84372	8.78541	8.35319
Psmb8	7.32359	7.91986	7.0889	6.24497	6.56846	6.26412
Ptprz1	5.20172	5.02064	4.92498	9.90891	10.2267	10.0692
Ppp1r3d	5.10201	4.78631	5.12975	6.20479	6.86123	7.27778
Gm5784	7.70597	7.66926	7.32322	7.25663	7.47782	7.6249
Ahi1	4.95084	4.52427	4.8668	4.83767	5.59528	5.88872
Gmnn	7.71996	7.42608	7.51037	7.62819	8.1408	8.60032
Fut10	5.5337	5.46278	5.42078	6.9039	6.87313	7.69442
chr4:155585650-155608700_R	6.24621	6.33216	6.01331	7.44982	8.15764	7.13726
Plpp1	6.84428	6.96073	7.59725	8.22582	8.49323	7.42641
Slc23a3	13.7079	13.529	12.6536	12.152	11.8252	12.0168
Oas1a	11.0702	11.447	9.47066	5.5498	6.50058	7.09449
Klra16	4.80158	4.77343	4.83598	5.36895	5.06662	5.03616
Pgghg	7.07577	7.30462	7.25735	6.60936	6.70104	6.99962
Sike1	8.239	7.98125	8.8172	9.13875	8.99698	9.38709
Cutal	7.11961	7.32705	7.09231	5.49277	5.66766	5.36821
Snrpn	7.39257	7.22619	7.40176	5.12742	5.2923	5.41069
Mettl25	8.74446	8.50036	8.9173	9.14976	9.715	9.2274
Macrod2	5.65947	5.43891	5.76619	5.84782	5.87148	5.93069
TC1597894	9.21389	9.38527	9.06725	10.0868	10.0876	9.66391
chrX:100745320-100819322_F	5.57963	5.4241	5.57801	4.99281	5.08858	5.47967
Cars	11.9004	11.8902	12.5194	13.3516	12.9648	12.617
Hsp90b1	14.733	14.8601	15.6396	14.2345	14.2723	14.7824
Stard10	12.6871	13.3564	12.2285	10.2658	10.4114	10.8757
Ankrd13c	7.74486	7.42548	8.10178	8.66149	9.23783	9.62865
Pik3r1	7.87948	8.20861	9.26643	6.59138	6.81393	7.08404
Krt13	6.78735	6.81161	6.96463	15.2766	15.5436	14.8712
5330411J11Rik	5.84786	5.46525	6.68639	4.67306	4.92337	4.9854
Tdgf1	7.50837	7.31691	6.36475	6.28966	6.59331	6.60593
Farp1	8.62185	8.52821	8.5069	7.02691	6.58055	6.99206
Gm4258	5.2254	5.16163	4.87859	4.77807	4.84888	4.83784
Son	9.71608	9.43384	9.95771	10.287	10.1149	10.161
Apol8	5.20338	4.85439	6.32962	6.10036	9.34842	6.69132
Wdr12	9.57121	9.40035	9.62968	10.0071	9.82745	10.6674
Kif9	6.05155	5.87199	5.79504	5.25068	5.42166	5.18702
Lypd3	8.66016	8.10422	8.32685	15.9565	16.0307	14.7573
Gpr85	4.75103	4.89132	5.17371	5.79687	6.221	5.83739
Pdxk	9.18716	9.13558	9.59494	10.7719	9.34587	9.66028
Ccdc88c	6.27659	6.58464	6.38209	5.7514	5.86799	5.81212
Ccdc103	7.23073	7.03624	6.52712	5.77999	5.66804	6.19388
Mgat5	5.96219	5.96412	5.9369	5.03758	5.19356	5.20989
Bcar1	12.5306	12.389	13.0561	11.1847	11.5248	11.2592
Coq9	7.39091	7.70945	7.76578	6.92495	7.24328	7.31971
Tyw1	7.5985	7.52612	7.56495	7.02183	7.25714	7.72477
NAP114914-1	13.776	13.4178	13.6252	14.3318	14.2207	14.1755
Rngtt	7.01011	6.80675	7.02568	7.46798	7.48063	7.80643
P3h2	4.75103	4.63486	4.91542	7.54698	7.4886	7.46584
Hook1	7.48728	7.37196	7.75171	8.01055	8.09388	7.9241
chr1:175705225-175717250_F	4.79928	4.60864	4.51662	5.16214	4.93174	5.04576
Chst2	4.9088	4.8435	4.55619	5.10263	5.30768	5.59639
2010005H15Rik	NA	4.78631	4.75549	7.79742	8.76888	9.01526
Dpy19l1	7.40665	7.21119	8.85438	9.56318	9.65019	9.8585
Arf4	12.5075	12.2657	13.2483	12.3526	11.8977	12.2013
1700060J05Rik	7.33623	7.13796	6.73937	6.53286	5.9369	6.80428
Pex11g	8.60934	8.43282	8.24291	7.38974	7.46083	7.71
Nadk	12.196	12.1531	12.3325	12.5071	12.4808	12.9398
Slmap	8.63559	8.55549	8.94951	9.02666	9.24484	9.55044
Slc2a1	13.3237	12.8672	14.3368	13.9664	14.8354	15.2301
Gxylt2	7.56625	7.24456	7.81059	7.63122	7.68535	7.87714
D3Ertd751e	6.71813	6.65833	6.48763	5.99366	5.79833	6.40074
Plekhb1	7.76604	8.0439	6.8699	4.81095	4.74098	4.86391
Ccna1	5.52652	5.56259	NA	4.60553	4.50851	4.87911
Rpl34	15.4304	15.461	15.0462	15.6702	15.6177	15.8622
Itln1	10.146	10.5937	10.5913	4.76778	4.6502	4.73971
Cbfb	11.6182	11.4418	11.7165	12.4601	12.6044	12.5894
BB557941	6.9446	6.839	6.81393	5.75741	5.86653	5.6938
Pls1	8.05921	8.02217	8.44936	5.2003	4.94247	5.07644
M73818	5.43778	5.51868	5.36672	4.85854	5.06657	4.59064
Uba7	10.3317	10.196	9.27571	6.92396	5.82683	6.37234
Dll4	5.17038	5.12286	5.63211	4.42142	4.97397	4.55528
Lgals6	11.744	11.2506	11.4338	5.84786	5.21314	4.82924
Cpne5	5.66134	5.6768	5.77786	6.01927	6.0123	5.57368
Sulf1	5.01749	4.87113	5.65879	4.58757	4.89615	4.60597
Cdc14a	7.34829	7.51171	7.30101	6.46286	6.69021	6.61318
Gm15645	8.15782	8.44373	9.28074	9.24074	9.79772	9.73536
chr1:195332659-195335997_R	5.74601	5.63923	5.2799	10.4705	8.9827	9.27565
Acadl	12.4939	12.3544	12.3746	12.0226	11.2133	11.0067
Elf5	4.68713	4.55528	4.91542	12.2522	10.7694	10.3409
AW046200	6.42341	6.19184	6.12762	5.50341	5.54198	5.94324
Ptn	4.82953	4.71677	4.77741	5.88369	7.37396	8.6565
Sqstm1	8.55597	8.98438	9.1908	9.18164	9.33776	8.70789
Hmgn1	12.7497	12.6909	13.0392	12.8679	13.4982	14.1191
Ralgps2	10.8648	10.7726	10.5665	9.92523	10.1242	10.3598
chr17:13220550-13236900_F	5.5474	5.58154	5.09314	4.97834	4.79523	5.07482
chr14:43418592-43428090_F	5.65137	5.84158	5.41542	5.99083	6.65522	6.75948
chr1:135956616-135957485_R	9.75703	9.81506	9.48695	8.5849	8.82575	8.72558
chr2:157361470-157379813_R	5.93104	6.13673	6.19424	5.96678	4.86648	5.16601
LOC101056497	7.0554	6.621	6.56496	6.08239	6.09475	6.20425
chr10:83181374-83249774_R	5.79194	5.82659	5.8248	5.70189	5.64945	5.86103
Slc40a1	9.06513	8.87317	9.87811	4.70106	5.51868	5.31933
Med25	9.85488	10.5533	10.1755	9.4119	9.6386	9.67222
Tpk1	7.97903	8.01348	7.9761	6.6057	6.65523	6.74111
Map3k6	8.70187	8.78935	8.82172	13.2631	12.3688	11.1086
BB312617	10.8584	10.6996	11.2282	11.826	11.7998	11.8777
chr9:65376063-65390480_F	5.6911	5.77633	5.77178	5.86949	6.08817	5.66818
Siglech	8.13583	8.20363	7.80998	7.75629	7.55189	7.6871
Ints10	6.77663	6.47491	6.95304	6.89345	6.80843	7.44579
C1ra	7.12603	7.38936	6.29759	6.89617	5.13907	5.06703
chr1:135061034-135070387_F	5.92039	6.24586	5.16891	5.34948	5.03724	5.17338
H2-M3	9.22495	9.14421	9.22724	8.37798	7.32602	7.54054
Ube2a	10.6805	10.4702	10.9004	11.436	11.28	11.4117
Prom1	13.8517	14.0098	13.789	5.34326	5.51328	5.32469
Nop56	12.2972	12.153	12.8529	13.4299	13.2978	13.3416
Zbtb18	10.6325	10.6234	11.3603	10.0217	10.1111	10.0871
chr6:136440100-136450050_F	5.02558	5.05412	5.05744	5.32844	5.31734	5.14749
Agrp	5.23565	5.30419	5.15359	6.04865	6.43668	5.66566
Golga7b	6.99916	6.84446	6.75163	7.32157	7.49658	7.59496
Xist	12.2809	12.3904	10.9977	10.8088	10.4551	10.5143
Pdk2	9.02227	9.57409	8.62082	6.39024	5.92506	5.65337
chr13:34693404-34717987_R	6.40609	6.16338	6.79962	10.0847	10.2369	8.689
Gm10910	8.18004	7.7787	7.23298	6.38821	5.8055	6.84563
chr8:74473445-74496948_R	5.47471	5.39717	5.5329	4.99345	4.7609	5.19692
Fam71e1	7.39451	7.6523	6.91909	7.01041	6.86934	6.3827
chr3:85806420-85889300_R	5.17201	5.28195	5.05834	5.52336	5.5044	5.56633
chr1:74084292-74138492_R	5.4968	5.39139	5.22227	5.73908	6.02867	6.2474
Dcaf17	8.23427	8.20703	8.28933	7.07236	6.7141	7.14775
Cradd	7.82063	8.00131	7.9525	6.97844	6.9043	7.15327
Gm29483	4.95951	4.77344	4.98147	4.82384	4.67831	4.61434
Slc2a4	5.06657	5.30419	5.53433	6.99259	8.02705	8.23208
Myo1b	8.00375	7.50055	8.9328	10.0596	9.43832	9.72649
Fuca1	9.69338	9.64662	10.3133	8.74157	8.68271	9.01285
Dlg5	12.31	12.1256	12.5942	11.2972	11.2138	11.6983
Tslp	5.21637	4.71486	4.72399	7.39741	7.6725	6.01334
Pex26	9.85949	9.43428	9.05649	8.21008	8.93136	9.40169
A_55_P2106358	10.9685	10.7374	9.57256	7.96777	8.53808	8.70326
Tacstd2	8.10933	8.13998	8.58696	12.1516	11.9636	10.6054
Efnb2	7.90122	7.66873	8.37006	6.86236	7.54603	7.19325
Dusp11	6.88787	6.94752	6.87461	7.3803	7.40524	8.41931
LOC101055799	15.312	15.0092	15.1354	15.818	15.4285	15.9418
Gpr146	6.83124	6.94181	6.98583	5.02714	5.15982	4.65409
Rhbg	6.19826	5.92689	5.89307	10.3942	10.6303	9.80587
Haghl	11.8852	11.752	11.3079	10.5458	10.3229	10.3848
Adra1b	7.82264	8.74877	8.53798	8.09844	7.32144	7.81003
Ddt	13.1885	13.2598	13.4291	11.8228	12.1827	12.5491
Snhg18	5.60774	5.51575	5.48051	6.58926	6.41471	6.3436
Tmco3	5.68758	5.69685	5.85487	4.91427	5.24307	5.22692
Cyp20a1	8.4198	8.21657	8.34112	7.21807	7.0167	7.84929
chr15:8463685-8494960_R	7.08695	6.63243	7.30175	7.33587	7.45311	7.86753
Tmem121	6.26046	5.95054	6.52782	7.30121	7.97353	8.15426
Kras	10.2201	9.67895	10.1358	9.85643	9.48961	9.43273
Hpca	7.57837	7.31842	7.58792	8.27343	8.20141	7.91629
Pstpip2	5.53768	5.33949	5.95981	6.05503	6.09909	5.70656
chr2:28203295-28249724_F	4.82689	4.81466	4.86449	5.14059	4.93837	4.85142
2810037O22Rik	6.07349	5.56259	6.09475	4.08304	4.57054	4.59064
Dock7	7.46836	7.22973	7.55987	5.84786	6.02815	6.35481
Slc1a1	8.08752	8.52986	8.17191	7.69738	5.21314	4.9854
Mafb	4.91143	4.75103	4.89536	9.31723	10.0521	8.54295
Ntrk2	5.27074	5.21183	5.44733	5.43714	5.34246	5.74132
Dnah7b	6.35141	6.15788	5.73443	4.8222	4.51931	4.75433
chr2:175640275-175701875_F	7.12436	6.97401	7.19128	6.21766	6.39977	6.70736
chr1:162933979-162944379_R	6.00591	5.97277	5.9718	5.71242	5.62309	5.65461
Sult1a1	6.2634	6.80043	7.17599	5.63724	4.87423	4.82615
Arrdc4	10.0627	9.78491	9.74538	12.2389	10.1383	11.2065
chr7:4827340-4863315_F	5.62543	5.68945	5.39091	5.14531	5.35702	5.44331
Gm35048	6.1609	5.97971	5.39319	5.09127	5.00914	5.21971
Camk4	4.82648	4.67226	4.79922	4.96221	5.06644	5.8579
Wdtc1	5.73594	5.70301	5.84396	5.35609	5.5429	5.76817
Ralgps1	10.2801	9.94877	10.3643	11.1522	10.917	11.3624
St6galnac4	7.15456	7.16871	6.51378	6.87022	6.79326	7.25063
Nr2c1	8.65566	8.61851	8.68925	9.21232	9.02846	9.6251
Selenoi	11.0037	10.7325	11.1344	10.6951	10.2315	10.1757
Adcy6	11.1119	11.2816	10.9074	6.71897	5.92903	5.8624
chr17:17342991-17343357_F	8.74929	8.626	9.26935	9.60836	9.00026	9.52579
AU018091	6.39396	6.63444	5.36672	5.0844	5.30723	5.52652
chr3:30032959-30079659_F	5.16294	5.32833	5.15789	5.01149	4.92773	4.87225
Cfap69	9.06935	9.13085	7.65597	5.78908	5.43732	5.67923
Rars	7.39821	7.46627	8.30832	9.19537	8.51775	8.65184
Hook3	9.14563	8.97536	8.99186	10.3896	9.53654	9.55414
Gm12216	5.93761	6.19687	6.13733	5.67497	5.52877	5.58952
chr7:26054813-26063725_F	5.67774	5.78591	5.57419	6.1211	5.87197	5.94676
Pde4a	8.2659	8.23764	7.84642	5.88381	5.78384	5.5076
Zfp652os	5.74004	5.77978	6.0046	6.99935	6.87767	6.01973
Dcaf12l1	7.10782	7.06621	7.11695	5.56259	5.46525	4.92732
Vsig10	8.44139	8.34615	7.55913	7.48322	6.89281	7.42593
chr5:75389503-75396250_F	5.95185	5.94685	5.76231	5.49195	5.24772	5.40781
2810474O19Rik	7.676	7.58708	8.32075	8.61047	8.50138	8.18426
Rflnb	9.15806	9.27105	9.48094	5.83323	5.71054	5.98732
AA986695	5.36672	5.18697	5.19447	4.54501	4.79932	4.55528
Sult1d1	7.60004	6.40844	6.57123	5.12848	4.83738	4.66964
A_55_P1958902	9.90878	9.57431	9.93522	10.9059	10.2636	10.7023
Tmem239	9.9365	9.72077	10.3079	10.2541	10.4947	10.4375
chr14:44292637-44293014_F	11.3102	11.0882	11.1027	11.9104	11.5831	12.0067
ENSMUST00000071016	5.82895	5.56259	5.66802	6.18344	7.35251	6.13637
Prex1	10.0346	9.94475	9.54304	5.8336	5.83533	6.08674
Uap1	9.61154	9.58582	10.2592	9.17301	8.89041	8.75428
March5	9.63225	9.55414	10.3159	11.069	10.4828	10.5136
chr9:78107225-78118850_R	7.81247	8.90496	7.65413	7.62948	7.77334	7.37036
Pias1	9.28912	9.17554	9.16481	9.81013	9.65372	9.52846
chr2:94008913-94019798_R	5.58337	5.39517	5.55716	4.98436	5.22098	5.39347
Dsp	9.08378	8.77447	9.05476	11.4453	11.9725	11.2803
Chdh	7.01697	6.8386	7.04924	5.29765	6.28195	6.58058
Gm15482	6.23384	6.08006	5.71455	4.58564	4.48722	5.27964
Phtf2	6.7821	6.49952	7.07015	7.64355	7.43672	7.61567
Gltp	8.04271	8.17614	8.70853	10.8742	11.2945	10.516
Cd44	8.68602	8.69189	9.7443	10.3094	10.9159	10.251
Uxt	10.2298	10.3145	10.6049	11.0922	10.9823	11.5647
Chi3l7	5.53441	5.65092	5.17877	4.55196	4.50675	4.62236
Fut9	6.44743	6.0988	5.90074	4.62096	4.65666	4.64458
Mogat1	7.27066	6.00588	5.66328	4.55528	5.02287	4.9854
Ccdc33	5.29945	5.57056	5.12667	4.65839	4.75074	4.9199
Incenp	12.7195	12.7729	12.8805	12.7896	13.485	13.7505
3930402G23Rik	5.30924	5.3106	5.43324	5.18369	4.97238	4.95511
Pdp1	9.94668	9.40579	9.62754	9.31646	8.73085	8.88665
Eif5a2	6.55115	6.38821	6.62709	7.53807	7.04197	7.01693
Crebbp	9.13866	9.17154	8.53207	8.4309	8.60454	8.54565
Flna	12.8101	12.9411	13.5543	14.1958	14.3319	14.2476
Ucp2	13.0673	13.3153	14.0579	12.2586	12.0367	12.46
Krt5	4.78463	4.98664	5.04545	14.5121	14.5311	14.5413
Pnpla6	11.7336	12.0264	11.9648	10.8085	11.3626	11.1914
Cenpc1	8.92759	8.38582	8.95897	9.59857	9.33117	9.87938
Gm29725	13.0827	12.5864	12.9242	13.757	13.2983	13.5502
Gm4510	10.9275	10.9041	10.038	12.1807	10.9841	11.5569
Hsd17b4	13.6353	13.4418	13.5166	12.3708	12.4441	12.4611
Gm8171	5.87475	5.75963	5.73275	7.04007	6.04013	6.638
Tmprss3	8.23331	8.16579	8.36638	8.43268	8.7278	8.58297
Tmem8b	5.6854	5.83203	5.52952	5.26749	4.86013	5.04395
Dtd2	7.85272	8.02038	7.89737	8.03034	7.79903	8.57876
Ezh1	8.60768	8.93247	8.52763	8.62432	8.13474	8.10104
Sirt1	9.22797	9.04787	9.67649	9.77626	11.4302	9.8246
chr10:96103732-96103867_F	6.84039	6.65121	7.28087	9.18072	9.18978	8.63761
Cdc42se1	9.38918	9.26714	9.81232	11.1815	10.5843	11.01
Mageh1	6.43482	6.1153	6.26387	4.87502	5.48418	5.80764
ENSMUST00000073111	6.19072	6.35337	5.78285	5.7483	5.79467	5.70179
Zfyve9	6.24814	6.14489	6.77932	7.44718	7.41695	7.82501
Decr1	9.44844	9.5049	9.43374	7.36414	7.69935	7.93472
chr13:48620882-48643532_F	5.57363	5.54683	5.40459	5.74185	5.64956	5.65582
Tinagl1	9.67303	9.80838	10.8328	8.60496	9.0207	9.56786
Szrd1	12.4484	11.8484	12.6809	12.8232	13.1383	12.9276
Gm16490	11.7855	11.7848	11.2149	12.9952	12.1529	12.7704
Chordc1	10.8042	10.6057	11.088	11.374	11.3382	12.4674
Mrps22	10.8372	10.6985	11.2748	11.5866	11.3561	12.1182
Pxmp4	8.42009	8.73756	8.16033	7.34806	7.71609	7.61091
Gnas	7.68148	7.74104	7.73842	7.2215	7.34138	7.5017
Pwp2	10.2954	10.2487	10.3767	11.6731	11.1882	11.1515
chr13:70745306-70837331_R	5.72101	5.69099	5.52177	6.4423	5.84451	5.90442
Synj2	7.95551	7.78069	7.77189	8.61126	8.87131	8.94306
Aspg	5.25781	5.66566	5.64177	6.52243	8.94786	7.00762
Ints8	8.36829	7.78633	8.44571	8.61947	9.02118	9.70784
Pnkd	8.07082	8.36445	8.04143	7.6664	7.37326	7.73191
A_55_P2009439	5.98305	5.96412	6.34928	6.5976	6.89495	6.91402
Rbm3	11.6498	11.2124	11.9163	10.8089	11.1491	11.8118
Ctsd	12.1919	12.8801	11.7825	13.604	13.4859	12.8692
Pla2g1b	6.19636	6.24344	5.85097	4.97147	4.94262	5.2988
Pard3	8.88458	8.72107	8.46572	9.89171	10.3916	10.2382
Tmem184c	9.23508	9.13533	10.1441	10.1343	10.1422	10.9611
Trnp1	7.13871	7.16496	6.5567	10.1387	9.78722	9.51621
Mydgf	11.9768	11.8211	11.7286	10.8517	10.2564	11.4736
Casq2	4.95084	4.40449	4.95472	6.09123	5.88902	6.43043
Lsm5	10.3748	10.0192	10.8321	11.3087	11.525	12.3732
Celf5	5.75108	5.87412	5.6351	5.3581	4.95091	4.99615
Polh	6.19826	6.38821	5.9369	6.93826	6.93974	6.9582
5430416N02Rik	5.55056	5.34424	5.67844	6.02737	5.78811	5.63619
BB237529	7.50147	7.49389	9.33826	12.7029	9.11789	9.06825
chr14:26835914-26845344_F	6.59197	7.17694	6.73429	5.74799	5.57537	5.72757
B4galt1	10.9591	11.1914	11.0701	9.47446	9.41989	9.15502
Ahnak	11.1545	11.2585	10.3197	11.9162	11.5971	10.437
Zfp566	8.38842	8.32536	7.58696	9.18072	8.47953	8.60151
Afap1	7.81727	7.79016	7.37586	11.7747	11.7542	11.1485
1700037H04Rik	11.292	11.2869	11.0727	10.9212	10.3781	10.6751
Lsm10	10.9952	10.8402	10.9713	11.4956	11.2462	11.8711
Sema4d	10.7799	10.7594	10.7723	11.747	11.4767	11.4766
Cep68	7.86822	7.81637	7.84082	8.91066	8.43939	8.99323
Rsrc1	7.2368	7.04384	7.46303	7.53442	7.58848	7.97813
Skint4	5.87151	5.87436	5.5613	5.09194	5.1756	5.38624
Adam9	13.2966	12.8821	13.7787	10.768	10.8936	11.2412
chr2:157236070-157249445_R	6.096	6.19732	6.34549	5.88888	5.66	5.85
Camta2	9.77259	10.2291	10.0501	8.61552	9.1865	9.61391
Pde4b	4.63224	4.69993	4.74173	6.35427	6.25074	5.75788
Gm15743	5.71238	5.66566	5.93346	7.66482	7.81793	7.8351
Gm11829	9.51721	9.14031	9.83956	10.626	10.0605	11.0086
chr8:91569369-91594119_R	5.42779	5.41284	5.32246	5.21999	5.16537	5.39601
Slc19a1	8.29165	8.51072	8.486	8.2645	7.67238	7.75651
Gm5708	10.6036	10.7568	10.1719	10.9816	11.1799	11.726
Gk5	7.60038	7.70571	7.4355	6.5302	6.40543	6.32438
Pitpnb	9.20571	9.50832	9.28992	10.0343	10.339	10.1835
Slc36a1	5.66524	5.41728	5.79256	5.87302	5.90117	6.43054
Tbp	7.48395	7.02792	7.5268	8.06868	7.86212	8.41801
Trim6	4.99964	5.02352	5.32617	4.79594	4.8292	4.58856
AK189234	7.38398	7.26298	7.37079	7.93019	7.89183	8.21901
Mlycd	11.8421	11.6627	11.4463	10.5111	10.1152	10.6869
Igsf9	14.6014	14.1513	14.2935	12.9873	13.7489	13.208
Dusp9	7.13026	7.12917	7.21281	5.99083	5.86653	5.4598
Mcmdc2	4.79295	4.82438	4.87187	5.12228	5.41283	4.96472
Traf4	12.1048	11.6507	11.9162	10.363	10.6685	10.6094
Gm8074	12.5535	12.0974	12.2331	12.3133	11.1385	10.8266
Rpl21	10.5591	10.4557	10.6146	11.1118	10.9013	11.4757
Cln6	10.3892	10.6873	11.0323	9.38736	9.70537	9.47561
chr4:131734714-131742542_F	8.72138	8.57901	8.56138	9.13657	9.01899	9.15517
Ninj2	4.89072	4.91092	5.3237	4.75993	4.7924	4.65409
Fam118a	9.6451	9.2478	9.59072	8.64851	8.30508	8.67876
Tex2	8.61327	8.42242	8.49819	7.63933	8.29578	8.30416
chr3:63673371-63703295_R	5.27275	5.11644	5.48341	4.9332	4.64994	4.76088
Plcd1	9.55635	9.3463	9.22092	11.7611	12.6481	11.852
Mcf2l	6.38201	6.24274	5.59117	4.8758	4.79793	4.94251
Tfcp2l1	11.725	11.3391	10.3991	5.45709	5.79894	5.83452
Pvrl4	5.60766	5.73501	5.28869	7.3506	7.25125	6.53283
Sult4a1	5.1939	5.33146	5.82672	4.6777	4.97214	5.21313
Ddx21	10.391	10.3091	10.7538	11.548	11.4182	11.6734
Kcnf1	5.24673	5.35855	5.48807	4.49067	4.81728	4.81859
Junos	6.35848	6.40523	5.87795	6.66614	6.57873	6.4419
Gm9222	10.1609	10.5228	10.6716	9.81739	10.0244	9.48331
Rarres1	5.87475	5.36088	5.89307	7.92245	6.89495	7.34433
chr1:135830093-135840837_F	5.39025	5.51701	5.58626	5.40452	5.37611	5.25869
Cflar	7.44592	7.55278	7.54484	8.74132	8.28593	7.98964
Rilp	8.74795	8.89662	8.67014	7.31374	6.97071	7.36058
chr17:46972160-46997919_R	6.31035	6.33802	5.98596	5.99977	5.87981	5.86289
Klc2	10.3582	10.4021	10.7063	11.2982	11.3743	11.2335
Elmsan1	6.86872	6.91904	6.90396	7.50795	7.66511	7.52758
Tbc1d2	8.65025	8.56235	8.71012	8.91552	9.23269	9.19822
Rps24	14.9318	14.6496	14.2714	15.5565	14.7639	15.0357
Rcbtb1	7.14575	7.12567	7.32321	5.92083	6.14175	6.35029
Sbpl	5.63924	5.71132	5.22283	4.54501	4.57054	4.71486
Lmna	12.7651	12.8687	13.3287	13.9489	14.9893	14.2011
Pik3c2a	7.93333	7.96768	8.10409	7.6704	7.28289	7.10635
A_55_P2020004	14.3764	14.1418	13.0107	12.6083	12.2499	12.0332
Hagh	10.4495	10.5979	10.4691	11.9154	12.2429	12.3836
Syce2	11.005	10.8918	11.015	11.6057	11.657	11.9093
Ptbp3	9.31248	9.08859	9.4505	10.524	10.0189	9.79074
4931406C07Rik	11.8088	11.5677	11.9093	9.85207	9.23445	9.32937
chr5:100845342-100869667_R	6.5414	6.3753	6.79945	6.984	6.66078	6.72079
Mphosph10	7.93682	7.59791	8.29878	9.30058	8.85353	9.25286
Exd1	6.004	6.02447	6.01334	5.26408	5.17038	4.9854
Il11ra1	10.8927	10.7545	10.4992	8.1498	8.40484	8.05082
Zfp266	8.1588	7.79918	8.08933	8.91423	9.30259	9.46365
2810408I11Rik	8.83546	8.74424	9.36619	9.92742	10.1804	10.471
Pm20d1	5.72913	5.46145	5.86455	4.645	4.75185	5.19141
Jakmip1	5.96789	5.79928	6.04891	4.68361	4.63416	4.94708
Ass1	8.55101	8.8995	9.76233	12.0002	12.2228	12.311
chr5:33174092-33200792_R	7.3436	7.43257	7.34716	6.7401	6.61971	7.16439
chr4:46583780-46614788_R	7.40398	7.22644	7.54382	6.20408	6.32393	6.78539
Ddx52	10.1701	10.4122	10.1896	10.8958	10.524	11.2175
Spin1	7.60568	7.67269	7.55053	8.45761	8.58233	8.54099
Cep295	8.06914	8.03209	7.94948	8.26377	8.23937	8.74656
Il6ra	9.76599	9.12157	8.53433	10.176	11.5316	11.0351
chr17:17628846-17641021_R	5.88777	6.00185	6.36063	6.27269	6.63015	6.72827
Pantr1	4.78474	4.72353	4.74406	4.97825	4.90764	4.87847
Fam234b	8.11096	8.10141	8.56559	9.00714	9.3264	9.28094
chr19:46422690-46423478_R	6.95259	6.84415	6.99053	7.66778	7.75163	7.61653
chr2:176264400-176302925_F	7.41584	7.29754	7.56944	6.24538	6.71029	7.20573
Wipi1	8.67679	8.96601	8.80666	8.1887	8.21651	7.87308
chr10:39666719-39679959_R	6.72442	6.63138	6.71588	5.26894	5.85411	6.64181
Prh1	6.55213	6.94149	7.15048	6.73837	6.358	5.8273
Dennd3	6.59138	6.65121	6.72609	4.58564	5.0844	4.9854
Ephb4	8.24285	8.54749	7.92186	9.0486	9.28742	9.32774
chr9:78372153-78372834_F	5.87757	5.75611	6.05046	5.33114	5.459	5.27647
Tnpo2	9.45893	9.50667	9.26356	10.1048	10.1606	9.88747
Med14	8.23141	8.09996	8.54947	8.79306	8.68573	9.00816
D430036J16Rik	4.83821	4.7554	4.89231	5.06282	5.30048	5.80736
Zfp937	8.26721	8.12697	8.02302	7.63141	7.38449	8.0885
chr7:134620707-134626739_F	5.14369	5.24906	5.10735	5.00206	5.13618	4.94717
chr13:98038568-98068079_R	5.58457	5.51189	5.77919	5.59265	5.5669	5.80581
Degs2	14.1587	14.1812	14.4743	12.0811	11.8451	5.95252
Mfsd12	8.52612	8.9258	8.30816	6.89961	7.29757	7.26646
Clec4a2	5.77069	5.73501	5.38984	4.75993	5.36672	4.62515
Akr1b7	4.99298	5.21637	5.64177	4.95472	4.46017	4.22968
Sh3bgrl2	9.04046	8.87313	8.81775	8.66801	8.37881	8.595
Faah	5.32744	5.32176	5.492	4.95602	4.9666	5.03651
Samd12	6.93971	7.35472	6.69828	8.60984	8.64737	8.97325
Bace2	13.0059	12.4445	10.9211	8.99953	9.19559	8.18532
Lmcd1	6.6421	6.52544	6.31151	6.70448	6.68297	7.02467
Gm26894	9.77972	8.28097	6.36068	5.17038	5.52913	5.8624
A_55_P1953377	13.3697	13.3595	13.9403	16.7946	17.0574	16.8953
Tubg1	10.3463	10.5883	10.9532	11.1127	11.7502	12.202
chr4:33375464-33377138_R	6.09464	5.96392	5.36111	5.0483	5.17308	5.23364
NAP112785-1	10.8007	10.6841	10.4691	12.1896	10.8521	11.1978
Lyplal1	7.07426	6.77274	7.46057	5.63936	5.12975	5.80764
Naxe	14.1163	14.0634	14.2806	13.1917	12.6127	12.9883
Ppp4r1	11.4423	11.409	11.5194	11.9728	12.5632	12.5362
4831440E17Rik	7.30084	7.21119	6.621	5.61749	6.31762	5.88872
Gm43843	5.55214	5.41163	5.38984	4.54501	5.03758	4.62515
Nsmaf	9.23333	9.32638	8.85488	7.86119	8.08007	8.48365
Zhx3	7.15933	7.17237	7.28097	7.29968	7.80006	7.6423
Borcs8	11.89	11.7548	11.5217	12.1298	12.8651	12.9529
Cdr2	6.6161	6.53415	7.67486	7.22572	8.30351	8.46925
A630072M18Rik	5.64566	5.52979	5.54547	5.06776	5.46711	5.22033
Wwox	7.66936	7.90528	7.49697	7.13986	7.34134	7.21312
H2-K1	14.9281	15.0269	15.2856	13.9605	14.1402	14.1111
Apoa1	9.40091	10.7082	10.0392	4.42142	4.59562	4.52948
Enpp5	8.23623	8.14199	8.32248	5.31499	5.13564	4.84856
Slc12a4	8.84996	8.92699	8.98686	10.8954	11.1481	11.2281
LOC101056423	8.54381	8.48924	6.65241	4.67306	4.75549	4.71486
Kcnk4	5.6527	5.76063	5.57857	5.92036	6.07871	6.074
Gm10648	5.81358	5.97214	5.52399	5.36202	5.54293	5.33292
Gm38944	4.83285	4.59507	5.04037	5.06139	5.41329	4.73487
Clip4	4.49524	4.73525	4.53152	10.7712	9.59502	9.46861
Cpt2	9.05805	9.24059	9.05487	8.65446	8.46481	8.61942
Ephb2	6.47818	7.28087	7.23298	6.22627	6.45551	5.8624
Krt42	9.27141	9.65165	9.49445	8.0408	8.07432	7.90785
chr6:82608223-82669023_F	5.00469	5.04189	5.11185	5.00075	4.92871	4.85029
BC064822	9.63937	9.54792	9.46283	8.15782	8.25193	7.91545
Acvr1	8.09599	8.05903	8.2044	8.75281	8.95536	8.43793
Bnc1	4.71486	4.4326	4.67306	9.33683	9.39905	9.57447
NAP112173-1	12.4378	11.7625	12.5369	13.5052	13.7336	13.0064
Mras	6.60031	6.59981	7.05925	5.30671	5.40462	5.25072
Dst	7.72819	7.64986	7.60834	9.56943	9.52143	8.95294
NAP114441-1	7.01228	6.35481	7.247	8.05296	7.80097	7.77708
Isoc2a	5.3343	5.59425	5.28869	4.79932	4.85439	4.52948
BC099970	14.7947	14.261	14.104	13.9483	13.7817	13.5735
Gm37090	5.20338	5.05215	5.38984	4.60553	4.79932	4.46017
Kbtbd11	9.48844	9.65099	9.27736	5.55443	5.12496	4.80532
chr14:26973425-26986650_F	11.7843	11.9518	12.1995	10.5859	10.1271	10.3987
chr7:129293609-129294172_R	5.80764	5.96412	5.56766	4.83767	5.0844	5.43778
Calcb	4.75103	4.78631	4.62515	7.81319	6.2418	8.09148
chr1:195327945-195336595_F	4.94724	4.91791	4.79391	5.11738	5.0743	5.53871
chr8:10886200-10905925_R	6.36289	6.07675	6.69499	6.01364	5.83096	5.77765
Dop1b	7.97591	7.888	7.78525	5.65853	6.07065	6.54707
Lypla1	7.6492	7.60395	8.3222	8.32198	8.38371	8.83544
Entpd8	8.7895	9.05488	8.73969	5.03758	5.29197	5.56259
Sfmbt1	8.81814	8.55181	8.86175	9.32877	9.44428	9.36667
Prdm9	6.90421	6.9393	6.899	6.42663	6.30444	6.51239
Parva	10.1616	10.309	9.95032	9.47129	9.20861	9.55203
Tmem109	13.9024	13.6542	13.5007	14.7015	14.9807	14.8519
Spsb2	11.9261	11.7967	10.6881	10.2789	9.78609	9.97297
chr2:31001736-31006911_R	5.71045	5.70746	5.92363	5.57892	5.36808	5.5286
chr6:108162092-108162886_R	7.08168	7.2513	6.4764	5.93329	6.09762	6.81501
Dcc	8.61697	8.67478	8.57085	7.85988	8.12683	7.88205
2310046K23Rik	4.52948	4.23608	4.91542	12.8179	10.1983	5.41542
Exosc6	11.5178	11.8845	12.1184	12.8018	12.8597	12.907
Tox3	8.54361	8.80285	7.65906	4.75536	4.4799	4.77624
Lbp	9.16394	9.9469	7.09815	4.60553	4.70568	4.62515
Med6	9.65198	9.6803	9.90175	10.5489	10.3582	10.7858
Dpysl5	9.05913	8.77937	9.28454	9.20223	9.67184	9.40371
Agfg2	7.00091	6.75153	6.75639	6.44766	6.66115	7.19084
chr14:99729955-99730583_F	5.31603	5.43372	6.30871	6.94874	8.47892	5.93537
Rergl	6.16681	6.02447	5.04852	4.95472	5.0844	4.79932
Chl1	4.58718	4.66812	4.83306	10.0284	10.1597	9.59387
Cse1l	10.1464	9.99821	10.4458	10.7836	10.7347	11.4094
Gm7008	4.77792	4.92357	5.42998	5.55391	5.52255	5.59561
C730027H18Rik	4.99298	5.25151	6.32962	4.83767	4.75549	4.3816
A130050O07Rik	5.69398	5.56809	5.04223	4.66118	4.8302	4.55619
Tmcc1	8.25209	8.37755	8.13409	8.88876	9.06131	8.49216
Ptgs2	5.25781	4.85439	5.78384	8.1907	10.3229	6.91402
Prpf19	9.07598	8.98992	9.12826	9.68607	9.56117	10.5496
Capn10	9.53863	9.54001	9.34821	7.78513	8.64097	9.01517
Lce1g	4.85439	4.85439	4.63969	9.73015	12.9824	6.37234
Frmd4b	6.31072	6.33583	5.62625	5.59809	5.55651	5.20284
Spire2	9.3924	9.26602	9.78603	6.75845	6.86123	6.85293
Efemp2	8.41911	8.3769	8.56729	7.60556	7.90945	8.08716
Trp53	8.67381	8.27113	9.31593	9.84294	9.66757	10.3784
chr6:31267612-31293337_F	6.58872	6.69115	6.36725	6.67118	7.00531	7.14558
BC048507	10.9138	10.4955	10.2718	11.7145	12.127	12.2553
Bend7	5.5724	5.57163	5.24459	4.73022	4.725	4.74521
Fam53b	8.15711	8.32115	7.92587	9.95251	9.96614	10.0777
Khk	9.13576	9.33515	8.57443	8.33024	7.57171	7.65453
Art4	4.39161	4.51967	4.67457	8.76098	7.29641	8.61969
Chil6	5.99272	6.29636	6.59141	4.79932	4.70568	4.55528
Gm14325	9.95894	9.94556	9.15473	9.229	9.07214	9.4512
5031425E22Rik	6.66715	6.8655	7.02906	6.69712	8.04571	7.67026
Micu1	14.1838	13.741	14.0704	12.5057	11.8629	11.6948
chr6:145647711-145756861_F	7.14526	6.82552	6.83991	6.94437	6.71711	6.34972
Gm33782	5.62402	5.48354	5.48621	4.78573	5.0013	4.86374
Ramp3	6.82028	6.8339	7.24916	13.6555	11.9496	11.1613
Tiam2	5.41542	5.18697	6.31611	7.69532	8.42351	7.71713
Myo5b	9.33286	9.41135	10.0865	8.69498	9.00605	7.91099
Spock2	8.54821	8.92699	8.29757	4.67306	5.03758	5.56259
chrX:90997595-91009570_R	6.86108	6.90183	7.09285	6.92353	7.09769	7.05635
Fstl3	7.81727	8.31178	8.49664	8.74137	9.23205	8.51634
chr6:115468025-115489250_F	5.36909	5.17758	5.55032	4.71889	4.83859	4.94653
Chn2	8.61406	8.48842	8.81693	6.23615	5.68169	6.00533
Odf2l	8.1042	8.01497	7.48122	6.33261	6.69828	7.02895
Gpsm2	11.2544	11.2718	11.7804	12.445	12.3605	12.8289
chr1:74084292-74138492_F	5.45936	5.54923	5.51556	5.45655	5.31222	5.31616
Slc5a3	7.3765	7.35176	7.1575	7.96806	8.57037	8.338
Matr3	9.54797	9.05296	10.403	10.5675	10.1179	10.5113
Zfp948	8.25851	7.8994	8.66508	9.79037	9.41205	9.04669
Krt15	5.29503	5.05215	6.221	15.3777	14.4395	16.1221
A_55_P2010539	7.73704	8.1275	7.87249	7.67407	7.3614	6.70426
NAP093547-001	7.76384	7.7655	7.51447	8.06531	8.55512	9.25384
chr4:44181997-44249172_F	5.7365	5.76802	5.93661	6.29864	6.315	5.77985
Hlf	5.03392	5.05215	5.10201	10.5601	10.6851	10.1912
Eif2s1	10.3763	10.4194	10.4341	11.4428	10.9589	11.1069
Copa	12.7353	12.8009	13.3789	12.4405	12.3742	12.4455
Ago1	7.35985	7.24792	7.36468	6.6176	6.77364	6.73785
Ppp1r12a	10.1117	10.011	10.0638	10.7522	10.9512	10.1742
Sephs1	7.53205	7.44196	8.01847	8.16537	8.25236	8.39513
Sema3f	12.1268	12.2835	11.7673	13.0758	13.1094	12.6108
Pcnx	6.76834	6.60066	6.55813	7.13312	7.24798	7.23116
Dennd5b	8.27019	8.09866	7.99586	9.09966	9.17602	9.19285
Cnbp	10.9208	10.9716	11.2694	11.4673	11.3179	11.4697
Chmp4b	13.5435	13.438	13.4653	13.1227	12.8429	13.0038
Polr3f	6.16583	5.98352	6.33697	6.21958	6.47537	6.84571
R3hdm4	10.7477	10.7221	10.4458	10.0698	9.81963	9.92338
Gamt	9.20757	9.20281	9.10483	5.65487	6.05257	6.3729
chr2:50917152-50917519_F	4.73377	4.62017	4.6057	5.34203	4.79697	5.05605
Galnt12	11.3533	11.4637	11.596	10.5733	9.40835	10.0134
Kcnh3	6.54707	6.81499	6.08947	5.82683	6.16178	5.58028
A_55_P2120141	15.6781	15.8473	15.1852	13.8354	13.7898	13.8782
Col4a2	10.6864	10.8856	11.0541	4.62515	4.6493	4.85439
Atg2a	10.3069	10.7801	9.94584	8.99044	9.30317	9.23563
Tuba1b	14.3998	14.4497	15.1444	14.7623	15.5267	15.9386
Usp49	6.21292	6.26387	6.90555	5.59279	5.73501	5.80764
C3	10.6524	11.7082	9.51412	9.27261	8.01601	8.37475
chr1:167219841-167220505_F	4.72048	4.80818	4.8527	5.10467	5.08794	5.17785
Rbmx	8.59641	8.38363	8.3329	7.40742	7.61738	8.17451
Nipsnap1	10.8514	10.7529	10.4987	9.98015	9.76762	9.9101
1810058I24Rik	7.01075	7.38426	7.35222	8.01537	8.07789	7.76323
Ninl	8.66774	8.57081	8.8214	7.57195	7.66695	7.38548
Gabra2	6.7821	6.48804	6.0321	5.71685	5.92491	5.61989
Mtfr1	10.2368	10.122	10.4926	10.7819	10.8063	11.1359
A_55_P2161126	7.37586	7.95316	7.59676	8.2148	8.4123	8.96589
Ptpre	6.26134	5.9687	6.29186	8.1971	7.63942	7.35089
Tacr2	8.55011	8.78774	8.55244	7.57828	7.23542	7.40561
Sf3b3	9.76496	9.63278	9.87971	9.86415	10.2608	10.6216
Ercc1	8.32255	8.38582	8.3532	9.32965	10.0379	9.95346
Tmem14a	8.71293	8.54156	8.89704	7.40802	6.99177	7.2624
Ap4b1	10.5483	10.4751	10.4214	11.4931	10.8238	11.459
Vamp2	11.0358	11.1134	11.0783	10.3201	9.94908	10.0224
Trim14	6.32925	6.46241	6.21812	5.8247	5.65186	5.79443
Urgcp	8.30535	8.3345	8.42515	7.77005	8.04113	8.33065
E030030I06Rik	8.78267	8.99587	8.71378	9.07336	8.74774	8.57299
Slc45a3	11.3597	11.1399	11.4296	7.17078	7.17279	7.13518
chr10:83980790-83986015_R	6.37519	6.25833	6.71619	7.89286	7.8305	7.55998
Icosl	7.39268	7.48124	6.93111	7.75647	8.11203	7.2716
Abracl	11.6139	11.3301	11.8993	12.2951	12.6808	12.9046
chr3:84609788-84618062_R	5.62459	5.37404	5.47468	5.1163	4.99915	5.35967
Lcorl	7.49106	7.21633	7.52071	6.86179	6.71447	6.87522
Klf8	4.99298	5.0844	5.25151	5.88699	6.35481	5.72368
Sertad2	10.3639	10.3681	10.8775	11.8247	12.2206	11.1682
Bmp8a	8.49644	8.42217	8.09147	7.10497	6.86123	6.82733
A430033K04Rik	7.10933	7.3332	6.62206	6.23066	6.06859	6.85291
Map3k5	8.75698	9.15537	9.13534	8.43563	8.30954	8.70185
Apoe	7.50128	7.59876	7.7014	8.77913	8.97569	7.82979
Stard4	8.95217	9.01353	9.27121	9.294	10.6531	10.165
chr7:96640618-96649018_F	4.83812	5.00273	4.95788	5.08037	4.99006	4.83408
Ccdc114	6.20504	6.32836	5.96448	5.7969	5.78684	5.75534
Tmem63b	12.3314	12.5323	12.5323	12.4274	12.0931	11.4888
3110039I08Rik	5.03826	4.94695	4.97882	5.16697	5.05894	4.91031
A_55_P2180099	14.4914	14.5647	14.2925	15.3906	14.9157	15.054
Gemin6	7.96485	7.93102	8.07186	8.45171	8.35106	9.20446
chr9:24617562-24625262_R	5.00793	5.19198	5.13938	5.44412	5.54132	5.5363
Prkrip1	9.83834	9.94081	9.79362	10.6429	10.319	10.7087
chr12:52880692-52933444_F	5.5223	5.63165	5.55798	5.89673	5.75966	5.59502
Cog1	10.4962	10.6684	10.6715	9.7501	10.0424	9.84972
Slc39a10	8.5984	8.31709	9.2349	8.15179	7.66175	8.19837
Desi1	8.40802	8.68235	8.81891	9.56779	8.88545	8.90669
0610040J01Rik	14.9538	14.8708	15.0114	4.9854	4.75549	5.4598
Cfap61	4.81301	5.23	5.23252	4.81326	4.66269	4.97349
Tmem68	8.10835	8.0736	8.41333	9.43812	9.19813	9.05727
Lin9	6.62882	6.18787	6.85336	6.71011	6.71568	7.40534
Lamc1	12.424	12.3521	12.82	11.3162	11.5654	11.7754
Tnip3	5.69835	5.86744	6.76372	4.56814	4.80552	4.9854
Ddi2	9.01826	8.89824	9.34906	9.79749	9.86109	9.97878
Tmem138	6.68315	6.63444	7.7814	5.70075	5.9369	6.71897
Snta1	10.8351	10.4975	11.4372	9.83692	9.54425	9.80943
Baz2b	6.41418	6.35073	6.38912	7.11334	7.59328	6.94266
Gnl3	9.17146	9.35537	9.54807	11.2688	10.5861	10.6061
Gm41662	5.30641	5.2191	5.21879	4.79424	4.78003	4.7666
Rnf144a	8.12556	8.44045	7.89964	7.49057	7.99055	7.00762
Kif15	7.85283	7.45193	8.85438	8.59588	9.04413	9.80587
Sec61a2	7.10939	7.13159	7.24753	7.85219	7.72697	7.47398
Cd82	12.1578	12.4453	11.728	9.17621	9.23358	9.25669
Erbb2	11.739	11.8619	11.4323	10.5084	10.7508	10.196
chr6:112552041-112560067_F	7.64612	7.49995	7.77404	7.97274	8.04536	7.7796
4930556M19Rik	5.27792	5.16926	4.9217	4.89775	4.85674	4.93935
Efhd2	10.9692	10.7856	11.377	11.0472	10.1117	10.2682
Anxa4	9.94896	9.90072	10.3231	9.09497	8.54802	8.60545
Hsd11b1	4.91143	4.89132	5.33635	6.41804	6.01706	5.20989
A_55_P1978866	14.7111	14.7237	15.7087	14.9104	13.4854	13.8496
Klra12	4.55528	4.40449	4.93913	6.14489	5.56259	5.49488
Ate1	8.84514	8.79197	8.9969	9.59138	9.01266	8.80721
Hnrnpa3	11.8944	11.8538	11.9942	12.1398	12.1494	12.5122
NAP094921-001	13.086	13.2879	12.6188	14.0959	13.4213	13.6447
Nedd9	9.38012	8.92699	9.98062	6.20479	7.566	6.03917
Cpt1a	9.29157	9.40399	8.54554	7.87069	8.36817	8.18782
2310047K21Rik	5.75963	5.66566	5.99837	8.06301	7.42985	7.46057
1700030K09Rik	8.45606	8.65853	8.10178	7.91585	6.8715	7.09815
2610318N02Rik	7.11055	7.152	7.25158	5.05692	5.25894	5.04738
Zfp395	6.74541	6.94097	7.00674	5.62391	6.41864	6.2694
Itgb4	12.8818	12.8142	13.0442	14.1716	14.2554	13.8699
Mfsd4b3	5.98305	5.68915	6.08947	4.75993	5.25151	5.62968
Napsa	5.00426	5.43778	5.38984	4.62515	4.48722	4.62515
Styk1	9.13338	9.15833	8.56927	6.79061	5.73105	5.7112
Efcc1	4.71908	4.77911	4.70136	6.11324	5.52837	5.08707
Zfp712	6.44175	6.04373	6.54707	7.27488	6.54063	7.55175
Nudt19	11.5093	11.7976	12.1152	10.3697	10.7535	11.5212
Otop2	5.03392	4.89132	5.68448	6.49603	7.71659	6.44727
G6pc3	12.5388	12.6814	12.499	11.6726	11.4261	11.4132
Xxylt1	8.30579	7.88208	8.68422	9.18832	9.41205	9.57083
Cd276	6.51981	6.13124	6.56805	6.86329	7.22008	7.60865
Ttc38	10.6069	10.6808	10.3288	9.3758	9.40427	9.72781
Prmt2	12.0675	11.839	11.4878	10.1676	10.4663	10.6842
chr5:37051650-37110575_R	6.59893	6.83644	7.14938	7.62051	7.22688	7.46512
Trim25	14.5392	14.2871	14.5945	14.6415	14.285	14.1565
chr13:41337973-41379821_R	5.80125	5.82117	5.73933	6.11441	6.36889	6.25915
Stfa2l1	4.95084	4.31067	4.63969	6.51588	7.46244	7.77066
chr14:26834450-26847000_R	6.10559	6.40592	6.32767	6.15214	5.76567	5.77282
chr1:175654606-175672031_R	4.75413	4.68592	4.70886	8.8807	8.33979	7.31146
Ddx58	9.11171	8.99851	8.22024	7.01534	7.15591	7.79483
chr1:85117750-85129200_R	5.02628	5.33078	4.93841	4.93229	4.68661	4.63322
Setbp1	10.8842	10.47	11.0379	7.5976	8.28496	7.8351
Heca	9.9368	9.76929	9.79422	11.333	10.5644	9.77144
Gm11556	8.55178	8.45553	8.60762	9.0147	8.7386	8.8552
4732460I02Rik	7.8615	7.83454	7.77105	6.76613	6.74162	7.32938
chr1:182180931-182186106_R	6.52559	6.31424	6.38223	5.46172	5.16555	5.60974
Abcc6	5.79057	5.8585	5.88942	4.94461	5.6985	5.3479
Mb21d2	4.77757	5.12286	5.12975	5.87475	6.02815	5.93811
Pum2	9.97827	9.8017	10.3696	10.6114	10.4674	10.2804
Mfsd4a	9.0139	9.18495	8.74136	6.49751	6.65578	6.63776
Tox4	9.05307	9.08581	9.02807	9.73499	9.64058	9.52654
chr3:62727150-62758225_F	8.33218	8.35862	8.53299	7.78796	7.55467	7.71289
Cyb5r4	9.14066	8.82916	8.77017	9.24909	9.33183	9.77653
Enpp4	8.97764	8.94749	9.54224	4.75993	5.87884	7.26923
Ranbp1	12.6635	12.3273	12.9218	12.957	13.0649	13.7883
Nrg1	5.98305	5.49488	5.66328	12.7321	12.5103	12.6396
Cbs	8.0252	7.41755	8.76779	9.04356	8.69335	9.75627
Hoxc5	4.83346	4.99298	4.48722	10.8094	10.4745	12.0153
Stat6	8.13685	8.32752	8.07375	8.88447	8.52203	8.60899
Decr2	10.3301	10.4352	9.9299	9.04356	9.5934	9.55668
chr4:134866237-134867024_F	5.94416	5.94387	5.83448	6.30643	6.35888	6.19457
Lamp3	11.9903	11.9858	11.934	12.5792	12.5098	12.6745
Gstt1	13.3274	13.4049	12.6475	9.46662	6.76601	6.97081
chr2:167388900-167402475_R	5.56316	5.53963	5.09234	4.69777	4.77557	4.64356
Btbd19	6.61305	6.80322	6.90229	7.55908	7.35486	7.50596
Nfatc2	8.43762	8.57089	7.78671	6.29724	6.14582	6.54255
D130046C19Rik	6.82451	7.09376	6.68081	5.96026	5.98515	5.58028
Wdr74	10.3048	10.5318	10.5845	11.2901	11.1302	NA
Mtus2	7.93391	7.91327	7.51649	7.09398	6.45767	6.88809
Il4ra	7.71233	7.39039	7.91373	7.50876	7.70792	7.53586
Gm9926	10.7992	10.6382	9.65347	4.60553	4.77757	4.3816
chr17:6455677-6476228_F	6.44701	6.28989	6.47246	5.77189	5.36168	5.91161
1700110I01Rik	7.46662	7.2475	7.74145	7.88078	8.09388	7.78674
Unkl	5.63147	5.80669	5.72707	5.67811	5.82311	5.69862
Golgb1	12.5261	12.2159	12.4618	11.9864	11.3227	10.8841
Tnfrsf19	6.75831	7.01425	7.79006	5.77912	5.91837	6.31961
chr6:125407739-125408857_F	5.23585	4.86993	5.23773	5.66946	5.61119	6.02446
Usf2	11.6467	11.7709	12.0677	12.0295	12.5927	12.4412
Dnajb2	8.04888	8.26027	7.65517	7.16734	7.68394	7.47069
Gadd45a	7.8883	7.59876	8.5564	10.66	9.83709	8.40622
Lgmn	12.3379	12.3371	11.5882	10.6934	10.7721	10.7245
chrX:123306246-123307974_F	5.39558	5.53751	5.16865	5.22513	4.98292	4.96095
C230096K16Rik	13.1777	12.6974	11.9715	11.8189	11.2881	11.7459
Gng13	8.2667	8.32536	8.22281	5.60272	4.75549	5.07373
Odc1	9.56996	9.72864	10.2833	10.1591	10.9124	10.6974
Phyhd1	13.1889	13.3123	12.6044	13.8821	13.073	12.5839
chr18:3003075-3016150_R	6.97491	7.59666	6.04852	6.18411	6.00585	5.53095
chr17:22420025-22457650_F	6.00837	6.07772	6.31895	5.86622	5.63252	5.73458
NAP030161-1	11.0047	11.3297	11.3698	11.9967	11.597	11.8665
Metap2	9.56804	9.25417	10.0132	10.1746	10.0951	10.2851
Dlk2	6.73338	6.83198	7.47983	9.91672	9.29038	9.92961
Utp15	7.11906	7.02619	7.66831	7.91987	7.8883	8.12074
S100a14	14.5346	14.3461	14.4662	17.1539	16.5542	16.6592
Zfp654	6.6161	6.4947	6.99971	7.26923	7.74853	7.28628
Ndst1	7.23354	7.30051	7.98505	8.41941	8.27689	8.17591
TC1660859	4.99298	5.12286	5.04852	4.46017	4.36419	4.46017
chr13:97700327-97700876_F	6.82354	7.03363	6.50827	4.81212	4.69472	4.75881
Cyp4v3	8.34952	8.13277	7.48122	6.0037	6.04013	5.62968
9030419F21Rik	10.3228	9.94081	9.98355	9.42468	7.4738	9.30578
Add3	10.7039	10.111	10.6522	8.35318	8.83859	8.93699
Atp5l	14.3542	14.2778	14.1319	14.4365	14.5259	14.5908
Osbpl1a	7.69156	7.63827	7.522	6.77646	6.54808	6.5808
Zbtb48	8.30952	8.8341	8.51771	9.04711	9.21019	9.49164
AI480526	9.96986	10.2498	8.87167	8.20089	8.09795	8.05168
Ncbp2	7.78761	7.70323	7.66687	7.56591	8.19835	8.91626
A_55_P2040845	6.93971	6.839	6.05329	6.0037	5.0844	5.96219
Tmem171	10.4155	10.4088	10.5704	5.75741	4.6493	5.03024
Lce1b	4.92337	4.85439	4.77757	9.06544	12.9713	NA
Il23a	4.95084	4.85439	5.03758	7.58936	6.2418	5.88872
Mex3d	9.99039	9.86909	10.5076	10.503	10.8097	10.7594
A_55_P1980548	10.2831	10.8844	9.97467	9.74115	9.61026	9.64125
A630057N01Rik	8.70769	8.52536	7.67486	7.87832	7.13588	7.55732
Zfp108	6.53545	6.74834	5.80979	5.68682	4.95472	6.06633
Fscn1	5.15359	4.92337	5.17038	12.0969	12.22	12.3674
Pald1	6.9289	6.90787	7.0889	6.24497	5.87884	5.96219
Bicc1	9.67971	9.89622	10.5328	5.50446	5.67629	5.51901
Gm10032	7.38843	7.888	6.99971	6.65121	6.81393	6.71897
chr16:43623581-43642715_F	6.98885	7.09619	6.50623	6.09235	6.09016	5.43501
Cbx2	9.27726	9.43209	8.77696	10.0702	9.94029	9.93362
Irs4	5.20761	5.32088	5.09853	5.88328	5.66171	5.65889
Prkcb	4.94186	4.63507	4.80848	8.59618	7.65905	7.29787
Trappc11	7.77239	7.74958	8.04247	8.48053	8.37542	8.10975
Pi4k2a	8.37328	8.50652	8.69792	9.72153	9.51442	9.2735
Ercc5	7.09405	7.16931	7.18661	8.38931	7.71451	7.35681
Zan	5.04852	4.92337	4.91542	5.03758	5.78384	6.20425
Htra1	6.18675	6.31157	5.43881	13.092	12.4222	12.2629
Acot10	7.88599	7.95959	8.48889	10.0343	9.20475	9.01935
Esrp1	9.73894	9.6847	9.91245	10.6045	10.5685	10.1225
ENSMUST00000135268	7.78143	8.818	7.50722	6.92396	6.54063	6.96399
NAP094051-001	9.38012	9.26602	9.67205	10.1866	10.2133	10.5207
chr6:127591179-127619145_F	5.92026	6.05623	5.79378	5.32437	5.26444	5.05336
Krt7	14.7866	14.7354	15.3099	7.39741	6.9289	6.6301
Gpm6b	6.85216	6.64358	6.40172	5.51738	4.47695	5.04661
Luzp1	9.5943	9.54136	9.50038	10.1014	10.1004	10.0025
Jmjd8	8.10028	8.22043	8.45639	7.22033	7.55148	8.06683
March8	11.3559	11.3204	11.1564	9.86104	10.626	10.0319
Psors1c2	6.23384	6.35481	6.37957	16.2095	13.1654	7.31071
Ppp1cb	9.45452	8.98948	9.53223	10.0763	9.96611	9.57342
Gm6921	15.4851	15.6495	15.6678	16.5132	16.0352	16.0132
Coq10b	9.34198	8.9107	9.93081	11.5027	11.1098	10.2556
chr19:54011403-54019143_R	8.86273	8.84416	8.87724	8.40755	8.30133	8.77312
Ahcyl2	8.95535	8.80568	9.40404	8.54357	9.07188	9.00165
Fads6	5.76184	5.7568	5.95461	4.87583	4.94262	5.15716
Oit1	11.7226	11.5838	11.5624	10.9268	9.8473	9.8627
A_55_P2075136	7.11906	6.839	6.60996	6.36943	5.88902	6.44727
Tmem184a	11.7338	11.6383	10.8691	8.99423	9.09136	7.80849
Rnaseh2b	9.76966	9.46499	9.96996	10.3228	10.2382	10.7639
Ptprg	6.10714	6.23074	6.77216	7.10404	6.87051	6.83644
chr1:64686823-64728598_F	5.11694	5.26339	5.31111	5.748	5.80245	5.50109
Tnfrsf1a	11.4731	11.6527	11.4954	12.4407	12.7942	11.1032
Spopl	6.58221	6.53756	7.09731	7.35917	7.56068	7.44497
Trnt1	7.12713	6.88711	7.27335	7.65445	7.5719	7.67788
chr5:52461266-52541416_R	6.73731	6.71972	7.12704	7.00595	7.02868	7.06929
Cd79b	5.06657	5.18697	5.19447	6.09123	6.31157	6.6161
Parp9	7.86026	7.69414	7.40977	7.01869	7.48296	7.76555
Mphosph6	9.2705	9.27607	9.75113	9.99984	10.341	11.1143
Iqsec1	7.30579	7.41952	7.23585	6.90903	6.57449	6.92176
Il22ra1	6.30358	6.10771	6.43916	5.95353	6.16139	5.93095
Xlr4a	4.89247	5.02256	5.39611	6.79424	5.50193	5.81934
Rbms1	10.1412	9.8807	10.1757	12.3519	11.9652	11.6121
chr1:34735032-34781146_F	5.41872	5.58691	5.35414	5.40779	6.10744	5.66855
Yipf2	11.1207	11.2829	10.9612	10.2564	10.2155	10.4467
Snrk	7.7135	7.96003	7.62009	9.66536	8.96201	8.64853
Fhod1	9.58652	9.82641	9.08768	8.2827	8.29045	8.87735
Cpne4	5.3523	5.26986	6.58715	4.63038	4.75506	4.73362
Pla2g6	9.76076	10.1402	10.1451	9.04053	8.29045	8.6554
Gm20703	6.48276	6.33709	7.42728	6.64143	5.57989	5.519
Smpd3	11.3654	11.3686	12.3487	6.65121	10.3165	5.3343
Nphp4	5.2842	5.18262	5.25896	5.6732	6.31251	6.54888
Fam171a2	4.79932	5.21637	4.95472	6.35335	6.93974	6.69132
A_55_P2179448	7.36058	7.12077	6.99971	4.87502	5.59528	5.752
Alg13	6.84541	6.46314	7.3348	7.96791	7.9125	8.45039
Chd6	6.89658	6.85223	6.61433	7.18333	6.88028	7.02182
Hoxa1	4.7267	4.71486	4.49467	5.7029	6.51138	6.78163
Acp5	14.2972	14.3742	14.5349	15.094	14.9028	15.1134
Myo9a	6.26738	5.91905	6.19242	6.24224	7.00981	6.61095
Nr1h3	7.65622	7.50474	6.88834	5.46194	5.84017	6.39476
Utp20	6.98597	6.86262	7.10078	7.77211	7.28628	7.72527
Ptges3l	8.13214	7.9381	7.74257	6.36926	7.02263	7.08996
Cadm1	7.72459	7.57788	8.12713	11.0804	10.8097	10.5732
Gprin3	8.51103	8.60697	8.05121	4.61037	4.68317	4.50337
Plac8	13.6044	13.4984	13.2351	9.59264	6.88896	6.39579
Rims2	5.60766	5.75963	6.24656	4.62515	5.12975	5.3343
Pomp	10.9379	11.1157	11.0708	11.5799	11.599	12.0626
Meis2	10.3634	10.0474	10.072	9.94035	8.9204	9.34899
Bmp2k	6.74401	6.65674	7.04834	8.40504	8.41521	7.64839
Nlrp6	5.66419	5.96412	6.30094	4.62515	4.85439	5.73952
Crot	10.6456	10.665	10.8528	12.734	11.4503	11.7961
A_55_P2008244	7.63711	7.18393	8.1498	8.31956	8.06293	8.85848
AF303833	4.68713	4.85439	4.62515	5.59279	4.77757	5.61678
Angptl8	8.18756	8.29448	9.06531	5.62725	5.46525	5.4598
Slc22a15	5.83085	6.0931	6.31593	6.73874	7.35586	7.29096
Dram1	4.68713	4.31067	4.95472	8.20828	8.15464	8.90594
Trim12a	7.56316	7.6594	6.57221	6.36932	5.9701	6.88676
Fam3b	12.36	12.4651	12.1437	9.77848	6.99825	6.01334
chr1:162965309-162970704_R	5.78541	5.64842	6.10276	6.21481	6.08929	6.36847
Med9os	5.53433	5.86578	5.37543	4.77757	4.95472	5.13318
Acaca	8.28435	8.43623	8.66567	8.51954	9.20606	9.24203
Tenm4	7.21505	7.08892	7.37698	9.27346	9.67589	8.89818
Kpna3	9.23997	9.11922	9.64212	9.95638	9.93817	9.9354
Spata5	8.18465	7.85785	8.16775	9.32599	9.41015	9.32256
Sowahb	7.67044	7.93727	7.40714	7.86605	6.60135	5.55839
Shank1	5.12518	5.05888	5.18271	5.97883	5.45236	5.27468
Amer2	5.78384	5.63936	6.03917	4.58564	4.54501	4.59064
chr7:88668948-88678046_F	5.15465	5.11711	4.95594	4.66502	4.74288	4.87337
4931403G20Rik	5.63924	5.53433	5.53433	4.75993	5.02287	5.12286
Cdc42ep3	7.32359	6.94752	7.15094	9.70128	10.3043	9.44575
chr5:104936417-104984892_R	4.93803	4.97745	4.86278	5.16022	5.13172	5.17083
Apcdd1	5.15359	5.21637	5.19447	6.32561	6.50296	6.73147
chr15:74436455-74466741_R	4.89866	5.04763	5.04056	5.54876	5.20335	5.23306
Ccdc141	6.65256	6.78412	6.6941	4.90758	5.07318	4.98121
Rasa3	7.73719	7.49149	7.35054	9.0304	8.80191	9.216
Gramd1b	8.71457	8.71165	8.52445	4.55196	5.02397	5.2226
Lpin3	9.66874	9.64397	9.96671	11.8507	11.1728	9.99781
Ift57	11.1712	10.9155	10.3861	9.9621	9.89976	10.3684
Prss52	4.59064	4.31067	4.72399	5.5002	5.17038	4.87911
Rcc2	11.5355	11.5371	12.0867	12.9845	12.719	13.1555
chr7:26054813-26063725_R	5.15713	5.43292	5.27209	5.39493	5.40254	5.57525
Zbtb7b	9.95182	10.0444	10.1534	9.87727	9.69111	9.47579
Pik3cb	8.7001	8.59166	9.21128	11.3553	9.74629	9.14513
Tcaf1	5.66298	5.81238	5.64164	5.41339	5.16698	5.39997
Tmem181b-ps	7.84886	7.59876	6.80428	5.8624	4.99298	5.96219
1110002E22Rik	4.81315	4.76367	4.73441	6.81363	7.85237	6.24289
chr4:146149125-146155054_F	5.23477	5.02445	4.59554	5.05011	5.04564	4.81119
Firre	7.90175	8.08547	7.58815	7.33477	6.85541	6.77042
Slc43a2	10.2936	10.0704	8.12461	6.83935	6.88278	8.0429
Gm3014	9.06069	8.99054	8.40431	5.16894	4.95941	4.77205
Asb1	6.44667	6.54017	6.73147	5.8646	6.33391	4.82924
Heatr5a	10.9001	10.7726	11.2398	9.41804	9.24216	9.29112
Acox2	11.5368	11.618	11.4521	7.5641	9.69769	5.82047
Sgo2a	7.13026	7.10341	8.05066	8.17953	8.34099	9.29747
Zfp30	7.56442	7.6272	6.92791	6.15842	5.29197	5.49488
Galntl6	5.59664	5.7528	5.30008	4.6872	4.58935	4.68191
Sox21	8.63206	8.7797	9.46588	7.33316	8.78521	7.40617
Reep3	11.2553	11.0008	11.6927	12.7588	11.9134	12.0845
chr5:112297381-112328281_F	5.17038	4.78631	5.36672	4.58564	4.57054	4.22968
Timm10	11.5135	11.5695	11.8879	12.728	12.078	12.4385
Hacl1	9.58343	9.46754	9.09147	8.76252	8.4566	8.32365
Filip1l	7.82612	7.91969	8.35585	7.77584	7.47255	7.91384
Gm10856	7.58464	7.50437	7.48635	7.25952	7.18884	7.29823
Ext1	7.22491	7.1861	7.36125	7.72787	7.78276	7.73647
NAP057035-1	9.21554	10.0623	10.0002	9.9523	10.8407	10.7618
Irs1	8.36198	8.19617	7.76123	6.54924	5.23376	6.25466
Tcn2	12.7411	13.0624	11.8986	10.6738	10.4488	9.50379
Lmo1	9.26175	9.38527	10.1306	11.424	10.7465	11.3396
Tmem87a	7.19986	7.49087	6.75062	6.4004	6.3712	6.72857
ENSMUST00000175696	11.228	10.7405	10.8773	11.593	11.6708	11.4861
Arhgap42	5.90161	5.7476	5.94416	4.93489	5.09603	5.37764
Lgals12	5.78384	5.36088	5.58028	4.67306	4.70568	5.25467
Fam89a	5.91804	5.71756	5.75595	7.98987	8.22675	8.26444
Spon2	4.87911	4.48185	5.33635	8.3246	7.29012	7.63274
Cecr2	4.85819	5.00453	4.9367	5.99134	6.0469	5.8216
Ilf2	10.2979	10.0655	10.3312	10.3966	10.455	11.2727
chr1:183783306-183834531_R	5.7819	5.9574	5.62347	6.6498	6.51651	6.41883
Dnajc8	10.403	10.2242	10.4099	11.3955	10.6712	11.1273
Lgals3bp	14.8304	15.1375	15.2076	6.40313	6.04899	5.88267
Tm4sf5	10.7377	10.2769	9.31256	6.70406	6.35481	6.49603
AC131105.1	7.63711	7.96584	9.23794	9.69801	9.49314	10.0158
1500002F19Rik	6.77746	6.65516	6.66913	7.0192	7.20538	7.49175
chr6:128393530-128394127_F	6.15849	6.13472	5.99096	5.95445	5.77971	5.57643
Cybrd1	13.9143	13.5318	13.7394	5.93862	5.24406	5.40692
Chpt1	8.28372	7.7307	8.23019	6.64578	6.67681	6.9601
Tma7-ps	8.99699	9.04787	8.95259	9.83804	9.66862	10.3377
Mtfr2	10.1646	9.92755	10.4109	10.192	10.9022	10.5652
chr19:53624826-53625580_R	4.87736	4.7809	4.94864	6.44237	5.98799	4.89001
Rbpms	7.69644	7.72627	8.28013	6.35284	5.21745	5.62884
Kcnj11	5.25533	5.39609	4.98535	4.95676	4.7943	4.61668
Pgap3	11.5666	11.7986	11.5405	10.8573	11.4014	10.5866
Nae1	8.82627	8.13998	8.71056	9.46742	8.94156	9.46083
chr3:62727150-62758225_R	5.55559	5.91337	5.6902	5.14552	5.07329	5.42881
chr9:56910620-56919667_F	5.36454	5.47	5.19229	5.07282	4.9794	5.2398
chr6:125330524-125410249_R	4.93753	4.98317	4.91011	5.06736	5.78009	5.59246
Ppp3cc	6.84707	6.73922	7.64353	6.5602	6.2198	7.15537
Srfbp1	7.0189	6.80866	7.27183	7.95484	7.56934	7.71739
chr12:110026982-110027450_F	4.63274	4.95978	4.73338	4.5869	4.67545	4.78295
Fndc1	5.04373	4.79417	4.84576	5.72617	5.30314	6.32985
Dusp6	11.8908	11.856	11.2943	13.488	13.7221	13.1631
Mapkapk3	8.59276	8.37067	8.65912	9.72826	9.7011	10.1177
chr14:73729977-73751877_R	6.21241	6.14486	6.36176	6.70614	7.60416	6.881
Tlr3	6.88151	6.67682	7.58442	4.42142	5.03758	5.6938
Mfsd4b2	4.85439	4.99298	4.91542	5.8624	6.81393	5.80764
Capn7	9.53712	9.42322	10.1112	10.4741	10.2552	10.3528
5730585A16Rik	4.26763	4.55528	4.55528	5.36088	4.83346	5.97754
Acsf2	8.45538	8.85314	8.14878	7.89928	7.71955	7.57097
Slc35e2	6.89001	7.29048	6.83227	6.65991	6.56571	6.69549
Tst	12.8386	13.0935	13.0828	10.2748	9.69871	10.4093
A_55_P2183518	10.6483	10.5349	9.05935	8.19851	8.75748	8.54822
Homer1	6.09688	5.96983	6.20416	6.16275	6.89629	6.90391
Tmprss12	4.65315	4.68658	4.58014	5.30269	5.81194	6.1088
Kirrel3	5.46798	5.50181	5.69448	5.2307	5.18678	4.94103
Brwd1	7.93562	7.85074	8.10489	8.37996	8.36805	8.18594
Vwa2	4.85439	4.71486	5.10201	6.18344	5.76185	5.78384
chr9:78107225-78118850_F	10.1132	10.1883	10.2878	9.84964	9.56961	9.49214
Cryzl2	7.25844	7.7787	6.79564	4.48185	4.79932	4.68246
Slc16a13	8.12175	8.23631	8.32628	8.70668	8.33466	9.06477
Slc20a1	7.98818	8.0293	8.35203	8.51855	9.03473	8.45679
Ccdc28a	10.3553	10.444	9.58833	9.05715	8.83917	9.15562
Pcnx4	7.57184	7.59876	7.30917	8.74422	8.93393	8.41931
chr4:124127144-124334840_R	4.89719	4.76107	4.87106	5.96102	5.69145	5.72384
Zcchc24	5.18688	5.11677	5.21505	9.45051	9.25915	8.33345
Gtf2ird1	11.4103	11.3833	11.6735	12.4464	12.4418	12.0351
Rps23	16.1222	16.3706	16.242	17.0857	16.9136	16.8263
Gdf5	5.38948	5.38173	5.07288	4.77963	4.76653	4.95636
4833419A21Rik	5.9369	5.46525	5.36672	4.62515	4.15746	4.52948
Mapre1	10.2953	10.0326	10.5092	10.6964	10.9333	10.9408
Rnf181	13.2623	13.4322	13.7089	11.883	11.318	11.8886
Ghitm	12.7609	12.5797	13.28	13.8824	13.1267	13.6894
Trappc1	8.8869	8.83136	8.83151	8.94899	8.89397	9.36862
Mtss1l	5.60766	5.56259	5.41542	7.07664	6.36797	6.6161
Col16a1	5.02295	4.98672	4.98431	5.78403	6.19471	6.34959
Rab38	7.11516	7.10554	7.50475	8.10767	8.52122	8.79832
chr1:175705225-175717250_R	5.18318	5.31044	5.28883	7.75171	7.37277	6.39587
Loxl2	5.32776	5.26199	5.70749	5.64173	5.49049	5.42847
Nkap	8.25193	7.75941	8.03804	8.66497	8.35723	8.98231
Timeless	9.09215	8.83174	9.26027	9.39113	9.68939	10.0543
Ccdc51	9.101	9.06372	9.26101	9.85207	9.6773	10.4213
Serinc3	12.6	12.6792	13.0621	12.5086	11.7612	11.2266
chr13:94182877-94203852_F	5.77961	6.03506	5.77425	6.86131	6.57006	6.58984
Rnf217	8.19289	8.14312	9.20423	7.1721	7.96175	7.97983
Ipmk	7.19659	7.11027	7.19882	7.99502	7.81874	7.74634
Gprc5c	8.04372	8.07486	8.08442	5.81305	5.70243	5.7244
Fuom	8.41103	8.53881	8.69288	8.01795	7.99119	8.11618
chr11:96111499-96126224_R	5.29744	5.29483	5.43255	6.18392	5.44561	5.77391
Phf23	9.21964	9.55244	9.5582	10.224	10.2421	10.3236
Ankrd1	6.90502	6.74834	6.32213	4.55528	4.6493	4.71486
E2f3	8.03052	7.78228	7.9021	8.00575	8.58036	8.68424
Chml	6.98124	6.60459	7.14026	6.59028	6.68245	6.36902
NAP114472-1	16.435	16.3295	17.0244	17.5523	17.7044	17.4563
chr2:155269145-155303251_R	8.62595	8.51157	8.47785	8.2345	7.35359	8.01832
A_65_P05803	5.41542	5.66566	6.221	4.6493	4.79932	4.26137
Dll1	5.17705	5.19431	5.25824	7.47393	7.32799	7.25849
Ssh2	7.70561	7.60797	8.02304	8.45341	8.67833	8.09841
Satb2	4.77518	4.75059	5.03064	5.17636	5.1161	5.40408
chr13:98270713-98272269_F	5.22274	5.26727	5.47232	4.65611	4.74966	4.83556
Ppip5k2	9.01301	8.721	9.15573	8.36327	7.97183	8.371
Coq8b	10.9923	11.471	11.1256	9.69943	10.1847	10.1497
2610002J23Rik	7.947	7.66725	8.33485	8.91424	9.04255	9.2601
Myo7b	5.49488	5.71132	7.46057	4.37582	4.57054	4.55528
Gm9573	4.85439	4.85439	4.67306	12.509	8.08265	5.39842
Brd8	8.12011	8.04833	7.93433	7.17735	6.79408	7.60727
Apoc2	10.3203	10.0194	11.1647	4.79932	5.12975	5.23883
Slpi	5.75073	5.18697	6.32962	17.3085	17.3308	15.225
Jpx	5.6828	5.49297	5.46304	5.06125	4.74626	5.06212
chr1:115829055-115854155_R	4.67579	4.7875	4.8905	5.37823	5.32133	4.96175
Lzts3	15.3954	15.5747	13.1984	12.5393	13.4688	12.5767
March3	6.49578	6.38192	6.47528	8.22779	7.98485	6.60795
Phf14	6.84468	6.68598	6.75058	7.42043	7.00743	7.02459
Mark3	9.9183	9.69061	10.3763	11.1691	11.3035	11.028
chr17:71242333-71273533_F	5.71159	5.51957	5.85961	6.06016	5.90876	6.04677
Tnfsf15	5.20338	5.12286	4.79932	7.78689	7.98313	5.4598
Arhgap40	9.95251	10.418	10.0083	8.48661	8.02176	5.58028
Zfp422	8.0654	7.89421	7.5878	5.86879	6.0846	6.47851
Alpi	6.15842	4.59562	5.22283	4.54501	4.59562	4.3046
chr16:21794415-21815365_R	5.26371	5.28972	5.12644	5.0468	4.80123	5.05768
Tmem216	10.0151	9.74409	9.43832	8.94642	9.03605	9.37984
Fmo5	7.4561	7.24369	6.88183	6.36239	6.29228	6.62802
Selenon	7.91286	8.14555	7.81558	7.30135	7.40195	6.76988
Med21	9.90685	9.5723	10.1051	10.9256	10.8375	11.4338
Zfp207	8.53584	8.44141	8.96955	8.68088	8.42277	8.80815
Hipk2	7.74312	7.6629	8.33966	9.45048	8.8086	8.61931
Ier2	7.65159	8.36418	7.22572	8.37507	9.97894	8.33804
Ifnl3	5.09816	5.03787	5.2355	6.89248	6.59671	5.38624
Tns1	5.70199	5.59394	5.51411	7.86471	8.29537	8.22188
Sulf2	13.0868	13.1619	13.5289	10.048	7.13026	8.48482
H2afy3	8.13277	7.79016	7.52626	9.63635	9.4265	9.81041
Plekhh1	12.6215	12.4597	12.3967	11.1085	10.5503	10.5229
S100a4	7.81559	7.03234	6.96589	12.333	12.3903	14.1712
Crispld1	4.62515	4.78631	4.72399	5.15359	5.9369	6.33261
Blm	8.46016	8.46505	9.04704	8.86535	9.41434	9.97025
Trim40	4.68713	4.81649	4.8668	6.06996	5.98515	5.12286
Igf2r	12.9679	12.8655	13.4142	12.2161	12.2654	12.2736
Pus7	10.7399	10.6595	10.6519	11.9831	11.3428	11.139
Cndp2	7.22212	7.18779	7.03787	7.87522	7.91469	8.06254
Nupl1	7.18133	7.21631	6.88839	6.02048	6.54711	6.61919
Smim1	5.68513	5.97406	5.72902	4.88783	4.87745	4.92218
Vax2	8.15395	7.32074	7.38455	8.3246	9.08261	9.00799
chr16:40307070-40308718_F	4.81763	4.90027	4.86961	5.12115	4.86186	5.05255
Ctdsp2	9.7958	9.54056	9.23631	8.58249	9.08153	9.24873
AK139836	9.05295	9.05817	8.29757	7.65173	8.3548	7.77321
Pcdhb18	4.95084	4.63486	4.36419	7.20054	6.17015	5.90114
Inppl1	13.5884	13.3785	13.2962	11.8862	11.4207	11.4178
Gm38285	4.68058	4.74205	4.55794	5.18263	4.89525	5.02006
Vsig1	14.4661	14.3983	14.3127	4.58564	4.59562	4.77318
Zfp26	6.36352	6.2317	6.51819	6.52259	6.52316	6.87669
Gm4577	6.74611	6.63444	6.621	4.55528	4.99298	4.92732
Lca5l	5.1471	5.14528	5.34405	5.32359	5.88117	5.72587
Mt3	8.31397	8.33268	7.99441	9.19844	10.25	10.6902
Map7d2	5.18719	5.02256	5.09558	6.12439	6.58927	6.70026
chr6:133054025-133069850_R	6.5814	6.49634	6.44293	6.50238	6.37022	6.72421
Lpp	11.1038	10.911	11.0896	10.3765	9.79774	9.00026
Stk26	5.53646	5.46516	5.88638	8.4329	8.08777	8.78272
1700056E22Rik	7.92664	7.92036	7.61813	9.31745	9.22793	7.981
Gm1947	7.57184	7.45193	8.27639	8.99044	9.03442	8.98491
Gmps	7.57584	7.37972	7.80639	8.20489	7.81586	8.29757
2010308F09Rik	5.42675	5.23738	5.29979	5.21213	4.91383	5.31534
Trp73	5.39398	5.36843	5.4996	7.31597	6.77031	6.58332
Rad17	10.0843	10.057	10.472	10.8133	10.6674	11.1151
Plekhg4	5.23565	5.18697	5.0844	5.39842	6.45551	6.22261
Btg1	11.4727	11.1933	11.0621	12.1714	12.7416	11.5547
2810459M11Rik	10.491	10.4713	10.1203	8.75714	9.25553	8.13621
Pacs1	8.36493	8.57713	9.15951	9.46742	9.38447	9.20242
Mt1	13.3704	13.6337	13.6982	12.38	12.3765	12.8901
Nkain1	6.80281	6.82435	7.14965	8.25265	7.69992	7.26895
Krt6a	4.83346	4.75103	4.99298	16.5333	16.6055	15.7946
LOC101056627	10.306	9.98351	10.7174	11.4424	10.8127	11.4793
Xdh	7.26308	7.45881	7.44233	8.84698	8.5421	7.93677
Crip2	15.1698	15.0379	14.7329	15.1223	16.1045	16.4625
Zufsp	8.63989	8.46352	7.84637	8.07339	7.45876	7.77679
Krt222	8.51562	8.83798	8.11339	7.73056	7.18497	7.07842
Ccnyl1	7.22767	6.93487	7.82201	7.92005	8.32684	7.94485
Tusc1	8.40235	8.30877	8.8111	9.15786	9.5533	9.53897
Akap13	10.5424	10.2618	9.84176	9.12823	9.22112	8.77273
Shmt1	7.18594	7.49089	7.28202	7.57817	7.56453	8.06822
Rab11a	12.4291	12.4266	12.9635	14.5497	13.638	13.1309
Ryk	11.2756	10.7817	11.8879	12.024	11.9936	12.2694
chr17:71242333-71273533_R	5.78601	5.95423	5.82026	5.87511	5.81057	5.66805
Gpn2	8.41657	8.34781	8.87125	9.22277	9.36558	9.53245
Prap1	11.5319	10.45	10.6853	4.99675	4.79932	5.25467
Ramp1	5.80518	6.28257	6.35334	5.09411	5.1473	5.13388
Mmgt2	10.9055	11.0544	11.1798	9.12103	9.49403	9.82411
Smyd5	5.91666	6.45277	6.49603	7.00723	6.75504	6.99731
Tcaf2	6.95336	6.94752	7.92622	5.39842	6.2418	5.70767
NAP113342-1	4.7401	4.6796	5.28663	5.27436	5.01359	5.32649
Pdzd11	7.88169	7.7655	8.03804	8.92467	8.38266	8.8356
Atp23	5.9369	6.04373	6.56805	7.07248	6.68315	7.08847
chr18:90750100-90772025_F	7.1064	7.11276	5.85055	5.3601	5.39875	6.04984
Leprot	13.4925	13.4806	13.1633	12.2633	12.6104	13.0761
Nit1	9.36216	9.21661	9.31018	8.34014	8.45618	8.64659
D830044I16Rik	6.73147	6.53415	6.46507	5.72368	5.25151	5.93811
Lce1f	4.91143	4.81649	4.79932	8.39137	13.4762	5.95252
Zfp57	6.48228	6.67715	6.74591	5.26046	5.33209	5.53615
Sik1	8.39137	8.22043	8.31926	9.91031	10.2566	8.963
Mtr	9.6977	9.36799	9.84044	10.4264	9.99963	10.0785
Tm4sf1	8.54821	8.34169	6.19498	4.71486	6.68315	5.20989
Plac9a	7.95607	8.09528	8.05418	6.40719	6.37243	6.70642
Ppm1j	7.70157	7.88208	7.7787	6.43482	5.25151	5.04852
Dusp2	5.12286	5.30419	6.03183	7.23139	9.10135	6.88743
5730419F03Rik	6.25998	6.56087	5.29807	5.15772	5.34694	5.43591
Blcap	10.8702	10.2892	10.9655	11.6572	11.8665	11.7696
chr7:16584852-16657252_R	6.45678	6.62313	6.10604	6.3452	5.96617	6.3783
Mzt1	9.43998	9.3295	9.92001	10.477	10.3617	10.5621
Npcd	8.14267	8.16532	8.73605	7.4629	7.19503	7.75865
chr2:153163620-153170845_F	5.60211	5.50087	5.68465	5.30065	5.35712	5.40035
Acaa2	14.5227	14.4868	14.92	13.5299	13.8649	13.6835
Amot	11.4397	11.3888	10.5616	7.66126	7.40524	6.58388
2010315B03Rik	7.36058	7.28087	6.79564	6.89495	5.95061	6.49603
Taf9	12.0656	12.0673	12.5056	12.7894	12.684	13.1553
chr15:62090565-62091770_F	6.42476	6.47713	6.34366	6.02014	5.60456	5.67064
Strbp	8.35774	8.16359	8.35386	7.71612	7.82433	8.16779
Dmpk	5.77885	5.96937	6.35286	6.59456	7.30323	7.21289
chr8:122843176-122844282_F	5.04668	5.17199	4.96315	5.57889	5.41336	5.30092
Zfp362	7.26298	7.21119	7.16837	9.43438	9.31008	9.42513
chr13:53100475-53113850_F	6.80477	7.21191	5.85071	5.38077	5.66722	5.29159
Dsc2	11.2722	10.8581	11.6093	14.0595	13.2246	11.4448
Plxdc1	4.90261	5.03936	4.81428	5.44528	5.24361	5.13351
Arrb1	10.9319	11.2004	10.9415	6.41804	7.11671	5.6938
Map2	5.19677	5.00875	5.38711	5.5284	6.13314	6.02409
Rnf157	6.4621	6.49181	6.89795	5.70134	5.65871	6.49508
Gm5919	5.28273	5.25151	5.66328	6.01334	6.38965	5.56259
Bloc1s1	13.2309	12.9304	12.7916	13.2122	13.4445	14.1633
Rtf1	7.82262	7.84492	7.87286	8.3827	8.50591	8.51713
Chrnb1	7.20305	7.28087	7.69473	5.25151	5.36672	5.29503
Sgcb	10.1215	9.99364	10.6033	8.26054	9.3091	9.50011
Epb41	8.06495	7.98742	8.13361	7.54285	7.63313	7.39638
chr17:87483814-87493039_F	5.44406	5.36701	5.44461	5.81672	5.69109	5.68173
Rgs3	8.1888	8.22676	8.14372	6.2518	6.3731	6.7897
Naa30	9.94387	9.82966	10.3362	10.9041	10.6345	10.4391
chr2:153643200-153654975_R	6.77818	7.15375	7.35866	7.59166	7.49709	7.54607
Gfpt1	8.17801	8.34741	8.77621	8.72295	7.17621	6.8721
Mcl1	12.1426	12.126	12.4475	13.4983	13.3015	12.4047
Sgpp2	8.63687	8.80038	8.84429	6.14489	7.73953	6.37234
chr19:6268793-6276607_R	7.46503	7.32832	6.7004	6.21899	6.20054	6.55887
Ica1	9.93165	10.046	9.81811	6.40013	6.39849	6.48333
Kyat1	12.0464	12.3541	11.9502	12.7227	13.8284	12.2801
Mcub	6.15842	6.59823	5.65376	8.17953	7.87773	8.32365
Rbm12	8.66099	8.50245	8.99779	9.40684	9.63074	9.23927
Ube2h	8.25617	8.56599	7.81076	9.68795	8.94613	8.2465
Chat	7.68015	7.25271	7.27778	6.92396	6.79564	6.23384
Riok2	10.0996	10.1824	10.3003	11.1775	10.845	10.8585
chr6:90745692-90777977_R	5.90953	5.87041	5.63743	6.02062	6.04109	5.81803
Parp16	5.89534	6.1713	7.01695	7.6098	7.36433	7.5614
Smtn	7.72183	7.86464	8.12545	10.7696	11.6574	11.1708
Fam206a	9.93516	9.72566	9.78193	10.5311	10.6603	10.713
Gfra1	5.52652	5.66566	5.25151	4.75993	4.70568	4.3816
5830415G21Rik	5.63924	5.8055	5.10201	4.37582	4.42142	4.87911
Col12a1	4.94186	4.88888	4.86855	5.5132	4.98485	4.91226
Pcdhb20	5.20338	5.05215	4.91542	9.7046	8.29791	7.24179
Ube2n	9.88057	9.39843	10.1165	10.5804	10.305	10.398
Ehd1	11.0399	11.0448	11.0689	12.4551	11.8815	11.6943
G6pd2	5.91666	6.96688	6.98502	7.48122	7.8385	7.60865
Pbxip1	12.115	12.4203	11.7623	9.74757	10.0634	9.8645
Rimkla	5.38409	5.46525	5.92112	4.60553	4.99298	5.23883
Aff3	5.92479	6.20502	5.87944	5.44988	5.52772	5.59856
chr9:9024733-9041933_F	5.15581	5.10316	5.08094	4.93879	4.73826	4.92107
Plscr1	12.5772	12.3946	13.1137	9.5688	9.30313	10.1652
Lrpap1	11.1902	11.5411	10.9228	9.77979	9.9538	9.84557
Fnbp1	7.1155	7.21621	7.05854	7.75457	8.05885	7.84921
chr10:94848446-94874121_F	5.38704	5.16701	5.40099	5.05509	4.97824	4.97662
Mybbp1a	12.973	12.8357	13.1899	13.8319	13.5154	13.9524
chr9:96964067-96973567_R	7.21385	7.06709	7.24867	6.41319	6.50935	6.38683
chr19:4209657-4210475_R	6.05683	5.56433	5.49862	5.31469	5.26685	5.31522
Gm45745	5.83843	5.63147	5.45036	5.38902	4.98843	4.9366
Aldh1a1	8.25652	8.16684	8.16914	6.9581	6.92685	7.08952
Tmem191c	7.40324	7.83064	7.09255	5.49534	5.78851	5.57263
Mmp11	6.81613	6.90566	6.77929	5.37861	5.09136	5.3584
Fads3	12.0583	12.1226	12.0925	9.64057	8.1374	8.66536
Phactr2	6.24781	6.25649	6.12064	5.80475	5.98732	6.12891
Xlr4b	5.06657	5.12286	6.6161	9.99141	6.88278	7.31473
Peak1	8.14827	8.17082	8.51623	9.324	9.43285	9.6446
Gm20558	6.40675	5.88699	6.49603	10.5303	11.0405	6.75948
Ptprd	5.49101	5.269	5.34575	4.71465	5.00699	4.91688
Btn1a1	9.60711	9.67017	10.1906	9.89699	10.1262	10.1852
chr4:126009815-126015875_F	6.82264	6.6021	6.65442	7.16268	7.11754	7.29495
chr10:72726649-72799726_R	5.42092	5.70023	5.41404	5.50815	5.43476	5.34278
chr16:23992037-24001037_R	5.11868	5.27395	5.23463	6.86715	6.90681	6.97685
Slfn2	10.9181	11.1687	7.65948	9.13541	6.19989	5.49488
Habp2	6.99428	6.85019	6.56354	4.46487	4.75074	4.53893
Fgfrl1	9.691	9.90968	9.64144	9.40172	8.93393	8.63373
A430089I19Rik	5.51425	5.46084	6.48673	4.69396	5.03869	5.12287
Palm	7.87249	8.05082	8.12461	9.35466	9.51784	8.72707
2210017I01Rik	5.25151	5.30419	5.73275	8.13246	10.4187	5.8624
Camk2d	9.97271	9.89551	10.4186	8.83992	8.85025	8.64944
Ppid	10.1802	10.0239	10.262	10.8636	10.4894	10.7813
Pcsk5	4.77518	4.66812	5.09212	6.33155	6.47367	6.55646
Trip11	7.99204	7.87994	7.97841	7.66355	7.92226	7.93174
Ttll10	6.46305	6.79588	6.31878	5.96085	5.66804	5.99114
Leprel4	7.75941	7.57788	7.16348	9.75708	9.1218	9.36179
A_55_P2143516	14.2785	14.457	13.4217	11.3972	12.1442	11.8548
Kdm2b	8.5847	8.63939	8.68672	9.04885	9.46227	9.69761
Rnpc3	7.33972	7.10078	7.29385	6.94148	6.71826	7.20449
Gsdmd	13.6612	13.6678	13.4182	8.03362	6.5976	6.9507
Shc4	10.0766	10.0924	8.92171	8.49875	8.69063	8.6468
Gss	12.1789	12.6147	12.2361	11.0473	11.2503	11.8138
Tctn1	6.58447	6.63983	6.89129	6.32079	5.93434	5.84969
Lasp1	8.56662	8.4715	8.10273	7.20658	7.15541	7.25431
BC022687	8.20194	7.71311	8.0121	9.02116	9.7965	9.50894
Eml1	7.95694	7.86317	7.88718	5.03539	5.3877	5.43571
Tenm3	4.78704	4.80088	4.72345	5.6094	5.62169	5.07051
chr15:102920547-102933472_F	4.83008	4.74231	4.74875	4.84268	4.85791	5.01997
S1pr3	4.95084	4.99298	4.95472	6.86329	7.03314	5.04852
5830415F09Rik	6.67376	6.16178	6.50268	7.16085	7.17587	7.50041
chr2:174428737-174439062_F	4.9902	4.78643	4.80726	4.69644	4.73191	4.69208
chr1:182686731-182709331_F	7.6932	7.58764	7.94765	7.57458	7.39669	7.55831
Sema6b	7.57184	7.97719	7.61913	4.83767	4.85439	5.00051
Nsmce2	9.33328	9.40035	8.68426	8.84354	8.37	8.63046
Fut4	7.58097	7.37147	7.29584	5.03539	5.16423	5.00061
F2	5.43778	5.30419	5.28869	4.77757	4.91143	4.52948
Gm2673	5.00426	5.25151	5.82259	4.71486	4.6493	4.87911
Pear1	6.89936	6.71257	6.57183	4.79424	4.64327	4.96406
Kprp	5.06657	4.63486	4.70106	8.73876	12.2148	6.28754
Spag1	5.77069	5.56259	6.05329	7.0233	7.74389	6.88074
Arhgap6	5.80277	6.03984	6.05093	5.0758	5.04808	5.13033
Alad	10.5257	11.0696	10.7867	9.82589	9.39905	9.90187
chr14:103751075-103769725_F	5.92342	5.64123	5.66414	6.08584	6.55107	7.05862
NAP111644-1	12.1047	12.189	13.7704	13.446	13.3711	14.0156
Lap3	11.9725	11.9842	11.9625	11.1674	11.1527	11.4825
Pafah2	10.8609	10.8719	11.2264	8.93334	9.72632	10.2517
Als2cr12	5.55214	4.85439	5.58028	5.59279	6.04013	6.93282
Ikbip	8.39736	8.34427	7.96818	8.66777	8.15355	9.30616
Cplx2	11.7925	12.0084	10.265	10.7814	11.0617	10.3243
Aig1	10.1267	10.2012	10.4852	10.7415	10.4444	10.8442
Zmym2	7.57213	7.64846	7.09979	7.59704	7.89821	7.76116
Tnfrsf21	11.5277	11.4523	11.6157	9.59337	9.14617	9.16619
A_55_P2020035	16.0487	16.1648	15.6379	14.0213	14.4262	14.1078
chr16:90116006-90119297_R	6.37231	6.14442	7.05329	6.8907	7.28912	7.19887
Oxr1	11.3922	11.0792	11.0694	10.3815	10.0891	10.2036
Gm42743	5.49179	5.37377	5.18845	5.59377	5.63312	5.91286
A630031M23Rik	8.03037	7.72261	7.33529	6.77274	5.78384	7.24179
Gm11992	5.21637	5.25151	5.54981	5.83949	6.56241	5.83739
Adam22	5.58221	5.28774	5.33978	4.90304	4.8309	4.69702
Smad6	7.72034	7.06621	7.52425	6.42505	6.16178	6.41804
Izumo4	8.71771	9.05224	8.07376	7.04007	6.79564	7.002
Stk10	9.87477	10.1285	9.01072	6.86329	7.1524	7.44027
Fam96a	13.2771	13.1487	13.5267	11.8896	11.9549	12.6892
Sfxn1	12.2038	12.3088	12.3302	11.5644	11.585	11.5123
chr18:46646048-46659873_R	6.37947	6.2214	6.91778	5.45157	5.56782	5.62525
Bmp1	6.58654	6.58579	6.55458	8.53349	8.35903	8.48044
Dhx32	11.9403	11.6872	11.9109	10.6052	10.7318	10.4398
Pus1	8.84569	8.50036	9.39907	9.68889	9.54951	9.71147
Mib2	12.0327	12.4881	11.9431	11.2291	10.5861	10.1294
Bcl2l14	9.62488	9.91192	10.1012	6.12035	6.46134	5.83976
Celsr2	6.62936	6.79692	7.00049	8.73149	8.85772	8.39453
chr1:81657350-81765250_F	5.29553	5.36565	5.53853	4.91809	4.84045	4.89903
Ugp2	11.6602	11.5856	12.4522	10.7951	10.7155	10.6638
Ccr9	5.12539	4.88879	5.26131	5.44915	5.48477	5.46836
Wdr82	9.89323	9.7104	10.3478	10.6004	10.6781	10.8115
A_55_P2090394	11.665	11.665	11.43	12.8898	12.8482	13.2403
Robo2	4.77798	4.79352	4.57111	6.17657	5.90203	5.59666
Zfp629	11.5518	11.5664	10.8609	10.8814	10.3554	10.8887
Slc44a1	7.56318	7.72387	7.28621	6.58667	6.88903	6.99651
chr6:91928958-91936887_R	6.04794	5.66745	5.2597	7.67297	7.18488	6.4806
R74862	5.32058	5.02256	5.23476	6.1313	5.34763	5.43706
ENSMUST00000097644	5.62238	5.71132	5.43881	6.46507	6.82563	6.26412
[truncated: 6,032 more rows]
