# Supplementary material for: Decoding spatiotemporal transcriptional dynamics and epithelial fibroblast crosstalk during gastroesophageal junction development through single cell analysis
Source: Nat Commun. 2024 Apr 9;15:3064. doi: 10.1038/s41467-024-47173-z (PMC11004180; doi:10.1038/s41467-024-47173-z)
Supplement: Supplementary file 11 — Supplementary Data 8 [file 41467_2024_47173_MOESM11_ESM.xlsx]

## Sheet: cpGo_Eso vs Sto_Fig.S7b
Related to Figure S7b. Results from the GO Biological Process Over-enrichment analysis for genes differentially expressed between esophagus and stomach. Statistical significance was calculated using hypergeometric test and adjusted for multiple testing (Benjamini–Hochberg method) using ClusterProfiler.
Cluster	ID	Description	GeneRatio	BgRatio	pvalue	p.adjust	qvalue	geneID	Count
Eso	GO:0030216	keratinocyte differentiation	68/3096	139/23210	4.26615e-24	2.59595e-20	1.97141e-20	Abca12/Anxa1/Bcl11b/Casp14/Cd109/Cdh3/Cers3/Cnfn/Cyp26b1/Dsp/Evpl/Foxc1/Foxn1/Grhl1/Hoxa7/Krt10/Krt16/Krt17/Krt36/Krt6a/Krt6b/Lce1a1/Lce1b/Lce1c/Lce1d/Lce1e/Lce1f/Lce1g/Lce1h/Lce1i/Lce1j/Lce1k/Lce1m/Lce3a/Lce3b/Lce3c/Lce3d/Lce3e/Lce3f/Lor/Msx2/Palld/Pou3f1/Ppl/Prkch/Prr9/Ptgs2/Sav1/Scel/Sfn/Sgpp1/Sprr1b/Sprr2d/Sprr2e/Sprr2f/Sprr2g/Sprr2h/Sprr2i/Sprr2k/Sprr3/Tfap2a/Tfap2c/Tgm1/Tgm3/Tmem79/Trp63/Ts…	68
Eso	GO:0008544	epidermis development	114/3096	329/23210	3.1613e-23	9.61824e-20	7.30426e-20	Abca12/Anxa1/Apcdd1/Barx2/Bcl11b/Casp14/Cd109/Cdh3/Celsr1/Cers3/Cnfn/Cst6/Cyp26b1/Dll1/Dsp/Edaradd/Egfr/Esrp1/Evpl/Fgfr1/Fgfr2/Foxc1/Foxe1/Foxn1/Fzd6/Gab1/Gli1/Grhl1/Grhl3/Hdac2/Hoxa7/Igf1r/Inhba/Jag1/Jag2/Klf7/Klk14/Krt10/Krt16/Krt17/Krt36/Krt6a/Krt6b/Krt76/Krtdap/Lce1a1/Lce1b/Lce1c/Lce1d/Lce1e/Lce1f/Lce1g/Lce1h/Lce1i/Lce1j/Lce1k/Lce1m/Lce3a/Lce3b/Lce3c/Lce3d/Lce3e/Lce3f/Lor/Mreg/Msx2/Mycl/Myo5a…	114
Eso	GO:0009913	epidermal cell differentiation	86/3096	213/23210	6.99858e-23	1.33392e-19	1.013e-19	Abca12/Anxa1/Bcl11b/Casp14/Cd109/Cdh3/Cers3/Cnfn/Cyp26b1/Dll1/Dsp/Esrp1/Evpl/Fgfr1/Foxc1/Foxn1/Gli1/Grhl1/Hdac2/Hoxa7/Jag1/Jag2/Klf7/Krt10/Krt16/Krt17/Krt36/Krt6a/Krt6b/Lce1a1/Lce1b/Lce1c/Lce1d/Lce1e/Lce1f/Lce1g/Lce1h/Lce1i/Lce1j/Lce1k/Lce1m/Lce3a/Lce3b/Lce3c/Lce3d/Lce3e/Lce3f/Lor/Msx2/Mycl/Ovol1/Pafah1b1/Palld/Pou3f1/Ppl/Prkch/Prr9/Ptgs2/Rac1/Sav1/Scel/Scrib/Sfn/Sgpp1/Slc9a3r1/Slitrk6/Spink5/Spr…	86
Eso	GO:0043588	skin development	105/3096	293/23210	8.76858e-23	1.33392e-19	1.013e-19	Abca12/Alox12b/Aloxe3/Anxa1/Apcdd1/Arrdc3/Asprv1/Barx2/Bcl11b/Casp14/Cd109/Cdh3/Cdsn/Celsr1/Cers3/Cldn1/Cnfn/Col5a1/Cyp26b1/Dll1/Dsp/Edaradd/Egfr/Evpl/Fgfr2/Foxc1/Foxe1/Foxn1/Fzd6/Gba/Grhl1/Grhl3/Hdac2/Hoxa7/Inhba/Itga3/Itgb4/Jup/Krt10/Krt16/Krt17/Krt36/Krt6a/Krt6b/Krt76/Lce1a1/Lce1b/Lce1c/Lce1d/Lce1e/Lce1f/Lce1g/Lce1h/Lce1i/Lce1j/Lce1k/Lce1m/Lce3a/Lce3b/Lce3c/Lce3d/Lce3e/Lce3f/Lor/Mreg/Msx2/Myo5…	105
Eso	GO:0022613	ribonucleoprotein complex biogenesis	130/3096	407/23210	1.23851e-22	1.50727e-19	1.14465e-19	Aatf/Abce1/Ago2/Brix1/Bysl/Cebpz/Celf1/Celf4/Clns1a/Dcaf13/Ddx10/Ddx18/Ddx21/Ddx27/Ddx31/Ddx52/Denr/Dimt1/Dis3/Dkc1/Eif2s3x/Eif6/Eri1/Esf1/Exosc1/Exosc6/Exosc8/Exosc9/Ftsj3/Gar1/Gemin6/Gm5093/Gtpbp4/Heatr1/Isg20l2/Ltv1/Mcts2/Mdn1/Mettl16/Mphosph10/Mphosph6/Mrm3/Mrpl20/Mrpl36/Mterf3/Mybbp1a/Naf1/Ncbp1/Ncl/Ngdn/Nhp2/Nip7/Nmd3/Nob1/Nol10/Nol6/Nol8/Nol9/Nop10/Nop14/Nop2/Nop56/Nop58/Npm3/Nsun5/Nudt21/…	130
Eso	GO:0042254	ribosome biogenesis	104/3096	294/23210	4.39719e-22	4.45948e-19	3.38661e-19	Aatf/Abce1/Brix1/Bysl/Cebpz/Dcaf13/Ddx10/Ddx18/Ddx21/Ddx27/Ddx31/Ddx52/Dimt1/Dis3/Dkc1/Eif6/Eri1/Esf1/Exosc1/Exosc6/Exosc8/Exosc9/Ftsj3/Gar1/Gm5093/Gtpbp4/Heatr1/Isg20l2/Ltv1/Mdn1/Mettl16/Mphosph10/Mphosph6/Mrm3/Mrpl20/Mrpl36/Mterf3/Mybbp1a/Naf1/Ncl/Ngdn/Nhp2/Nip7/Nmd3/Nob1/Nol10/Nol6/Nol8/Nol9/Nop10/Nop14/Nop2/Nop56/Nop58/Npm3/Nsun5/Nvl/Pa2g4/Pop5/Pwp2/Ran/Rcl1/Riok1/Riok2/Riox2/Rpf2/Rpl14/Rpl26…	104
Eso	GO:0006364	rRNA processing	77/3096	198/23210	1.77139e-19	1.53984e-16	1.16938e-16	Bysl/Dcaf13/Ddx10/Ddx18/Ddx21/Ddx27/Ddx52/Dimt1/Dis3/Dkc1/Eri1/Esf1/Exosc1/Exosc6/Exosc8/Exosc9/Ftsj3/Gar1/Gtpbp4/Heatr1/Mdn1/Mettl16/Mphosph10/Mphosph6/Mrm3/Naf1/Ncl/Ngdn/Nhp2/Nob1/Nol10/Nol6/Nol8/Nol9/Nop10/Nop14/Nop2/Npm3/Nsun5/Nvl/Pa2g4/Pop5/Pwp2/Rcl1/Riok1/Riok2/Rpf2/Rpl14/Rpl26/Rpl27/Rpp30/Rpp40/Rps24/Rps8/Rrp15/Rrp36/Rrp8/Rrp9/Rrs1/Shq1/Sirt1/Srfbp1/Trmt112/Tsr1/Tsr3/Urb1/Utp15/Utp20/Utp23…	77
Eso	GO:0016072	rRNA metabolic process	77/3096	207/23210	3.74172e-18	2.84604e-15	2.16133e-15	Bysl/Dcaf13/Ddx10/Ddx18/Ddx21/Ddx27/Ddx52/Dimt1/Dis3/Dkc1/Eri1/Esf1/Exosc1/Exosc6/Exosc8/Exosc9/Ftsj3/Gar1/Gtpbp4/Heatr1/Mdn1/Mettl16/Mphosph10/Mphosph6/Mrm3/Naf1/Ncl/Ngdn/Nhp2/Nob1/Nol10/Nol6/Nol8/Nol9/Nop10/Nop14/Nop2/Npm3/Nsun5/Nvl/Pa2g4/Pop5/Pwp2/Rcl1/Riok1/Riok2/Rpf2/Rpl14/Rpl26/Rpl27/Rpp30/Rpp40/Rps24/Rps8/Rrp15/Rrp36/Rrp8/Rrp9/Rrs1/Shq1/Sirt1/Srfbp1/Trmt112/Tsr1/Tsr3/Urb1/Utp15/Utp20/Utp23…	77
Eso	GO:0034470	ncRNA processing	104/3096	343/23210	1.3421e-16	9.07411e-14	6.89103e-14	Ago2/Alkbh1/Bysl/Dcaf13/Ddx10/Ddx18/Ddx21/Ddx27/Ddx52/Dimt1/Dis3/Dkc1/Dph3/Elp5/Eri1/Esf1/Exosc1/Exosc6/Exosc8/Exosc9/Ftsj3/Gar1/Gtpbp4/Heatr1/Ints10/Ints11/Ints6l/Ints8/Kti12/Mdn1/Mettl16/Mettl6/Mphosph10/Mphosph6/Mrm3/Naf1/Ncl/Ngdn/Nhp2/Nob1/Nol10/Nol6/Nol8/Nol9/Nop10/Nop14/Nop2/Npm3/Nsun5/Nvl/Osgep/Pa2g4/Pop5/Pus1/Pus3/Pus7/Pusl1/Pwp2/Qtrt2/Rcl1/Riok1/Riok2/Rnf113a1/Rpf2/Rpl14/Rpl26/Rpl27/Rpp3…	104
Eso	GO:0034660	ncRNA metabolic process	115/3096	431/23210	8.27547e-14	4.52922e-11	3.43957e-11	Ago2/Alkbh1/Bysl/Cars/Dcaf13/Ddx10/Ddx18/Ddx21/Ddx27/Ddx52/Dimt1/Dis3/Dis3l2/Dkc1/Dph3/Dtd2/Elp5/Eri1/Esf1/Exosc1/Exosc6/Exosc8/Exosc9/Farsa/Ftsj3/Gar1/Gtpbp4/Hars/Heatr1/Hras/Ints10/Ints11/Ints6l/Ints8/Kti12/Mdn1/Mettl16/Mettl6/Mphosph10/Mphosph6/Mrm3/Naf1/Ncl/Nfkb1/Ngdn/Nhp2/Nob1/Nol10/Nol6/Nol8/Nol9/Nop10/Nop14/Nop2/Npm3/Nsun5/Nvl/Osgep/Pa2g4/Pop5/Pus1/Pus3/Pus7/Pusl1/Pwp2/Qtrt2/Rars/Rcl1/Riok…	115
Eso	GO:0031424	keratinization	24/3096	35/23210	8.72033e-14	4.52922e-11	3.43957e-11	Abca12/Casp14/Cdh3/Cnfn/Cyp26b1/Evpl/Krt16/Krt17/Krt6a/Krt6b/Lor/Ppl/Sfn/Sprr1b/Sprr2d/Sprr2e/Sprr2f/Sprr2h/Sprr2i/Sprr2k/Sprr3/Tgm1/Tgm3/Tmem79	24
Eso	GO:0018149	peptide cross-linking	33/3096	62/23210	8.9319e-14	4.52922e-11	3.43957e-11	Anxa1/Dsp/Evpl/Lce1a1/Lce1b/Lce1c/Lce1d/Lce1e/Lce1f/Lce1g/Lce1h/Lce1i/Lce1j/Lce1k/Lce1m/Lce3a/Lce3b/Lce3c/Lce3d/Lce3e/Lce3f/Prr9/Sprr1b/Sprr2d/Sprr2e/Sprr2f/Sprr2g/Sprr2h/Sprr2i/Sprr3/Tgm1/Tgm3/Tgm5	33
Eso	GO:0022407	regulation of cell-cell adhesion	106/3096	394/23210	4.41246e-13	2.06537e-10	1.56848e-10	Abat/Abl2/Ada/Adrb2/Adtrp/Alox15/Anxa1/Arg1/Arg2/Ass1/Bcl10/Bcl6/Blm/Bmi1/Bmp6/Bmp7/Btn1a1/Capn1/Cav1/Cbfb/Cblb/Ccdc88b/Ccl19/Ccl2/Cd1d1/Cd274/Cd276/Cd44/Cd5/Cd80/Cebpb/Celsr2/Dennd6a/Dmtn/Dock8/Dpp4/Dusp22/Efnb1/Efnb3/Epha7/Ephb3/Ephb4/Ephb6/Ets1/Fam49b/Fermt3/Foxp3/Fstl3/Gata3/Gcnt2/Gli3/Glmn/Gm9573/Gpnmb/Gtpbp4/H2-Ab1/Hsph1/Icam1/Icosl/Igfbp2/Il1f8/Il20rb/Il23a/Il6ra/Itgal/Jag1/Lgals3/Malt1/Ma…	106
Eso	GO:0097485	neuron projection guidance	74/3096	246/23210	4.93215e-12	2.14373e-09	1.62798e-09	Ablim1/Apbb2/Arhgap35/Artn/B3gnt2/Bcl11b/Bmp7/Boc/Cdh4/Cdk5r1/Chl1/Dlx5/Dpysl4/Dpysl5/Efna3/Efnb1/Efnb3/Emb/Enah/Epha1/Epha4/Epha5/Epha7/Ephb3/Ephb4/Ephb6/Etv1/Etv4/Ext1/Flrt2/Foxd1/Gap43/Gas1/Gata3/Gbx2/Gdnf/Gli3/Hoxa1/Hoxa2/Isl2/Klf7/Lrp1/Matn2/Mycbp2/Nectin1/Nexn/Ngfr/Nrp1/Plxna2/Plxnb1/Rac1/Robo1/Robo2/Robo3/Rtn4rl1/Ryk/Sema3f/Sema4b/Sema4d/Sema5a/Sema6c/Sema6d/Slit1/Slit2/Smo/Tenm2/Tubb2b/Tu…	74
Eso	GO:0022612	gland morphogenesis	53/3096	150/23210	6.23205e-12	2.52813e-09	1.91991e-09	Ar/Bmp7/Capn1/Cav1/Cd44/Cebpb/Cflar/Csf1/Cyp7b1/Egfr/Esrp1/Etv4/Fgfr1/Fgfr2/Gli1/Gli3/Id4/Igf1r/Kdm5b/Lims1/Mmp2/Msn/Mst1/Msx2/Notch2/Nrp1/Plau/Polb/Pthlh/Ptn/Rarg/Rln1/Robo1/Rtn4/Rxra/Scrib/Serpinb5/Sfrp1/Slc9a3r1/Slit2/Snai2/Sostdc1/Stat6/Tbx2/Tet2/Tfap2c/Tgfa/Tgfb1/Trp63/Twsg1/Vdr/Wnt3a/Wnt4	53
Eso	GO:0007411	axon guidance	73/3096	245/23210	1.13517e-11	4.31719e-09	3.27855e-09	Ablim1/Apbb2/Arhgap35/Artn/B3gnt2/Bcl11b/Bmp7/Boc/Cdh4/Cdk5r1/Chl1/Dlx5/Dpysl5/Efna3/Efnb1/Efnb3/Emb/Enah/Epha1/Epha4/Epha5/Epha7/Ephb3/Ephb4/Ephb6/Etv1/Etv4/Ext1/Flrt2/Foxd1/Gap43/Gas1/Gata3/Gbx2/Gdnf/Gli3/Hoxa1/Hoxa2/Isl2/Klf7/Lrp1/Matn2/Mycbp2/Nectin1/Nexn/Ngfr/Nrp1/Plxna2/Plxnb1/Rac1/Robo1/Robo2/Robo3/Rtn4rl1/Ryk/Sema3f/Sema4b/Sema4d/Sema5a/Sema6c/Sema6d/Slit1/Slit2/Smo/Tenm2/Tubb2b/Tubb3/Unc…	73
Eso	GO:0050673	epithelial cell proliferation	106/3096	425/23210	6.52833e-11	2.33676e-08	1.77457e-08	Adora2b/Apoe/Ar/Arg1/Bcl11b/Bglap2/Bmp6/Bnc1/Btbd10/Cav1/Ccl2/Cd109/Cd34/Cdc42/Cdh3/Cdk6/Cebpb/Cflar/Cyp7b1/Dlx5/Eaf2/Ecm1/Ednra/Egfr/Ehf/Eng/Ereg/Ern1/Esrp1/Etv4/Eya1/Fgfbp1/Fgfr1/Fgfr2/Fgfr3/Foxn1/Gas1/Gata3/Gja1/Gli1/Hmgn1/Hmox1/Hoxa5/Hras/Htra1/Hyal1/Igfbp3/Igfbp4/Itgb1bp1/Kdm5b/Klk8/Krit1/Krt4/Lims1/Loxl2/Mcc/Mst1/Myc/Ngfr/Nkx2-9/Nod2/Notch2/Nrarp/Nras/Nupr1/Osr2/Pdcd10/Pdcl3/Pik3cb/Plau/Plc…	106
Eso	GO:0006913	nucleocytoplasmic transport	78/3096	289/23210	4.51771e-10	1.44686e-07	1.09877e-07	Abce1/Agap3/Appl1/Bag3/Camk4/Cse1l/Eif6/Emd/Fam53a/Fam53b/Flna/Gli3/Htatip2/Ier3/Ing1/Ipo13/Ipo5/Jup/Kpna3/Kpna4/Lmna/Lrrk2/Lsg1/Ltv1/Malt1/Mapk14/Mlx/Ncbp1/Nemf/Nfkbia/Nmd3/Nol6/Nup107/Nup153/Nup35/Nup50/Nup54/Nup62/Nup93/Nup98/Nxt1/Nxt2/Phip/Polr2d/Ppp1r12a/Ppp2ca/Ppp3ca/Ptgs2/Ptpn22/Rab18/Ran/Rapgef3/Rasl2-9/Rbm22/Rbm27/Rbm4/Riok2/Rrs1/Rsrc1/Sarnp/Sdad1/Sem1/Sfn/Smo/Snupn/Srsf3/Styx/Tardbp/Tgf…	78
Eso	GO:0051169	nuclear transport	78/3096	289/23210	4.51771e-10	1.44686e-07	1.09877e-07	Abce1/Agap3/Appl1/Bag3/Camk4/Cse1l/Eif6/Emd/Fam53a/Fam53b/Flna/Gli3/Htatip2/Ier3/Ing1/Ipo13/Ipo5/Jup/Kpna3/Kpna4/Lmna/Lrrk2/Lsg1/Ltv1/Malt1/Mapk14/Mlx/Ncbp1/Nemf/Nfkbia/Nmd3/Nol6/Nup107/Nup153/Nup35/Nup50/Nup54/Nup62/Nup93/Nup98/Nxt1/Nxt2/Phip/Polr2d/Ppp1r12a/Ppp2ca/Ppp3ca/Ptgs2/Ptpn22/Rab18/Ran/Rapgef3/Rasl2-9/Rbm22/Rbm27/Rbm4/Riok2/Rrs1/Rsrc1/Sarnp/Sdad1/Sem1/Sfn/Smo/Snupn/Srsf3/Styx/Tardbp/Tgf…	78
Eso	GO:0001503	ossification	95/3096	381/23210	6.42351e-10	1.95435e-07	1.48417e-07	Acp5/Acvr1/Adrb2/Alox15/Ank/Atp6ap1/Bglap/Bglap2/Bglap3/Bmp1/Bmp2k/Bmp3/Bmp6/Bmp7/Cbfb/Cbs/Cd276/Cdk6/Cebpa/Cebpb/Chsy1/Clec11a/Csf1/Ctnnbip1/Dlx5/Ecm1/Ext1/Fbxl15/Fgfr1/Fgfr2/Fgfr3/Foxc1/Fstl3/Fzd1/Fzd9/Gdpd2/Gja1/Gli1/Gli3/Hdac4/Hemgn/Hif1a/Hira/Hoxa2/Id4/Ifi204/Igfbp3/Jag1/Junb/Kremen1/Lmna/Mapk14/Mmp14/Mmp2/Msx2/Nab1/Nipbl/Nppc/Osr2/P2rx7/P3h1/Pias2/Plxnb1/Ptgs2/Pthlh/Ptk2b/Ptn/Rorb/Satb2/Scu…	95
Eso	GO:0007409	axonogenesis	111/3096	470/23210	7.53727e-10	2.18401e-07	1.65858e-07	Ablim1/Adarb1/Apbb2/Apoe/Arhgap35/Artn/Auts2/B3gnt2/Bcl11a/Bcl11b/Bmp7/Boc/Cdh4/Cdk5r1/Chl1/Crabp2/Creb1/Dab1/Dlx5/Dpysl5/Dst/Efna3/Efnb1/Efnb3/Emb/Enah/Epha1/Epha4/Epha5/Epha7/Ephb3/Ephb4/Ephb6/Etv1/Etv4/Ext1/Fgfr2/Fgfr3/Flrt2/Foxd1/Fxn/Gap43/Gas1/Gata3/Gbx2/Gdnf/Gli3/Hoxa1/Hoxa2/Igf1r/Isl2/Klf7/Limk1/Lrp1/Map2/Map6/Mapt/Matn2/Mycbp2/Nectin1/Nexn/Ngf/Ngfr/Nin/Nkx2-9/Nrg1/Nrp1/Ntrk2/Olfm1/Pafah1b…	111
Eso	GO:0030278	regulation of ossification	66/3096	233/23210	1.13696e-09	3.14474e-07	2.38817e-07	Acvr1/Adrb2/Ank/Atp6ap1/Bglap/Bglap2/Bglap3/Bmp2k/Bmp6/Bmp7/Cd276/Cdk6/Cebpa/Cebpb/Chsy1/Csf1/Ctnnbip1/Dlx5/Ecm1/Fgfr1/Fgfr3/Fzd9/Gdpd2/Gja1/Gli1/Gli3/Hdac4/Hemgn/Hif1a/Hoxa2/Ifi204/Jag1/Kremen1/Lmna/Mapk14/Msx2/Nipbl/Nppc/Osr2/P2rx7/P3h1/Pias2/Ptk2b/Ptn/Rorb/Scube2/Sema4d/Sfrp1/Ski/Smad5/Snai2/Sox2/Srgn/Suco/Tac1/Tfap2a/Tgfb1/Tmem64/Trp63/Twist1/Twist2/Twsg1/Vegfa/Wnt4/Wnt7b/Zhx3	66
Eso	GO:0006397	mRNA processing	106/3096	448/23210	1.62467e-09	4.2983e-07	3.2642e-07	Adarb1/Alyref/Alyref2/Apobec1/Brdt/Bud31/Ccnt1/Cd2bp2/Cdk12/Cdk13/Celf1/Celf4/Clns1a/Cmtr2/Cpeb3/Cstf2/Cwc25/Cwf19l2/Dbr1/Dhx15/Eif4a3/Ern1/Esrp1/Fam172a/Gemin6/Hnrnpa3/Hnrnpc/Hnrnpk/Ik/Jmjd6/Leo1/Lgals3/Lsm1/Lsm10/Lsm11/Lsm3/Lsm5/Magoh/Mbnl3/Ncbp1/Ncbp2/Nudt21/Nup98/Pabpc1l/Papolg/Phf5a/Polr2d/Ppil3/Ppp1r8/Prkrip1/Prpf19/Prpf3/Prpf4/Prpf40a/Prpf4b/Psip1/Ptbp3/Qk/Rbbp6/Rbfox1/Rbfox2/Rbm19/Rbm22/R…	106
Eso	GO:0031346	positive regulation of cell projection organization	109/3096	466/23210	1.90886e-09	4.83975e-07	3.67539e-07	Abl2/Adamts1/Ahi1/Akirin1/Alk/Apoe/Arhgap35/Atf1/Auts2/Baiap2/Bcas3/Bcl11a/Bmp7/Camk1d/Ccl19/Cdc42/Cdc42ep3/Cdc42ep4/Cdh4/Cenpj/Cflar/Cntn1/Cpeb3/Cpne5/Crabp2/D16Ertd472e/Def8/Dzip1/Ehd1/Elavl4/Epha4/Fgfr1/Foxo6/Fscn1/Fxn/Fyn/Fzd1/Gm14137/Gpc2/Gprc5b/Grip1/Hdac4/Hnrnpk/Hras/Hspb1/Igf1r/Il1rap/Itga3/Itsn2/Kat2a/Limk1/Llph/Lrp1/Map6/Mapk6/Mapt/Mark4/Nav3/Nck1/Ngf/Ngfr/Nin/Nrg1/Nrp1/Ntrk2/P2rx7/P3h1…	109
Eso	GO:0034329	cell junction assembly	92/3096	376/23210	3.30716e-09	8.04962e-07	6.11302e-07	Abi2/Ace2/Adgrb1/Adgrb2/Adgrf1/Adgrl1/Ajuba/Bcas3/Cadm1/Capza1/Cav1/Cdh15/Cdh3/Cdh4/Cel/Clasp1/Cldn1/Clstn1/Cntnap1/Col16a1/Dlc1/Dmtn/Dst/Dusp22/Efnb1/Epha7/Ephb3/Fermt2/Flrt1/Flrt2/Fscn1/Fzd1/Gap43/Gja1/Gjb2/Gpc4/Hipk1/Il1rap/Itga5/Itgav/Itgb1bp1/Itgb4/Jup/Lama3/Lims1/Lrfn4/Lrp1/Map4k4/Mapt/Mmp14/Mpp7/Myo9a/Nectin1/Nphp4/Nrg1/Nrg2/Nrp1/Nrxn2/Ntrk2/Pard3/Pcdh17/Pcdhb16/Pdcd6ip/Peak1/Pkp1/Plec/Plx…	92
Eso	GO:0001655	urogenital system development	86/3096	346/23210	4.81941e-09	1.12793e-06	8.56566e-07	Acd/Acvr1/Adamts1/Ahi1/Akr1b3/Amer1/Angpt2/Anxa1/Ar/Arg2/Bmp6/Bmp7/Cat/Cd44/Cflar/Ctnnbip1/Cxcr2/Cyp7b1/Dll1/Eaf2/Ednra/Epha4/Epha7/Ephb3/Eya1/Fgfr1/Fgfr2/Foxc1/Foxd1/Gata3/Gdnf/Gli3/Gzf1/Hs2st1/Hspb11/Id4/Igf1r/Il6ra/Irx1/Irx2/Itga3/Itgb4/Jag1/Jmjd6/Lrrk2/Mmp17/Mmp2/Myc/Notch2/Notch3/Nrp1/Nup107/Nup93/Odc1/Osr2/Ovol1/Pcsk5/Rarg/Rln1/Robo2/Rxra/Serpinb5/Sfrp1/Slc5a1/Slit2/Smad2/Smad5/Smo/Tacstd2/…	86
Eso	GO:0050678	regulation of epithelial cell proliferation	88/3096	358/23210	5.6946e-09	1.28339e-06	9.74631e-07	Adora2b/Apoe/Ar/Arg1/Bcl11b/Bmp6/Bnc1/Cav1/Ccl2/Cd109/Cdc42/Cdh3/Cdk6/Cflar/Cyp7b1/Dlx5/Eaf2/Ecm1/Ednra/Egfr/Eng/Esrp1/Etv4/Eya1/Fgfbp1/Fgfr1/Fgfr2/Fgfr3/Gas1/Gata3/Gja1/Gli1/Hmgn1/Hmox1/Hoxa5/Hras/Htra1/Hyal1/Kdm5b/Krit1/Krt4/Lims1/Mcc/Mst1/Myc/Ngfr/Nkx2-9/Nod2/Notch2/Nrarp/Nras/Nupr1/Osr2/Pdcd10/Pdcl3/Plau/Plcg1/Prkd2/Ptn/Robo1/Rreb1/Rtn4/Sav1/Sema5a/Serpinb5/Sfn/Sfrp1/Sirt1/Smo/Snai2/Sox2/Spar…	88
Eso	GO:0016055	Wnt signaling pathway	100/3096	428/23210	9.36194e-09	2.03455e-06	1.54507e-06	Abl2/Amer1/Amotl1/Apcdd1/Apoe/Axl/Cav1/Ccne1/Cd44/Cdh3/Celsr1/Celsr2/Cpe/Csnk1a1/Csnk2a1/Ctnnbip1/Daam1/Dkk3/Dlx5/Dvl2/Egfr/Emd/Fam53b/Fermt2/Fgfr2/Fgfr3/Foxo3/Fzd1/Fzd10/Fzd2/Fzd6/Fzd9/Gata3/Gid8/Gli1/Gli3/Gprc5b/Grhl3/Hdac2/Hic1/Itga3/Jade1/Kank1/Kremen1/Krt6a/Leo1/Lrp1/Lrrk2/Lypd6/Mapk14/Mark1/Mcc/Mdfi/Myc/Nfkb1/Nphp4/Nrarp/Nxn/Otulin/Pin1/Plpp3/Ppp2r3a/Ptk7/Ptpru/Rab5a/Rac1/Rtf1/Ryk/Scel/Sdha…	100
Eso	GO:0001649	osteoblast differentiation	57/3096	199/23210	9.71114e-09	2.03767e-06	1.54744e-06	Acvr1/Atp6ap1/Bglap/Bglap2/Bglap3/Bmp3/Bmp6/Bmp7/Cbfb/Cd276/Cdk6/Cebpa/Cebpb/Ctnnbip1/Dlx5/Fgfr1/Fzd1/Gdpd2/Gja1/Gli1/Gli3/Hdac4/Hemgn/Hira/Hoxa2/Id4/Ifi204/Igfbp3/Jag1/Junb/Lmna/Msx2/Nppc/Pias2/Pthlh/Rorb/Satb2/Scube2/Sema4d/Sfrp1/Ski/Smad5/Smo/Snai2/Sox2/Suco/Tgfbr3/Tmem64/Trp63/Twist1/Twist2/Twsg1/Vegfa/Wnt3a/Wnt4/Wnt7b/Zhx3	57
Eso	GO:0198738	cell-cell signaling by wnt	100/3096	430/23210	1.20674e-08	2.44766e-06	1.8588e-06	Abl2/Amer1/Amotl1/Apcdd1/Apoe/Axl/Cav1/Ccne1/Cd44/Cdh3/Celsr1/Celsr2/Cpe/Csnk1a1/Csnk2a1/Ctnnbip1/Daam1/Dkk3/Dlx5/Dvl2/Egfr/Emd/Fam53b/Fermt2/Fgfr2/Fgfr3/Foxo3/Fzd1/Fzd10/Fzd2/Fzd6/Fzd9/Gata3/Gid8/Gli1/Gli3/Gprc5b/Grhl3/Hdac2/Hic1/Itga3/Jade1/Kank1/Kremen1/Krt6a/Leo1/Lrp1/Lrrk2/Lypd6/Mapk14/Mark1/Mcc/Mdfi/Myc/Nfkb1/Nphp4/Nrarp/Nxn/Otulin/Pin1/Plpp3/Ppp2r3a/Ptk7/Ptpru/Rab5a/Rac1/Rtf1/Ryk/Scel/Sdha…	100
Eso	GO:0008380	RNA splicing	88/3096	364/23210	1.3263e-08	2.52762e-06	1.91952e-06	Ahnak/Alyref/Alyref2/Brdt/Bud31/Cd2bp2/Cdk12/Cdk13/Celf1/Celf4/Clns1a/Cwc25/Cwf19l2/Dbr1/Dhx15/Eif4a3/Ern1/Esrp1/Fam172a/Gemin6/Hnrnpa3/Hnrnpc/Hnrnpk/Ik/Jmjd6/Lgals3/Lsm1/Lsm10/Lsm3/Lsm5/Magoh/Mbnl3/Ncbp1/Ncbp2/Nup98/Phf5a/Ppil3/Ppp1r8/Prkrip1/Prpf19/Prpf3/Prpf4/Prpf40a/Prpf4b/Psip1/Ptbp3/Qk/Rbfox1/Rbfox2/Rbm19/Rbm22/Rbm4/Rbm7/Rbmx2/Rbmxl1/Rnf113a1/Rnf219/Rsrc1/Scnm1/Sf3b3/Sf3b4/Sf3b6/Snrnp48/Snr…	88
Eso	GO:0048705	skeletal system morphogenesis	69/3096	262/23210	1.32923e-08	2.52762e-06	1.91952e-06	Acp5/Barx2/Bmi1/Bmp6/Bmp7/Cbs/Chst11/Chsy1/Col12a1/Csrnp1/Cyp26b1/Dlx5/Eif4a3/Eya1/Fgfr2/Fgfr3/Foxc1/Gas1/Gli3/Hoxa1/Hoxa2/Hoxa3/Hoxa4/Hoxa5/Hoxa7/Hoxb2/Hoxb3/Hoxb4/Hoxc4/Hoxc8/Hoxd9/Hyal1/Mapk14/Matn2/Mdfi/Mmp14/Mmp2/Msx1/Msx2/Myc/Nab1/Ndst1/Nipbl/Nppc/Osr2/P2rx7/Plekha1/Pthlh/Rarg/Ryk/Satb2/Scube2/Serpinh1/Sfrp1/Ski/Smad2/Tbx1/Tfap2a/Tgfbr1/Tiparp/Trpv4/Tulp3/Twist1/Twist2/Vegfa/Vwa1/Vwa2/Wnt9a…	69
Eso	GO:0007162	negative regulation of cell adhesion	73/3096	284/23210	1.54849e-08	2.85531e-06	2.16837e-06	Abat/Abl2/Adrb2/Adtrp/Angpt2/Anxa1/Arg1/Arg2/Ass1/Bcas3/Bcl6/Bmp6/Btn1a1/Cbfb/Cblb/Cd274/Cd276/Cd44/Cd80/Cebpb/Dab1/Dlc1/Dmtn/Dusp1/Dusp22/Epha5/Foxp3/Gcnt2/Gli3/Glmn/Gm9573/Gpnmb/Gtpbp4/H2-Ab1/Hoxa7/Il20rb/Itgb1bp1/Jag1/Kank1/Lamb1/Lgals3/Lrp1/March7/Mmp14/Mmp2/Ndfip1/Nf2/Nrarp/Plxna2/Plxnb1/Prkar1a/Prnp/Ptpn22/Ptprz1/Rcc2/Rdx/Sema4d/Sema5a/Serpine2/Sh2b3/Snai2/Socs1/Socs5/Srcin1/Swap70/Tacstd2/…	73
Eso	GO:0048562	embryonic organ morphogenesis	79/3096	318/23210	2.05698e-08	3.68139e-06	2.79571e-06	Acvr1/Ahi1/Aldh1a3/Bmi1/Bmp7/Celsr1/Chst11/Dll1/Dlx5/Dvl2/Eif4a3/Eng/Eya1/Fgfr1/Fgfr2/Foxe1/Foxf2/Fzd2/Fzd6/Gas1/Gata3/Gbx2/Gja1/Gjb6/Gli1/Gli3/Grhl3/Hif1a/Hipk1/Hipk2/Hoxa1/Hoxa2/Hoxa3/Hoxa4/Hoxa5/Hoxa7/Hoxb2/Hoxb3/Hoxb4/Hoxc4/Hoxd9/Hyal1/Kdm2b/Mafb/Mdfi/Mmp14/Msx1/Myc/Ndst1/Nipbl/Notch2/Osr2/Ptk7/Rac1/Rarg/Satb2/Scrib/Slc9a3r1/Slitrk6/Smad2/Smo/Sox2/Sp3/Spry2/Srf/Tbx1/Tbx2/Tfap2a/Tgfbr1/Tshz1/T…	79
Eso	GO:0001667	ameboidal-type cell migration	95/3096	407/23210	2.29461e-08	3.98934e-06	3.02957e-06	Acvr1/Adgrb1/Adora2b/Adtrp/Ago2/Amotl1/Angpt2/Anxa1/Apoe/Appl1/Bag4/Bcas3/Bmp7/Capn7/Clasp1/Dmtn/Dnaja4/Dpp4/Efnb1/Emp2/Ephb4/Ets1/Fat2/Fer/Fgfbp1/Fgfr1/Gata3/Gbx2/Gdnf/Hif1a/Hmox1/Hspb1/Hyal1/Itga3/Itgav/Itgb1bp1/Itgb4/Itgb7/Jup/Kank1/Krit1/Krt16/Lemd3/Loxl2/Ltb4r2/Map2k3/Map4k4/Mcc/Mta2/Nanos1/Nos3/Nrp1/Pafah1b1/Pdcd10/Pik3r3/Plcg1/Plk2/Plpp3/Pmp22/Prkd2/Ptgs2/Ptk2b/Ptprg/Rab11a/Rac1/Rcc2/Robo1…	95
Eso	GO:0007159	leukocyte cell-cell adhesion	79/3096	319/23210	2.38175e-08	4.02583e-06	3.05728e-06	Ada/Adtrp/Anxa1/Arg1/Arg2/Ass1/Bcl10/Bcl6/Blm/Bmi1/Bmp7/Btn1a1/Capn1/Cav1/Cbfb/Cblb/Ccdc88b/Ccl19/Ccl2/Cd1d1/Cd274/Cd276/Cd44/Cd5/Cd80/Cebpb/Dock8/Dpp4/Dusp22/Efnb1/Efnb3/Ephb4/Ephb6/Ets1/Fam49b/Fermt3/Foxp3/Gata3/Gli3/Glmn/Gpnmb/H2-Ab1/Hsph1/Icam1/Icosl/Igfbp2/Il1f8/Il20rb/Il23a/Il6ra/Itga5/Itgal/Itgb7/Lgals3/Malt1/March7/Msn/Nck1/Ndfip1/Nfat5/Nkap/Nrarp/Prkar1a/Prnp/Ptpn22/Pycard/Ripk2/S100a8/S…	79
Eso	GO:2000027	regulation of animal organ morphogenesis	58/3096	209/23210	2.53403e-08	4.13988e-06	3.14389e-06	Abl2/Acvr1/Ahi1/Ar/Bmp7/Cd34/Cdc42/Celsr1/Cflar/Csf1/Dvl2/Ednra/Eng/Eya1/Fgfr1/Fgfr2/Foxc1/Fzd1/Fzd2/Fzd6/Gata3/Gdnf/Gli1/Grhl3/Jag1/Lims1/Msx1/Myc/Ngfr/Pax9/Plau/Ptk7/Ptn/Rac1/Robo1/Robo2/Rtn4/Rxra/Ryk/Sfrp1/Smo/Snai2/Sp6/Tacstd2/Tbx1/Tbx2/Tfap2a/Tgfb1/Tgfbr1/Twist1/Vangl2/Vdr/Vegfa/Wnt10a/Wnt3a/Wnt4/Wnt6/Wnt7b	58
Eso	GO:0060562	epithelial tube morphogenesis	90/3096	380/23210	2.5853e-08	4.13988e-06	3.14389e-06	Abl2/Acvr1/Ahi1/Ar/Arhgap35/Bcl10/Bmp7/Cd44/Cecr2/Celsr1/Csf1/Ctnnbip1/Cxcr2/Dlc1/Dll1/Dvl2/Ednra/Enah/Eng/Epha4/Epha7/Esrp1/Etv4/Eya1/Fgfr2/Foxd1/Fzd1/Fzd2/Fzd6/Gata3/Gbx2/Gdnf/Gja1/Gli3/Glmn/Grhl3/Gzf1/Hectd1/Hif1a/Hoxa5/Hs2st1/Ipmk/Irx1/Irx2/Kat2a/Kdm2b/Kdm5b/Luzp1/Map3k7/Mmp14/Mst1/Msx2/Myc/Notch2/Nrarp/Nrp1/Nup50/Pthlh/Ptk7/Rarg/Robo1/Scrib/Sema5a/Sfrp1/Ski/Slit2/Smo/Sostdc1/Sox2/Spry2/Srf/T…	90
Eso	GO:0051170	import into nucleus	47/3096	155/23210	2.73412e-08	4.26593e-06	3.23962e-06	Agap3/Appl1/Bag3/Cse1l/Fam53a/Fam53b/Flna/Gli3/Htatip2/Ing1/Ipo13/Ipo5/Jup/Kpna3/Kpna4/Lmna/Lrrk2/Mapk14/Nfkbia/Nup107/Nup153/Nup35/Nup50/Nup54/Nup62/Nup93/Nup98/Nxt1/Nxt2/Phip/Ppp2ca/Ppp3ca/Ptgs2/Ptpn22/Rab18/Ran/Rasl2-9/Rbm22/Smo/Snupn/Tardbp/Tgfb1/Tnpo2/Tnpo3/Trp53/Uaca/Zc3h12a	47
Eso	GO:0045785	positive regulation of cell adhesion	95/3096	411/23210	3.79641e-08	5.77529e-06	4.38585e-06	Ada/Alox15/Anxa1/Bag4/Bcl10/Bcl6/Blm/Bmi1/Bmp7/Capn1/Cav1/Cbfb/Ccdc88b/Ccl19/Ccl2/Cd1d1/Cd274/Cd276/Cd44/Cd5/Cd80/Cdk6/Col16a1/Csf1/Dennd6a/Dmtn/Dock8/Dpp4/Efnb1/Efnb3/Emilin2/Emp2/Epha1/Ephb4/Ephb6/Ets1/Fam49b/Flna/Foxp3/Fstl3/Gata3/Gcnt2/Gli3/H2-Ab1/Hsph1/Hyal1/Icam1/Icosl/Igfbp2/Il1f8/Il23a/Il6ra/Itga3/Itga5/Itgal/Itgav/Itgb1bp1/Jup/Lims1/Malt1/Map4k4/Mex3b/Nck1/Net1/Nfat5/Nkap/Nrp1/Pcsk5/Pdpn…	95
Eso	GO:0048568	embryonic organ development	109/3096	493/23210	4.81225e-08	7.14208e-06	5.42382e-06	Acvr1/Ada/Ahi1/Aldh1a3/Arnt/Bmi1/Bmp7/Cebpa/Cebpb/Celsr1/Chst11/Dll1/Dlx5/Dnajb6/Dvl2/E2f7/Egfr/Eif4a3/Eng/Epas1/Erf/Eya1/Fgfr1/Fgfr2/Foxc1/Foxe1/Foxf2/Fzd2/Fzd6/Gab1/Gas1/Gata3/Gbx2/Gdnf/Gja1/Gjb6/Gli1/Gli3/Grhl3/Hectd1/Hif1a/Hipk1/Hipk2/Hoxa1/Hoxa2/Hoxa3/Hoxa4/Hoxa5/Hoxa7/Hoxb2/Hoxb3/Hoxb4/Hoxc4/Hoxd9/Hs6st1/Hyal1/Itgav/Junb/Kdm2b/Mafb/Mdfi/Mmp14/Msx1/Myc/Ndst1/Nipbl/Notch2/Osr2/Palb2/Pcsk5/Plc…	109
Eso	GO:0048732	gland development	104/3096	467/23210	6.63474e-08	9.61248e-06	7.29988e-06	Aacs/Ada/Adrm1/Aldh1a3/Anxa1/Ar/Arhgap35/Bcl11b/Bmp7/Cadm1/Capn1/Cav1/Cd44/Cebpa/Cebpb/Cflar/Creb1/Csf1/Cyp7b1/E2f7/Eaf2/Edaradd/Egfr/Elf5/Ephb3/Esrp1/Etv4/Fgfr1/Fgfr2/Foxc1/Foxe1/Foxn1/Gata3/Gja1/Gli1/Gli3/Hif1a/Hmox1/Hoxa3/Hoxa5/Hoxb3/Hoxd9/Id4/Igf1r/Igsf3/Jarid2/Kdm5b/Krt76/Lims1/Mafb/Mmp2/Msn/Mst1/Msx1/Msx2/Notch2/Nrp1/Pik3ca/Pitx1/Plau/Polb/Prl4a1/Pthlh/Ptn/Rarg/Rln1/Robo1/Rreb1/Rtn4/Rxra/Sc…	104
Eso	GO:0022409	positive regulation of cell-cell adhesion	63/3096	242/23210	8.8371e-08	1.24237e-05	9.43478e-06	Ada/Alox15/Anxa1/Bcl10/Bcl6/Blm/Bmi1/Bmp7/Capn1/Cav1/Cbfb/Ccdc88b/Ccl19/Ccl2/Cd1d1/Cd274/Cd276/Cd44/Cd5/Cd80/Dennd6a/Dmtn/Dock8/Dpp4/Efnb1/Efnb3/Ephb4/Ephb6/Ets1/Fam49b/Foxp3/Fstl3/Gata3/Gcnt2/Gli3/H2-Ab1/Hsph1/Icam1/Icosl/Igfbp2/Il1f8/Il23a/Il6ra/Itgal/Malt1/Mex3b/Nck1/Nfat5/Nkap/Pdpn/Piezo1/Plpp3/Ptpn22/Ptpru/Pycard/Ripk2/Sirpa/Socs1/Socs5/Sox2/Tgfb1/Traf6/Wnt3a	63
Eso	GO:2000232	regulation of rRNA processing	10/3096	12/23210	8.98346e-08	1.24237e-05	9.43478e-06	Dimt1/Heatr1/Ncl/Riok1/Riok2/Shq1/Trmt112/Utp15/Wdr43/Wdr75	10
Eso	GO:0006606	protein import into nucleus	45/3096	151/23210	9.45136e-08	1.27803e-05	9.7056e-06	Agap3/Appl1/Bag3/Cse1l/Fam53a/Fam53b/Flna/Gli3/Ing1/Ipo13/Ipo5/Jup/Kpna3/Kpna4/Lmna/Lrrk2/Mapk14/Nfkbia/Nup107/Nup153/Nup35/Nup50/Nup54/Nup62/Nup93/Nup98/Nxt1/Nxt2/Phip/Ppp2ca/Ppp3ca/Ptgs2/Ptpn22/Ran/Rasl2-9/Rbm22/Smo/Snupn/Tardbp/Tgfb1/Tnpo2/Tnpo3/Trp53/Uaca/Zc3h12a	45
Eso	GO:0006403	RNA localization	49/3096	172/23210	1.23564e-07	1.61809e-05	1.22881e-05	Abce1/Ahctf1/Alyref/Alyref2/Arc/Bicd2/Cetn3/Dkc1/Eif5a2/Eif6/Hnrnpa3/Ltv1/Magoh/Mapt/Ncbp1/Ncbp2/Nmd3/Nol6/Nop58/Nup107/Nup153/Nup37/Nup43/Nup54/Nup62/Nup93/Nup98/Nxt1/Nxt2/Polr2d/Qk/Ran/Rbm27/Riok2/Rrs1/Sarnp/Sdad1/Seh1l/Sem1/Sidt2/Snupn/Srsf3/Tomm20/Xpo1/Xpot/Zfp385a/Zfp593/Znhit3/Znhit6	49
Eso	GO:1903037	regulation of leukocyte cell-cell adhesion	71/3096	287/23210	1.2498e-07	1.61809e-05	1.22881e-05	Ada/Adtrp/Anxa1/Arg1/Arg2/Ass1/Bcl10/Bcl6/Blm/Bmi1/Btn1a1/Capn1/Cav1/Cbfb/Cblb/Ccdc88b/Ccl19/Ccl2/Cd1d1/Cd274/Cd276/Cd44/Cd5/Cd80/Cebpb/Dock8/Dpp4/Dusp22/Efnb1/Efnb3/Ephb4/Ephb6/Ets1/Fam49b/Foxp3/Gata3/Gli3/Glmn/Gpnmb/H2-Ab1/Hsph1/Icam1/Icosl/Igfbp2/Il1f8/Il20rb/Il23a/Il6ra/Itgal/Lgals3/Malt1/March7/Nck1/Ndfip1/Nfat5/Nkap/Nrarp/Prkar1a/Prnp/Ptpn22/Pycard/Ripk2/Sirpa/Socs1/Socs5/Tgfb1/Traf6/Twsg1/…	71
Eso	GO:0050657	nucleic acid transport	44/3096	148/23210	1.40982e-07	1.74033e-05	1.32164e-05	Abce1/Ahctf1/Alyref/Alyref2/Arc/Bicd2/Cetn3/Eif5a2/Eif6/Hnrnpa3/Ltv1/Magoh/Mapt/Ncbp1/Ncbp2/Nmd3/Nol6/Nup107/Nup153/Nup37/Nup43/Nup54/Nup62/Nup93/Nup98/Nxt1/Nxt2/Polr2d/Qk/Ran/Rbm27/Riok2/Rrs1/Sarnp/Sdad1/Seh1l/Sem1/Sidt2/Snupn/Srsf3/Tomm20/Xpo1/Xpot/Zfp593	44
Eso	GO:0050658	RNA transport	44/3096	148/23210	1.40982e-07	1.74033e-05	1.32164e-05	Abce1/Ahctf1/Alyref/Alyref2/Arc/Bicd2/Cetn3/Eif5a2/Eif6/Hnrnpa3/Ltv1/Magoh/Mapt/Ncbp1/Ncbp2/Nmd3/Nol6/Nup107/Nup153/Nup37/Nup43/Nup54/Nup62/Nup93/Nup98/Nxt1/Nxt2/Polr2d/Qk/Ran/Rbm27/Riok2/Rrs1/Sarnp/Sdad1/Seh1l/Sem1/Sidt2/Snupn/Srsf3/Tomm20/Xpo1/Xpot/Zfp593	44
Eso	GO:0034504	protein localization to nucleus	68/3096	272/23210	1.49486e-07	1.74033e-05	1.32164e-05	Agap3/Appl1/Bag3/Bmp7/Cnep1r1/Cse1l/Dnajb6/Fam53a/Fam53b/Flna/Fyn/Gbp2/Gli3/Ing1/Ints13/Ipo13/Ipo5/Jup/Kpna3/Kpna4/Lmna/Lrrk2/Mapk14/Mfhas1/Msx1/Nf2/Nfkbia/Ngfr/Nmd3/Nol8/Nup107/Nup153/Nup35/Nup50/Nup54/Nup62/Nup93/Nup98/Nvl/Nxt1/Nxt2/Osbpl8/Phip/Pin1/Ppp2ca/Ppp3ca/Ptgs2/Ptpn22/Ran/Rasl2-9/Rassf5/Rbm22/Rpf2/Rrs1/Sesn2/Sirt1/Smo/Snupn/Tardbp/Tgfb1/Tnpo2/Tnpo3/Trim29/Trim40/Trp53/Uaca/Xpo1/Zc3h12a	68
Eso	GO:0000375	RNA splicing, via transesterification reactions	65/3096	256/23210	1.51582e-07	1.74033e-05	1.32164e-05	Bud31/Cdk13/Celf1/Celf4/Clns1a/Cwc25/Cwf19l2/Dbr1/Eif4a3/Esrp1/Fam172a/Gemin6/Hnrnpc/Hnrnpk/Ik/Jmjd6/Lsm3/Lsm5/Magoh/Mbnl3/Ncbp1/Ncbp2/Nup98/Phf5a/Prpf19/Prpf3/Prpf4/Prpf40a/Psip1/Ptbp3/Rbfox1/Rbfox2/Rbm19/Rbm22/Rbm4/Rbm7/Rbmx2/Rbmxl1/Rnf219/Rsrc1/Scnm1/Sf3b3/Sf3b4/Sf3b6/Snrpb/Snrpb2/Snrpd1/Snrpd3/Snrpe/Son/Srek1/Srpk2/Srrm4/Srsf10/Srsf2/Srsf3/Srsf9/Strap/Txnl4a/Usp39/Wbp4/Wtap/Zcrb1/Zmat2/Zrsr2	65
Eso	GO:0000377	RNA splicing, via transesterification reactions with bulged adenosine as nucleophile	65/3096	256/23210	1.51582e-07	1.74033e-05	1.32164e-05	Bud31/Cdk13/Celf1/Celf4/Clns1a/Cwc25/Cwf19l2/Dbr1/Eif4a3/Esrp1/Fam172a/Gemin6/Hnrnpc/Hnrnpk/Ik/Jmjd6/Lsm3/Lsm5/Magoh/Mbnl3/Ncbp1/Ncbp2/Nup98/Phf5a/Prpf19/Prpf3/Prpf4/Prpf40a/Psip1/Ptbp3/Rbfox1/Rbfox2/Rbm19/Rbm22/Rbm4/Rbm7/Rbmx2/Rbmxl1/Rnf219/Rsrc1/Scnm1/Sf3b3/Sf3b4/Sf3b6/Snrpb/Snrpb2/Snrpd1/Snrpd3/Snrpe/Son/Srek1/Srpk2/Srrm4/Srsf10/Srsf2/Srsf3/Srsf9/Strap/Txnl4a/Usp39/Wbp4/Wtap/Zcrb1/Zmat2/Zrsr2	65
Eso	GO:0000398	mRNA splicing, via spliceosome	65/3096	256/23210	1.51582e-07	1.74033e-05	1.32164e-05	Bud31/Cdk13/Celf1/Celf4/Clns1a/Cwc25/Cwf19l2/Dbr1/Eif4a3/Esrp1/Fam172a/Gemin6/Hnrnpc/Hnrnpk/Ik/Jmjd6/Lsm3/Lsm5/Magoh/Mbnl3/Ncbp1/Ncbp2/Nup98/Phf5a/Prpf19/Prpf3/Prpf4/Prpf40a/Psip1/Ptbp3/Rbfox1/Rbfox2/Rbm19/Rbm22/Rbm4/Rbm7/Rbmx2/Rbmxl1/Rnf219/Rsrc1/Scnm1/Sf3b3/Sf3b4/Sf3b6/Snrpb/Snrpb2/Snrpd1/Snrpd3/Snrpe/Son/Srek1/Srpk2/Srrm4/Srsf10/Srsf2/Srsf3/Srsf9/Strap/Txnl4a/Usp39/Wbp4/Wtap/Zcrb1/Zmat2/Zrsr2	65
Eso	GO:0010976	positive regulation of neuron projection development	84/3096	362/23210	1.9146e-07	2.15014e-05	1.63285e-05	Abl2/Adamts1/Ahi1/Alk/Apoe/Arhgap35/Atf1/Baiap2/Bcl11a/Bmp7/Camk1d/Cdh4/Cflar/Cntn1/Cpeb3/Cpne5/Crabp2/D16Ertd472e/Ehd1/Elavl4/Epha4/Fgfr1/Foxo6/Fxn/Fyn/Fzd1/Gpc2/Gprc5b/Grip1/Hnrnpk/Hspb1/Igf1r/Il1rap/Itga3/Itsn2/Limk1/Llph/Lrp1/Map6/Mapk6/Mapt/Nck1/Ngf/Ngfr/Nin/Nrg1/Nrp1/Ntrk2/P3h1/Pafah1b1/Palm/Pias2/Plk5/Plxna2/Plxnb1/Ptk2b/Ptk6/Ptk7/Ptn/Ptprf/Ptprz1/Qk/Rab11a/Rac1/Ranbp1/Robo1/Robo2/Rrn3/Rtn…	84
Eso	GO:0090596	sensory organ morphogenesis	73/3096	301/23210	1.94343e-07	2.15014e-05	1.63285e-05	Abi2/Agtpbp1/Ahi1/Aldh1a3/Bmp7/Celsr1/Cnga3/Col5a1/Cyp26b1/Dll1/Dlx5/Dvl2/Eya1/Fgfr1/Fgfr2/Fgfr3/Fjx1/Foxf2/Fzd2/Fzd6/Gas1/Gata3/Gbx2/Gjb6/Gli3/Grhl3/Hdac2/Hif1a/Hipk1/Hipk2/Hmgn1/Hoxa1/Hoxa2/Jag1/Kdm2b/Mafb/Megf11/Meis1/Msx1/Myc/Nectin1/Nipbl/Notch2/Ntrk2/Osr2/Pde6c/Ppp2r3a/Prdm1/Ptk7/Ptn/Rac1/Rarg/Rorb/Scrib/Ski/Slc9a3r1/Slitrk6/Sox2/Sp3/Spry2/Tbx1/Tbx2/Tenm3/Tfap2a/Tshz1/Ttc39c/Twist1/Vangl2/V…	73
Eso	GO:0045666	positive regulation of neuron differentiation	101/3096	461/23210	2.3452e-07	2.54831e-05	1.93523e-05	Abl2/Adamts1/Ahi1/Alk/Apoe/Arhgap35/Atf1/Baiap2/Bcl11a/Bcl6/Bmp6/Bmp7/Bnip2/Camk1d/Cdh4/Cflar/Cntn1/Cpeb3/Cpne1/Cpne5/Crabp2/D16Ertd472e/Dab1/Dnmt3b/Duoxa1/Ehd1/Elavl4/Epha4/Fgfr1/Foxo6/Fxn/Fyn/Fzd1/Gpc2/Gprc5b/Grip1/Hnrnpk/Hspb1/Igf1r/Il1rap/Impact/Itga3/Itsn2/Kctd11/Limk1/Llph/Lrp1/Map6/Mapk6/Mapt/Mmd/Nbl1/Nck1/Ngf/Ngfr/Nin/Nrg1/Nrp1/Ntrk2/P3h1/Pafah1b1/Palm/Pias2/Plk5/Plxna2/Plxnb1/Prpf19/Ptk2…	101
Eso	GO:0006470	protein dephosphorylation	61/3096	238/23210	2.5382e-07	2.70964e-05	2.05774e-05	Arpp19/Bod1/Camta1/Cdc14b/Cdc25b/Cnep1r1/Ctdp1/Dlc1/Dusp1/Dusp11/Dusp12/Dusp14/Dusp2/Dusp22/Dusp6/Dusp7/Eya1/Fam220a/Gba/Lhpp/Mfhas1/Nck1/Nuak1/Pdxp/Phlpp1/Phlpp2/Pin1/Plpp1/Ppm1d/Ppm1m/Ppp1cb/Ppp1r12a/Ppp1r2/Ppp1r8/Ppp1r9b/Ppp2ca/Ppp2r2a/Ppp2r2c/Ppp2r3a/Ppp2r5a/Ppp3ca/Ppp4r3b/Ppp4r4/Ptpdc1/Ptpn1/Ptpn13/Ptpn22/Ptpre/Ptprf/Ptprg/Ptpru/Ptprz1/Rpap2/Rprd1a/Sdhaf2/Sppl3/Ssh2/Swap70/Tgfb1/Ublcp1/Vcan	61
Eso	GO:0051236	establishment of RNA localization	44/3096	151/23210	2.64966e-07	2.77986e-05	2.11107e-05	Abce1/Ahctf1/Alyref/Alyref2/Arc/Bicd2/Cetn3/Eif5a2/Eif6/Hnrnpa3/Ltv1/Magoh/Mapt/Ncbp1/Ncbp2/Nmd3/Nol6/Nup107/Nup153/Nup37/Nup43/Nup54/Nup62/Nup93/Nup98/Nxt1/Nxt2/Polr2d/Qk/Ran/Rbm27/Riok2/Rrs1/Sarnp/Sdad1/Seh1l/Sem1/Sidt2/Snupn/Srsf3/Tomm20/Xpo1/Xpot/Zfp593	44
Eso	GO:1990778	protein localization to cell periphery	81/3096	348/23210	2.74498e-07	2.83105e-05	2.14995e-05	Abca12/Ankrd9/Appl1/Ar/Atp1b3/Bag4/Blzf1/Clip1/Clstn1/Csnk2a1/Efr3a/Egfr/Ehd2/Emp2/Fam126a/Flna/Gga2/Gnai1/Golga7/Gpc4/Gpsm2/Grin2c/Grip1/Gripap1/Hectd1/Hras/Itga3/Itgb1bp1/Jup/Kif1b/Ldlrap1/Lgals3/Lin7b/Lin7c/Lrp1/Lypd1/Lypla1/Mex3b/Mmp14/Myl12a/Myo5a/Nsg1/Nubp1/P2ry1/Pacs1/Palm/Pdzd11/Pid1/Pigw/Ppfia1/Ppp1r9b/Ppp2r5a/Prkg2/Prnp/Rab10/Rab11a/Rab15/Rab31/Rab34/Rab8b/Rac1/Ramp2/Ramp3/Rdx/Rhoq/Rilp…	81
Eso	GO:0042476	odontogenesis	37/3096	118/23210	3.1263e-07	3.17059e-05	2.4078e-05	Bcl11b/Bmp7/Cd34/Csf1/Dll1/Edaradd/Ednra/Fam20a/Fgfr2/Foxc1/Gas1/Gli3/Hdac2/Inhba/Itgb4/Jag2/Lamb1/Msx1/Msx2/Myo5a/Nectin1/Nf2/Ngfr/Osr2/Pax9/Perp/Smo/Sostdc1/Sp6/Tbx1/Tfap2a/Tgfb1/Traf6/Trp63/Wnt10a/Wnt6/Wnt7b	37
Eso	GO:0016358	dendrite development	71/3096	294/23210	3.37597e-07	3.30632e-05	2.51088e-05	Abi2/Abl2/Alk/Apoe/Arc/Asap1/Baiap2/Bcl11a/Bmp7/Camk1d/Camsap2/Cdc42/Cdk5r1/Celsr2/Cpeb3/D16Ertd472e/Dab1/Dtnbp1/Elavl4/Epha4/Epha5/Ephb3/Flrt1/Foxo6/Fyn/Grip1/Hdac2/Hecw1/Hecw2/Hnrnpk/Il1rap/Klf7/Llph/Lrrk2/Lst1/Lzts1/Map2/Map6/Mapk6/Mark1/Matn2/Mef2a/Ngfr/Nrg1/Nrp1/Ntrk2/Pafah1b1/Palm/Pias2/Plk2/Ppp1r9b/Ppp3ca/Prmt3/Ptn/Ptprf/Ptprz1/Rac1/Rbfox2/Robo1/Sema4d/Sept7/Sgk1/Shank1/Srcin1/Strn/Tiam1/T…	71
Eso	GO:0000054	ribosomal subunit export from nucleus	10/3096	13/23210	3.42314e-07	3.30632e-05	2.51088e-05	Abce1/Eif6/Ltv1/Nmd3/Ran/Riok2/Rrs1/Sdad1/Xpo1/Zfp593	10
Eso	GO:0033750	ribosome localization	10/3096	13/23210	3.42314e-07	3.30632e-05	2.51088e-05	Abce1/Eif6/Ltv1/Nmd3/Ran/Riok2/Rrs1/Sdad1/Xpo1/Zfp593	10
Eso	GO:0045778	positive regulation of ossification	33/3096	100/23210	3.59447e-07	3.41755e-05	2.59535e-05	Acvr1/Adrb2/Atp6ap1/Bmp6/Bmp7/Cd276/Cebpa/Cebpb/Ctnnbip1/Dlx5/Fgfr3/Fzd9/Gdpd2/Gli3/Ifi204/Jag1/Lmna/Msx2/Nipbl/Nppc/Osr2/P2rx7/Ptn/Scube2/Smad5/Suco/Tac1/Tfap2a/Trp63/Vegfa/Wnt4/Wnt7b/Zhx3	33
Eso	GO:0048704	embryonic skeletal system morphogenesis	34/3096	105/23210	3.99202e-07	3.73715e-05	2.83805e-05	Bmi1/Bmp7/Chst11/Eif4a3/Eya1/Fgfr2/Gas1/Gli3/Hoxa1/Hoxa2/Hoxa3/Hoxa4/Hoxa5/Hoxa7/Hoxb2/Hoxb3/Hoxb4/Hoxc4/Hoxd9/Hyal1/Mdfi/Mmp14/Ndst1/Nipbl/Osr2/Satb2/Smad2/Tbx1/Tfap2a/Tgfbr1/Tulp3/Twist1/Twist2/Wnt9a	34
Eso	GO:0010721	negative regulation of cell development	87/3096	387/23210	5.02133e-07	4.62951e-05	3.51573e-05	Apoe/Asap1/Atf5/Bcl11a/Bmp7/Cav1/Cdk5r1/Ctdp1/Dab1/Dennd5a/Dll1/Dll3/Dmtn/Dtnbp1/Efnb3/Eif4e/Epha4/Epha7/Fgfr3/Flna/Foxo3/G6pdx/Gli3/Hdac2/Hook3/Hoxa2/Id4/Il15ra/Isl2/Itgb1bp1/Jag1/Kank1/Katna1/Kctd11/Klk8/Kremen1/Lrp1/Lrrk2/Lsm1/Map2/Map4k4/Meis1/Mt3/Mylip/Ngfr/Notch3/Nppc/Nrg1/Nrp1/Olfm1/Pafah1b1/Plk2/Pmp22/Ppp3ca/Prpf19/Pthlh/Ptn/Ptprg/Ptprz1/Rcc2/Rtn4/Rtn4rl1/Ryk/S1pr3/Sema3f/Sema4b/Sema4d/Se…	87
Eso	GO:0010631	epithelial cell migration	68/3096	281/23210	5.46488e-07	4.96325e-05	3.76918e-05	Adgrb1/Adora2b/Adtrp/Amotl1/Angpt2/Anxa1/Apoe/Bcas3/Capn7/Clasp1/Dnaja4/Dpp4/Emp2/Ephb4/Ets1/Fat2/Fgfbp1/Fgfr1/Gata3/Hif1a/Hmox1/Hspb1/Hyal1/Itga3/Itgav/Itgb1bp1/Jup/Kank1/Krit1/Krt16/Lemd3/Loxl2/Ltb4r2/Map2k3/Map4k4/Mcc/Nanos1/Nos3/Nrp1/Pdcd10/Pik3r3/Plcg1/Plk2/Plpp3/Prkd2/Ptgs2/Ptk2b/Ptprg/Rab11a/Robo1/Rreb1/Rtn4/Sema5a/Sirt1/Slit2/Snai2/Sparc/Spred1/Srf/Strap/Svbp/Tac1/Tacstd2/Tgfb1/Tgfbr1/Tgf…	68
Eso	GO:0008360	regulation of cell shape	43/3096	150/23210	5.90453e-07	5.28369e-05	4.01252e-05	Anxa1/Arhgap35/Baiap2/Brwd1/Bves/Ccl2/Cdc42/Cdc42ep3/Cdc42ep4/Cdc42se1/Dlc1/Dmtn/Fam171a1/Fermt2/Fmnl2/Fyn/Gas7/Gm14137/Icam1/Lst1/Msn/Myl12a/P2ry1/Palm/Palmd/Pdpn/Phip/Plxna2/Plxnb1/Prpf40a/Ptk2b/Ptn/Rdx/Rhod/Rhoq/Rhov/Sema4d/Sh3kbp1/Slc9a3r1/Sprr1b/Syne3/Vegfa/Wdr1	43
Eso	GO:0050863	regulation of T cell activation	72/3096	304/23210	6.17716e-07	5.44754e-05	4.13695e-05	Ada/Adrm1/Anxa1/Arg1/Arg2/Bcl10/Bcl6/Blm/Bmi1/Btn1a1/Cav1/Cbfb/Cblb/Ccdc88b/Ccl19/Ccl2/Cd1d1/Cd274/Cd276/Cd44/Cd5/Cd80/Cebpb/Cyp26b1/Dock8/Dpp4/Dusp22/Efnb1/Efnb3/Ephb4/Ephb6/Fam49b/Foxn1/Foxp3/Gata3/Gli3/Glmn/Gpnmb/H2-Ab1/Hsph1/Icosl/Igfbp2/Il1f8/Il20rb/Il23a/Il6ra/Itgal/Kat2a/Lgals3/Lmo1/Malt1/March7/Nck1/Ndfip1/Nkap/Nrarp/Prdm1/Prkar1a/Prnp/Ptpn22/Pycard/Ripk2/Sirpa/Socs1/Socs5/Sos2/Tgfb1/Traf…	72
Eso	GO:0015931	nucleobase-containing compound transport	49/3096	181/23210	6.65667e-07	5.78655e-05	4.3944e-05	Abce1/Ahctf1/Alyref/Alyref2/Arc/Bicd2/Cetn3/Eif5a2/Eif6/Gja1/Hnrnpa3/Ltv1/Magoh/Mapt/Ncbp1/Ncbp2/Nmd3/Nol6/Nup107/Nup153/Nup37/Nup43/Nup54/Nup62/Nup93/Nup98/Nxt1/Nxt2/P2rx7/Polr2d/Qk/Ran/Rbm27/Riok2/Rrs1/Sarnp/Sdad1/Seh1l/Sem1/Sidt2/Slc25a17/Slc29a2/Slc29a4/Snupn/Srsf3/Tomm20/Xpo1/Xpot/Zfp593	49
Eso	GO:0090132	epithelium migration	68/3096	283/23210	7.198e-07	6.14779e-05	4.66874e-05	Adgrb1/Adora2b/Adtrp/Amotl1/Angpt2/Anxa1/Apoe/Bcas3/Capn7/Clasp1/Dnaja4/Dpp4/Emp2/Ephb4/Ets1/Fat2/Fgfbp1/Fgfr1/Gata3/Hif1a/Hmox1/Hspb1/Hyal1/Itga3/Itgav/Itgb1bp1/Jup/Kank1/Krit1/Krt16/Lemd3/Loxl2/Ltb4r2/Map2k3/Map4k4/Mcc/Nanos1/Nos3/Nrp1/Pdcd10/Pik3r3/Plcg1/Plk2/Plpp3/Prkd2/Ptgs2/Ptk2b/Ptprg/Rab11a/Robo1/Rreb1/Rtn4/Sema5a/Sirt1/Slit2/Snai2/Sparc/Spred1/Srf/Strap/Svbp/Tac1/Tacstd2/Tgfb1/Tgfbr1/Tgf…	68
Eso	GO:0030490	maturation of SSU-rRNA	19/3096	43/23210	7.27429e-07	6.14779e-05	4.66874e-05	Bysl/Dcaf13/Ddx52/Heatr1/Ngdn/Nob1/Nol10/Pwp2/Rcl1/Riok1/Riok2/Rps8/Rrp36/Rrs1/Srfbp1/Tsr1/Tsr3/Utp23/Utp4	19
Eso	GO:0051961	negative regulation of nervous system development	82/3096	362/23210	7.63097e-07	6.36089e-05	4.83057e-05	Apoe/Arhgef15/Asap1/Atf5/Bcl11a/Bmp7/Cav1/Cdk5r1/Cpe/Ctsc/Dab1/Dennd5a/Dll1/Dll3/Dtnbp1/Efnb3/Eif4e/Epha4/Epha7/Fgfr3/Flna/Foxo3/Gli3/Hdac2/Hnrnpk/Hook3/Hoxa2/Id4/Il15ra/Isl2/Jag1/Kank1/Katna1/Kctd11/Klk8/Kremen1/Lrp1/Lrrk2/Lsm1/Map2/Map4k4/Meis1/Mt3/Mylip/Ngfr/Notch3/Nrg1/Nrp1/Olfm1/Pafah1b1/Plk2/Pmp22/Ppp3ca/Prpf19/Ptn/Ptprg/Ptprz1/Rtn4/Rtn4rl1/Ryk/Sema3f/Sema4b/Sema4d/Sema5a/Sema6c/Sema6d/Ski/…	82
Eso	GO:0016331	morphogenesis of embryonic epithelium	49/3096	182/23210	7.94266e-07	6.53123e-05	4.95992e-05	Abl2/Aldh1a3/Ar/Arhgap35/Bcl10/Bmp7/Cecr2/Celsr1/Dlc1/Dvl2/Enah/Fgfr2/Fzd1/Fzd2/Fzd6/Gata3/Gdnf/Glmn/Grhl3/Hectd1/Hif1a/Hs2st1/Ipmk/Irx1/Irx2/Jag2/Kat2a/Kdm2b/Luzp1/Map3k7/Nup50/Pcdh8/Ptk7/Rarg/Scrib/Sfrp1/Ski/Tfap2a/Tgfb1/Tgfb1i1/Tgif1/Traf6/Trp63/Tulp3/Twist1/Vangl2/Wnt4/Wnt6/Wnt7b	49
Eso	GO:0060485	mesenchyme development	66/3096	273/23210	8.2641e-07	6.70175e-05	5.08943e-05	Acvr1/Amer1/Bmp7/Bnc2/Clasp1/Dll3/Ednra/Efnb1/Eng/Fam172a/Fam83d/Fgfr1/Fgfr2/Flna/Foxc1/Foxd1/Gbx2/Gcnt2/Gdnf/Gja1/Hdac2/Hif1a/Hoxa5/Jag1/Loxl2/Mcrip1/Msx1/Msx2/Myc/Nos3/Nrp1/Pdpn/Ppp2ca/Ptk7/Robo1/Robo2/Rtn4/Rxra/Sdhaf2/Sema3f/Sema4b/Sema4d/Sema5a/Sema6c/Sema6d/Sfrp1/Smad2/Smo/Snai2/Strap/Tbx1/Tbx2/Tfap2a/Tgfb1/Tgfb1i1/Tgfbr1/Tgfbr3/Tiam1/Trim62/Twist1/Vangl2/Vegfa/Wnt10a/Wnt3a/Wnt4/Wnt7b	66
Eso	GO:0051098	regulation of binding	89/3096	403/23210	8.37031e-07	6.70175e-05	5.08943e-05	1810037I17Rik/Abl2/Acd/Adrb2/Aida/Apoe/Bag2/Blm/Cav1/Cblb/Cdc42/Cpne1/Csnk1a1/Ctnnbip1/Dph3/Dtnbp1/Dzip1/Eif2s1/Eif4a3/Epha4/Ephb6/Fam129b/Fam220a/Foxc1/Gata3/Gtf2b/Gtpbp4/Hdac2/Hdac4/Hipk1/Hipk2/Hmox1/Hnrnpk/Hopx/Hoxa3/Hspa4/Id4/Itgb1bp1/Krit1/Ldlrap1/Lgals3/Lrp1/Lrrk2/Map2/Mapre1/Mark3/Mdfi/Msx1/Msx2/Myc/Ncbp1/Ngf/Nipbl/Nmd3/Nvl/P2ry1/Pacs1/Pin1/Plk2/Ppp1r2/Ppp2ca/Ppp3ca/Ptprf/Ran/Rapgef3/Ripk2…	89
Eso	GO:0030900	forebrain development	86/3096	386/23210	8.6621e-07	6.78363e-05	5.1516e-05	Agtpbp1/Aldh1a3/Alk/Arhgap35/Atf5/Axl/Bcl11b/Cdk5r1/Creb1/Cul5/D16Ertd472e/Dab1/Dlc1/Dlx5/Dmrta2/Egfr/Epha5/Ephb3/Ext1/Fgfr1/Fgfr2/Fgfr3/Fut10/Fyn/Gbx2/Gli1/Gli3/Hdac2/Hif1a/Hnrnpk/Hook3/Id4/Inhba/Kat2a/Kdm2b/Kdm6b/Lamb1/Lrrk2/Mkks/Msx1/Ncor1/Ncor2/Nde1/Ndst1/Nf2/Nin/Notch3/Nrg1/Nrp1/Ntrk2/Pafah1b1/Pfdn1/Pitx1/Pou3f1/Rac1/Rnf7/Robo1/Robo2/Rtn4/Rtn4rl1/Ryk/Satb2/Sct/Sema5a/Ski/Slc7a11/Slit1/Slit2/…	86
Eso	GO:0045667	regulation of osteoblast differentiation	41/3096	142/23210	8.69553e-07	6.78363e-05	5.1516e-05	Acvr1/Atp6ap1/Bmp6/Bmp7/Cd276/Cdk6/Cebpa/Cebpb/Ctnnbip1/Dlx5/Fgfr1/Gdpd2/Gli1/Gli3/Hdac4/Hemgn/Hoxa2/Ifi204/Jag1/Lmna/Msx2/Nppc/Pias2/Rorb/Scube2/Sema4d/Sfrp1/Ski/Smad5/Snai2/Sox2/Suco/Tmem64/Trp63/Twist1/Twist2/Twsg1/Vegfa/Wnt4/Wnt7b/Zhx3	41
Eso	GO:0090130	tissue migration	68/3096	285/23210	9.43897e-07	7.2704e-05	5.52126e-05	Adgrb1/Adora2b/Adtrp/Amotl1/Angpt2/Anxa1/Apoe/Bcas3/Capn7/Clasp1/Dnaja4/Dpp4/Emp2/Ephb4/Ets1/Fat2/Fgfbp1/Fgfr1/Gata3/Hif1a/Hmox1/Hspb1/Hyal1/Itga3/Itgav/Itgb1bp1/Jup/Kank1/Krit1/Krt16/Lemd3/Loxl2/Ltb4r2/Map2k3/Map4k4/Mcc/Nanos1/Nos3/Nrp1/Pdcd10/Pik3r3/Plcg1/Plk2/Plpp3/Prkd2/Ptgs2/Ptk2b/Ptprg/Rab11a/Robo1/Rreb1/Rtn4/Sema5a/Sirt1/Slit2/Snai2/Sparc/Spred1/Srf/Strap/Svbp/Tac1/Tacstd2/Tgfb1/Tgfbr1/Tgf…	68
Eso	GO:0050679	positive regulation of epithelial cell proliferation	52/3096	199/23210	1.00469e-06	7.6353e-05	5.79838e-05	Adora2b/Ar/Arg1/Bmp6/Bnc1/Cav1/Ccl2/Cdc42/Cdh3/Cflar/Cyp7b1/Dlx5/Ecm1/Egfr/Esrp1/Eya1/Fgfbp1/Fgfr1/Fgfr2/Fgfr3/Gas1/Hmox1/Hras/Htra1/Hyal1/Kdm5b/Mst1/Myc/Nod2/Notch2/Nrarp/Nras/Osr2/Pdcl3/Plcg1/Prkd2/Ptn/Rreb1/Rtn4/Sema5a/Sfrp1/Sirt1/Smo/Tbx1/Tgfa/Tgfb1/Tgm1/Trp63/Twist1/Twist2/Vegfa/Wnt3a	52
Eso	GO:0071428	rRNA-containing ribonucleoprotein complex export from nucleus	10/3096	14/23210	1.05371e-06	7.6353e-05	5.79838e-05	Abce1/Eif6/Ltv1/Nmd3/Ran/Riok2/Rrs1/Sdad1/Xpo1/Zfp593	10
Eso	GO:0090069	regulation of ribosome biogenesis	10/3096	14/23210	1.05371e-06	7.6353e-05	5.79838e-05	Dimt1/Heatr1/Ncl/Riok1/Riok2/Shq1/Trmt112/Utp15/Wdr43/Wdr75	10
Eso	GO:0009451	RNA modification	40/3096	138/23210	1.05413e-06	7.6353e-05	5.79838e-05	Adad2/Adarb1/Alkbh1/Apobec1/Bag4/Cmtr2/Dimt1/Dkc1/Dph3/Elp5/Ftsj3/Gar1/Hnrnpc/Jmjd6/Kti12/Mettl16/Mettl6/Mrm3/Naf1/Nhp2/Nop10/Nop2/Nsun5/Osgep/Pus1/Pus3/Pus7/Pus7l/Pusl1/Qtrt2/Sephs1/Thg1l/Thumpd3/Trmt10a/Trmt10c/Trmt112/Trmt5/Trmt6/Trmt61a/Wtap	40
Eso	GO:0072073	kidney epithelium development	41/3096	143/23210	1.06347e-06	7.6353e-05	5.79838e-05	Ahi1/Arg2/Bmp7/Cat/Cd44/Ctnnbip1/Cxcr2/Dll1/Epha4/Epha7/Eya1/Fgfr1/Fgfr2/Foxc1/Foxd1/Gata3/Gdnf/Gli3/Gzf1/Hs2st1/Irx1/Irx2/Jag1/Myc/Notch2/Robo2/Sfrp1/Slit2/Smad2/Smad5/Smo/Tacstd2/Tgfb1/Timeless/Tshz3/Vcan/Vegfa/Wnk4/Wnt4/Wnt6/Wnt7b	41
Eso	GO:0007044	cell-substrate junction assembly	29/3096	86/23210	1.08936e-06	7.6353e-05	5.79838e-05	Ajuba/Bcas3/Clasp1/Col16a1/Dlc1/Dmtn/Dst/Dusp22/Fermt2/Itga5/Itgav/Itgb1bp1/Itgb4/Lama3/Lims1/Lrp1/Map4k4/Mmp14/Nrp1/Peak1/Plec/Ptk2b/Rac1/Rcc2/Rhod/S100a10/Tns1/Vegfa/Wnt4	29
Eso	GO:0150115	cell-substrate junction organization	29/3096	86/23210	1.08936e-06	7.6353e-05	5.79838e-05	Ajuba/Bcas3/Clasp1/Col16a1/Dlc1/Dmtn/Dst/Dusp22/Fermt2/Itga5/Itgav/Itgb1bp1/Itgb4/Lama3/Lims1/Lrp1/Map4k4/Mmp14/Nrp1/Peak1/Plec/Ptk2b/Rac1/Rcc2/Rhod/S100a10/Tns1/Vegfa/Wnt4	29
Eso	GO:0016556	mRNA modification	14/3096	26/23210	1.09165e-06	7.6353e-05	5.79838e-05	Adarb1/Apobec1/Bag4/Cmtr2/Dkc1/Hnrnpc/Mettl16/Pus1/Pus3/Pus7/Trmt10c/Trmt6/Trmt61a/Wtap	14
Eso	GO:0050768	negative regulation of neurogenesis	77/3096	337/23210	1.15121e-06	7.93104e-05	6.02296e-05	Apoe/Asap1/Atf5/Bcl11a/Bmp7/Cav1/Cdk5r1/Dab1/Dennd5a/Dll1/Dll3/Dtnbp1/Efnb3/Eif4e/Epha4/Epha7/Fgfr3/Flna/Foxo3/Gli3/Hdac2/Hook3/Hoxa2/Id4/Il15ra/Isl2/Jag1/Kank1/Katna1/Kctd11/Klk8/Kremen1/Lrp1/Lrrk2/Lsm1/Map2/Map4k4/Meis1/Mt3/Mylip/Ngfr/Notch3/Nrg1/Nrp1/Olfm1/Pafah1b1/Plk2/Pmp22/Ppp3ca/Prpf19/Ptn/Ptprg/Ptprz1/Rtn4/Rtn4rl1/Ryk/Sema3f/Sema4b/Sema4d/Sema5a/Sema6c/Sema6d/Ski/Slit1/Slit2/Sox2/Spg20/Tg…	77
Eso	GO:0001822	kidney development	67/3096	281/23210	1.16e-06	7.93104e-05	6.02296e-05	Adamts1/Ahi1/Akr1b3/Amer1/Angpt2/Arg2/Bmp6/Bmp7/Cat/Cd44/Cflar/Ctnnbip1/Cxcr2/Dll1/Ednra/Epha4/Epha7/Eya1/Fgfr1/Fgfr2/Foxc1/Foxd1/Gata3/Gdnf/Gli3/Gzf1/Hs2st1/Hspb11/Il6ra/Irx1/Irx2/Itga3/Jag1/Jmjd6/Lrrk2/Mmp17/Myc/Notch2/Notch3/Nrp1/Nup107/Odc1/Osr2/Ovol1/Pcsk5/Robo2/Sfrp1/Slc5a1/Slit2/Smad2/Smad5/Smo/Tacstd2/Tet2/Tfap2a/Tgfb1/Tgfbr1/Timeless/Tiparp/Tshz3/Vangl2/Vcan/Vegfa/Wnk4/Wnt4/Wnt6/Wnt7b	67
Eso	GO:0010769	regulation of cell morphogenesis involved in differentiation	78/3096	343/23210	1.19655e-06	8.09002e-05	6.1437e-05	Abi2/Apoe/Arc/Arhgap35/Baiap2/Bcl11a/Cdh4/Cdk5r1/Crabp2/Dab1/Dmtn/Dtnbp1/Efnb3/Epha4/Epha7/Ephb3/Flna/Fxn/Hecw1/Hecw2/Itgb1bp1/Kank1/Limk1/Lims1/Lrp1/Lrrk2/Lzts1/Map2/Map6/Mapt/Mycbp2/Net1/Ngf/Nin/Nrg1/Nrp1/Ntrk2/Olfm1/Pafah1b1/Pdpn/Pias2/Plxna2/Plxnb1/Ppp3ca/Ptprf/Ptprz1/Rab11a/Rac1/Rcc2/Robo1/Robo2/Rreb1/Rtn4/Ryk/S100a10/Sema3f/Sema4b/Sema4d/Sema5a/Sema6c/Sema6d/Sgk1/Slit1/Slit2/Spg20/Srcin1/Sr…	78
Eso	GO:0042176	regulation of protein catabolic process	84/3096	378/23210	1.29057e-06	8.54042e-05	6.48574e-05	Adgrb1/Amer1/Apoe/Arih1/Azin2/Bag2/Bbs7/Cav1/Cblb/Csnk1a1/Csnk2a1/Ctsc/Dda1/Egfr/Epha4/Fam83d/Flna/Foxf2/Fyn/Gba/Gja1/Glmn/Grin2c/Hecw1/Hecw2/Hipk2/Hspa1a/Ier3/Lamp3/Lpcat1/Lrp1/Lrrk2/March7/Msn/Mycbp2/Mylip/Ndfip1/Nrg1/Nudt15/Nupr1/Odc1/Pdcl3/Pias1/Pin1/Plk2/Ppp2ca/Ppp2r3a/Psmd14/Psme3/Ptk2b/Rad23b/Rdx/Rhbdf1/Ric1/Rnf144b/Rnf19b/Rybp/Senp1/Serpinb1a/Serpine2/Sf3b3/Sh3d19/Sh3rf2/Snf8/Snx9/Socs5/S…	84
Eso	GO:0048706	embryonic skeletal system development	40/3096	139/23210	1.29124e-06	8.54042e-05	6.48574e-05	Bmi1/Bmp7/Chst11/Eif4a3/Ext1/Eya1/Fgfr2/Gas1/Gli3/Hoxa1/Hoxa2/Hoxa3/Hoxa4/Hoxa5/Hoxa7/Hoxb2/Hoxb3/Hoxb4/Hoxc4/Hoxc5/Hoxc6/Hoxd9/Hsd17b7/Hyal1/Mdfi/Mmp14/Ndst1/Nipbl/Osr2/Pcsk5/Satb2/Smad2/Sp3/Tbx1/Tfap2a/Tgfbr1/Tulp3/Twist1/Twist2/Wnt9a	40
Eso	GO:0045665	negative regulation of neuron differentiation	63/3096	260/23210	1.33777e-06	8.75303e-05	6.6472e-05	Apoe/Asap1/Bcl11a/Bmp7/Cav1/Cdk5r1/Dab1/Dennd5a/Dll1/Dtnbp1/Efnb3/Eif4e/Epha4/Epha7/Flna/Foxo3/Gli3/Hdac2/Hoxa2/Id4/Il15ra/Isl2/Jag1/Kank1/Katna1/Klk8/Kremen1/Lrp1/Lrrk2/Lsm1/Map2/Map4k4/Meis1/Mylip/Ngfr/Notch3/Nrp1/Pafah1b1/Plk2/Pmp22/Ppp3ca/Prpf19/Ptprg/Ptprz1/Rtn4/Rtn4rl1/Ryk/Sema3f/Sema4b/Sema4d/Sema5a/Sema6c/Sema6d/Slit1/Slit2/Sox2/Spg20/Trp73/Trpv4/Ube3a/Wnt3a/Zfp365/Zhx2	63
Eso	GO:0006352	DNA-templated transcription, initiation	31/3096	96/23210	1.36535e-06	8.83846e-05	6.71207e-05	Cebpa/Crcp/Creb1/Ctnnbip1/Dr1/Fosl1/Gtf2b/Gtf2e1/Gtf2e2/Gtf2f2/Med13/Med14/Med17/Med4/Med6/Myc/Polr1e/Polr2d/Polr2g/Polr3h/Psmc2/Psmc4/Psmc5/Rrn3/Smarca5/Srf/Taf12/Taf9b/Tbp/Trp53/Twist1	31
Eso	GO:0009611	response to wounding	104/3096	496/23210	1.39632e-06	8.91514e-05	6.77031e-05	3300005D01Rik/4833427F10Rik/5430416N02Rik/Abat/Adamts13/Adrb2/Adtrp/Ajuba/Akirin1/Alox15/Anxa1/Apoe/Arhgap35/Axl/Bloc1s3/Bloc1s4/Bnc1/Cadm4/Cav1/Ccl2/Cd109/Cd34/Cd44/Celsr1/Cflar/Clasp1/Col5a1/Dmtn/Dsp/Dst/Dtnbp1/Duox1/Egfr/Eng/Epha4/Evpl/Fermt3/Fgfr1op2/Fgfr3/Flna/Fzd6/Fzd9/Gap43/Gdnf/Gja1/Gli1/Gm10791/Gm8884/Grhl3/Grin2c/Hif1a/Hmox1/Hopx/Hras/Igf1r/Itgb4/Kank1/Klk8/Kremen1/Krt6a/Lnpk/Lrp1/Mapk1…	104
Eso	GO:0003002	regionalization	83/3096	373/23210	1.4065e-06	8.91514e-05	6.77031e-05	Acd/Acvr1/Aida/Ar/Arc/Bmi1/Celsr1/Celsr2/Chsy1/Ctnnbip1/Cyp26b1/Dll1/Dll3/Dmrta2/Dvl2/Fgfr1/Fgfr2/Foxc1/Foxd1/Gas1/Gbx2/Gdnf/Gli1/Gli3/Hipk1/Hipk2/Hoxa1/Hoxa2/Hoxa3/Hoxa4/Hoxa5/Hoxa7/Hoxb2/Hoxb3/Hoxb4/Hoxc4/Hoxc5/Hoxc6/Hoxc8/Hoxd9/Hspb11/Irx1/Irx2/Kat2a/Kdm2b/Mafb/Mdfi/Msx1/Msx2/Mtf2/Nbl1/Nme7/Notch2/Nrarp/Nrp1/Palb2/Pcdh8/Pcsk5/Plxna2/Ppp2r3a/Rarg/Robo1/Robo2/Sema3f/Sfrp1/Ski/Smad2/Smo/Sostdc1/S…	83
Eso	GO:0007264	small GTPase mediated signal transduction	102/3096	485/23210	1.52368e-06	9.55835e-05	7.25877e-05	Abca1/Abi2/Abl2/Apoe/Arhgap25/Arhgap26/Arhgap31/Arhgap35/Arhgef10l/Arhgef11/Arhgef15/Arhgef25/Arhgef4/Arpp19/Auts2/Baiap2/Bcl6/Bnip2/Brap/Cadm4/Cdc42/Cdc42ep3/Cdc42ep4/Cdc42se1/Celsr1/Chm/Csf1/Ctnnal1/Dab1/Dennd1a/Dlc1/Dock8/Dock9/Ednra/Gm14137/Gpr20/Gpsm2/Hmox1/Hras/Itga3/Itsn2/Kank1/Map4k4/Mapkap1/Net1/Ngf/Ngfr/Notch2/Nras/Nrg1/Nrp1/Nup62/Pdpn/Plekhg3/Plk2/Rab10/Rab11a/Rab12/Rab15/Rab18/Rab22a/…	102
Eso	GO:0022408	negative regulation of cell-cell adhesion	49/3096	186/23210	1.5785e-06	9.80122e-05	7.44322e-05	Abat/Abl2/Adrb2/Adtrp/Anxa1/Arg1/Arg2/Ass1/Bcl6/Bmp6/Btn1a1/Cbfb/Cblb/Cd274/Cd276/Cd44/Cd80/Cebpb/Dusp22/Foxp3/Gli3/Glmn/Gm9573/Gpnmb/Gtpbp4/H2-Ab1/Il20rb/Jag1/Lgals3/March7/Ndfip1/Nf2/Nrarp/Prkar1a/Prnp/Ptpn22/Rdx/Serpine2/Sh2b3/Socs1/Socs5/Swap70/Tgfb1/Trpv4/Twsg1/Vegfa/Zc3h12a/Zc3h8/Zfp35	49
Eso	GO:0007389	pattern specification process	99/3096	468/23210	1.64868e-06	0.000101335	7.69559e-05	1700007K13Rik/Acd/Acvr1/Ahi1/Aida/Amhr2/Ar/Arc/Bmi1/Bmp7/Celsr1/Celsr2/Chsy1/Ctnnbip1/Cyp26b1/Dll1/Dll3/Dmrta2/Dvl2/Efnb1/Eng/Eya1/Fgfr1/Fgfr2/Foxc1/Foxd1/Gas1/Gbx2/Gdnf/Gja1/Gli1/Gli3/Grhl3/Hif1a/Hipk1/Hipk2/Hoxa1/Hoxa2/Hoxa3/Hoxa4/Hoxa5/Hoxa7/Hoxb2/Hoxb3/Hoxb4/Hoxc4/Hoxc5/Hoxc6/Hoxc8/Hoxd9/Hspb11/Irx1/Irx2/Kat2a/Kdm2b/Mafb/Mdfi/Msx1/Msx2/Mtf2/Nbl1/Nme7/Notch2/Nrarp/Nrp1/Ooep/Palb2/Pcdh8/Pcsk5/P…	99
Eso	GO:0002262	myeloid cell homeostasis	47/3096	176/23210	1.69318e-06	0.00010303	7.82428e-05	Adgrf4/Anxa1/Arid4a/Axl/Bcl6/Ccl2/Cd44/Cdk6/Cebpg/Cxcr2/Dmtn/Epas1/Ets1/Foxo3/Foxp3/G6pdx/Gata3/Hcar2/Heph/Hif1a/Hmox1/Hoxa5/Inhba/Jmjd6/Klf13/Mafb/Mapk14/Mfhas1/Ncor1/Pde4b/Pik3cb/Pknox1/Prmt1/Ptbp3/Rbfox2/Rps24/Senp1/Sh2b3/Slc25a38/Slc7a11/Smad5/Smap1/Sox6/Sp3/Srf/Tgfbr3/Vegfa	47
Eso	GO:0060070	canonical Wnt signaling pathway	66/3096	279/23210	1.8598e-06	0.00011095	8.42572e-05	Amer1/Apoe/Cav1/Cdh3/Csnk1a1/Dkk3/Dlx5/Dvl2/Egfr/Emd/Fam53b/Fgfr2/Fgfr3/Foxo3/Fzd1/Fzd10/Fzd2/Fzd6/Fzd9/Gata3/Gid8/Gli1/Gli3/Gprc5b/Hdac2/Jade1/Kank1/Kremen1/Lrrk2/Lypd6/Mapk14/Mcc/Myc/Nfkb1/Nphp4/Nrarp/Otulin/Pin1/Plpp3/Ppp2r3a/Ptk7/Ptpru/Rab5a/Scel/Sdhaf2/Sema5a/Sfrp1/Siah2/Slc9a3r1/Snai2/Sostdc1/Sox2/Sox7/Tbl1xr1/Tcf7l1/Tle1/Tle4/Tmem64/Tmem88/Tnks2/Wnt10a/Wnt3a/Wnt4/Wnt5b/Wnt7b/Wnt9a	66
Eso	GO:0072659	protein localization to plasma membrane	66/3096	279/23210	1.8598e-06	0.00011095	8.42572e-05	Abca12/Ankrd9/Appl1/Ar/Atp1b3/Bag4/Blzf1/Csnk2a1/Efr3a/Egfr/Ehd2/Emp2/Fam126a/Flna/Gga2/Golga7/Grip1/Gripap1/Hectd1/Itga3/Itgb1bp1/Jup/Ldlrap1/Lgals3/Lrp1/Lypd1/Lypla1/Mmp14/Myl12a/Myo5a/Nsg1/P2ry1/Pacs1/Palm/Pid1/Pigw/Ppfia1/Ppp1r9b/Ppp2r5a/Prkg2/Prnp/Rab10/Rab11a/Rab15/Rab31/Rab34/Rab8b/Rac1/Ramp2/Ramp3/Rdx/Rhoq/Rilpl1/S100a10/Scrib/Slc9a3r1/Slmap/Sqstm1/Sys1/Tgfb1/Tmem88/Tnfrsf1a/Ttc7b/Vamp4/V…	66
Eso	GO:0072001	renal system development	70/3096	302/23210	2.01593e-06	0.000119096	9.04438e-05	Adamts1/Ahi1/Akr1b3/Amer1/Angpt2/Arg2/Bmp6/Bmp7/Cat/Cd44/Cflar/Ctnnbip1/Cxcr2/Dll1/Ednra/Epha4/Epha7/Eya1/Fgfr1/Fgfr2/Foxc1/Foxd1/Gata3/Gdnf/Gli3/Gzf1/Hs2st1/Hspb11/Il6ra/Irx1/Irx2/Itga3/Itgb4/Jag1/Jmjd6/Lrrk2/Mmp17/Myc/Notch2/Notch3/Nrp1/Nup107/Nup93/Odc1/Osr2/Ovol1/Pcsk5/Robo2/Sfrp1/Slc5a1/Slit2/Smad2/Smad5/Smo/Tacstd2/Tet2/Tfap2a/Tgfb1/Tgfbr1/Timeless/Tiparp/Trp63/Tshz3/Vangl2/Vcan/Vegfa/Wnk4/…	70
Eso	GO:0021537	telencephalon development	60/3096	247/23210	2.16496e-06	0.000126671	9.6196e-05	Agtpbp1/Aldh1a3/Alk/Atf5/Bcl11b/Cdk5r1/Cul5/Dab1/Dlx5/Dmrta2/Egfr/Epha5/Ephb3/Ext1/Fgfr1/Fut10/Gli3/Hdac2/Hif1a/Hnrnpk/Id4/Inhba/Kat2a/Kdm2b/Kdm6b/Lamb1/Lrrk2/Mkks/Ncor2/Nde1/Nf2/Nin/Nrg1/Ntrk2/Pafah1b1/Pfdn1/Rac1/Rnf7/Robo1/Robo2/Rtn4/Rtn4rl1/Ryk/Sct/Ski/Slc7a11/Slit1/Slit2/Smo/Sox2/Srf/Tacc1/Tacc2/Tfap2c/Trp73/Uba6/Uchl5/Uqcrq/Wnt3a/Zswim6	60
Eso	GO:0002011	morphogenesis of an epithelial sheet	22/3096	58/23210	2.31939e-06	0.000133146	0.000101113	Ajuba/Arhgap35/Bmp7/Cd44/Clasp1/Col5a1/Dvl2/Flna/Hoxb2/Hoxb4/Jag1/Lin7c/Msx2/Notch2/Pard3/Pdcd10/Pdpn/Rreb1/Scnn1b/Snai2/Srf/Vangl2	22
Eso	GO:0060443	mammary gland morphogenesis	22/3096	58/23210	2.31939e-06	0.000133146	0.000101113	Ar/Capn1/Cav1/Csf1/Etv4/Fgfr2/Gli3/Kdm5b/Mst1/Msx2/Pthlh/Rln1/Robo1/Scrib/Slit2/Sostdc1/Stat6/Tbx2/Tfap2c/Tgfb1/Vdr/Wnt4	22
Eso	GO:0060560	developmental growth involved in morphogenesis	64/3096	270/23210	2.45952e-06	0.000139871	0.00010622	Apoe/Auts2/Bcl11a/Cadm1/Cdh4/Cdk5r1/Cpne1/Cpne5/Crabp2/Csf1/Epha7/Fgfr2/Flrt1/Fxn/Hnrnpk/Impact/Itsn2/Kdm5b/Limk1/Llph/Lrp1/Map2/Mapt/Mst1/Ngf/Nin/Nrg1/Nrp1/Olfm1/Pafah1b1/Ppp2r3a/Pthlh/Ptk7/Rab11a/Rarg/Robo1/Rtn4/Ryk/Sema3f/Sema4b/Sema4d/Sema5a/Sema6c/Sema6d/Sept7/Sfrp1/Slit1/Slit2/Smo/Spg20/Spry2/Srf/Tbx2/Tfap2c/Tgfb1/Tiam1/Tmtc3/Ttl/Vangl2/Vegfa/Wasf1/Wdr36/Wnt3a/Wnt7b	64
Eso	GO:0042060	wound healing	80/3096	361/23210	2.55604e-06	0.000144014	0.000109367	Abat/Adamts13/Adrb2/Adtrp/Ajuba/Akirin1/Alox15/Anxa1/Apoe/Arhgap35/Axl/Bloc1s3/Bloc1s4/Bnc1/Cadm4/Cav1/Ccl2/Cd109/Cd34/Cd44/Celsr1/Cflar/Clasp1/Col5a1/Dmtn/Dsp/Dst/Dtnbp1/Duox1/Egfr/Eng/Evpl/Fermt3/Fgfr1op2/Flna/Fzd6/Fzd9/Gap43/Gja1/Grhl3/Hif1a/Hmox1/Hopx/Hras/Kank1/Krt6a/Lnpk/Mapk14/Msx2/Notch2/P2ry1/Pard3/Pdcd10/Pdpn/Pik3cb/Plau/Plec/Plpp3/Ppl/Procr/Ptk7/Ptn/Rap2b/Rreb1/S100a9/Scnn1b/Scrib/Serp…	80
Eso	GO:0031345	negative regulation of cell projection organization	52/3096	205/23210	2.61952e-06	0.000146237	0.000111055	Apoe/Asap1/Bcl11a/Cdk5r1/Dab1/Dennd5a/Dtnbp1/Efnb3/Epha4/Epha7/Flna/Fyn/Hdac2/Il15ra/Itga3/Kank1/Katna1/Klk8/Kremen1/Lrp1/Lrrk2/Map2/Map4k4/Mylip/Ngfr/Nrp1/Pafah1b1/Plk2/Pmp22/Ppp3ca/Prnp/Ptprf/Ptprg/Ptprz1/Rtn4/Rtn4rl1/Ryk/Sema3f/Sema4b/Sema4d/Sema5a/Sema6c/Sema6d/Slit1/Slit2/Spg20/Spry2/Tacstd2/Trpv4/Ube3a/Wnt3a/Zfp365	52
Eso	GO:0010977	negative regulation of neuron projection development	46/3096	175/23210	3.46323e-06	0.00019158	0.000145489	Apoe/Asap1/Bcl11a/Cdk5r1/Dab1/Dennd5a/Dtnbp1/Efnb3/Epha4/Epha7/Flna/Hdac2/Il15ra/Kank1/Katna1/Klk8/Kremen1/Lrp1/Lrrk2/Map2/Map4k4/Mylip/Ngfr/Nrp1/Pafah1b1/Plk2/Pmp22/Ppp3ca/Ptprg/Ptprz1/Rtn4/Rtn4rl1/Ryk/Sema3f/Sema4b/Sema4d/Sema5a/Sema6c/Sema6d/Slit1/Slit2/Spg20/Trpv4/Ube3a/Wnt3a/Zfp365	46
Eso	GO:0045669	positive regulation of osteoblast differentiation	24/3096	68/23210	3.63763e-06	0.000198396	0.000150665	Acvr1/Atp6ap1/Bmp6/Bmp7/Cd276/Cebpa/Cebpb/Ctnnbip1/Dlx5/Gdpd2/Gli3/Ifi204/Jag1/Lmna/Msx2/Nppc/Scube2/Smad5/Suco/Trp63/Vegfa/Wnt4/Wnt7b/Zhx3	24
Eso	GO:0051495	positive regulation of cytoskeleton organization	54/3096	218/23210	3.67164e-06	0.000198396	0.000150665	Abi2/Alox15/Arhgef10l/Arhgef15/Bag4/Baiap2/Bcas3/Cav1/Ccl27a/Cdc42ep3/Cdc42ep4/Cenpj/Cep295/Clip1/Epha1/Fer/Flna/Gm14137/Gpsm2/Hax1/Hras/Icam1/Itgb1bp1/Jmy/Katnbl1/Limk1/Mapre1/Mapt/Nav3/Nck1/Nf2/Nin/Nrp1/Nup62/Pdxp/Plk4/Ptk2b/Pycard/Rac1/Ranbp1/Rapgef3/S100a10/Scin/Sema5a/Slain2/Snx9/Swap70/Synpo2l/Tac1/Tgfbr1/Trpv4/Wasf1/Wdr1/Wnt4	54
Eso	GO:0042771	intrinsic apoptotic signaling pathway in response to DNA damage by p53 class mediator	18/3096	43/23210	3.68497e-06	0.000198396	0.000150665	Atad5/Cd44/Ddit4/Hipk1/Hipk2/Hnrnpk/Ifi204/March7/Nupr1/Phlda3/Pycard/Rpl26/Sirt1/Tmem109/Trp53/Trp63/Trp73/Zfp385a	18
Eso	GO:1903320	regulation of protein modification by small protein conjugation or removal	56/3096	229/23210	3.74008e-06	0.000198396	0.000150665	Adgrb1/Adrb2/Amer1/Arnt/Arrdc3/Arrdc4/Bag2/Bcl10/Cav1/Cblb/Cdc14b/Cry1/Dcun1d1/Dcun1d5/Fbxo2/Fgfr3/Foxf2/Fyn/Gnl3/Gtpbp4/Hdac4/Limk1/Lrrk2/March7/Mtbp/Mycbp2/Ndfip1/Ngf/Nod2/Nxn/Phf23/Pias1/Pin1/Prmt3/Prr7/Ptpn22/Rassf5/Ripk2/Sh3rf2/Siah2/Skp2/Spopl/Sumo2/Svbp/Tank/Tgfbr1/Tollip/Trib2/Trib3/Trim44/Ube2n/Ube2s/Ube3a/Usp44/Wdr70/Zc3h12a	56
Eso	GO:0061180	mammary gland epithelium development	26/3096	77/23210	3.74947e-06	0.000198396	0.000150665	Ar/Cebpb/Csf1/Elf5/Etv4/Fgfr2/Gata3/Hif1a/Hoxa5/Kdm5b/Mst1/Msx1/Msx2/Pthlh/Robo1/Rreb1/Rtn4/Scrib/Slit2/Smo/Sostdc1/Stat6/Tfap2c/Tgfb1/Vdr/Wnt4	26
Eso	GO:0035148	tube formation	46/3096	176/23210	4.08956e-06	0.000214526	0.000162914	Abl2/Arhgap35/Bcas3/Bcl10/Bmp7/Cecr2/Celsr1/Dlc1/Dvl2/Enah/Fgfr2/Fzd1/Fzd2/Fzd6/Gata3/Gdnf/Glmn/Grhl3/Hectd1/Hif1a/Hoxa1/Hs2st1/Ipmk/Irx1/Irx2/Itgb1bp1/Kat2a/Kdm2b/Luzp1/Map3k7/Nup50/Ptk7/Rarg/Scrib/Sfrp1/Ski/Tfap2a/Tgfb1/Tgif1/Traf6/Tulp3/Twist1/Vangl2/Vegfa/Wnt4/Wnt6	46
Eso	GO:0072331	signal transduction by p53 class mediator	38/3096	135/23210	4.20714e-06	0.000218807	0.000166166	Atad5/Cd44/Ddit4/E2f7/Eef1e1/Foxo3/Hic1/Hipk1/Hipk2/Hnrnpk/Ifi204/Jmy/March7/Msx1/Mybbp1a/Nop2/Nupr1/Perp/Phlda3/Ppm1d/Pycard/Rnf34/Rpf2/Rpl26/Rps6ka6/Rrn3/Rrp8/Rrs1/Sesn2/Sirt1/Snai2/Spred1/Tmem109/Trp53/Trp63/Trp73/Twist1/Zfp385a	38
Eso	GO:0016311	dephosphorylation	80/3096	366/23210	4.43975e-06	0.000228948	0.000173867	Acp5/Acpp/Arpp19/Bag4/Bod1/Camta1/Cd2bp2/Cdc14b/Cdc25b/Cnep1r1/Csrnp2/Ctdp1/Dlc1/Dusp1/Dusp11/Dusp12/Dusp14/Dusp2/Dusp22/Dusp6/Dusp7/Eya1/Fam220a/Gba/Gpatch2/Hdhd2/Lhpp/Marf1/Mfhas1/Mphosph10/Nck1/Nron/Nuak1/Pdxp/Phlpp1/Phlpp2/Pin1/Plpp1/Plpp3/Plppr2/Ppm1d/Ppm1m/Ppp1cb/Ppp1r12a/Ppp1r2/Ppp1r8/Ppp1r9b/Ppp2ca/Ppp2r2a/Ppp2r2c/Ppp2r3a/Ppp2r5a/Ppp3ca/Ppp4r3b/Ppp4r4/Psph/Ptpdc1/Ptpn1/Ptpn13/Ptpn22/Ptpre…	80
Eso	GO:0001558	regulation of cell growth	91/3096	431/23210	4.62685e-06	0.000236591	0.000179672	Adnp2/Apbb2/Apoe/Bcl11a/Bcl6/Cd44/Cdh4/Cdk5r1/Clstn1/Cpne5/Crabp2/Csnk2a1/Ctdp1/D7Ertd443e/Eaf2/Egfr/Epha7/Exosc9/Fxn/G6pdx/Gas1/Gja1/Gng4/Hnrnpk/Hyal1/Igfbp3/Igfbp4/Igfbp7/Inhba/Itsn2/Kdm2b/Kif26a/Krt17/Limk1/Lrp1/Map2/Mapt/Mmp14/Mndal/Msx1/Nanos1/Ncbp1/Nf2/Ngf/Nppb/Nrg1/Nrp1/Nubp1/Olfm1/Osgin2/P3h1/Pafah1b1/Pin1/Ppp1r9b/Prdm4/Ptk2b/Pttg1/Rab11a/Rtn4/Ryk/Sema3f/Sema4b/Sema4d/Sema5a/Sema6c/Sema6d…	91
Eso	GO:0030111	regulation of Wnt signaling pathway	67/3096	292/23210	4.76117e-06	0.000239436	0.000181832	Abl2/Amer1/Apcdd1/Apoe/Cav1/Cdh3/Csnk1a1/Csnk2a1/Ctnnbip1/Dkk3/Dlx5/Egfr/Emd/Fam53b/Fgfr2/Fgfr3/Foxo3/Fzd1/Fzd6/Fzd9/Gid8/Gli1/Gli3/Gprc5b/Hdac2/Hic1/Itga3/Jade1/Kank1/Kremen1/Lrp1/Lrrk2/Lypd6/Mapk14/Mcc/Mdfi/Nfkb1/Nphp4/Nrarp/Nxn/Otulin/Pin1/Plpp3/Ppp2r3a/Ptk7/Ptpru/Scel/Sdhaf2/Sema5a/Sfrp1/Siah2/Slc9a3r1/Snai2/Sostdc1/Sox2/Sox7/Spin1/Tbl1xr1/Tiam1/Tle1/Tle4/Tmem64/Tmem88/Tnks2/Vangl2/Wnt3a/Wnt5b	67
Eso	GO:0097193	intrinsic apoptotic signaling pathway	67/3096	292/23210	4.76117e-06	0.000239436	0.000181832	Atad5/Atf4/Casp14/Cav1/Cd44/Cebpb/Chac1/Ddias/Ddit4/Eaf2/Ern1/Fis1/Hdac2/Hic1/Hif1a/Hipk1/Hipk2/Hmox1/Hnrnpk/Hras/Hspb1/Hsph1/Ier3/Ifi204/Il19/Jmy/Lrrk2/Mapt/March7/Mbd4/Mcl1/Mllt11/Msx1/Mybbp1a/Myc/Nck1/Nupr1/Pdcd10/Perp/Phlda3/Polb/Ptgs2/Ptpn1/Pycard/Rnf183/Rnf7/Rpl26/Rrn3/Rrp8/S100a8/S100a9/Sfn/Sgpp1/Siah1a/Sirt1/Slc9a3r1/Snai2/Tmem109/Tnfrsf1a/Trib3/Trim32/Trp53/Trp63/Trp73/Uaca/Ybx3/Zfp385a	67
Eso	GO:0045104	intermediate filament cytoskeleton organization	19/3096	48/23210	5.38645e-06	0.00026866	0.000204025	Agfg1/Cln8/Csnk1a1/Dnajb6/Dsp/Dst/Evpl/Fam83h/Ina/Krt10/Krt14/Krt16/Krt17/Krt6a/Krt6b/Pkp1/Plec/Ppl/Tchh	19
Eso	GO:0018212	peptidyl-tyrosine modification	72/3096	322/23210	5.69173e-06	0.000279888	0.000212552	Abi2/Abl2/Acvr1/Bmp6/Cadm4/Cav1/Cblb/Cd44/Cd80/Cntn1/Dgkq/Dmtn/Dusp22/Dvl2/Egfr/Epha1/Epha4/Epha7/Ereg/Fam72a/Fer/Fgfr1/Fgfr2/Fgfr3/Fyn/Gdnf/Gprc5b/Hax1/Hdac2/Hsph1/Icam1/Igf1r/Il11/Il23a/Il6ra/Itga5/Nf2/Nod2/Nrg1/Nrp1/Pdcl3/Plpp3/Prnp/Ptk2b/Ptk6/Ptpn1/Ptpn22/Ptprz1/Rap2b/Ripk2/Sema4d/Sfrp1/Sh2b3/Sh3bp5l/Socs1/Socs5/Srcin1/Srms/Tec/Tgfa/Tgfb1/Tnfrsf18/Tnfrsf1a/Tnk2/Tpst1/Trp53/Tsg101/Tslp/Ttl/Veg…	72
Eso	GO:0007346	regulation of mitotic cell cycle	101/3096	493/23210	5.70355e-06	0.000279888	0.000212552	Aatf/Adamts1/Afap1l2/Anxa1/Atad5/Blm/Bmp7/Btg1/Btg3/Bub3/Ccne1/Cdc14b/Cdc25b/Cdc42/Chmp1b/Cks1b/Cks1brt/Cks2/D7Ertd443e/Ddias/Donson/Dync1li1/Dynlt3/E2f7/Egfr/Eif4e/Ereg/Fgfr1/Fgfr2/Fgfr3/Foxc1/Gadd45a/Gas1/Gjc2/Gnai1/Gpnmb/Gpr132/Gpsm2/Heca/Hecw2/Hras/Hspa1a/Hyal1/Ier3/Igf1r/Ik/Incenp/Ints13/Jade1/Lsm10/Lsm11/Mbd4/Mtbp/Myc/Nae1/Nipbl/Nup62/Ovol1/Pafah1b1/Pdpn/Pdxp/Phip/Plk2/Plk5/Ppp1r10/Psme3/Pt…	101
Eso	GO:0048762	mesenchymal cell differentiation	53/3096	217/23210	6.97338e-06	0.000339464	0.000257795	Acvr1/Amer1/Bmp7/Clasp1/Ednra/Efnb1/Eng/Fam172a/Fam83d/Fgfr1/Fgfr2/Flna/Foxc1/Gbx2/Gcnt2/Gdnf/Gja1/Hdac2/Hif1a/Jag1/Loxl2/Mcrip1/Msx1/Msx2/Nrp1/Pdpn/Ppp2ca/Rtn4/Sdhaf2/Sema3f/Sema4b/Sema4d/Sema5a/Sema6c/Sema6d/Sfrp1/Smad2/Smo/Snai2/Strap/Tbx1/Tfap2a/Tgfb1/Tgfb1i1/Tgfbr1/Tgfbr3/Tiam1/Trim62/Twist1/Vangl2/Vegfa/Wnt10a/Wnt4	53
Eso	GO:0042274	ribosomal small subunit biogenesis	23/3096	66/23210	7.36707e-06	0.000355783	0.000270188	Bysl/Dcaf13/Ddx52/Heatr1/Ltv1/Ngdn/Nob1/Nol10/Pwp2/Rcl1/Riok1/Riok2/Rps24/Rps25/Rps8/Rpsa/Rrp36/Rrs1/Srfbp1/Tsr1/Tsr3/Utp23/Utp4	23
Eso	GO:0045103	intermediate filament-based process	19/3096	49/23210	7.70164e-06	0.000369012	0.000280234	Agfg1/Cln8/Csnk1a1/Dnajb6/Dsp/Dst/Evpl/Fam83h/Ina/Krt10/Krt14/Krt16/Krt17/Krt6a/Krt6b/Pkp1/Plec/Ppl/Tchh	19
Eso	GO:0043010	camera-type eye development	77/3096	354/23210	8.00609e-06	0.000378441	0.000287394	Abi2/Agtpbp1/Ahi1/Aldh1a3/Arhgap35/Arhgef15/Bcl11b/Bfsp1/Bmp7/Cacna1c/Celf4/Cln8/Cnga3/Crybg3/Dll1/Egfr/Fgfr2/Fgfr3/Fjx1/Foxc1/Foxf2/Gas1/Gata3/Gja1/Gli3/Grhl3/Hdac2/Hif1a/Hipk1/Hipk2/Hmgn1/Inhba/Jag1/Jmjd6/Kdm2b/Krt12/Lpcat1/Maf/Megf11/Meis1/Nectin1/Nf2/Notch2/Nphp4/Nrp1/Ntrk2/Osr2/Pde6c/Pknox1/Ppp1r13l/Ptn/Rarg/Rcn1/Rorb/Rxra/Scrib/Ski/Slc25a25/Slitrk6/Sox2/Sp3/Srf/Tbx2/Tenm3/Tfap2a/Tgfb1/Tgfbr…	77
Eso	GO:0061448	connective tissue development	65/3096	285/23210	8.07195e-06	0.000378441	0.000287394	Adrm1/Amer1/Ap1s2/Arid5a/Arrdc3/Barx2/Bmp1/Bmp3/Bmp6/Bmp7/Cbs/Cflar/Chst11/Chsy1/Col12a1/Col5a1/Csf1/Dgat2/Ecm1/Fgfr1/Fgfr3/Foxd1/Gli3/Hif1a/Hoxa3/Hoxa5/Hoxb3/Hoxc4/Id4/Il6ra/Klf7/Lmna/Lnpk/Loxl2/Maf/Mapk14/Matn2/Mkks/Msx1/Msx2/Nppc/Osr2/Pik3ca/Pitx1/Pthlh/Rarg/Satb2/Scube2/Serpinh1/Sirt1/Slc25a25/Smad5/Snai2/Sox6/Spg20/Srf/Tbl1xr1/Tgfb1/Tgfbr1/Trps1/Trpv4/Vwa1/Vwa2/Wnt7b/Wnt9a	65
Eso	GO:1903706	regulation of hemopoiesis	86/3096	407/23210	8.08501e-06	0.000378441	0.000287394	Ada/Adrm1/Anxa1/Atp6ap1/Atxn1l/Axl/Bcl6/Bmi1/Cbfb/Ccl19/Cd1d1/Cd44/Cdk6/Cebpb/Creb1/Csf1/Ctnnbip1/Cxcl1/Cyp26b1/Dll1/Eif6/Ets1/Fgfr3/Foxc1/Foxn1/Foxo3/Foxp3/Fstl3/Gabpa/Gata3/Gli3/Gpr68/Hax1/Hif1a/Hoxa5/Hoxa7/Il15ra/Il1f8/Il23a/Il34/Inhba/Jag1/Kat2a/Klf13/Leo1/Mafb/Malt1/Mapk14/Meis1/Mmp14/Myc/Ndfip1/Nfkbia/Nkap/Notch2/Nrarp/Nudt21/Pglyrp3/Pglyrp4/Prdm1/Prmt1/Ptk2b/Ptn/Pus7/Rab7b/Rarg/Rbfox2/Ripk…	86
Eso	GO:0001838	embryonic epithelial tube formation	41/3096	154/23210	8.19088e-06	0.00038047	0.000288935	Abl2/Arhgap35/Bcl10/Bmp7/Cecr2/Celsr1/Dlc1/Dvl2/Enah/Fzd1/Fzd2/Fzd6/Gata3/Gdnf/Glmn/Grhl3/Hectd1/Hif1a/Hs2st1/Ipmk/Irx1/Irx2/Kat2a/Kdm2b/Luzp1/Map3k7/Nup50/Ptk7/Rarg/Scrib/Sfrp1/Ski/Tfap2a/Tgfb1/Tgif1/Traf6/Tulp3/Twist1/Vangl2/Wnt4/Wnt6	41
Eso	GO:0045682	regulation of epidermis development	26/3096	80/23210	8.29087e-06	0.000382197	0.000290247	Cd109/Cdh3/Dll1/Esrp1/Foxc1/Foxn1/Grhl1/Hoxa7/Inhba/Klf7/Krt10/Krt17/Krt36/Msx2/Mycl/Nab1/Ngfr/Prkch/Sfn/Sgpp1/Smo/Sult2b1/Tfap2c/Tmem79/Trp63/Vdr	26
Eso	GO:0017038	protein import	50/3096	202/23210	8.43713e-06	0.000386015	0.000293146	Agap3/Apoe/Appl1/Bag3/Cse1l/Dnajc19/Fam53a/Fam53b/Flna/Gli3/Hspa4/Ing1/Ipo13/Ipo5/Jup/Kpna3/Kpna4/Lmna/Lrrk2/Mapk14/Nfkbia/Nup107/Nup153/Nup35/Nup50/Nup54/Nup62/Nup93/Nup98/Nxt1/Nxt2/Phip/Ppp2ca/Ppp3ca/Ptgs2/Ptpn22/Rab8b/Ran/Rasl2-9/Rbm22/Smo/Snupn/Tardbp/Tgfb1/Tnpo2/Tnpo3/Tomm20/Trp53/Uaca/Zc3h12a	50
Eso	GO:0060828	regulation of canonical Wnt signaling pathway	54/3096	224/23210	8.62904e-06	0.000391787	0.00029753	Amer1/Apoe/Cav1/Cdh3/Csnk1a1/Dkk3/Dlx5/Egfr/Emd/Fam53b/Fgfr2/Fgfr3/Foxo3/Fzd1/Fzd6/Fzd9/Gid8/Gli1/Gli3/Gprc5b/Hdac2/Jade1/Kank1/Kremen1/Lrrk2/Lypd6/Mapk14/Mcc/Nfkb1/Nphp4/Nrarp/Otulin/Pin1/Ppp2r3a/Ptk7/Ptpru/Scel/Sdhaf2/Sema5a/Sfrp1/Siah2/Slc9a3r1/Snai2/Sostdc1/Sox2/Sox7/Tbl1xr1/Tle1/Tle4/Tmem64/Tmem88/Tnks2/Wnt3a/Wnt5b	54
Eso	GO:0050730	regulation of peptidyl-tyrosine phosphorylation	61/3096	263/23210	8.69208e-06	0.000391787	0.00029753	Acvr1/Bmp6/Cadm4/Cav1/Cblb/Cd44/Cd80/Cntn1/Dgkq/Dmtn/Dusp22/Dvl2/Egfr/Epha4/Epha7/Ereg/Fam72a/Fgfr3/Fyn/Gdnf/Gprc5b/Hax1/Hdac2/Hsph1/Icam1/Il11/Il23a/Il6ra/Itga5/Nf2/Nod2/Nrg1/Nrp1/Pdcl3/Plpp3/Prnp/Ptk2b/Ptk6/Ptpn1/Ptpn22/Ptprz1/Rap2b/Ripk2/Sema4d/Sfrp1/Sh2b3/Sh3bp5l/Socs1/Socs5/Srcin1/Tec/Tgfa/Tgfb1/Tnfrsf18/Tnfrsf1a/Tnk2/Trp53/Tsg101/Tslp/Vegfa/Wnt3a	61
Eso	GO:0019827	stem cell population maintenance	43/3096	165/23210	8.97361e-06	0.000398881	0.000302917	Bmp7/Cnot2/Dis3l2/Dll1/Eif4e/Elf5/Fgfr1/Fgfr3/Foxo3/Fut10/Gnl3/Hook3/Kdm2b/Leo1/Loxl2/Lsm1/Med10/Med14/Med17/Med21/Med27/Med6/Med7/Mtf2/Nipbl/Nkap/Padi4/Ptn/Rif1/Rtf1/Sav1/Sct/Sfrp1/Ski/Smo/Sox2/Ss18/Tcf7l1/Tead3/Tfap2c/Trp63/Vangl2/Zhx2	43
Eso	GO:0007265	Ras protein signal transduction	87/3096	414/23210	8.98055e-06	0.000398881	0.000302917	Abca1/Abi2/Abl2/Apoe/Arhgap35/Arhgef10l/Arhgef11/Arhgef15/Arhgef25/Arhgef4/Arpp19/Auts2/Baiap2/Bcl6/Brap/Cadm4/Cdc42/Cdc42ep3/Cdc42ep4/Cdc42se1/Celsr1/Csf1/Ctnnal1/Dennd1a/Dlc1/Ednra/Gm14137/Gpr20/Gpsm2/Hras/Itga3/Itsn2/Kank1/Map4k4/Mapkap1/Net1/Ngf/Ngfr/Notch2/Nras/Nrg1/Nrp1/Nup62/Pdpn/Plekhg3/Plk2/Rab10/Rab11a/Rab12/Rab15/Rab18/Rab22a/Rab24/Rab28/Rab31/Rab32/Rab34/Rab38/Rab44/Rab5a/Rab6b/Rab7b/…	87
Eso	GO:1903322	positive regulation of protein modification by small protein conjugation or removal	37/3096	134/23210	9.07059e-06	0.00039996	0.000303737	Adrb2/Amer1/Arnt/Arrdc3/Arrdc4/Bcl10/Cav1/Cblb/Cdc14b/Cry1/Dcun1d1/Dcun1d5/Fgfr3/Gnl3/Hdac4/Lrrk2/March7/Mycbp2/Ndfip1/Ngf/Nod2/Phf23/Pias1/Pin1/Ptpn22/Rassf5/Ripk2/Skp2/Sumo2/Tank/Tollip/Trib2/Trib3/Ube2n/Ube2s/Ube3a/Zc3h12a	37
Eso	GO:0043534	blood vessel endothelial cell migration	33/3096	114/23210	9.20748e-06	0.000403076	0.000306103	Adtrp/Amotl1/Angpt2/Anxa1/Apoe/Emp2/Ephb4/Ets1/Fgfbp1/Fgfr1/Hif1a/Hmox1/Hspb1/Itgb1bp1/Jup/Lemd3/Map2k3/Nos3/Nrp1/Pdcd10/Pik3r3/Plcg1/Plk2/Prkd2/Ptgs2/Ptk2b/Robo1/Sirt1/Slit2/Spred1/Srf/Tgfb1/Vegfa	33
Eso	GO:0045926	negative regulation of growth	60/3096	258/23210	9.39923e-06	0.000407101	0.00030916	Adrb2/Adrb3/Apbb2/Bcl11a/Bcl6/Cdk5r1/Ctdp1/D7Ertd443e/Eaf2/Epha7/Fgfr3/Fxn/G6pdx/Gas1/Gja1/Gng4/H19/Hdac2/Hif1a/Hyal1/Inhba/Jarid2/Map2/Meis1/Mndal/Msx1/Nf2/Notch2/Nppb/Nrp1/Osgin2/P3h1/Ppp1r9b/Prdm4/Ptk6/Rtn4/Ryk/Sav1/Sema3f/Sema4b/Sema4d/Sema5a/Sema6c/Sema6d/Serpine2/Sertad2/Sesn1/Sesn2/Sfrp1/Sirt1/Slit1/Slit2/Smarca2/Spg20/Tgfb1/Tmprss4/Trim40/Trp53/Trp73/Wnt3a	60
Eso	GO:0034248	regulation of cellular amide metabolic process	81/3096	379/23210	9.43324e-06	0.000407101	0.00030916	Ago2/Alkbh1/Apoe/Cnbp/Cnot2/Cnot9/Cpeb2/Cpeb3/Dph2/Dph3/Dph5/Eif2s1/Eif2s3x/Eif3k/Eif4a3/Eif4e/Eif4e3/Eif5a2/Eif6/Elavl4/Epha4/Foxo3/Fxr2/Hnrnpd/Hnrnpr/Hsd11b1/Ilf3/Impact/Jmjd4/Krt17/Larp4/Lsm14a/Lsm14b/Magoh/Mettl16/Mex3d/Mrpl13/Mvk/Nanos1/Ncbp1/Ncbp2/Nck1/Ncl/Nemf/Ngdn/Nod2/Ogfod1/Olfm1/Ormdl3/Otud6b/Pa2g4/Paip2b/Pin1/Polr2d/Polr2g/Prnp/Ptk2b/Pum2/Pus7/Qk/Rbm4/Rpl13a/Rpl13a-ps1/Rpl26/Rplp1/Rxr…	81
Eso	GO:0048872	homeostasis of number of cells	70/3096	315/23210	9.51621e-06	0.00040779	0.000309682	Ada/Adgrf4/Anxa1/Arid4a/Axl/Bcl10/Bcl6/Bmi1/Ccl2/Cd44/Cdk6/Cebpg/Chst3/Csf1/Cxcr2/Dmtn/Epas1/Ets1/Foxn1/Foxo3/Foxp3/G6pdx/Gata3/Hcar2/Heph/Hif1a/Hmox1/Hoxa5/Il20rb/Inhba/Jmjd6/Klf13/Lmo1/Mafb/Mapk14/Mfhas1/Ncor1/Nos3/P2rx7/Pde4b/Pik3cb/Pknox1/Polb/Prmt1/Ptbp3/Rac1/Rbfox2/Rps24/Rrn3/Senp1/Sh2b2/Sh2b3/Siva1/Slc25a38/Slc7a11/Smad5/Smap1/Smo/Sos2/Sox6/Sp3/Srf/Tet2/Tex15/Tgfb1/Tgfbr3/Ubap2l/Vegfa/Zc3h…	70
Eso	GO:0001654	eye development	84/3096	397/23210	9.71288e-06	0.000412552	0.000313299	Abi2/Agtpbp1/Ahi1/Aldh1a3/Arhgap35/Arhgef15/Bbs7/Bcl11b/Bfsp1/Bloc1s3/Bmp6/Bmp7/Cacna1c/Celf4/Cln8/Cnga3/Col5a1/Crybg3/Dll1/Egfr/Fgfr2/Fgfr3/Fjx1/Foxc1/Foxf2/Gas1/Gata3/Gja1/Gli3/Grhl3/Hdac2/Hif1a/Hipk1/Hipk2/Hmgn1/Inhba/Jag1/Jmjd6/Kdm2b/Krt12/Lpcat1/Maf/Megf11/Meis1/Nectin1/Nf2/Nipbl/Notch2/Nphp4/Nrp1/Ntrk2/Osr2/Pde6c/Pknox1/Ppp1r13l/Ppp2r3a/Prdm1/Ptn/Rarg/Rcn1/Rorb/Rxra/Scrib/Ski/Slc25a25/Slitr…	84
Eso	GO:1903039	positive regulation of leukocyte cell-cell adhesion	50/3096	203/23210	9.76293e-06	0.000412552	0.000313299	Ada/Anxa1/Bcl10/Bcl6/Blm/Bmi1/Capn1/Cav1/Cbfb/Ccdc88b/Ccl19/Ccl2/Cd1d1/Cd274/Cd276/Cd44/Cd5/Cd80/Dock8/Dpp4/Efnb1/Efnb3/Ephb4/Ephb6/Ets1/Fam49b/Foxp3/Gata3/Gli3/H2-Ab1/Hsph1/Icam1/Icosl/Igfbp2/Il1f8/Il23a/Il6ra/Itgal/Malt1/Nck1/Nfat5/Nkap/Ptpn22/Pycard/Ripk2/Sirpa/Socs1/Socs5/Tgfb1/Traf6	50
Eso	GO:1903311	regulation of mRNA metabolic process	59/3096	253/23210	1.01581e-05	0.00042629	0.000323732	Adarb1/Ago2/Apobec1/Bag4/Ccnt1/Celf1/Celf4/Cpeb3/Eif4a3/Elavl4/Fam172a/Fxr2/Gdnf/Hnrnpc/Hnrnpd/Hnrnpk/Hnrnpr/Jmjd6/Leo1/Magoh/Mbnl3/Mettl16/Mex3d/Myd88/Nanos1/Ncbp1/Ncbp2/Nudt21/Nup98/Pkp1/Polr2g/Prpf19/Ptbp3/Pum2/Qk/Rbfox1/Rbfox2/Rbm19/Rbm4/Rbm7/Rbmxl1/Rnf219/Safb2/Sf3b4/Son/Srek1/Srpk2/Srrm4/Srsf10/Srsf2/Srsf3/Srsf9/Syncrip/Tardbp/Tnrc6c/Vegfa/Wtap/Ybx2/Zc3h12a	59
Eso	GO:2001234	negative regulation of apoptotic signaling pathway	55/3096	231/23210	1.05551e-05	0.000439914	0.000334078	Aatf/Acvr1/Ar/Atad5/Bmi1/Caap1/Cd44/Cflar/Ddias/Eya1/Faim/Fcmr/Fxn/Fyn/Gas1/Gclm/Gdnf/Gnai3/Hdac2/Hif1a/Higd1a/Hmox1/Hspb1/Hsph1/Icam1/Ier3/Il19/Itgav/Itprip/Lgals3/Lmna/Lrrk2/Map3k7/March7/Mcl1/Nrp1/Pea15a/Phip/Psme3/Ptgs2/Ptpn1/Rnf34/Rrn3/Sgk3/Siah2/Sirt1/Slc35f6/Snai2/Tgfbr1/Trim32/Vegfa/Wnt4/Ybx3/Zc3hc1/Zfp385a	55
Eso	GO:0072175	epithelial tube formation	42/3096	161/23210	1.1041e-05	0.000456306	0.000346526	Abl2/Arhgap35/Bcl10/Bmp7/Cecr2/Celsr1/Dlc1/Dvl2/Enah/Fgfr2/Fzd1/Fzd2/Fzd6/Gata3/Gdnf/Glmn/Grhl3/Hectd1/Hif1a/Hs2st1/Ipmk/Irx1/Irx2/Kat2a/Kdm2b/Luzp1/Map3k7/Nup50/Ptk7/Rarg/Scrib/Sfrp1/Ski/Tfap2a/Tgfb1/Tgif1/Traf6/Tulp3/Twist1/Vangl2/Wnt4/Wnt6	42
Eso	GO:0031023	microtubule organizing center organization	36/3096	130/23210	1.10983e-05	0.000456306	0.000346526	4933427D14Rik/Atf5/Bcas3/Bnip2/Cenpj/Cep295/Cep68/Cetn3/Chmp1b/Chordc1/Clasp1/Cntln/D7Ertd443e/Dync1li1/Gadd45a/Haus3/Haus6/Kat2a/Mark4/Nde1/Nin/Nubp1/Nup62/Odf2/Pafah1b1/Pard6g/Pdcd6ip/Plk2/Plk4/Ppp1r12a/Ranbp1/Ssx2ip/Trim37/Uvrag/Uxt/Xpo1	36
Eso	GO:0043542	endothelial cell migration	49/3096	199/23210	1.20227e-05	0.000490994	0.000372869	Adgrb1/Adora2b/Adtrp/Amotl1/Angpt2/Anxa1/Apoe/Bcas3/Dnaja4/Dpp4/Emp2/Ephb4/Ets1/Fgfbp1/Fgfr1/Gata3/Hif1a/Hmox1/Hspb1/Itgav/Itgb1bp1/Jup/Krit1/Lemd3/Loxl2/Map2k3/Nos3/Nrp1/Pdcd10/Pik3r3/Plcg1/Plk2/Plpp3/Prkd2/Ptgs2/Ptk2b/Robo1/Sema5a/Sirt1/Slit2/Snai2/Sparc/Spred1/Srf/Svbp/Tgfb1/Tgfbr1/Vegfa/Zc3h12a	49
Eso	GO:0045216	cell-cell junction organization	43/3096	167/23210	1.24161e-05	0.00050368	0.000382503	Abi2/Ace2/Bmp6/Cav1/Cdc42/Cdh15/Cdh3/Cdh4/Cldn1/Cntnap1/Dsp/Flna/Fscn1/Gja1/Gjb2/Grhl1/Hipk1/Jup/Lims1/Map4k4/Mpp7/Nectin1/Nf2/Nphp4/Pard3/Pdcd6ip/Perp/Pkp1/Pmp22/Pof1b/Prkch/Rab8b/Rac1/Ramp2/Rdx/Snai2/Srf/Tgfb1/Tgfbr1/Trpv4/Vegfa/Wdr1/Whrn	43
Eso	GO:0050770	regulation of axonogenesis	50/3096	205/23210	1.30106e-05	0.000522752	0.000396986	Apoe/Arhgap35/Bcl11a/Cdh4/Cdk5r1/Crabp2/Dab1/Efnb3/Epha4/Epha7/Ephb3/Fxn/Limk1/Lrp1/Map2/Map6/Mapt/Mycbp2/Ngf/Nin/Nrg1/Nrp1/Ntrk2/Olfm1/Pafah1b1/Plxna2/Plxnb1/Rab11a/Robo1/Robo2/Rtn4/Ryk/Sema3f/Sema4b/Sema4d/Sema5a/Sema6c/Sema6d/Slit1/Slit2/Spg20/Srf/Tiam1/Ttl/Tubb2b/Ust/Vegfa/Wdr36/Wnt3a/Zswim6	50
Eso	GO:0150063	visual system development	84/3096	400/23210	1.30581e-05	0.000522752	0.000396986	Abi2/Agtpbp1/Ahi1/Aldh1a3/Arhgap35/Arhgef15/Bbs7/Bcl11b/Bfsp1/Bloc1s3/Bmp6/Bmp7/Cacna1c/Celf4/Cln8/Cnga3/Col5a1/Crybg3/Dll1/Egfr/Fgfr2/Fgfr3/Fjx1/Foxc1/Foxf2/Gas1/Gata3/Gja1/Gli3/Grhl3/Hdac2/Hif1a/Hipk1/Hipk2/Hmgn1/Inhba/Jag1/Jmjd6/Kdm2b/Krt12/Lpcat1/Maf/Megf11/Meis1/Nectin1/Nf2/Nipbl/Notch2/Nphp4/Nrp1/Ntrk2/Osr2/Pde6c/Pknox1/Ppp1r13l/Ppp2r3a/Prdm1/Ptn/Rarg/Rcn1/Rorb/Rxra/Scrib/Ski/Slc25a25/Slitr…	84
Eso	GO:0110110	positive regulation of animal organ morphogenesis	30/3096	101/23210	1.32454e-05	0.000524494	0.000398309	Acvr1/Ar/Bmp7/Cd34/Cdc42/Cflar/Csf1/Ednra/Eng/Fgfr1/Fgfr2/Gata3/Gdnf/Jag1/Myc/Ngfr/Ptn/Robo1/Robo2/Rtn4/Smo/Tfap2a/Tgfb1/Tgfbr1/Twist1/Vdr/Vegfa/Wnt3a/Wnt4/Wnt6	30
Eso	GO:0042303	molting cycle	36/3096	131/23210	1.33602e-05	0.000524494	0.000398309	Apcdd1/Barx2/Cd109/Cdh3/Celsr1/Clock/Edaradd/Egfr/Fgfr2/Foxe1/Foxn1/Fzd6/Hdac2/Inhba/Krt14/Krt16/Krt17/Krtap4-16/Mpzl3/Mreg/Msx2/Myo5a/Ngfr/Nipbl/Ppp1r13l/Ptgs2/Sav1/Smo/Sostdc1/Tfap2c/Tmem79/Trp63/Trps1/Vangl2/Wnt10a/Zdhhc21	36
Eso	GO:0042633	hair cycle	36/3096	131/23210	1.33602e-05	0.000524494	0.000398309	Apcdd1/Barx2/Cd109/Cdh3/Celsr1/Clock/Edaradd/Egfr/Fgfr2/Foxe1/Foxn1/Fzd6/Hdac2/Inhba/Krt14/Krt16/Krt17/Krtap4-16/Mpzl3/Mreg/Msx2/Myo5a/Ngfr/Nipbl/Ppp1r13l/Ptgs2/Sav1/Smo/Sostdc1/Tfap2c/Tmem79/Trp63/Trps1/Vangl2/Wnt10a/Zdhhc21	36
Eso	GO:1901888	regulation of cell junction assembly	49/3096	200/23210	1.38892e-05	0.000536929	0.000407753	Ace2/Adgrb1/Adgrb2/Adgrl1/Bcas3/Cav1/Clasp1/Cldn1/Clstn1/Col16a1/Dlc1/Dmtn/Dusp22/Epha7/Ephb3/Flrt1/Flrt2/Fzd1/Gap43/Gja1/Gpc4/Il1rap/Itgb1bp1/Lims1/Lrfn4/Lrp1/Map4k4/Mmp14/Nectin1/Nphp4/Nrg2/Nrp1/Ntrk2/Peak1/Prkch/Rac1/Rcc2/Rhod/S100a10/Sema4d/Slitrk6/Snai2/Thbs2/Tpbg/Ube2v2/Vegfa/Wnt3a/Wnt4/Xlr4b	49
Eso	GO:0001522	pseudouridine synthesis	10/3096	17/23210	1.39404e-05	0.000536929	0.000407753	Dkc1/Gar1/Naf1/Nhp2/Nop10/Pus1/Pus3/Pus7/Pus7l/Pusl1	10
Eso	GO:0042110	T cell activation	99/3096	491/23210	1.40243e-05	0.000536929	0.000407753	Abl2/Ada/Adrm1/Anxa1/Arg1/Arg2/Bcl10/Bcl11a/Bcl11b/Bcl6/Blm/Bmi1/Btn1a1/Cav1/Cbfb/Cblb/Ccdc88b/Ccl19/Ccl2/Ccr9/Cd1d1/Cd274/Cd276/Cd44/Cd5/Cd80/Cdk6/Cebpb/Clec4d/Cyp26b1/Dock8/Dpp4/Dusp22/Efnb1/Efnb3/Ephb4/Ephb6/Fam49b/Foxn1/Foxp3/Fyn/Gata3/Gja1/Gli3/Glmn/Gpnmb/H2-Ab1/Hsph1/Icam1/Icosl/Igfbp2/Il1f8/Il20rb/Il23a/Il6ra/Itgal/Itgav/Jag2/Jmjd6/Kat2a/Lgals3/Lmo1/Mafb/Malt1/March7/Mpzl2/Msn/Ncaph2/Nck1/…	99
Eso	GO:0006999	nuclear pore organization	9/3096	14/23210	1.40299e-05	0.000536929	0.000407753	Ahctf1/Nup107/Nup153/Nup35/Nup54/Nup93/Nup98/Rtn4/Seh1l	9
Eso	GO:0030099	myeloid cell differentiation	84/3096	401/23210	1.4393e-05	0.000547382	0.000415691	Adgrf4/Arid4a/Atp6ap1/Bcl6/Camk4/Cbfb/Ccl19/Cd109/Cdk6/Cebpa/Cebpb/Cebpg/Creb1/Csf1/Ctnnbip1/Dll1/Dmtn/Eif6/Epas1/Ets1/Fgfr3/Foxo3/Fstl3/G6pdx/Gabpa/Gata3/Glo1/Gpr68/Hax1/Heph/Hif1a/Hoxa5/Hoxa7/Il23a/Il34/Inhba/Jag1/Jmjd6/Junb/Kat8/Klf13/Leo1/Mafb/Mapk14/Meis1/Mfhas1/Myc/Ncor1/Ndfip1/Nfkbia/Nkap/Notch2/Pafah1b1/Pip4k2a/Pknox1/Prmt1/Ptbp3/Ptk2b/Rab7b/Rarg/Rbfox2/Scin/Senp1/Sfrp1/Sh2b3/Sh3pxd2a/Sir…	84
Eso	GO:0046824	positive regulation of nucleocytoplasmic transport	22/3096	64/23210	1.4845e-05	0.000558581	0.000424196	Bag3/Camk4/Emd/Flna/Gli3/Ipo5/Jup/Mapk14/Ptgs2/Ptpn22/Ran/Rapgef3/Rbm22/Rbm27/Riok2/Sfn/Smo/Tardbp/Tgfb1/Uaca/Xpo4/Zc3h12a	22
Eso	GO:0018108	peptidyl-tyrosine phosphorylation	70/3096	319/23210	1.4871e-05	0.000558581	0.000424196	Abi2/Abl2/Acvr1/Bmp6/Cadm4/Cav1/Cblb/Cd44/Cd80/Cntn1/Dgkq/Dmtn/Dusp22/Dvl2/Egfr/Epha1/Epha4/Epha7/Ereg/Fam72a/Fer/Fgfr1/Fgfr2/Fgfr3/Fyn/Gdnf/Gprc5b/Hax1/Hdac2/Hsph1/Icam1/Igf1r/Il11/Il23a/Il6ra/Itga5/Nf2/Nod2/Nrg1/Nrp1/Pdcl3/Plpp3/Prnp/Ptk2b/Ptk6/Ptpn1/Ptpn22/Ptprz1/Rap2b/Ripk2/Sema4d/Sfrp1/Sh2b3/Sh3bp5l/Socs1/Socs5/Srcin1/Srms/Tec/Tgfa/Tgfb1/Tnfrsf18/Tnfrsf1a/Tnk2/Trp53/Tsg101/Tslp/Vegfa/Wee1/Wn…	70
Eso	GO:0034101	erythrocyte homeostasis	38/3096	142/23210	1.51862e-05	0.000566921	0.00043053	Adgrf4/Arid4a/Axl/Bcl6/Cdk6/Cebpg/Dmtn/Epas1/Ets1/Foxo3/G6pdx/Gata3/Heph/Hif1a/Hmox1/Hoxa5/Inhba/Jmjd6/Klf13/Mafb/Mapk14/Mfhas1/Ncor1/Pknox1/Prmt1/Ptbp3/Rbfox2/Rps24/Senp1/Sh2b3/Slc25a38/Smad5/Smap1/Sox6/Sp3/Srf/Tgfbr3/Vegfa	38
Eso	GO:0030879	mammary gland development	42/3096	163/23210	1.5288e-05	0.00056724	0.000430772	Ar/Arhgap35/Capn1/Cav1/Cebpb/Creb1/Csf1/Elf5/Etv4/Fgfr2/Gata3/Gja1/Gli3/Hif1a/Hoxa5/Hoxd9/Igf1r/Kdm5b/Mst1/Msx1/Msx2/Prl4a1/Pthlh/Rln1/Robo1/Rreb1/Rtn4/Scrib/Slit2/Smo/Sostdc1/Stat6/Tbx2/Tfap2c/Tgfa/Tgfb1/Usf2/Vdr/Vegfa/Wnt3a/Wnt4/Xdh	42
Eso	GO:0033561	regulation of water loss via skin	14/3096	31/23210	1.55632e-05	0.000573952	0.000435869	Abca12/Alox12b/Aloxe3/Cldn1/Cyp26b1/Gba/Grhl1/Grhl3/Krt16/Sfn/Srf/Tmem79/Tmprss13/Trp63	14
Eso	GO:0060996	dendritic spine development	34/3096	122/23210	1.6601e-05	0.000603245	0.000458115	Abi2/Apoe/Arc/Asap1/Baiap2/Cdc42/Cdk5r1/Cpeb3/D16Ertd472e/Dtnbp1/Epha4/Epha5/Ephb3/Foxo6/Hdac2/Hnrnpk/Llph/Lrrk2/Mapk6/Ngfr/Nrg1/Pafah1b1/Palm/Plk2/Prmt3/Rac1/Sept7/Shank1/Srcin1/Tiam1/Uba6/Ube3a/Xlr4b/Zfp365	34
Eso	GO:0001823	mesonephros development	31/3096	107/23210	1.66501e-05	0.000603245	0.000458115	Arg2/Bmp7/Cat/Cd44/Ctnnbip1/Eya1/Fgfr1/Fgfr2/Foxc1/Foxd1/Gata3/Gdnf/Gli3/Gzf1/Hs2st1/Myc/Osr2/Robo2/Sfrp1/Slit2/Smad2/Smad5/Smo/Tacstd2/Tgfb1/Timeless/Tshz3/Vcan/Vegfa/Wnt4/Wnt6	31
Eso	GO:0008630	intrinsic apoptotic signaling pathway in response to DNA damage	32/3096	112/23210	1.67606e-05	0.000603245	0.000458115	Atad5/Casp14/Cd44/Ddias/Ddit4/Hic1/Hipk1/Hipk2/Hmox1/Hnrnpk/Ier3/Ifi204/March7/Mbd4/Mcl1/Myc/Nupr1/Phlda3/Polb/Pycard/Rpl26/Sfn/Sirt1/Snai2/Tmem109/Tnfrsf1a/Trim32/Trp53/Trp63/Trp73/Uaca/Zfp385a	32
Eso	GO:0060324	face development	21/3096	60/23210	1.68437e-05	0.000603245	0.000458115	Aldh1a3/Cdk2ap1/Crispld1/Csrnp1/Dlx5/Hoxb3/Mkks/Mmp2/Msx1/Nipbl/Pax9/Plekha1/Rarg/Ski/Srf/Tbx1/Tfap2a/Tgfb1/Tiparp/Twist2/Zfand5	21
Eso	GO:1903829	positive regulation of cellular protein localization	66/3096	297/23210	1.68532e-05	0.000603245	0.000458115	Abca12/Bag3/Bcas3/Camk4/Ccl2/Cct6a/Cdc42/Cdk5r1/Cenpq/Dkc1/Egfr/Emd/Fis1/Flna/Fyn/Gli3/Gnai1/Gnl3/Gpsm2/Hnrnpk/Hpca/Hras/Ipo5/Itga3/Itgb1bp1/Jup/Lgals3/Lrp1/Mapk14/Mapt/Mark4/Msn/Myo5a/Ngfr/Nipbl/Nmd3/Nrg1/Nup62/Pdcd10/Ppp1r9b/Prnp/Ptgs2/Ptn/Ptpn22/Rab11a/Rab34/Ramp3/Ran/Rapgef3/Rbm22/Rdx/Riok2/Rtn4/Sesn2/Sfn/Smo/Sqstm1/Stom/Tardbp/Tgfb1/Tsg101/Uaca/Vegfa/Wnt3a/Xpo4/Zc3h12a	66
Eso	GO:0098727	maintenance of cell number	43/3096	169/23210	1.70396e-05	0.000606352	0.000460474	Bmp7/Cnot2/Dis3l2/Dll1/Eif4e/Elf5/Fgfr1/Fgfr3/Foxo3/Fut10/Gnl3/Hook3/Kdm2b/Leo1/Loxl2/Lsm1/Med10/Med14/Med17/Med21/Med27/Med6/Med7/Mtf2/Nipbl/Nkap/Padi4/Ptn/Rif1/Rtf1/Sav1/Sct/Sfrp1/Ski/Smo/Sox2/Ss18/Tcf7l1/Tead3/Tfap2c/Trp63/Vangl2/Zhx2	43
Eso	GO:0006417	regulation of translation	72/3096	332/23210	1.72298e-05	0.000609554	0.000462906	Ago2/Alkbh1/Cnbp/Cnot2/Cnot9/Cpeb2/Cpeb3/Dph2/Dph3/Dph5/Eif2s1/Eif2s3x/Eif3k/Eif4a3/Eif4e/Eif4e3/Eif5a2/Eif6/Elavl4/Foxo3/Fxr2/Hnrnpd/Hnrnpr/Ilf3/Impact/Jmjd4/Krt17/Larp4/Lsm14a/Lsm14b/Magoh/Mettl16/Mex3d/Mrpl13/Mvk/Nanos1/Ncbp1/Ncbp2/Nck1/Ncl/Nemf/Ngdn/Ogfod1/Otud6b/Pa2g4/Paip2b/Polr2d/Polr2g/Ptk2b/Pum2/Pus7/Qk/Rbm4/Rpl13a/Rpl13a-ps1/Rpl26/Rplp1/Rxra/S100a9/Sarnp/Serp1/Sesn2/Shmt1/Shmt2/Syncrip/…	72
Eso	GO:0048880	sensory system development	84/3096	403/23210	1.7452e-05	0.000613848	0.000466167	Abi2/Agtpbp1/Ahi1/Aldh1a3/Arhgap35/Arhgef15/Bbs7/Bcl11b/Bfsp1/Bloc1s3/Bmp6/Bmp7/Cacna1c/Celf4/Cln8/Cnga3/Col5a1/Crybg3/Dll1/Egfr/Fgfr2/Fgfr3/Fjx1/Foxc1/Foxf2/Gas1/Gata3/Gja1/Gli3/Grhl3/Hdac2/Hif1a/Hipk1/Hipk2/Hmgn1/Inhba/Jag1/Jmjd6/Kdm2b/Krt12/Lpcat1/Maf/Megf11/Meis1/Nectin1/Nf2/Nipbl/Notch2/Nphp4/Nrp1/Ntrk2/Osr2/Pde6c/Pknox1/Ppp1r13l/Ppp2r3a/Prdm1/Ptn/Rarg/Rcn1/Rorb/Rxra/Scrib/Ski/Slc25a25/Slitr…	84
Eso	GO:0050773	regulation of dendrite development	47/3096	191/23210	1.82383e-05	0.000637815	0.000484368	Abi2/Alk/Apoe/Arc/Asap1/Baiap2/Bcl11a/Bmp7/Camk1d/Camsap2/Cdk5r1/Cpeb3/D16Ertd472e/Dtnbp1/Elavl4/Epha4/Foxo6/Hdac2/Hecw1/Hecw2/Hnrnpk/Il1rap/Llph/Lrrk2/Lzts1/Mapk6/Mark1/Ngfr/Nrg1/Ntrk2/Pafah1b1/Palm/Pias2/Plk2/Ppp3ca/Ptn/Ptprf/Ptprz1/Rac1/Robo1/Sema4d/Sgk1/Shank1/Srcin1/Tiam1/Ube3a/Xlr4b	47
Eso	GO:2001237	negative regulation of extrinsic apoptotic signaling pathway	29/3096	98/23210	1.9823e-05	0.000689274	0.000523446	Acvr1/Ar/Cflar/Eya1/Faim/Fcmr/Fyn/Gas1/Gclm/Gdnf/Hmox1/Icam1/Il19/Itgav/Itprip/Lgals3/Lmna/Mcl1/Nrp1/Pea15a/Phip/Psme3/Rnf34/Sgk3/Siah2/Snai2/Tgfbr1/Vegfa/Zc3hc1	29
Eso	GO:0010632	regulation of epithelial cell migration	53/3096	225/23210	2.08002e-05	0.000719144	0.00054613	Adgrb1/Adora2b/Amotl1/Angpt2/Anxa1/Apoe/Bcas3/Capn7/Clasp1/Dnaja4/Emp2/Ets1/Fgfbp1/Fgfr1/Gata3/Hif1a/Hmox1/Hspb1/Hyal1/Itga3/Itgb1bp1/Jup/Krit1/Map2k3/Map4k4/Mcc/Nos3/Nrp1/Pdcd10/Plcg1/Plk2/Plpp3/Prkd2/Ptgs2/Ptk2b/Ptprg/Rab11a/Rreb1/Rtn4/Sema5a/Sirt1/Slit2/Snai2/Sparc/Spred1/Strap/Svbp/Tac1/Tacstd2/Tgfb1/Tgfbr3/Vegfa/Zc3h12a	53
Eso	GO:0072594	establishment of protein localization to organelle	84/3096	405/23210	2.11068e-05	0.000725622	0.00055105	Acd/Agap3/Appl1/Arc/Bag3/Bag4/Cct6a/Cd68/Cse1l/Dkc1/Dnajc19/Eps15/Fam53a/Fam53b/Fis1/Flna/Folr2/Gli3/Gosr2/Hpca/Hspa4/Hsph1/Ing1/Ipo13/Ipo5/Jup/Kpna3/Kpna4/Lamp3/Lmna/Lrrk2/Mapk14/Mapt/Neurl1b/Nfkbia/Nipbl/Nup107/Nup153/Nup35/Nup50/Nup54/Nup62/Nup93/Nup98/Nxt1/Nxt2/Phip/Pmm1/Pot1a/Ppp2ca/Ppp3ca/Ptgs2/Ptpn22/Rab10/Rab11a/Rab8b/Ran/Rasl2-9/Rbm22/Scrib/Sec61a2/Sgtb/Smo/Snf8/Snupn/Tardbp/Tgfb1/Timm10…	84
Eso	GO:0006979	response to oxidative stress	83/3096	400/23210	2.3164e-05	0.000791871	0.000601361	1600014C10Rik/Abcc1/Adnp2/Agap3/Akr1b3/Akr1c18/Anxa1/Apoe/Arnt/Atf4/Atox1/Axl/Capn1/Cat/Ccl19/Cflar/Chd6/Cln8/Cpeb2/Ddias/Egfr/Eif2s1/Epas1/Ercc1/Ercc8/Fer/Foxo3/Fxn/Fyn/Fzd1/G6pdx/Gab1/Gclm/Glrx/Gm5225/Hdac2/Hif1a/Hmox1/Hnrnpd/Hspb1/Hsph1/Hyal1/Impact/Itgav/Kdm6b/Kpna4/Lrrk2/Mapkap1/Mapt/Mcl1/Mmp2/Mt3/Mtf1/Mtr/Net1/Nfkb1/Ngfr/Nos3/Nqo1/Nudt15/Oser1/Pdcd10/Pde8a/Plekha1/Prnp/Psip1/Ptgs2/Ptk2b/Rnf…	83
Eso	GO:0060021	roof of mouth development	28/3096	94/23210	2.39387e-05	0.000813783	0.000618001	Bbs7/Bnc2/Csrnp1/Dlx5/Ephb3/Foxe1/Foxf2/Fzd1/Fzd2/Gas1/Gli3/Inhba/Jag2/Msx1/Osr2/Plekha1/Satb2/Ski/Smad2/Snai2/Tbx1/Tbx2/Tfap2a/Tgfbr1/Tgfbr3/Tiparp/Tshz1/Wnt3a	28
Eso	GO:0050868	negative regulation of T cell activation	33/3096	119/23210	2.45243e-05	0.000820489	0.000623093	Anxa1/Arg1/Arg2/Bcl6/Btn1a1/Cbfb/Cblb/Cd274/Cd276/Cd44/Cd80/Cebpb/Dusp22/Foxp3/Gli3/Glmn/Gpnmb/H2-Ab1/Il20rb/Lgals3/March7/Ndfip1/Nrarp/Prkar1a/Prnp/Ptpn22/Socs1/Socs5/Tgfb1/Twsg1/Zc3h12a/Zc3h8/Zfp35	33
Eso	GO:0001657	ureteric bud development	30/3096	104/23210	2.48102e-05	0.000820489	0.000623093	Arg2/Bmp7/Cat/Cd44/Ctnnbip1/Eya1/Fgfr1/Fgfr2/Foxc1/Foxd1/Gata3/Gdnf/Gli3/Gzf1/Hs2st1/Myc/Robo2/Sfrp1/Slit2/Smad2/Smad5/Smo/Tacstd2/Tgfb1/Timeless/Tshz3/Vcan/Vegfa/Wnt4/Wnt6	30
Eso	GO:0046634	regulation of alpha-beta T cell activation	30/3096	104/23210	2.48102e-05	0.000820489	0.000623093	Ada/Anxa1/Arg2/Bcl6/Blm/Cbfb/Cblb/Ccl19/Cd1d1/Cd274/Cd44/Cd80/Foxp3/Gata3/Gli3/H2-Ab1/Hsph1/Il23a/Il6ra/Malt1/Nkap/Prdm1/Ptpn22/Ripk2/Socs1/Socs5/Tgfb1/Twsg1/Zc3h12a/Zfp35	30
Eso	GO:0072163	mesonephric epithelium development	30/3096	104/23210	2.48102e-05	0.000820489	0.000623093	Arg2/Bmp7/Cat/Cd44/Ctnnbip1/Eya1/Fgfr1/Fgfr2/Foxc1/Foxd1/Gata3/Gdnf/Gli3/Gzf1/Hs2st1/Myc/Robo2/Sfrp1/Slit2/Smad2/Smad5/Smo/Tacstd2/Tgfb1/Timeless/Tshz3/Vcan/Vegfa/Wnt4/Wnt6	30
Eso	GO:0072164	mesonephric tubule development	30/3096	104/23210	2.48102e-05	0.000820489	0.000623093	Arg2/Bmp7/Cat/Cd44/Ctnnbip1/Eya1/Fgfr1/Fgfr2/Foxc1/Foxd1/Gata3/Gdnf/Gli3/Gzf1/Hs2st1/Myc/Robo2/Sfrp1/Slit2/Smad2/Smad5/Smo/Tacstd2/Tgfb1/Timeless/Tshz3/Vcan/Vegfa/Wnt4/Wnt6	30
Eso	GO:0060603	mammary gland duct morphogenesis	16/3096	40/23210	2.52872e-05	0.000831744	0.000631641	Ar/Csf1/Etv4/Fgfr2/Kdm5b/Mst1/Msx2/Pthlh/Robo1/Scrib/Slit2/Sostdc1/Tfap2c/Tgfb1/Vdr/Wnt4	16
Eso	GO:0031396	regulation of protein ubiquitination	48/3096	199/23210	2.61138e-05	0.000854314	0.00064878	Adgrb1/Adrb2/Amer1/Arrdc3/Arrdc4/Bag2/Bcl10/Cav1/Cblb/Cdc14b/Cry1/Dcun1d1/Dcun1d5/Fbxo2/Fgfr3/Foxf2/Fyn/Gtpbp4/Limk1/Lrrk2/March7/Mtbp/Mycbp2/Ndfip1/Ngf/Nod2/Nxn/Phf23/Pin1/Prmt3/Prr7/Ptpn22/Rassf5/Ripk2/Sh3rf2/Siah2/Skp2/Spopl/Svbp/Tgfbr1/Trib2/Trib3/Trim44/Ube2n/Ube2s/Ube3a/Usp44/Wdr70	48
Eso	GO:0051168	nuclear export	36/3096	135/23210	2.72853e-05	0.000887866	0.00067426	Abce1/Bag3/Camk4/Cse1l/Eif6/Emd/Lsg1/Ltv1/Malt1/Ncbp1/Nemf/Nmd3/Nol6/Nup107/Nup153/Nup93/Nup98/Nxt1/Polr2d/Ran/Rapgef3/Rbm22/Rbm27/Riok2/Rrs1/Sarnp/Sdad1/Sem1/Sfn/Srsf3/Styx/Tgfb1/Xpo1/Xpo4/Xpot/Zfp593	36
Eso	GO:0042249	establishment of planar polarity of embryonic epithelium	10/3096	18/23210	2.76041e-05	0.000890115	0.000675969	Celsr1/Dvl2/Foxf2/Fzd1/Fzd2/Grhl3/Pafah1b1/Ptk7/Sfrp1/Vangl2	10
Eso	GO:2001233	regulation of apoptotic signaling pathway	85/3096	414/23210	2.79042e-05	0.000890115	0.000675969	Aatf/Acvr1/Ar/Atad5/Bcl10/Bmi1/Caap1/Cav1/Cd44/Cflar/Ctsc/Ddias/Eef1e1/Eya1/Faim/Fam162a/Fcmr/Fgfr1/Fis1/Fxn/Fyn/Gas1/Gclm/Gdnf/Gnai3/Hdac2/Hif1a/Higd1a/Hmox1/Hnrnpk/Hspb1/Hsph1/Icam1/Ier3/Il19/Inhba/Itgav/Itprip/Lgals3/Lmna/Lrrk2/Map3k7/March7/Mcl1/Mllt11/Msx1/Myc/Nck1/Ngfr/Nrp1/Nupr1/Pea15a/Phip/Pmp22/Prr7/Psme3/Ptgs2/Ptpn1/Pycard/Rnf183/Rnf34/Rpl26/Rrn3/S100a8/S100a9/Sfrp1/Sgk3/Siah1a/Siah2/Si…	85
Eso	GO:0042098	T cell proliferation	49/3096	205/23210	2.79142e-05	0.000890115	0.000675969	Anxa1/Arg1/Arg2/Blm/Bmi1/Btn1a1/Cblb/Ccdc88b/Ccl19/Cd1d1/Cd274/Cd276/Cd44/Cd80/Cebpb/Dock8/Efnb1/Ephb6/Foxp3/Fyn/Gja1/Glmn/Gpnmb/H2-Ab1/Icosl/Igfbp2/Il20rb/Il23a/Il6ra/Itgal/Lgals3/Lmo1/Malt1/March7/Msn/Nck1/Ndfip1/P2rx7/Prkar1a/Prnp/Ptpn22/Pycard/Ripk2/Sos2/Tgfb1/Traf6/Trp53/Twsg1/Wnt4	49
Eso	GO:0000280	nuclear division	84/3096	408/23210	2.79395e-05	0.000890115	0.000675969	Abraxas2/Bmp7/Bod1/Brdt/Brip1/Bub3/Catsperz/Ccne1/Cdc14b/Cdc25b/Cdc42/Cenpc1/Chmp1b/Cks2/Clasp1/Ctdp1/Cyp26b1/Dis3l2/Dync1li1/Ereg/Fgfr2/Fgfr3/Flna/Gm960/Hecw2/Hira/Hspa1a/Igf1r/Ik/Incenp/Kif18b/Knstrn/Marf1/Mcmdc2/Meiob/Mis12/Mnd1/Msh3/Msx1/Msx2/Mtbp/Mzt1/Naa50/Ncaph2/Nde1/Nipbl/Nup62/Pdxp/Phf23/Phip/Psmc3ip/Pttg1/Rab11a/Rad51c/Ran/Ranbp1/Rcc1/Riok2/Rrs1/Seh1l/Sgo2a/Siah1a/Slf1/Smc4/Smc5/Spast/S…	84
Eso	GO:0006367	transcription initiation from RNA polymerase II promoter	21/3096	62/23210	2.97482e-05	0.000942802	0.00071598	Creb1/Ctnnbip1/Dr1/Gtf2b/Gtf2e1/Gtf2e2/Gtf2f2/Med13/Med14/Med17/Med4/Med6/Polr2d/Polr2g/Psmc2/Psmc4/Psmc5/Srf/Taf12/Tbp/Trp53	21
Eso	GO:0045165	cell fate commitment	63/3096	285/23210	3.06581e-05	0.000966603	0.000734055	Acvr1/Ar/Bcl11b/Cdc42/Cebpb/Cyp26b1/Dll1/Dll3/Dmrta2/Elf5/Epas1/Esrp1/Eya1/Fgfr1/Fgfr2/Fgfr3/Foxn1/Foxp3/Gap43/Gas1/Gata3/Gli3/Hoxa2/Il23a/Isl2/Jag2/Kdm6b/Leo1/Notch2/Notch3/Nrg1/Pdpn/Pitx1/Prdm1/Rab10/Rora/Rtf1/Satb2/Sfrp1/Smad2/Smad5/Smo/Sostdc1/Sox2/Sox6/Spry2/Stat6/Tbx1/Tbx2/Tead3/Tenm4/Tfap2c/Tgfb1/Tgfb1i1/Tgfbr1/Trp53/Wnt10a/Wnt3a/Wnt4/Wnt5b/Wnt6/Wnt7b/Wnt9a	63
Eso	GO:0042471	ear morphogenesis	36/3096	136/23210	3.23996e-05	0.00101625	0.000771754	Aldh1a3/Celsr1/Dll1/Dlx5/Dvl2/Eya1/Fgfr1/Fgfr2/Fzd2/Fzd6/Gas1/Gata3/Gbx2/Gjb6/Grhl3/Hoxa1/Hoxa2/Mafb/Msx1/Myc/Nipbl/Osr2/Ptk7/Rac1/Scrib/Slc9a3r1/Slitrk6/Sox2/Spry2/Tbx1/Tfap2a/Tshz1/Ttc39c/Vangl2/Whrn/Wnt3a	36
Eso	GO:0030218	erythrocyte differentiation	35/3096	131/23210	3.35457e-05	0.00104146	0.000790899	Adgrf4/Arid4a/Bcl6/Cdk6/Cebpg/Dmtn/Epas1/Ets1/Foxo3/G6pdx/Gata3/Heph/Hif1a/Hoxa5/Inhba/Jmjd6/Klf13/Mafb/Mapk14/Mfhas1/Ncor1/Pknox1/Prmt1/Ptbp3/Rbfox2/Senp1/Sh2b3/Slc25a38/Smad5/Smap1/Sox6/Sp3/Srf/Tgfbr3/Vegfa	35
Eso	GO:1903038	negative regulation of leukocyte cell-cell adhesion	35/3096	131/23210	3.35457e-05	0.00104146	0.000790899	Adtrp/Anxa1/Arg1/Arg2/Ass1/Bcl6/Btn1a1/Cbfb/Cblb/Cd274/Cd276/Cd44/Cd80/Cebpb/Dusp22/Foxp3/Gli3/Glmn/Gpnmb/H2-Ab1/Il20rb/Lgals3/March7/Ndfip1/Nrarp/Prkar1a/Prnp/Ptpn22/Socs1/Socs5/Tgfb1/Twsg1/Zc3h12a/Zc3h8/Zfp35	35
Eso	GO:0034446	substrate adhesion-dependent cell spreading	29/3096	101/23210	3.69573e-05	0.00113623	0.00086287	Antxr1/Axl/Bves/Dmtn/Epha1/Ephb3/Fer/Fermt2/Fermt3/Flna/Itgav/Itgb1bp1/Itgb7/Kank1/Lamb1/Lamb3/Lims1/Megf9/Net1/Nrp1/Pdpn/Peak1/Rac1/Rcc2/Rreb1/S100a10/Sfrp1/Srcin1/Tacstd2	29
Eso	GO:0032970	regulation of actin filament-based process	81/3096	393/23210	3.69717e-05	0.00113623	0.00086287	Abi2/Abracl/Alox15/Arhgap35/Arhgef10l/Arhgef15/Bag4/Baiap2/Bcas3/Cacna1c/Capg/Capn1/Capza1/Casq2/Cav1/Ccl27a/Cdc42/Cdc42ep3/Cdc42ep4/Cdk5r1/Celsr1/Clasp1/Dlc1/Dmtn/Dsc2/Dsp/Epha1/Epha5/Fer/Flna/Fscn1/Fzd10/Gba2/Gm14137/Grhl3/Hax1/Hdac2/Hras/Icam1/Itgb1bp1/Jmy/Jup/Kank1/Limk1/Lrp1/Mkks/Nck1/Nf2/Notch2/Nrp1/Pard3/Pde4b/Pdpn/Pdxp/Plekhh2/Ppfia1/Ptk2b/Pycard/Rac1/Rapgef3/Rdx/Rhod/Rhoq/Rhov/S100a10/Sc…	81
Eso	GO:0072332	intrinsic apoptotic signaling pathway by p53 class mediator	24/3096	77/23210	3.95798e-05	0.00121027	0.000919096	Atad5/Cd44/Ddit4/Hipk1/Hipk2/Hnrnpk/Ifi204/Jmy/March7/Msx1/Mybbp1a/Nupr1/Perp/Phlda3/Pycard/Rpl26/Rrn3/Rrp8/Sirt1/Tmem109/Trp53/Trp63/Trp73/Zfp385a	24
Eso	GO:0009896	positive regulation of catabolic process	86/3096	424/23210	3.98978e-05	0.00121389	0.00092185	Abhd5/Adrb2/Ago2/Amer1/Apoe/Arih1/Bag2/Bag3/Bbs7/Cav1/Cblb/Cpeb3/Csnk1a1/Csnk2a1/Ctsc/Dda1/Fgf21/Foxo3/Gba/Gja1/Gnai3/Hecw1/Hecw2/Hif1a/Hmox1/Hnrnpd/Hnrnpr/Hspa1a/Hspb8/Ier3/Igfbp3/Lpcat1/Lrp1/Lrrk2/Map3k7/Mettl16/Mex3d/Mlxipl/Msn/Myc/Mylip/Nanos1/Ndfip1/Nod2/Nupr1/P2rx7/Pafah1b2/Pias1/Pip4k2a/Pip4k2b/Plk2/Polr2g/Ppp2r3a/Ptk2b/Ptpn1/Qk/Rab12/Rdx/Ripk2/Rnf144b/Rnf152/Rnf19b/Rufy4/Sct/Sesn1/Sesn2/S…	86
Eso	GO:0030902	hindbrain development	41/3096	164/23210	4.10113e-05	0.00124156	0.000942863	Abl2/Agtpbp1/Ahi1/Atf5/B4galt2/Bmp7/Cbs/Cdk5r1/Cntn1/Cul5/Dab1/Dlc1/Dll1/Flna/Foxc1/Gas1/Gbx2/Gli1/Hoxa1/Hoxa2/Hoxb2/Hoxb3/Igf1r/Kat2a/Kdm2b/Mafb/Nanos1/Pfdn1/Plxna2/Rbfox2/Rnf7/Rora/Scrib/Serpine2/Smo/Sptbn2/Trnp1/Trp53/Uqcrq/Whrn/Zfp365	41
Eso	GO:0050891	multicellular organismal water homeostasis	18/3096	50/23210	4.32263e-05	0.00129941	0.000986794	Abca12/Akr1b3/Alox12b/Aloxe3/Aqp3/Cldn1/Cyp26b1/Gba/Grhl1/Grhl3/Krt16/Scnn1b/Sfn/Srf/Tmem79/Tmprss13/Trp63/Trpv4	18
Eso	GO:0010634	positive regulation of epithelial cell migration	37/3096	143/23210	4.33493e-05	0.00129941	0.000986794	Adora2b/Amotl1/Anxa1/Bcas3/Capn7/Clasp1/Ets1/Fgfbp1/Fgfr1/Gata3/Hif1a/Hmox1/Hspb1/Hyal1/Itga3/Itgb1bp1/Map2k3/Map4k4/Nos3/Nrp1/Plcg1/Plk2/Plpp3/Prkd2/Ptgs2/Ptk2b/Rab11a/Rreb1/Rtn4/Sema5a/Sirt1/Snai2/Sparc/Tac1/Tgfb1/Vegfa/Zc3h12a	37
Eso	GO:0060998	regulation of dendritic spine development	27/3096	92/23210	4.43868e-05	0.00130936	0.000994347	Abi2/Apoe/Arc/Asap1/Baiap2/Cdk5r1/Cpeb3/D16Ertd472e/Dtnbp1/Epha4/Foxo6/Hdac2/Hnrnpk/Llph/Lrrk2/Mapk6/Ngfr/Nrg1/Pafah1b1/Palm/Plk2/Rac1/Shank1/Srcin1/Tiam1/Ube3a/Xlr4b	27
Eso	GO:0060348	bone development	53/3096	231/23210	4.45973e-05	0.00130936	0.000994347	Acp5/Amer1/Atp6ap1/Bglap/Bglap2/Bglap3/Bmp6/Cadm1/Cbs/Chsy1/Col12a1/Cyp26b1/Dlx5/Fgfr2/Fgfr3/Foxc1/Gja1/Gli3/Gpr68/Hoxb4/Matn2/Meis1/Mmp14/Msx1/Msx2/Nab1/Notch2/Nppc/Osr2/P3h1/Pafah1b1/Pip4k2a/Pls3/Plxnb1/Pthlh/Rarg/Scube2/Sema4d/Serpinh1/Sh2b3/Ski/Smad5/Sparc/Srf/Tfap2a/Trp53/Trpv4/Ttc9/Tulp3/Twist1/Vwa1/Vwa2/Zfp385a	53
Eso	GO:0010595	positive regulation of endothelial cell migration	28/3096	97/23210	4.49721e-05	0.00130936	0.000994347	Adora2b/Amotl1/Anxa1/Bcas3/Ets1/Fgfbp1/Fgfr1/Gata3/Hif1a/Hmox1/Hspb1/Itgb1bp1/Map2k3/Nos3/Nrp1/Plcg1/Plk2/Plpp3/Prkd2/Ptgs2/Ptk2b/Sema5a/Sirt1/Snai2/Sparc/Tgfb1/Vegfa/Zc3h12a	28
Eso	GO:0031058	positive regulation of histone modification	28/3096	97/23210	4.49721e-05	0.00130936	0.000994347	Arid5a/Auts2/Bcl6/Dnmt3b/Foxp3/Gata3/Jarid2/Jdp2/Kat2a/Lmna/Lrrk2/Mtf2/Ncor1/Nipbl/Nsd3/Prkd2/Rif1/Rps6ka4/Rps6ka5/Rtf1/Sirt1/Snai2/Tada2b/Tgfb1/Trp53/Ube2n/Vegfa/Wdr61	28
Eso	GO:0070167	regulation of biomineral tissue development	28/3096	97/23210	4.49721e-05	0.00130936	0.000994347	Acvr1/Adrb2/Ank/Atf4/Bglap/Bglap2/Bglap3/Bmp2k/Bmp6/Bmp7/Cd276/Cebpb/Ecm1/Fgfr3/Fzd9/Gja1/Hif1a/Nos3/Osr2/P2rx7/Ptk2b/Ptn/Srgn/Tfap2a/Tgfb1/Twist1/Wnt4/Wnt6	28
Eso	GO:0110149	regulation of biomineralization	28/3096	97/23210	4.49721e-05	0.00130936	0.000994347	Acvr1/Adrb2/Ank/Atf4/Bglap/Bglap2/Bglap3/Bmp2k/Bmp6/Bmp7/Cd276/Cebpb/Ecm1/Fgfr3/Fzd9/Gja1/Hif1a/Nos3/Osr2/P2rx7/Ptk2b/Ptn/Srgn/Tfap2a/Tgfb1/Twist1/Wnt4/Wnt6	28
Eso	GO:0000154	rRNA modification	12/3096	26/23210	4.86437e-05	0.00139938	0.00106271	Dimt1/Dkc1/Ftsj3/Gar1/Mettl16/Mrm3/Naf1/Nhp2/Nop10/Nop2/Nsun5/Trmt112	12
Eso	GO:0061436	establishment of skin barrier	12/3096	26/23210	4.86437e-05	0.00139938	0.00106271	Abca12/Alox12b/Aloxe3/Cldn1/Cyp26b1/Grhl1/Grhl3/Krt16/Sfn/Tmem79/Tmprss13/Trp63	12
Eso	GO:0050870	positive regulation of T cell activation	45/3096	187/23210	4.87542e-05	0.00139938	0.00106271	Ada/Anxa1/Bcl10/Bcl6/Blm/Bmi1/Cav1/Cbfb/Ccdc88b/Ccl19/Ccl2/Cd1d1/Cd274/Cd276/Cd5/Cd80/Dock8/Dpp4/Efnb1/Efnb3/Ephb4/Ephb6/Fam49b/Foxp3/Gata3/Gli3/H2-Ab1/Hsph1/Icosl/Igfbp2/Il1f8/Il23a/Il6ra/Itgal/Malt1/Nck1/Nkap/Ptpn22/Pycard/Ripk2/Sirpa/Socs1/Socs5/Tgfb1/Traf6	45
Eso	GO:0050808	synapse organization	90/3096	451/23210	5.02225e-05	0.00143476	0.00108958	Abi2/Abl2/Adgrb1/Adgrb2/Adgrf1/Adgrl1/Apoe/Arc/Arhgef15/Baiap2/Cabp1/Cadm1/Cdc42/Cdk5r1/Cel/Clstn1/Dmpk/Dtnbp1/Efnb1/Epha4/Epha5/Epha7/Ephb3/Fgfr2/Flna/Flrt1/Flrt2/Fyn/Fzd1/Fzd9/Gap43/Gdnf/Gpc4/Gripap1/Hnrnpk/Homer1/Igf1r/Il1rap/Itga3/Klk8/Lrfn4/Lrrk2/Mapk14/Mapt/Myo5a/Nectin1/Nrg1/Nrg2/Nrp1/Nrxn2/Ntrk2/Pafah1b1/Palld/Palm/Pcdh17/Pcdh8/Pcdhb16/Pin1/Plxnb1/Pmp22/Prmt3/Prnp/Ptn/Ptprf/Rheb/Sema3f/Se…	90
Eso	GO:1905276	regulation of epithelial tube formation	10/3096	19/23210	5.12953e-05	0.00145856	0.00110766	Celsr1/Dvl2/Fzd1/Fzd2/Gata3/Gdnf/Grhl3/Ptk7/Sfrp1/Vangl2	10
Eso	GO:2001252	positive regulation of chromosome organization	44/3096	182/23210	5.22651e-05	0.00147922	0.00112335	Acd/Arid5a/Auts2/Bcl6/Cct6a/Dkc1/Dnmt3b/Ercc1/Foxp3/Gata3/Gnl3/Gtf2h2/Hnrnpd/Jarid2/Jdp2/Kat2a/Lmna/Lrrk2/Morc2a/Mphosph8/Mtf2/Naf1/Ncor1/Nipbl/Nsd3/Pot1a/Ppp1r10/Prkd2/Rif1/Rps6ka4/Rps6ka5/Rtf1/Sgo2a/Sirt1/Slf1/Smc5/Snai2/Tada2b/Tgfb1/Tnks2/Trp53/Ube2n/Vegfa/Wdr61	44
Eso	GO:0032103	positive regulation of response to external stimulus	82/3096	403/23210	5.31265e-05	0.00148931	0.00113101	Abcc1/Adora2b/Akirin1/Appl1/Arg1/Artn/Bmp6/Cadm1/Camk1d/Ccl19/Ccl2/Ccl27a/Cebpa/Cebpb/Clock/Csf1/Ctsc/Cxcl1/Cxcl14/Cxcr2/Ednra/Egfr/Ereg/Ets1/Fgfr1/Gprc5b/H60c/Hspb1/Ifi203/Ifi204/Ifi209/Igf1r/Il17b/Il17rc/Il23a/Klk7/Lpl/Lrp1/Lrrk2/Lsm14a/Mapk14/Matr3/Mill1/Mmp2/Mndal/Myd88/Nfkbia/Nod2/Nrp1/Nupr1/Pla2g7/Polr3d/Polr3f/Polr3g/Prkd2/Ptgs2/Ptk2b/Ptn/Pum2/Pycard/Rab34/Rac1/Ripk2/Rtn4/S100a14/S100a8/S1…	82
Eso	GO:0001952	regulation of cell-matrix adhesion	31/3096	113/23210	5.34023e-05	0.00148931	0.00113101	Bcas3/Bcl6/Cdk6/Clasp1/Col16a1/Csf1/Dlc1/Dmtn/Dusp22/Emp2/Epha1/Hoxa7/Itgb1bp1/Jag1/Jup/Lims1/Lrp1/Map4k4/Mmp14/Nrp1/Pcsk5/Peak1/Pik3cb/Plau/Ptk2b/Rac1/Rcc2/Rhod/S100a10/Vegfa/Wnt4	31
Eso	GO:0044319	wound healing, spreading of cells	13/3096	30/23210	5.36006e-05	0.00148931	0.00113101	Ajuba/Arhgap35/Cd44/Clasp1/Col5a1/Flna/Msx2/Pard3/Pdcd10/Pdpn/Rreb1/Scnn1b/Snai2	13
Eso	GO:0090505	epiboly involved in wound healing	13/3096	30/23210	5.36006e-05	0.00148931	0.00113101	Ajuba/Arhgap35/Cd44/Clasp1/Col5a1/Flna/Msx2/Pard3/Pdcd10/Pdpn/Rreb1/Scnn1b/Snai2	13
Eso	GO:0046328	regulation of JNK cascade	45/3096	188/23210	5.59301e-05	0.00154697	0.0011748	Aida/Cbs/Ccl19/Cdc42/Cdc42se1/Dtnbp1/Dusp22/Dvl2/Egfr/Epha4/Ern1/Fzd10/Gab1/Gadd45a/Hipk2/Hras/Igf1r/Il1f6/Il1f8/Il1f9/Map3k7/Map4k2/Map4k4/Mdfi/Mfhas1/Mlkl/Myd88/Ncor1/Nod2/Pafah1b1/Phlpp1/Ptk2b/Ptpn1/Ptpn22/Pycard/Ripk2/Sfrp1/Sh3rf2/Sirpa/Tiam1/Traf6/Trp73/Trpv4/Vangl2/Wnt7b	45
Eso	GO:1903362	regulation of cellular protein catabolic process	54/3096	239/23210	5.90332e-05	0.00161682	0.00122784	Amer1/Apoe/Arih1/Bag2/Bbs7/Cav1/Csnk1a1/Csnk2a1/Ctsc/Dda1/Epha4/Foxf2/Gba/Glmn/Hipk2/Hspa1a/Lamp3/Lrp1/Lrrk2/March7/Msn/Mylip/Nudt15/Nupr1/Pdcl3/Pias1/Plk2/Psmd14/Psme3/Ptk2b/Rad23b/Rdx/Rhbdf1/Ric1/Rnf144b/Rnf19b/Rybp/Senp1/Sh3rf2/Socs5/Styx/Sumo2/Taf9/Tlk2/Tmf1/Tmtc3/Trib2/Trib3/Ube2v2/Ube3a/Uchl5/Uqcc2/Usp25/Wdr91	54
Eso	GO:0061458	reproductive system development	90/3096	453/23210	5.94171e-05	0.00161682	0.00122784	Ada/Adamts1/Adrm1/Alkbh1/Anxa1/Ar/Arid4a/Arnt/Axl/Bmp6/Bmp7/Brip1/Cd44/Cebpa/Cebpb/Cyp7b1/Dnajb6/Dnajc19/E2f7/Eaf2/Egfr/Epas1/Ercc1/Ereg/Erf/Fgfr2/Flna/Fosl1/Foxc1/Foxf2/Foxo3/Gab1/Gata3/Gja1/Hectd1/Hif1a/Hnrnpk/Hs6st1/Hsd17b2/Htra1/Icam1/Id4/Igf1r/Inhba/Insl6/Itgav/Junb/Kdm5b/Mapk14/Mdfi/Mmp2/Nipbl/Nos3/Notch2/Nrip1/Nup107/Nupr1/Oas1d/Pcyt1b/Plcd1/Plekha1/Plk4/Prdm1/Ptgs2/Ptn/Rarg/Rln1/Rxra/Safb…	90
Eso	GO:0030308	negative regulation of cell growth	46/3096	194/23210	5.95182e-05	0.00161682	0.00122784	Apbb2/Bcl11a/Bcl6/Cdk5r1/Ctdp1/D7Ertd443e/Eaf2/Epha7/G6pdx/Gas1/Gja1/Gng4/Hyal1/Inhba/Map2/Mndal/Msx1/Nf2/Nppb/Nrp1/Osgin2/P3h1/Ppp1r9b/Prdm4/Rtn4/Ryk/Sema3f/Sema4b/Sema4d/Sema5a/Sema6c/Sema6d/Serpine2/Sertad2/Sesn1/Sesn2/Sfrp1/Sirt1/Slit1/Slit2/Smarca2/Spg20/Tgfb1/Trim40/Trp53/Wnt3a	46
Eso	GO:0099173	postsynapse organization	46/3096	194/23210	5.95182e-05	0.00161682	0.00122784	Abi2/Abl2/Adgrb1/Apoe/Arc/Baiap2/Cadm1/Cdc42/Cdk5r1/Cel/Dtnbp1/Epha4/Epha5/Epha7/Ephb3/Fyn/Fzd9/Gap43/Gdnf/Hnrnpk/Homer1/Igf1r/Il1rap/Itga3/Lrfn4/Lrrk2/Nrp1/Nrxn2/Pafah1b1/Prmt3/Prnp/Ptn/Ptprf/Rheb/Sema3f/Sept7/Shank1/Slc7a11/Sptbn2/Srcin1/Srgn/Tanc1/Tiam1/Ube3a/Xlr4b/Zfp365	46
Eso	GO:0034599	cellular response to oxidative stress	59/3096	268/23210	6.07954e-05	0.00164418	0.00124862	Adnp2/Agap3/Akr1b3/Akr1c18/Anxa1/Arnt/Atf4/Axl/Capn1/Cflar/Chd6/Cpeb2/Ddias/Egfr/Eif2s1/Epas1/Fer/Foxo3/Fxn/Fyn/Fzd1/G6pdx/Glrx/Gm5225/Hdac2/Hif1a/Hmox1/Hnrnpd/Hspb1/Hsph1/Impact/Kdm6b/Lrrk2/Mapkap1/Mapt/Mcl1/Mmp2/Mt3/Mtr/Net1/Ngfr/Nos3/Nqo1/Oser1/Pdcd10/Pde8a/Plekha1/Rnf7/Sesn2/Sirpa/Sirt1/Slc7a11/Stat6/Stk26/Top2b/Trp53/Uaca/Vrk2/Zc3h12a	59
Eso	GO:0048863	stem cell differentiation	52/3096	228/23210	6.18137e-05	0.00166432	0.00126391	Acvr1/Bmp7/Cdk12/Cdk13/Cdk6/Ednra/Efnb1/Etv4/Fam172a/Fgfr2/Foxc1/Fzd1/Gbx2/Gdnf/Hif1a/Hoxa7/Hoxb4/Jag1/Jarid2/Msx1/Msx2/Mtf2/Nrp1/Nudt21/Prdm4/Psmd11/Ptn/Pus7/Sema3f/Sema4b/Sema4d/Sema5a/Sema6c/Sema6d/Sfrp1/Smo/Snai2/Sox2/Sox6/Srf/Tacstd2/Tbx1/Tbx2/Tcf7l1/Tfap2a/Trp53/Trp63/Twist1/Wnt10a/Wnt3a/Wnt7b/Zfp281	52
Eso	GO:0031589	cell-substrate adhesion	71/3096	339/23210	6.40996e-05	0.00171826	0.00130488	Ajuba/Alox15/Angpt2/Antxr1/Axl/Bcam/Bcas3/Bcl6/Bves/Cdk6/Clasp1/Col16a1/Csf1/Dlc1/Dmtn/Dusp22/Emilin2/Emp2/Epha1/Ephb3/Fat2/Fer/Fermt2/Fermt3/Flna/Gcnt2/Gm9573/Hoxa7/Itga3/Itga5/Itgal/Itgav/Itgb1bp1/Itgb4/Itgb7/Jag1/Jup/Kank1/Lamb1/Lamb3/Lims1/Lrp1/Lypd3/Map4k4/Megf9/Mmp14/Net1/Nrp1/Pcsk5/Pdpn/Peak1/Pik3cb/Plau/Ptk2b/Ptn/Ptprz1/Rac1/Rcc2/Rhod/Rreb1/S100a10/Sfrp1/Sirpa/Srcin1/Srf/Tacstd2/Tiam1/Tty…	71
Eso	GO:0001763	morphogenesis of a branching structure	54/3096	240/23210	6.6437e-05	0.00177311	0.00134653	Acvr1/Ar/Bcl11a/Bmp7/Cd44/Celsr1/Cpe/Csf1/Ctnnbip1/Ednra/Eng/Epha7/Esrp1/Etv4/Eya1/Fgfr1/Fgfr2/Foxd1/Gbx2/Gdnf/Gli3/Gzf1/Hnrnpk/Hoxa5/Kdm5b/Lrrk2/Mmp14/Msx2/Myc/Nrarp/Nrp1/Prdm1/Rtn4/Rxra/Sema5a/Sfrp1/Slit2/Smo/Snai2/Sox2/Spry2/Srf/Tacstd2/Tbx1/Tfap2c/Tgfb1/Timeless/Tmtc3/Trp63/Vangl2/Vdr/Vegfa/Wnt4/Wnt6	54
Eso	GO:0097061	dendritic spine organization	27/3096	94/23210	6.70639e-05	0.00178203	0.0013533	Abi2/Abl2/Apoe/Arc/Baiap2/Cdc42/Cdk5r1/Dtnbp1/Epha4/Epha5/Ephb3/Fyn/Homer1/Igf1r/Itga3/Lrrk2/Pafah1b1/Prmt3/Prnp/Sept7/Shank1/Srcin1/Tanc1/Tiam1/Ube3a/Xlr4b/Zfp365	27
Eso	GO:0030104	water homeostasis	19/3096	56/23210	6.8484e-05	0.00181185	0.00137595	Abca12/Akr1b3/Alox12b/Aloxe3/Aqp3/Cldn1/Cyp26b1/Gba/Grhl1/Grhl3/Krt16/Scnn1b/Sct/Sfn/Srf/Tmem79/Tmprss13/Trp63/Trpv4	19
Eso	GO:0048608	reproductive structure development	89/3096	449/23210	7.09504e-05	0.00186897	0.00141933	Ada/Adamts1/Adrm1/Alkbh1/Anxa1/Ar/Arid4a/Arnt/Axl/Bmp6/Bmp7/Brip1/Cd44/Cebpa/Cebpb/Cyp7b1/Dnajb6/Dnajc19/E2f7/Eaf2/Egfr/Epas1/Ercc1/Ereg/Erf/Fgfr2/Flna/Fosl1/Foxc1/Foxf2/Foxo3/Gab1/Gata3/Gja1/Hectd1/Hif1a/Hnrnpk/Hs6st1/Hsd17b2/Htra1/Icam1/Id4/Igf1r/Inhba/Insl6/Itgav/Junb/Kdm5b/Mapk14/Mdfi/Mmp2/Nipbl/Nos3/Notch2/Nrip1/Nup107/Nupr1/Oas1d/Pcyt1b/Plcd1/Plekha1/Plk4/Prdm1/Ptgs2/Ptn/Rarg/Rln1/Rxra/Safb…	89
Eso	GO:0010594	regulation of endothelial cell migration	39/3096	157/23210	7.24281e-05	0.00189968	0.00144265	Adgrb1/Adora2b/Amotl1/Angpt2/Anxa1/Apoe/Bcas3/Dnaja4/Emp2/Ets1/Fgfbp1/Fgfr1/Gata3/Hif1a/Hmox1/Hspb1/Itgb1bp1/Jup/Krit1/Map2k3/Nos3/Nrp1/Pdcd10/Plcg1/Plk2/Plpp3/Prkd2/Ptgs2/Ptk2b/Sema5a/Sirt1/Slit2/Snai2/Sparc/Spred1/Svbp/Tgfb1/Vegfa/Zc3h12a	39
Eso	GO:0060326	cell chemotaxis	64/3096	299/23210	7.38891e-05	0.00192968	0.00146543	2610528A11Rik/Abcc1/Akirin1/Anxa1/Bin2/Camk1d/Ccl19/Ccl2/Ccl27a/Ccl6/Ccl7/Ccr9/Ch25h/Cklf/Csf1/Cxcl1/Cxcl14/Cxcr2/Cyp7b1/Defb14/Defb3/Defb4/Defb5/Defb6/Dusp1/Ednra/Elmo2/Eng/Fgfr1/Gab1/Hspb1/Il17b/Il17rc/Il1f6/Il1f8/Il1f9/Il23a/Lgals3/Mapk14/Mpp1/Mst1/Nbl1/Nod2/Nrp1/Pde4b/Pla2g7/Ppbp/Prkd2/Ptk2b/Ptn/Rac1/Rpl13a/S100a14/S100a8/S100a9/Sema5a/Slc8b1/Slit2/Snai2/Swap70/Tiam1/Trpv4/Vav3/Vegfa	64
Eso	GO:0051250	negative regulation of lymphocyte activation	38/3096	152/23210	7.69088e-05	0.00199199	0.00151275	Anxa1/Arg1/Arg2/Axl/Bcl6/Btn1a1/Cbfb/Cblb/Cd274/Cd276/Cd44/Cd80/Cebpb/Dusp22/Foxp3/Gli3/Glmn/Gpnmb/H2-Ab1/Il20rb/Lgals3/March7/Ndfip1/Nrarp/Pglyrp3/Pglyrp4/Prdm1/Prkar1a/Prnp/Ptpn22/Sfrp1/Socs1/Socs5/Tgfb1/Twsg1/Zc3h12a/Zc3h8/Zfp35	38
Eso	GO:0002064	epithelial cell development	55/3096	247/23210	7.69299e-05	0.00199199	0.00151275	Abi2/Adrm1/Ar/Arid4a/Bcl11b/Bfsp1/Bmp6/Cdk6/Cldn1/Clock/Col23a1/Dll1/Eng/Fgfr1/Fgfr2/Fgfr3/Flna/Gja1/Hif1a/Hoxa5/Icam1/Jag1/Krt10/Msn/Myd88/Notch2/Pafah1b1/Palld/Pard3/Pof1b/Prdm1/Rac1/Rapgef3/Rarg/Rdx/Rheb/Rilpl1/Rtn4/S1pr2/S1pr3/Scrib/Sfn/Sidt2/Slc9a3r1/Slitrk6/Smo/Tfap2a/Tfap2c/Tmem79/Tnfrsf1a/Trp63/Vegfa/Vezf1/Whrn/Wnt7b	55
Eso	GO:0050920	regulation of chemotaxis	49/3096	213/23210	7.89351e-05	0.00203525	0.00154561	Akirin1/Angpt2/Artn/Camk1d/Ccl19/Ccl2/Ccl27a/Csf1/Cxcl14/Cxcr2/Dusp1/Ednra/Fgfr1/Hspb1/Il23a/Mapk14/Mpp1/Mst1/Mycbp2/Nbl1/Nod2/Nrp1/Pla2g7/Prkd2/Ptk2b/Ptn/Rac1/Robo1/Robo2/Ryk/S100a14/Sema3f/Sema4b/Sema4d/Sema5a/Sema6c/Sema6d/Slc8b1/Slit1/Slit2/Snai2/Swap70/Tgfb1/Tiam1/Trpv4/Tubb2b/Vegfa/Wnt3a/Zswim6	49
Eso	GO:0000462	maturation of SSU-rRNA from tricistronic rRNA transcript (SSU-rRNA, 5.8S rRNA, LSU-rRNA)	13/3096	31/23210	8.1072e-05	0.00206411	0.00156752	Bysl/Dcaf13/Heatr1/Ngdn/Nol10/Pwp2/Rcl1/Rps8/Rrp36/Rrs1/Tsr1/Utp23/Utp4	13
Eso	GO:0043276	anoikis	13/3096	31/23210	8.1072e-05	0.00206411	0.00156752	Ankrd13c/Cav1/Itga5/Map3k7/Mcl1/Mybbp1a/Ntrk2/Pik3ca/Ptrh2/Sik1/Snai2/Tfdp1/Tle1	13
Eso	GO:0090504	epiboly	13/3096	31/23210	8.1072e-05	0.00206411	0.00156752	Ajuba/Arhgap35/Cd44/Clasp1/Col5a1/Flna/Msx2/Pard3/Pdcd10/Pdpn/Rreb1/Scnn1b/Snai2	13
Eso	GO:0001933	negative regulation of protein phosphorylation	82/3096	408/23210	8.25153e-05	0.00209211	0.00158878	Ace2/Adarb1/Aida/Apoe/Bmp7/Cadm4/Cav1/Cblb/Cd109/Cdc42se1/Chordc1/Cnksr3/Ddit4/Dgkq/Dmtn/Dtnbp1/Dusp1/Dusp2/Dusp22/Dusp6/Dusp7/Eng/Epha1/Fam72a/Gadd45a/Gba/Hspa4/Hspb1/Hsph1/Igf1r/Igfbp3/Impact/Itgb1bp1/Lrrk2/Mlxipl/Nck1/Ncor1/Nf2/Nup62/P2rx7/Pafah1b1/Pard3/Phlpp1/Pid1/Pin1/Plpp3/Ppp2ca/Prkar1a/Prkrip1/Prnp/Ptk6/Ptpn1/Ptpn13/Ptpn22/Pycard/Ranbp9/Rps6ka6/Sema4d/Sfrp1/Sh2b3/Sh3bp5l/Sh3rf2/Sirpa/Sir…	82
Eso	GO:0050680	negative regulation of epithelial cell proliferation	36/3096	142/23210	8.61455e-05	0.00217509	0.0016518	Apoe/Ar/Cav1/Cd109/Cdk6/Eaf2/Eng/Etv4/Fgfr2/Fgfr3/Gas1/Gata3/Gja1/Krit1/Krt4/Lims1/Mcc/Ngfr/Nkx2-9/Nupr1/Pdcd10/Ptn/Robo1/Sav1/Sfn/Sfrp1/Snai2/Sox2/Sparc/Strap/Tgfb1/Tgfbr1/Tgfbr3/Vdr/Wdr77/Xdh	36
Eso	GO:0051893	regulation of focal adhesion assembly	19/3096	57/23210	8.99795e-05	0.00224396	0.0017041	Bcas3/Clasp1/Col16a1/Dlc1/Dmtn/Dusp22/Itgb1bp1/Lims1/Lrp1/Map4k4/Mmp14/Nrp1/Peak1/Rac1/Rcc2/Rhod/S100a10/Vegfa/Wnt4	19
Eso	GO:0090109	regulation of cell-substrate junction assembly	19/3096	57/23210	8.99795e-05	0.00224396	0.0017041	Bcas3/Clasp1/Col16a1/Dlc1/Dmtn/Dusp22/Itgb1bp1/Lims1/Lrp1/Map4k4/Mmp14/Nrp1/Peak1/Rac1/Rcc2/Rhod/S100a10/Vegfa/Wnt4	19
Eso	GO:0150116	regulation of cell-substrate junction organization	19/3096	57/23210	8.99795e-05	0.00224396	0.0017041	Bcas3/Clasp1/Col16a1/Dlc1/Dmtn/Dusp22/Itgb1bp1/Lims1/Lrp1/Map4k4/Mmp14/Nrp1/Peak1/Rac1/Rcc2/Rhod/S100a10/Vegfa/Wnt4	19
Eso	GO:0042326	negative regulation of phosphorylation	89/3096	452/23210	9.0785e-05	0.00224564	0.00170538	Ace2/Adarb1/Aida/Ajuba/Apoe/Atxn7/Bmp7/Cadm4/Cav1/Cblb/Cd109/Cdc42se1/Chordc1/Cnksr3/Ddit4/Dgkq/Dmtn/Dtnbp1/Dusp1/Dusp2/Dusp22/Dusp6/Dusp7/Eng/Epha1/Fam72a/Gadd45a/Gba/Hdac4/Hspa4/Hspb1/Hsph1/Ier3/Igf1r/Igfbp3/Impact/Itgb1bp1/Lrrk2/Mapt/Mlxipl/Nck1/Ncor1/Nf2/Nup62/Nupr1/P2rx7/Pafah1b1/Pard3/Phlpp1/Pid1/Pin1/Plpp3/Ppp2ca/Ppp2r5a/Prkar1a/Prkrip1/Prnp/Ptk6/Ptpn1/Ptpn13/Ptpn22/Pycard/Ranbp9/Rps6ka6/S…	89
Eso	GO:0045786	negative regulation of cell cycle	89/3096	452/23210	9.0785e-05	0.00224564	0.00170538	Ak1/Apbb2/Atf5/Blm/Bmp7/Btg1/Btg3/Bub3/Cast/Cdc14b/Cdk5r1/Cdk6/Cebpa/Clock/Cry1/D7Ertd443e/Ddias/Donson/Dync1li1/E2f7/Egfr/Ern1/Etaa1/Ets1/Fgfr2/Fgfr3/Foxc1/Fzd9/Gadd45a/Gas1/Gata3/Gjc2/Gmnn/Gpnmb/Gpr132/Heca/Hinfp/Hras/Ier3/Ik/Inhba/Jade1/Jmy/Kat2a/Mapk14/Mbd4/Mlxipl/Mtbp/Mybbp1a/Myc/Nae1/Notch2/Nppc/Nubp1/Nupr1/Ovol1/Pea15a/Plk2/Pmp22/Ppp1r10/Prpf19/Ptgs2/Pttg1/Rad17/Rbl1/Rnaseh2b/Rpl26/Rrp8/Sc…	89
Eso	GO:0050807	regulation of synapse organization	58/3096	266/23210	9.23525e-05	0.00227516	0.0017278	Abi2/Adgrb1/Adgrb2/Adgrl1/Apoe/Arc/Arhgef15/Baiap2/Cdc42/Cdk5r1/Clstn1/Dmpk/Dtnbp1/Epha4/Epha7/Ephb3/Flrt1/Flrt2/Fyn/Fzd1/Fzd9/Gap43/Gpc4/Gripap1/Hnrnpk/Homer1/Il1rap/Klk8/Lrfn4/Lrrk2/Mapk14/Nectin1/Nrg2/Ntrk2/Pafah1b1/Pcdh8/Prnp/Ptn/Ptprf/Rheb/Sema3f/Sema4d/Sept11/Slc7a11/Slitrk6/Sparc/Sparcl1/Srcin1/Srgn/Tanc1/Thbs2/Tiam1/Tpbg/Tuba1a/Ube2v2/Ube3a/Wnt3a/Xlr4b	58
Eso	GO:0006405	RNA export from nucleus	23/3096	76/23210	9.46184e-05	0.00231226	0.00175597	Abce1/Eif6/Ltv1/Ncbp1/Nmd3/Nol6/Nup107/Nup153/Nup93/Nup98/Nxt1/Polr2d/Ran/Rbm27/Riok2/Rrs1/Sarnp/Sdad1/Sem1/Srsf3/Xpo1/Xpot/Zfp593	23
Eso	GO:0048041	focal adhesion assembly	23/3096	76/23210	9.46184e-05	0.00231226	0.00175597	Ajuba/Bcas3/Clasp1/Col16a1/Dlc1/Dmtn/Dusp22/Fermt2/Itgav/Itgb1bp1/Lims1/Lrp1/Map4k4/Mmp14/Nrp1/Peak1/Ptk2b/Rac1/Rcc2/Rhod/S100a10/Vegfa/Wnt4	23
Eso	GO:0001841	neural tube formation	34/3096	132/23210	9.54896e-05	0.00232422	0.00176505	Abl2/Arhgap35/Bcl10/Bmp7/Cecr2/Celsr1/Dlc1/Dvl2/Enah/Fzd1/Fzd2/Fzd6/Glmn/Grhl3/Hectd1/Hif1a/Ipmk/Kat2a/Kdm2b/Luzp1/Map3k7/Nup50/Ptk7/Rarg/Scrib/Sfrp1/Ski/Tfap2a/Tgfb1/Tgif1/Traf6/Tulp3/Twist1/Vangl2	34
Eso	GO:0032872	regulation of stress-activated MAPK cascade	52/3096	232/23210	9.95219e-05	0.00241271	0.00183226	Aida/Cbs/Ccl19/Cdc42/Cdc42se1/Dtnbp1/Dusp1/Dusp22/Dvl2/Egfr/Epha4/Ern1/Fzd10/Gab1/Gadd45a/Hipk2/Hras/Hsph1/Igf1r/Il1f6/Il1f8/Il1f9/Map3k7/Map4k2/Map4k4/Mdfi/Mfhas1/Mlkl/Myd88/Ncor1/Nod2/Pafah1b1/Pdcd10/Phlpp1/Prmt1/Ptk2b/Ptpn1/Ptpn22/Pycard/Ripk2/Sfrp1/Sh3rf2/Sirpa/Tiam1/Traf6/Trp73/Trpv4/Vangl2/Vegfa/Wnt7b/Xdh/Zc3h12a	52
Eso	GO:0061387	regulation of extent of cell growth	33/3096	127/23210	0.000100069	0.00241635	0.00183501	Apoe/Bcl11a/Cdh4/Cdk5r1/Crabp2/Epha7/Fxn/Limk1/Lrp1/Map2/Mapt/Ngf/Nrg1/Nrp1/Olfm1/Pafah1b1/Rab11a/Rtn4/Ryk/Sema3f/Sema4b/Sema4d/Sema5a/Sema6c/Sema6d/Slit1/Slit2/Spg20/Srf/Ttl/Vegfa/Wdr36/Wnt3a	33
Eso	GO:0032259	methylation	70/3096	338/23210	0.000103227	0.00247409	0.00187887	Arid4a/Armt1/Auts2/Bend3/Bmi1/Btg1/Carnmt1/Cmtr2/Dimt1/Dnmt3b/Dph5/Dubr/Ehmt1/Ftsj3/Gata3/Gspt1/H19/Hdac2/Ilf3/Jarid2/Lmna/Mbd4/Mettl16/Mettl23/Mettl25/Mettl4/Mettl6/Mis18a/Mphosph8/Mrm3/Mta2/Mtf2/Mtr/Mtrr/Myc/Nop2/Nsd3/Nsun5/Pcmt1/Pik3ca/Ppm1d/Prdm1/Prdm4/Prmt1/Prmt3/Rif1/Rnmt/Rrp8/Rtf1/Setd7/Setdb2/Sirt1/Smyd1/Smyd5/Snrpb/Snrpd3/Suv39h2/Tet2/Thumpd3/Trmt10a/Trmt10c/Trmt11/Trmt112/Trmt5/Trmt6/Tr…	70
Eso	GO:0051640	organelle localization	96/3096	497/23210	0.000103597	0.00247409	0.00187887	5730455P16Rik/Abce1/Actr10/Actr1a/Adora2b/Ahi1/Ap1s2/Arl8b/Atp6ap1/Bicd2/Bloc1s1/Bloc1s3/Bloc1s4/Bod1/Borcs5/Bves/Cdc42/Cdh3/Cenpc1/Cenpq/Chmp1b/Clasp1/Copg2/Dab1/Def8/Dtnbp1/Dync1li2/Eif6/Eya1/Fam83d/Fer/Fgfr2/Gpsm2/Hif1a/Hmox1/Hook3/Ints13/Kat2a/Kif1b/Lrrk2/Ltv1/Map2/Map4k2/Map6/Mapt/Mark1/Mef2a/Mis12/Mreg/Myo5a/Nde1/Nin/Nmd3/Nubp1/Nup62/Nup98/Pabpc1l/Pafah1b1/Pard3/Pcdh17/Pdcd10/Pdzd8/Plxna2/P…	96
Eso	GO:0030850	prostate gland development	18/3096	53/23210	0.000104066	0.00247409	0.00187887	Anxa1/Ar/Bmp7/Cd44/Cyp7b1/Eaf2/Fgfr2/Id4/Igf1r/Mmp2/Rarg/Rln1/Rxra/Serpinb5/Sfrp1/Trp63/Ube3a/Wdr77	18
Eso	GO:0048592	eye morphogenesis	42/3096	176/23210	0.000104469	0.00247409	0.00187887	Abi2/Agtpbp1/Ahi1/Aldh1a3/Bmp7/Cnga3/Col5a1/Dll1/Fgfr3/Fjx1/Foxf2/Gas1/Gli3/Hif1a/Hipk1/Hipk2/Hmgn1/Jag1/Kdm2b/Megf11/Meis1/Nectin1/Nipbl/Notch2/Ntrk2/Pde6c/Ppp2r3a/Prdm1/Ptn/Rarg/Rorb/Scrib/Ski/Sox2/Sp3/Tbx2/Tenm3/Tfap2a/Twist1/Vax2/Vegfa/Zhx2	42
Eso	GO:0007098	centrosome cycle	32/3096	122/23210	0.000104493	0.00247409	0.00187887	4933427D14Rik/Atf5/Bnip2/Cenpj/Cep295/Cep68/Chmp1b/Chordc1/Cntln/D7Ertd443e/Dync1li1/Gadd45a/Haus3/Haus6/Kat2a/Mark4/Nde1/Nin/Nubp1/Nup62/Odf2/Pard6g/Pdcd6ip/Plk2/Plk4/Ppp1r12a/Ranbp1/Ssx2ip/Trim37/Uvrag/Uxt/Xpo1	32
Eso	GO:0060325	face morphogenesis	15/3096	40/23210	0.000108529	0.00255325	0.00193898	Cdk2ap1/Crispld1/Csrnp1/Dlx5/Mmp2/Msx1/Nipbl/Pax9/Plekha1/Ski/Tbx1/Tfap2a/Tgfb1/Tiparp/Twist2	15
Eso	GO:0014020	primary neural tube formation	31/3096	117/23210	0.000108676	0.00255325	0.00193898	Abl2/Arhgap35/Bcl10/Bmp7/Cecr2/Celsr1/Dlc1/Dvl2/Enah/Fzd1/Fzd2/Fzd6/Glmn/Grhl3/Hectd1/Hif1a/Kat2a/Kdm2b/Luzp1/Ptk7/Rarg/Scrib/Sfrp1/Ski/Tfap2a/Tgfb1/Tgif1/Traf6/Tulp3/Twist1/Vangl2	31
Eso	GO:0140014	mitotic nuclear division	56/3096	256/23210	0.000110331	0.00258218	0.00196095	Abraxas2/Bmp7/Bod1/Bub3/Cdc14b/Cdc42/Cenpc1/Chmp1b/Clasp1/Ctdp1/Dis3l2/Dync1li1/Ereg/Fgfr2/Fgfr3/Flna/Hecw2/Hira/Hspa1a/Igf1r/Ik/Incenp/Kif18b/Knstrn/Mis12/Mtbp/Mzt1/Naa50/Ncaph2/Nde1/Nipbl/Nup62/Pdxp/Phf23/Phip/Pttg1/Rab11a/Ran/Ranbp1/Rcc1/Riok2/Rrs1/Seh1l/Slf1/Smc4/Smc5/Spast/Stag1/Tgfa/Tgfb1/Tubg1/Tubg2/Ube2s/Usp44/Zfp207/Zwint	56
Eso	GO:0031214	biomineral tissue development	39/3096	160/23210	0.000112129	0.00258362	0.00196204	Acvr1/Adrb2/Alox15/Ank/Atf4/Bglap/Bglap2/Bglap3/Bmp2k/Bmp6/Bmp7/Cd276/Cebpb/Ecm1/Fam20a/Fam83h/Fbxl15/Fgfr2/Fgfr3/Fzd9/Gja1/Hif1a/Itgb1bp1/Msx2/Nectin1/Nos3/Osr2/P2rx7/Ptgs2/Ptk2b/Ptn/Slc20a1/Srgn/Tbx1/Tfap2a/Tgfb1/Twist1/Wnt4/Wnt6	39
Eso	GO:0110148	biomineralization	39/3096	160/23210	0.000112129	0.00258362	0.00196204	Acvr1/Adrb2/Alox15/Ank/Atf4/Bglap/Bglap2/Bglap3/Bmp2k/Bmp6/Bmp7/Cd276/Cebpb/Ecm1/Fam20a/Fam83h/Fbxl15/Fgfr2/Fgfr3/Fzd9/Gja1/Hif1a/Itgb1bp1/Msx2/Nectin1/Nos3/Osr2/P2rx7/Ptgs2/Ptk2b/Ptn/Slc20a1/Srgn/Tbx1/Tfap2a/Tgfb1/Twist1/Wnt4/Wnt6	39
Eso	GO:0007059	chromosome segregation	66/3096	315/23210	0.000112301	0.00258362	0.00196204	Abraxas2/Arl8b/Bod1/Brip1/Bub3/Ccne1/Cenpc1/Cenpq/Cenpt/Cenpw/Chmp1b/Csnk2a1/Dis3l2/Dync1li1/Esco1/Fam83d/Hecw2/Hira/Ik/Incenp/Kif18b/Knstrn/Mcmdc2/Meiob/Mis12/Mis18a/Naa50/Ncaph2/Nde1/Nipbl/Nup37/Nup43/Nup62/Phf23/Pttg1/Pum2/Rab11a/Rad18/Rad51c/Ran/Rcc1/Rcc2/Riok2/Rrs1/Seh1l/Setdb2/Sgo2a/Slf1/Smc4/Smc5/Smc6/Stag1/Stag3/Syce2/Tex15/Tlk2/Top1/Top2b/Ttl/Tubg1/Tubg2/Usp44/Uvrag/Wapl/Zfp207/Zwint	66
Eso	GO:0046822	regulation of nucleocytoplasmic transport	30/3096	112/23210	0.000112516	0.00258362	0.00196204	Bag3/Camk4/Emd/Flna/Gli3/Ier3/Ipo5/Jup/Mapk14/Nup153/Nup54/Nup62/Ppp1r12a/Ppp2ca/Ptgs2/Ptpn22/Ran/Rapgef3/Rbm22/Rbm27/Rbm4/Riok2/Sfn/Smo/Tardbp/Tgfb1/Uaca/Xpo1/Xpo4/Zc3h12a	30
Eso	GO:1905269	positive regulation of chromatin organization	30/3096	112/23210	0.000112516	0.00258362	0.00196204	Arid5a/Auts2/Bcl6/Dnmt3b/Foxp3/Gata3/Jarid2/Jdp2/Kat2a/Lmna/Lrrk2/Morc2a/Mphosph8/Mtf2/Ncor1/Nipbl/Nsd3/Prkd2/Rif1/Rps6ka4/Rps6ka5/Rtf1/Sirt1/Snai2/Tada2b/Tgfb1/Trp53/Ube2n/Vegfa/Wdr61	30
Eso	GO:0007163	establishment or maintenance of cell polarity	49/3096	216/23210	0.000113902	0.00260562	0.00197875	Actr1a/Amotl1/Arhgap35/Bcas3/Ccl19/Cdc42/Clasp1/Cyp26b1/Dock8/Eya1/Fam89b/Frmd4a/Fscn1/Gata3/Gja1/Gpsm2/Igf1r/Kank1/Krit1/Lims1/Lin7b/Lin7c/Lmna/Map2/Mapkap1/Msn/Myo18a/Myo9a/Nde1/Ooep/Pafah1b1/Pard3/Pard6g/Pdcd6ip/Pdzd11/Ptk2b/Ptk7/Rab10/Rhod/Rhoq/Rhov/Scrib/Slc9a3r1/Spry2/Ust/Vangl2/Wdr1/Wee1/Wnt7b	49
Eso	GO:0048285	organelle fission	89/3096	455/23210	0.000115609	0.00262286	0.00199184	Abraxas2/Bmp7/Bod1/Brdt/Brip1/Bub3/Catsperz/Ccne1/Cdc14b/Cdc25b/Cdc42/Cenpc1/Chmp1b/Cks2/Clasp1/Ctdp1/Cyp26b1/Dis3l2/Dync1li1/Ereg/Fgfr2/Fgfr3/Fis1/Flna/Gm960/Hecw2/Hira/Hspa1a/Igf1r/Ik/Incenp/Kif18b/Knstrn/Mapt/March5/Marf1/Mcmdc2/Meiob/Mis12/Mnd1/Msh3/Msx1/Msx2/Mtbp/Mtfr1/Mtfr2/Mzt1/Naa50/Ncaph2/Nde1/Nipbl/Nup62/Pdxp/Phf23/Phip/Psmc3ip/Pttg1/Rab11a/Rad51c/Ran/Ranbp1/Rcc1/Riok2/Rrs1/Seh1l/Sgo2a/…	89
Eso	GO:0033363	secretory granule organization	14/3096	36/23210	0.000115997	0.00262286	0.00199184	Abca1/Agfg1/Bloc1s3/Ccdc136/Creb1/Dtnbp1/Pafah1b1/Rab38/Serpine2/Spaca1/Spink2/Srgn/Tmf1/Zfp385a	14
Eso	GO:0000463	maturation of LSU-rRNA from tricistronic rRNA transcript (SSU-rRNA, 5.8S rRNA, LSU-rRNA)	9/3096	17/23210	0.000116598	0.00262286	0.00199184	Ddx18/Ftsj3/Gtpbp4/Nol9/Rpf2/Urb1/Wdr12/Znhit3/Znhit6	9
Eso	GO:0050684	regulation of mRNA processing	36/3096	144/23210	0.00011708	0.00262286	0.00199184	Adarb1/Ccnt1/Celf1/Celf4/Cpeb3/Eif4a3/Fam172a/Hnrnpk/Jmjd6/Leo1/Magoh/Mbnl3/Ncbp1/Ncbp2/Nudt21/Nup98/Prpf19/Ptbp3/Rbfox1/Rbfox2/Rbm19/Rbm4/Rbm7/Rbmxl1/Rnf219/Safb2/Sf3b4/Son/Srek1/Srpk2/Srrm4/Srsf10/Srsf2/Srsf3/Srsf9/Wtap	36
Eso	GO:0090501	RNA phosphodiester bond hydrolysis	19/3096	58/23210	0.000117221	0.00262286	0.00199184	Ago2/Cstf2/Eri1/Ern1/Exosc8/Exosc9/Ncbp1/Ncbp2/Nhp2/Nob1/Nol9/Nudt21/Rcl1/Rnase1/Rnaseh1/Rrp36/Rrs1/Utp23/Zc3h12a	19
Eso	GO:0001819	positive regulation of cytokine production	88/3096	449/23210	0.000117242	0.00262286	0.00199184	Abl2/Adora2b/Afap1l2/Akirin2/Anxa1/Appl1/Arid5a/Arnt/Atf4/Bcl10/C1qtnf4/Cadm1/Casp1/Ccdc88b/Ccl19/Ccl2/Cd1d1/Cd274/Cd276/Cd34/Cebpb/Cebpg/Creb1/Ddx21/Ereg/Fam49b/Foxp3/Gata3/Glmn/Gprc5b/Hdac2/Hif1a/Hras/Hspb1/Icosl/Ifi204/Il17b/Il17rc/Il1f6/Il1f8/Il1f9/Il1rap/Il20rb/Il23a/Il6ra/Lpl/Lrp1/Lrrk2/Lsm14a/Malt1/Mapk14/Mndal/Myd88/Ncl/Nlrx1/Nod2/Nras/P2rx7/Panx1/Pde4b/Plcg2/Polr3d/Polr3f/Polr3g/Prkd2/Pt…	88
Eso	GO:0030323	respiratory tube development	50/3096	222/23210	0.000117969	0.00262618	0.00199437	Abca12/Ada/Atxn1l/Cdc42/Cebpa/Celsr1/Creb1/Epas1/Esrp1/Eya1/Fgfr1/Fgfr2/Fgfr3/Gli1/Gli3/Gpsm2/Hopx/Hoxa5/Hs6st1/Hsd11b1/Hspb11/Itga3/Jmjd6/Man1a2/Mmp14/Ncor2/Nkx2-9/Nos3/Pcsk5/Pdpn/Phf14/Pthlh/Ptk7/Rpl13a/Sav1/Sim2/Slc7a11/Smad2/Sox2/Sp3/Sparc/Spry2/Srf/Timeless/Tmtc3/Tshz3/Tulp3/Vangl2/Vegfa/Wnt7b	50
Eso	GO:0007015	actin filament organization	80/3096	400/23210	0.000118311	0.00262618	0.00199437	Abi2/Abl2/Aif1l/Alox15/Arhgap25/Arhgap35/Arhgef10l/Arhgef15/Bag4/Baiap2/Capg/Capn1/Capza1/Cdc42/Cdc42ep3/Cdc42ep4/Clasp1/Dlc1/Dmtn/Efs/Emp2/Enah/Epha1/Fam171a1/Fer/Flna/Fscn1/Gas7/Gba2/Gdpd2/Gm14137/Hax1/Hip1/Icam1/Itgb1bp1/Jmy/Kank1/Limk1/Marcks/Mkks/Myo1b/Nck1/Nf2/Nrp1/Pdxp/Plekhh2/Pls3/Pof1b/Ppfia1/Ppp1r9b/Pstpip2/Ptk2b/Pycard/Rac1/Rapgef3/Rdx/Rhod/Rhoq/Rhov/S100a10/Scin/Sema5a/Sh3kbp1/Shank1/…	80
Eso	GO:0050772	positive regulation of axonogenesis	28/3096	102/23210	0.000118685	0.00262618	0.00199437	Apoe/Bcl11a/Cdh4/Crabp2/Fxn/Limk1/Lrp1/Map6/Mapt/Ngf/Nin/Nrg1/Nrp1/Ntrk2/Pafah1b1/Plxna2/Plxnb1/Rab11a/Robo1/Robo2/Rtn4/Sema4d/Sema5a/Srf/Tiam1/Tubb2b/Vegfa/Wnt3a	28
Eso	GO:0060541	respiratory system development	55/3096	251/23210	0.000120564	0.00265808	0.00201859	Abca12/Ada/Aldh1a3/Atxn1l/Cdc42/Cebpa/Celsr1/Creb1/Dlx5/Edaradd/Epas1/Esrp1/Eya1/Fgfr1/Fgfr2/Fgfr3/Gli1/Gli3/Gpsm2/Hopx/Hoxa5/Hs6st1/Hsd11b1/Hspb11/Itga3/Jmjd6/Man1a2/Mmp14/Ncor2/Nkx2-9/Nos3/Pdpn/Phf14/Pthlh/Ptk7/Rarg/Rpl13a/Sav1/Sim2/Ski/Slc7a11/Smad2/Sox2/Sp3/Sparc/Speg/Spry2/Srf/Timeless/Tmtc3/Tshz3/Tulp3/Vangl2/Vegfa/Wnt7b	55
Eso	GO:0042475	odontogenesis of dentin-containing tooth	25/3096	87/23210	0.000121933	0.00267856	0.00203414	Bcl11b/Bmp7/Csf1/Dll1/Edaradd/Fam20a/Foxc1/Gli3/Hdac2/Itgb4/Jag2/Msx1/Msx2/Nectin1/Nf2/Ngfr/Perp/Smo/Sostdc1/Tbx1/Traf6/Trp63/Wnt10a/Wnt6/Wnt7b	25
Eso	GO:0071621	granulocyte chemotaxis	32/3096	123/23210	0.000123406	0.00269533	0.00204688	Akirin1/Anxa1/Camk1d/Ccl19/Ccl2/Ccl6/Ccl7/Cklf/Csf1/Cxcl1/Cxcr2/Ednra/Il17b/Il17rc/Il1f6/Il1f8/Il1f9/Il23a/Lgals3/Mapk14/Mpp1/Nod2/Pde4b/Ppbp/Rac1/S100a14/S100a8/S100a9/Slit2/Trpv4/Vav3/Vegfa	32
Eso	GO:0040013	negative regulation of locomotion	66/3096	316/23210	0.000123763	0.00269533	0.00204688	Ada/Adarb1/Adgrb1/Adtrp/Angpt2/Apoe/Arrdc3/Clasp1/Dach1/Dlc1/Dnaja4/Dpep1/Dusp1/Dusp22/Eng/Epha1/Foxo3/Gata3/Gtpbp4/Hoxa7/Igfbp3/Itgb1bp1/Jag1/Jup/Kank1/Krit1/Krt16/Lrp1/Mcc/Nav3/Nbl1/Nrg1/Nrp1/Olfm1/Osbpl8/Pdcd10/Pin1/Ptn/Ptprg/Ptpru/Rap2b/Robo1/Robo2/Ryk/Sema3f/Sema4b/Sema4d/Sema5a/Sema6c/Sema6d/Sept7/Sfrp1/Slc9a3r1/Slit1/Slit2/Spred1/Srf/Srgap3/Stk26/Strap/Svbp/Tacstd2/Tgfb1/Tgfbr3/Wnt3a/Wnt4	66
Eso	GO:0043484	regulation of RNA splicing	35/3096	139/23210	0.00012408	0.00269533	0.00204688	Ahnak/Brdt/Cdk12/Celf1/Celf4/Eif4a3/Ern1/Esrp1/Fam172a/Hnrnpk/Jmjd6/Magoh/Mbnl3/Ncbp1/Nup98/Prpf19/Ptbp3/Rbfox1/Rbfox2/Rbm19/Rbm22/Rbm4/Rbm7/Rbmxl1/Rnf219/Sf3b4/Son/Srek1/Srrm4/Srsf10/Srsf2/Srsf3/Srsf9/Wtap/Zfp326	35
Eso	GO:0050900	leukocyte migration	70/3096	340/23210	0.000124502	0.00269533	0.00204688	2610528A11Rik/Ada/Adtrp/Akirin1/Anxa1/Artn/Camk1d/Capn1/Ccl19/Ccl2/Ccl27a/Ccl6/Ccl7/Cd34/Cdc42/Ch25h/Cklf/Csf1/Cxcl1/Cxcl14/Cxcr2/Cyp7b1/Dock8/Dusp1/Ecm1/Ednra/Fer/Gata3/Hoxa7/Icam1/Il17b/Il17rc/Il1f6/Il1f8/Il1f9/Il23a/Itgb7/Lgals3/Mapk14/Mmp14/Mpp1/Msn/Mst1/Myd88/Nbl1/Nod2/Pde4b/Pla2g7/Ppbp/Ptk2b/Ptn/Ptpn22/Pycard/Rac1/Rpl13a/Rtn4/S100a14/S100a8/S100a9/Sirpa/Slc8b1/Slit2/Swap70/Tgfb1/Tnfrsf18/Tr…	70
Eso	GO:0033002	muscle cell proliferation	52/3096	234/23210	0.000125354	0.00269533	0.00204688	Ace2/Adamts1/Akirin1/Akr1b3/Cav1/Cflar/Cnn1/Ctnnbip1/Ednra/Egfr/Ereg/Ern1/Fgfr1/Fgfr2/Foxc1/Gja1/Gli1/Gnai3/Hdac2/Hdac4/Hif1a/Hmox1/Igf1r/Igfbp3/Il6ra/Jarid2/Ldlrap1/Mapk14/Meis1/Mmp2/Myc/Myd88/Nos3/Notch3/Nppb/Pik3ca/Prkar1a/Ptgs2/Rab5a/Rxra/Sav1/Sirt1/Skp2/Tbx2/Tenm4/Tgfbr1/Tgfbr3/Traf6/Trp53/Trp73/Vegfa/Zfp143	52
Eso	GO:0070302	regulation of stress-activated protein kinase signaling cascade	52/3096	234/23210	0.000125354	0.00269533	0.00204688	Aida/Cbs/Ccl19/Cdc42/Cdc42se1/Dtnbp1/Dusp1/Dusp22/Dvl2/Egfr/Epha4/Ern1/Fzd10/Gab1/Gadd45a/Hipk2/Hras/Hsph1/Igf1r/Il1f6/Il1f8/Il1f9/Map3k7/Map4k2/Map4k4/Mdfi/Mfhas1/Mlkl/Myd88/Ncor1/Nod2/Pafah1b1/Pdcd10/Phlpp1/Prmt1/Ptk2b/Ptpn1/Ptpn22/Pycard/Ripk2/Sfrp1/Sh3rf2/Sirpa/Tiam1/Traf6/Trp73/Trpv4/Vangl2/Vegfa/Wnt7b/Xdh/Zc3h12a	52
Eso	GO:0048638	regulation of developmental growth	80/3096	401/23210	0.000128817	0.00276005	0.00209603	Adrb2/Adrb3/Apoe/Ar/Bcl11a/Cacna1c/Cdh4/Cdk5r1/Celf1/Cpne5/Crabp2/Creb1/Csf1/Ctdp1/Dll1/Dusp6/Epha7/Fgfr1/Fgfr2/Fgfr3/Foxc1/Fxn/G6pdx/Gja1/Gli1/H19/Hdac2/Hnrnpk/Hopx/Itsn2/Jarid2/Limk1/Lrp1/Map2/Mapk14/Mapt/Mbd5/Meis1/Mkks/Ncor1/Ngf/Nipbl/Nppc/Nrg1/Nrp1/Olfm1/Pafah1b1/Pik3ca/Pin1/Ppp2r3a/Rab11a/Rtn4/Ryk/Sav1/Sema3f/Sema4b/Sema4d/Sema5a/Sema6c/Sema6d/Serp1/Sfrp1/Siah1a/Sirt1/Slit1/Slit2/Smo/Sox15/…	80
Eso	GO:0001837	epithelial to mesenchymal transition	34/3096	134/23210	0.000131172	0.00280064	0.00212685	Acvr1/Bmp7/Clasp1/Eng/Fam83d/Fgfr2/Flna/Foxc1/Gcnt2/Gja1/Hdac2/Hif1a/Jag1/Loxl2/Mcrip1/Msx1/Msx2/Pdpn/Ppp2ca/Rtn4/Sdhaf2/Sfrp1/Smad2/Snai2/Strap/Tgfb1/Tgfb1i1/Tgfbr1/Tgfbr3/Tiam1/Trim62/Twist1/Vangl2/Vegfa	34
Eso	GO:0098773	skin epidermis development	30/3096	113/23210	0.000133882	0.00284851	0.00216321	Apcdd1/Barx2/Cd109/Cdh3/Celsr1/Dll1/Edaradd/Egfr/Fgfr2/Foxe1/Foxn1/Fzd6/Hdac2/Inhba/Krt17/Mreg/Msx2/Myo5a/Ngfr/Ptgs2/Sav1/Smo/Sostdc1/Tfap2c/Tmem79/Trp63/Trps1/Vangl2/Wnt10a/Zdhhc21	30
Eso	GO:0016197	endosomal transport	47/3096	206/23210	0.000134464	0.00285093	0.00216504	Abca1/Acap2/Ankfy1/Ap1s2/Bloc1s1/Bves/Ccdc93/Cdc42/Chmp1b/Dennd1a/Dennd5a/Ehd1/Ehd2/Eps15/Evi5/Gosr2/Grip1/Gripap1/Lrrk2/Micall1/Nsg1/Rab10/Rab11a/Rab6b/Rab7b/Rbsn/Ric1/Scrib/Snf8/Snx5/Snx9/Stx6/Tbc1d10a/Tbc1d14/Tmcc1/Tmem50b/Trappc10/Ube2o/Vamp4/Vps26b/Vps37a/Vps37c/Vps37d/Vps53/Vti1b/Washc4/Zfyve9	47
Eso	GO:0019221	cytokine-mediated signaling pathway	70/3096	341/23210	0.000136577	0.00287616	0.00218421	Appl1/Arg1/Axl/C1qtnf4/Casp1/Cav1/Ccdc3/Ccl19/Ccl2/Ccl6/Ccl7/Cebpa/Cnot9/Cpne1/Csf1/Cxcl1/Cxcr2/Duox1/Ecm1/Ereg/Fer/Foxc1/Foxo3/Gab1/Hipk1/Ifitm3/Ifitm7/Il15ra/Il1f6/Il1f8/Il1f9/Il1r2/Il1rap/Il20rb/Il6ra/Irf5/Lims1/Lsm14a/Mkks/Mt3/Myd88/Nfkbia/Otulin/Pafah1b1/Ppbp/Ptk2b/Ptprf/Pycard/Ripk2/Robo1/Rps6ka4/Rps6ka5/Samhd1/Sh2b2/Sh2b3/Sirt1/Slit2/Socs1/Socs5/Stat6/Tbk1/Tnfrsf1a/Traf6/Trim32/Trim44/Trp5…	70
Eso	GO:0022618	ribonucleoprotein complex assembly	42/3096	178/23210	0.0001366	0.00287616	0.00218421	Ago2/Brix1/Celf1/Celf4/Clns1a/Denr/Eif2s3x/Eif6/Gemin6/Gm5093/Mcts2/Mdn1/Mrpl20/Naf1/Ncbp1/Nop2/Nudt21/Polr2d/Prpf19/Prpf3/Psip1/Pwp2/Rbmxl1/Rpf2/Rpl13a/Rps25/Rpsa/Rrs1/Rsl24d1/Shq1/Snrpb/Snrpd1/Snrpd3/Snrpe/Srpk2/Srsf10/Strap/Taf9/Usp39/Znhit3/Znhit6/Zrsr2	42
Eso	GO:0045995	regulation of embryonic development	33/3096	129/23210	0.000138286	0.00290162	0.00220354	Ar/Bmp7/Celsr1/Clasp1/Col5a1/Dll1/Dvl2/Ehmt1/Fgfr1/Fzd1/Fzd2/Gata3/Gdnf/Grhl3/Lama3/Nipbl/Nrarp/Osr2/Pafah1b1/Ppp2r3a/Ptk7/Rbm19/Rps6ka6/Sfrp1/Tbx2/Tdg/Tenm4/Tgif1/Tgif2/Tulp3/Vangl2/Wnt3a/Wnt4	33
Eso	GO:0002829	negative regulation of type 2 immune response	8/3096	14/23210	0.00014078	0.00293373	0.00222792	Anxa1/Arg1/Arg2/Bcl6/Ndfip1/Socs5/Stat6/Zfp35	8
Eso	GO:0090179	planar cell polarity pathway involved in neural tube closure	8/3096	14/23210	0.00014078	0.00293373	0.00222792	Celsr1/Dvl2/Fzd1/Fzd2/Grhl3/Ptk7/Sfrp1/Vangl2	8
Eso	GO:1901652	response to peptide	77/3096	384/23210	0.000144084	0.00299233	0.00227243	Adrb2/Adrm1/Anxa1/Appl1/Bglap/Bglap2/Bglap3/Cacybp/Capn1/Cav1/Cpeb2/Creb1/Cry1/Eif2b3/Eif6/Epha4/Fer/Fis1/Foxo3/Foxo6/Fyn/Gkap1/Hnrnpk/Icam1/Igf1r/Irf5/Irs4/Jag1/Kank1/Lpin3/Lpl/Lrp1/Mapk14/Mbd5/Mmp2/Myo5a/Nck1/Nfkb1/Nfkbia/Ngfr/Nod2/Osbpl8/Phip/Pid1/Pik3r3/Plcd1/Prkcb/Prnp/Ptpn1/Ptpn22/Ptpre/Ptprf/Rab10/Rab31/Rab8b/Ramp3/Rbm4/Rhoq/Ripk2/Scap/Sesn2/Sgk1/Sh2b2/Sirt1/Slc2a4/Socs1/Soga1/Srsf3/Stat6/…	77
Eso	GO:0009895	negative regulation of catabolic process	62/3096	294/23210	0.000147366	0.00304883	0.00231533	Adgrb1/Apobec1/Azin2/Cptp/Crtc3/Csnk2a1/Dapl1/Ddit4/Dkc1/Egfr/Epha4/Fez2/Flna/Foxk2/Fyn/Gdnf/Grin2c/Hcar2/Hdac4/Hipk2/Hmox1/Hnrnpc/Hnrnpd/Ier3/Lamp3/Lrrk2/Lzts1/March7/Mcl1/Mt3/Mycbp2/Myd88/Naf1/Npc1/Nrg1/Nupr1/Pdcl3/Phf23/Pin1/Pkp1/Ptpn22/Qk/Ric1/Rraga/Rybp/Senp1/Serpine2/Sf3b3/Slirp/Smcr8/Styx/Syncrip/Taf9/Tardbp/Tbc1d14/Tlk2/Trim40/Trp53/Uchl5/Usp25/Vegfa/Ybx2	62
Eso	GO:0030178	negative regulation of Wnt signaling pathway	37/3096	151/23210	0.000147807	0.00304883	0.00231533	Amer1/Apcdd1/Apoe/Cav1/Csnk1a1/Ctnnbip1/Dkk3/Emd/Foxo3/Fzd1/Fzd6/Gli1/Gli3/Hdac2/Hic1/Jade1/Kremen1/Lrp1/Mapk14/Mcc/Mdfi/Nphp4/Nxn/Ppp2r3a/Ptpru/Sdhaf2/Sfrp1/Siah2/Slc9a3r1/Snai2/Sostdc1/Sox2/Tle1/Tle4/Tmem64/Tmem88/Wnt5b	37
Eso	GO:0043619	regulation of transcription from RNA polymerase II promoter in response to oxidative stress	7/3096	11/23210	0.000150455	0.00309296	0.00234885	Arnt/Atf4/Chd6/Epas1/Hif1a/Hmox1/Sesn2	7
Eso	GO:0000469	cleavage involved in rRNA processing	10/3096	21/23210	0.000151829	0.00309784	0.00235255	Eri1/Exosc8/Exosc9/Nhp2/Nob1/Nol9/Rcl1/Rrp36/Rrs1/Utp23	10
Eso	GO:2000209	regulation of anoikis	10/3096	21/23210	0.000151829	0.00309784	0.00235255	Ankrd13c/Cav1/Itga5/Mcl1/Mybbp1a/Ntrk2/Pik3ca/Ptrh2/Snai2/Tle1	10
Eso	GO:0090090	negative regulation of canonical Wnt signaling pathway	31/3096	119/23210	0.000152219	0.00309784	0.00235255	Amer1/Apoe/Cav1/Csnk1a1/Dkk3/Emd/Foxo3/Fzd1/Fzd6/Gli1/Gli3/Hdac2/Jade1/Kremen1/Mapk14/Mcc/Nphp4/Ppp2r3a/Ptpru/Sdhaf2/Sfrp1/Siah2/Slc9a3r1/Snai2/Sostdc1/Sox2/Tle1/Tle4/Tmem64/Tmem88/Wnt5b	31
Eso	GO:0045598	regulation of fat cell differentiation	34/3096	135/23210	0.000153165	0.0031067	0.00235928	Bbs12/Ccdc3/Cebpa/Cebpb/Creb1/Dlk2/Gata3/Id4/Jag1/Jdp2/Lpl/Mapk14/Msx2/Ncor2/Ptgs2/Rora/Sav1/Sfrp1/Sirt1/Snai2/Tgfb1/Tgfb1i1/Tmem64/Trib2/Trib3/Trio/Trpv4/Uchl3/Vegfa/Wnt3a/Wnt5b/Zbtb7c/Zc3h12a/Zfp385a	34
Eso	GO:0032535	regulation of cellular component size	79/3096	397/23210	0.000154034	0.00311395	0.00236479	Abi2/Alox15/Apoe/Arhgap35/Bag4/Baiap2/Bcl11a/Capg/Capn1/Capza1/Cdc42ep3/Cdc42ep4/Cdh4/Cdk5r1/Cln8/Clns1a/Crabp2/Creb1/Dmtn/Epha7/Fer/Fxn/Gba2/Gm14137/Hax1/Icam1/Jmy/Kank1/Limk1/Lrp1/Map2/Mapt/Mkks/Nck1/Ngf/Nrg1/Nrp1/Olfm1/P2rx7/Pafah1b1/Pdxp/Plekhh2/Prkg2/Ptk2b/Pycard/Rab11a/Rab22a/Rab5a/Rac1/Rapgef3/Rdx/Rtn4/Ryk/Scin/Sct/Sema3f/Sema4b/Sema4d/Sema5a/Sema6c/Sema6d/Slc12a4/Slc9a3r1/Slit1/Slit2/Snf8…	79
Eso	GO:0097530	granulocyte migration	36/3096	146/23210	0.00015769	0.0031773	0.0024129	Akirin1/Anxa1/Camk1d/Ccl19/Ccl2/Ccl6/Ccl7/Cklf/Csf1/Cxcl1/Cxcr2/Ednra/Il17b/Il17rc/Il1f6/Il1f8/Il1f9/Il23a/Lgals3/Mapk14/Mpp1/Myd88/Nod2/Pde4b/Ppbp/Rac1/Rtn4/S100a14/S100a8/S100a9/Sirpa/Slit2/Trpv4/Vav3/Vegfa/Wdr1	36
Eso	GO:0043583	ear development	53/3096	242/23210	0.000160719	0.00322765	0.00245113	Ahi1/Aldh1a3/Cebpa/Cecr2/Celsr1/Cxcl14/Dll1/Dlx5/Dvl2/Ece1/Epha4/Esrp1/Eya1/Fgfr1/Fgfr2/Fgfr3/Fzd2/Fzd6/Gas1/Gata3/Gbx2/Gjb6/Gli3/Grhl3/Hoxa1/Hoxa2/Hpca/Ifi204/Igfbp7/Jag1/Jag2/Maf/Mafb/Msx1/Myc/Mycl/Nipbl/Osr2/Pafah1b1/Ptk7/Rac1/Scrib/Slc9a3r1/Slitrk6/Sox2/Spry2/Tbx1/Tfap2a/Tshz1/Ttc39c/Vangl2/Whrn/Wnt3a	53
Eso	GO:0043087	regulation of GTPase activity	62/3096	295/23210	0.000162705	0.00325678	0.00247326	Adprh/Ajuba/Arhgap35/Asap1/Bcas3/Bcl6/Bves/Cblb/Ccl19/Ccl2/Ccl6/Ccl7/Dennd1a/Dock8/Dock9/Dvl2/Elmod1/Epha1/Epha4/Epha5/Ephb3/Evi5/Fzd10/Grhl3/Hras/Icam1/Itgb1bp1/Lims1/Lrrk2/Map4k4/Mex3b/Mkks/Myo9a/Net1/Ntrk2/Pafah1b1/Pin1/Plekhg4/Plxna2/Plxnb1/Prom2/Ptk2b/Pycard/Rapgef3/Rasa3/Rasa4/Rcc2/Rdx/Rgs10/Ric1/S100a10/Scrib/Sema4d/Snx9/Spry2/Tbc1d10a/Tbc1d14/Tbc1d2/Tbc1d8/Tiam1/Vav3/Wnt4	62
Eso	GO:0071826	ribonucleoprotein complex subunit organization	43/3096	185/23210	0.000163997	0.00327188	0.00248472	Ago2/Brix1/Celf1/Celf4/Clns1a/Denr/Eif2s3x/Eif6/Gemin6/Gm5093/Klc1/Mcts2/Mdn1/Mrpl20/Naf1/Ncbp1/Nop2/Nudt21/Polr2d/Prpf19/Prpf3/Psip1/Pwp2/Rbmxl1/Rpf2/Rpl13a/Rps25/Rpsa/Rrs1/Rsl24d1/Shq1/Snrpb/Snrpd1/Snrpd3/Snrpe/Srpk2/Srsf10/Strap/Taf9/Usp39/Znhit3/Znhit6/Zrsr2	43
Eso	GO:1903708	positive regulation of hemopoiesis	47/3096	208/23210	0.000171153	0.00340348	0.00258466	Ada/Anxa1/Atp6ap1/Atxn1l/Axl/Bcl6/Bmi1/Cbfb/Ccl19/Cd1d1/Creb1/Csf1/Ctnnbip1/Cxcl1/Ets1/Foxc1/Foxo3/Foxp3/Gata3/Gli3/Gpr68/Hax1/Hif1a/Hoxa5/Il15ra/Il1f8/Il23a/Il34/Inhba/Jag1/Malt1/Mapk14/Mmp14/Nkap/Notch2/Nudt21/Prdm1/Prmt1/Rab7b/Ripk2/Scin/Smap1/Socs1/Socs5/Tgfb1/Tmem64/Traf6	47
Eso	GO:0010771	negative regulation of cell morphogenesis involved in differentiation	27/3096	99/23210	0.000175209	0.00347279	0.00263729	Bcl11a/Cdk5r1/Dab1/Dmtn/Dtnbp1/Efnb3/Epha7/Itgb1bp1/Kank1/Map2/Nrp1/Ppp3ca/Rcc2/Rtn4/Ryk/Sema3f/Sema4b/Sema4d/Sema5a/Sema6c/Sema6d/Slit1/Slit2/Spg20/Tacstd2/Ube3a/Wnt3a	27
Eso	GO:0045292	mRNA cis splicing, via spliceosome	12/3096	29/23210	0.000177489	0.00349951	0.00265759	Ncbp1/Ncbp2/Prpf40a/Psip1/Rbm19/Rbm22/Rbm4/Srsf10/Srsf2/Srsf3/Srsf9/Wbp4	12
Eso	GO:0031331	positive regulation of cellular catabolic process	72/3096	356/23210	0.000177707	0.00349951	0.00265759	Abhd5/Adrb2/Ago2/Amer1/Apoe/Arih1/Bag2/Bag3/Bbs7/Cav1/Cpeb3/Csnk1a1/Ctsc/Dda1/Fgf21/Foxo3/Gba/Gnai3/Hif1a/Hmox1/Hnrnpd/Hnrnpr/Hspa1a/Hspb8/Igfbp3/Lrp1/Lrrk2/Map3k7/Mettl16/Mex3d/Mlxipl/Msn/Myc/Nanos1/Nod2/Nupr1/P2rx7/Pafah1b2/Pias1/Pip4k2a/Pip4k2b/Plk2/Polr2g/Ptk2b/Ptpn1/Qk/Rab12/Rdx/Ripk2/Rnf144b/Rnf152/Rnf19b/Rufy4/Sesn1/Sesn2/Sh3d19/Sh3rf2/Sirt1/Smcr8/Snx9/Socs5/Sumo2/Tbk1/Tmtc3/Tnrc6c/Trib2/T…	72
Eso	GO:0032956	regulation of actin cytoskeleton organization	70/3096	344/23210	0.000179499	0.00352339	0.00267572	Abi2/Alox15/Arhgap35/Arhgef10l/Arhgef15/Bag4/Baiap2/Bcas3/Capg/Capn1/Capza1/Ccl27a/Cdc42/Cdc42ep3/Cdc42ep4/Cdk5r1/Celsr1/Clasp1/Dlc1/Dmtn/Epha1/Epha5/Fer/Flna/Fscn1/Fzd10/Gba2/Gm14137/Grhl3/Hax1/Hdac2/Hras/Icam1/Itgb1bp1/Jmy/Kank1/Limk1/Lrp1/Mkks/Nck1/Nf2/Notch2/Nrp1/Pdxp/Plekhh2/Ppfia1/Ptk2b/Pycard/Rac1/Rapgef3/Rdx/Rhod/Rhoq/Rhov/S100a10/Scin/Sema5a/Shank1/Slit2/Snx9/Swap70/Synpo2l/Tac1/Tacstd2/…	70
Eso	GO:0030856	regulation of epithelial cell differentiation	36/3096	147/23210	0.000182403	0.00356889	0.00271027	Ahi1/Bmp6/Btg1/Cav1/Cd109/Cebpb/Clock/Dll1/Esrp1/Foxc1/Foxn1/Gata3/Gdnf/Grhl1/Hoxa7/Jag1/Klf7/Krt36/Msx2/Mycl/Prkch/Rheb/S1pr2/S1pr3/Sfn/Sgpp1/Smo/Sox2/Sult2b1/Tgfbr1/Tnfrsf1a/Trp63/Vdr/Vegfa/Vezf1/Xdh	36
Eso	GO:0045444	fat cell differentiation	52/3096	238/23210	0.000196062	0.00382384	0.00290389	Adrb2/Adrb3/Aloxe3/Ap1s2/Atf5/Bbs12/Bbs7/Ccdc3/Cebpa/Cebpb/Creb1/Dlk2/Gata3/Id4/Jag1/Jdp2/Lamb3/Lpl/Mapk14/Mkks/Msx2/Ncor2/Nipbl/Osbpl11/Osbpl8/Pias1/Ptgs2/Rora/Sav1/Sfrp1/Sh2b2/Sirt1/Slc2a4/Snai2/Socs1/Tbl1xr1/Tgfb1/Tgfb1i1/Tmem120a/Tmem64/Trib2/Trib3/Trim32/Trio/Trpv4/Uchl3/Vegfa/Wnt3a/Wnt5b/Zbtb7c/Zc3h12a/Zfp385a	52
Eso	GO:0051091	positive regulation of DNA-binding transcription factor activity	53/3096	244/23210	0.000199852	0.0038853	0.00295056	Adgrf1/Ar/Bcl10/Camk1d/Cat/Cav1/Cflar/Clock/Crtc3/Dvl2/Epha5/Fer/Fosl1/Fzd1/Fzd2/Hdac2/Hdac4/Hipk2/Hmgn3/Icam1/Il1rap/Jmy/Jup/Lpar5/Malt1/Myd88/Ngf/Nod2/Plpp3/Ppp3ca/Prkcb/Prkch/Prkd2/Pycard/Rab7b/Ripk2/Ripk4/Rps6ka5/Sav1/Smo/Srf/Taf12/Tgfb1/Tgfbr3/Traf5/Traf6/Trim13/Trim32/Trim37/Trim62/Ube2n/Vegfa/Wnt3a	53
Eso	GO:0016241	regulation of macroautophagy	28/3096	105/23210	0.000203279	0.00392683	0.0029821	Adrb2/Bag3/Fez2/Gnai3/Hif1a/Hmox1/Hspb8/Lrrk2/Lzts1/Map3k7/Nod2/Npc1/Nupr1/Pafah1b2/Phf23/Pip4k2a/Pip4k2b/Rab12/Ripk2/Rufy4/Sesn1/Sesn2/Sirt1/Smcr8/Tbc1d14/Tbk1/Trim13/Trp53	28
Eso	GO:0048024	regulation of mRNA splicing, via spliceosome	28/3096	105/23210	0.000203279	0.00392683	0.0029821	Celf1/Celf4/Eif4a3/Fam172a/Hnrnpk/Jmjd6/Magoh/Mbnl3/Ncbp1/Nup98/Prpf19/Ptbp3/Rbfox1/Rbfox2/Rbm19/Rbm4/Rbm7/Rbmxl1/Rnf219/Sf3b4/Son/Srek1/Srrm4/Srsf10/Srsf2/Srsf3/Srsf9/Wtap	28
Eso	GO:0042129	regulation of T cell proliferation	40/3096	170/23210	0.000207083	0.00398765	0.00302829	Anxa1/Arg1/Arg2/Blm/Bmi1/Btn1a1/Cblb/Ccdc88b/Ccl19/Cd1d1/Cd274/Cd276/Cd44/Cd80/Cebpb/Efnb1/Foxp3/Glmn/Gpnmb/H2-Ab1/Icosl/Igfbp2/Il20rb/Il23a/Il6ra/Itgal/Lgals3/Lmo1/March7/Nck1/Ndfip1/Prkar1a/Prnp/Ptpn22/Pycard/Ripk2/Sos2/Tgfb1/Traf6/Twsg1	40
Eso	GO:0072132	mesenchyme morphogenesis	17/3096	51/23210	0.000208215	0.00399681	0.00303525	Acvr1/Bmp7/Eng/Fgfr1/Foxc1/Msx1/Msx2/Myc/Nos3/Robo1/Robo2/Smad2/Snai2/Tbx2/Tgfbr1/Twist1/Wnt3a	17
Eso	GO:1900180	regulation of protein localization to nucleus	31/3096	121/23210	0.00021076	0.00403295	0.00306269	Bag3/Flna/Fyn/Gli3/Ipo5/Jup/Lmna/Mapk14/Mfhas1/Nf2/Ngfr/Nmd3/Nup54/Nup62/Nvl/Pin1/Ppp2ca/Ptgs2/Ptpn22/Ran/Rassf5/Rbm22/Sesn2/Sirt1/Smo/Tardbp/Tgfb1/Trim29/Trim40/Uaca/Zc3h12a	31
Eso	GO:0030500	regulation of bone mineralization	23/3096	80/23210	0.000222207	0.00423864	0.0032189	Acvr1/Adrb2/Ank/Bglap/Bglap2/Bglap3/Bmp2k/Bmp6/Bmp7/Cd276/Ecm1/Fgfr3/Fzd9/Gja1/Hif1a/Osr2/P2rx7/Ptk2b/Ptn/Srgn/Tfap2a/Twist1/Wnt4	23
Eso	GO:0034249	negative regulation of cellular amide metabolic process	37/3096	154/23210	0.000225945	0.00429649	0.00326283	Ago2/Apoe/Cnot2/Cnot9/Cpeb2/Cpeb3/Eif2s1/Eif4a3/Eif4e/Eif6/Fxr2/Hnrnpd/Hnrnpr/Ilf3/Mettl16/Mex3d/Mrpl13/Mvk/Nanos1/Ncl/Olfm1/Ormdl3/Otud6b/Paip2b/Pin1/Prnp/Pus7/Qk/Rbm4/Rpl13a/Rpl13a-ps1/Sesn2/Shmt1/Syncrip/Tnrc6c/Ybx2/Zc3h12a	37
Eso	GO:0070507	regulation of microtubule cytoskeleton organization	45/3096	199/23210	0.000228296	0.00432651	0.00328562	Atf5/Bicd2/Camsap1/Camsap2/Cav1/Cdk5r1/Cenpj/Cep295/Chmp1b/Chordc1/Ckap2/Clasp1/Clip1/D7Ertd443e/Dst/Dync1li1/Gba2/Gnai1/Gpsm2/Hdgfl3/Hspa1a/Hsph1/Kat2a/Map2/Map6/Mapre1/Mapt/Mark4/Nav3/Nin/Nubp1/Nup62/Pafah1b1/Pdcd6ip/Plk2/Plk4/Rac1/Ranbp1/Sgk1/Slain2/Stag1/Trim37/Trpv4/Wnt3a/Xpo1	45
Eso	GO:0051403	stress-activated MAPK cascade	55/3096	257/23210	0.000228946	0.00432651	0.00328562	Aida/Cbs/Ccl19/Cdc42/Cdc42se1/Dtnbp1/Dusp1/Dusp22/Dvl2/Egfr/Epha4/Ern1/Fgfr3/Fzd10/Gab1/Gadd45a/Hipk2/Hras/Hsph1/Igf1r/Il1f6/Il1f8/Il1f9/Map2k3/Map3k7/Map4k2/Map4k4/Mapk14/Mdfi/Mfhas1/Mlkl/Myd88/Ncor1/Nod2/Pafah1b1/Pdcd10/Phlpp1/Prmt1/Ptk2b/Ptpn1/Ptpn22/Pycard/Ripk2/Sfrp1/Sh3rf2/Sirpa/Tiam1/Traf6/Trp73/Trpv4/Vangl2/Vegfa/Wnt7b/Xdh/Zc3h12a	55
Eso	GO:0043536	positive regulation of blood vessel endothelial cell migration	18/3096	56/23210	0.000230182	0.0043364	0.00329314	Amotl1/Anxa1/Ets1/Fgfbp1/Fgfr1/Hif1a/Hmox1/Hspb1/Map2k3/Nos3/Nrp1/Plcg1/Plk2/Prkd2/Ptgs2/Sirt1/Tgfb1/Vegfa	18
Eso	GO:0001942	hair follicle development	29/3096	111/23210	0.000231764	0.00435273	0.00330553	Apcdd1/Barx2/Cd109/Cdh3/Celsr1/Edaradd/Egfr/Fgfr2/Foxe1/Foxn1/Fzd6/Hdac2/Inhba/Krt17/Mreg/Msx2/Myo5a/Ngfr/Ptgs2/Sav1/Smo/Sostdc1/Tfap2c/Tmem79/Trp63/Trps1/Vangl2/Wnt10a/Zdhhc21	29
Eso	GO:0051090	regulation of DNA-binding transcription factor activity	78/3096	396/23210	0.00023589	0.00440639	0.00334628	Adgrf1/Ar/Bcl10/Camk1d/Cat/Cav1/Cebpg/Cflar/Clock/Commd6/Crtc3/Ctnnbip1/Dvl2/Epha5/Fer/Flna/Fosl1/Foxp3/Fzd1/Fzd2/Fzd6/Hdac2/Hdac4/Hipk2/Hmgn3/Hmox1/Hr/Icam1/Igf1r/Il1rap/Jmy/Jup/Lpar5/Malt1/Med13/Msx2/Myd88/Nfkbia/Ngf/Nod2/Nupr1/Otulin/Pias2/Plpp3/Ppp3ca/Prkcb/Prkch/Prkd2/Prnp/Pthlh/Pycard/Rab7b/Ripk2/Ripk4/Rlim/Rps6ka5/Sav1/Sik1/Sirt1/Siva1/Smo/Srf/Taf12/Tgfb1/Tgfbr3/Traf5/Traf6/Trib2/Trim13/Tr…	78
Eso	GO:0051099	positive regulation of binding	46/3096	205/23210	0.000236069	0.00440639	0.00334628	Abl2/Acd/Apoe/Cav1/Dph3/Eif2s1/Epha4/Ephb6/Fam129b/Fam220a/Foxc1/Gata3/Gtf2b/Hipk1/Hipk2/Hoxa3/Hspa4/Krit1/Lgals3/Lrp1/Lrrk2/Mapre1/Mark3/Myc/Ncbp1/Ngf/Nipbl/Nmd3/Nvl/Pacs1/Pin1/Plk2/Ppp2ca/Ran/Rapgef3/Ripk2/S100a10/Ski/Sppl3/Tgfb1/Tiam1/Traf6/Trib3/Twist1/Wapl/Wnt3a	46
Eso	GO:0030010	establishment of cell polarity	34/3096	138/23210	0.000240353	0.00447262	0.00339658	Actr1a/Amotl1/Bcas3/Ccl19/Clasp1/Cyp26b1/Dock8/Eya1/Fam89b/Frmd4a/Fscn1/Gata3/Gja1/Gpsm2/Igf1r/Kank1/Krit1/Lmna/Map2/Msn/Myo18a/Myo9a/Nde1/Pafah1b1/Pard3/Ptk2b/Ptk7/Rab10/Scrib/Slc9a3r1/Spry2/Ust/Vangl2/Wee1	34
Eso	GO:0051216	cartilage development	47/3096	211/23210	0.000243277	0.00451323	0.00342742	Arid5a/Barx2/Bmp1/Bmp3/Bmp6/Bmp7/Cbs/Chst11/Chsy1/Col12a1/Ecm1/Fgfr1/Fgfr3/Gli3/Hif1a/Hoxa3/Hoxa5/Hoxb3/Hoxc4/Lnpk/Loxl2/Maf/Mapk14/Matn2/Mkks/Msx1/Msx2/Nppc/Osr2/Pitx1/Pthlh/Rarg/Satb2/Scube2/Serpinh1/Smad5/Snai2/Sox6/Srf/Tgfb1/Tgfbr1/Trps1/Trpv4/Vwa1/Vwa2/Wnt7b/Wnt9a	47
Eso	GO:0060512	prostate gland morphogenesis	13/3096	34/23210	0.000247279	0.00457354	0.00347322	Ar/Bmp7/Cd44/Cyp7b1/Fgfr2/Id4/Igf1r/Mmp2/Rarg/Rxra/Serpinb5/Sfrp1/Trp63	13
Eso	GO:0021543	pallium development	37/3096	155/23210	0.000259228	0.00478	0.00363002	Alk/Cdk5r1/Cul5/Dab1/Dmrta2/Egfr/Epha5/Fgfr1/Fut10/Gli3/Hdac2/Hif1a/Hnrnpk/Id4/Kdm6b/Lamb1/Mkks/Nde1/Nf2/Ntrk2/Pafah1b1/Rac1/Rnf7/Robo1/Rtn4/Sct/Slit2/Smo/Sox2/Srf/Tacc1/Tacc2/Tfap2c/Trp73/Uba6/Uqcrq/Wnt3a	37
Eso	GO:0050803	regulation of synapse structure or activity	58/3096	276/23210	0.00026025	0.00478436	0.00363332	Abi2/Adgrb1/Adgrb2/Adgrl1/Apoe/Arc/Arhgef15/Baiap2/Cdc42/Cdk5r1/Clstn1/Dmpk/Dtnbp1/Epha4/Epha7/Ephb3/Flrt1/Flrt2/Fyn/Fzd1/Fzd9/Gap43/Gpc4/Gripap1/Hnrnpk/Homer1/Il1rap/Klk8/Lrfn4/Lrrk2/Mapk14/Nectin1/Nrg2/Ntrk2/Pafah1b1/Pcdh8/Prnp/Ptn/Ptprf/Rheb/Sema3f/Sema4d/Sept11/Slc7a11/Slitrk6/Sparc/Sparcl1/Srcin1/Srgn/Tanc1/Thbs2/Tiam1/Tpbg/Tuba1a/Ube2v2/Ube3a/Wnt3a/Xlr4b	58
Eso	GO:0051123	RNA polymerase II preinitiation complex assembly	11/3096	26/23210	0.000261354	0.00479018	0.00363775	Creb1/Dr1/Gtf2b/Gtf2f2/Med6/Psmc2/Psmc4/Psmc5/Taf12/Tbp/Trp53	11
Eso	GO:0061029	eyelid development in camera-type eye	8/3096	15/23210	0.000266354	0.0048237	0.0036632	Egfr/Grhl3/Hdac2/Inhba/Osr2/Srf/Tfap2a/Twist1	8
Eso	GO:0090178	regulation of establishment of planar polarity involved in neural tube closure	8/3096	15/23210	0.000266354	0.0048237	0.0036632	Celsr1/Dvl2/Fzd1/Fzd2/Grhl3/Ptk7/Sfrp1/Vangl2	8
Eso	GO:1902165	regulation of intrinsic apoptotic signaling pathway in response to DNA damage by p53 class mediator	8/3096	15/23210	0.000266354	0.0048237	0.0036632	Atad5/Cd44/Hnrnpk/March7/Rpl26/Sirt1/Trp73/Zfp385a	8
Eso	GO:2000811	negative regulation of anoikis	8/3096	15/23210	0.000266354	0.0048237	0.0036632	Cav1/Itga5/Mcl1/Ntrk2/Pik3ca/Ptrh2/Snai2/Tle1	8
Eso	GO:0000380	alternative mRNA splicing, via spliceosome	22/3096	76/23210	0.000271039	0.00483667	0.00367305	Cdk13/Celf1/Celf4/Esrp1/Fam172a/Magoh/Mbnl3/Rbfox1/Rbfox2/Rbm19/Rbm4/Rbm7/Rbmxl1/Rsrc1/Scnm1/Srek1/Srrm4/Srsf10/Srsf2/Srsf3/Srsf9/Wtap	22
Eso	GO:0008088	axo-dendritic transport	22/3096	76/23210	0.000271039	0.00483667	0.00367305	Actr10/Arl8b/Bloc1s1/Bloc1s3/Bloc1s4/Borcs5/Dst/Dtnbp1/Hif1a/Hspb1/Kif17/Kif1b/Klc1/Klc2/Klc3/Map2/Map6/Mapt/Myo5a/Pafah1b1/Spast/Wasf1	22
Eso	GO:0035924	cellular response to vascular endothelial growth factor stimulus	17/3096	52/23210	0.000271254	0.00483667	0.00367305	Anxa1/Cadm4/Dll1/Ern1/Foxc1/Gab1/Hspb1/Itgb1bp1/Map2k3/Mapk14/Nrp1/Prkd2/Ramp2/Robo1/Spry2/Vegfa/Xdh	17
Eso	GO:0042273	ribosomal large subunit biogenesis	23/3096	81/23210	0.000271618	0.00483667	0.00367305	Brix1/Ddx18/Ftsj3/Gm5093/Gtpbp4/Mdn1/Mrpl20/Nhp2/Nip7/Nol9/Nop2/Nvl/Rpf2/Rpl14/Rpl26/Rrs1/Rsl24d1/Sdad1/Urb1/Wdr12/Wdr74/Znhit3/Znhit6	23
Eso	GO:0003279	cardiac septum development	32/3096	128/23210	0.000272182	0.00483667	0.00367305	Acvr1/Bmp7/Eng/Fgfr2/Fzd1/Fzd2/Gata3/Hectd1/Jag1/Lrp1/Luzp1/Maml1/Matr3/Msx2/Ndst1/Nos3/Notch2/Nrp1/Pcsk5/Prdm1/Ptk7/Robo1/Robo2/Sav1/Slit2/Smo/Tbx1/Tbx2/Tgfbr1/Tgfbr3/Trp53/Vangl2	32
Eso	GO:0030516	regulation of axon extension	29/3096	112/23210	0.000273429	0.00483667	0.00367305	Apoe/Cdh4/Cdk5r1/Fxn/Limk1/Lrp1/Map2/Mapt/Ngf/Nrg1/Nrp1/Olfm1/Pafah1b1/Rab11a/Rtn4/Ryk/Sema3f/Sema4b/Sema4d/Sema5a/Sema6c/Sema6d/Slit1/Slit2/Srf/Ttl/Vegfa/Wdr36/Wnt3a	29
Eso	GO:0031398	positive regulation of protein ubiquitination	29/3096	112/23210	0.000273429	0.00483667	0.00367305	Adrb2/Amer1/Arrdc3/Arrdc4/Bcl10/Cav1/Cblb/Cdc14b/Cry1/Dcun1d1/Dcun1d5/Fgfr3/Lrrk2/March7/Mycbp2/Ndfip1/Ngf/Nod2/Phf23/Pin1/Ptpn22/Rassf5/Ripk2/Skp2/Trib2/Trib3/Ube2n/Ube2s/Ube3a	29
Eso	GO:1905330	regulation of morphogenesis of an epithelium	29/3096	112/23210	0.000273429	0.00483667	0.00367305	Abl2/Ahi1/Ar/Bmp7/Celsr1/Clasp1/Dvl2/Fgfr1/Fzd1/Fzd2/Fzd6/Gata3/Gdnf/Grhl3/Ptk7/Rac1/Rreb1/Rxra/Ryk/Sfrp1/Smo/Snai2/Tacstd2/Tbx2/Tgfb1/Vangl2/Vegfa/Wnt4/Wnt7b	29
Eso	GO:0042307	positive regulation of protein import into nucleus	15/3096	43/23210	0.000276282	0.00487297	0.00370062	Bag3/Flna/Gli3/Ipo5/Jup/Mapk14/Ptgs2/Ptpn22/Ran/Rbm22/Smo/Tardbp/Tgfb1/Uaca/Zc3h12a	15
Eso	GO:0003205	cardiac chamber development	44/3096	195/23210	0.000279946	0.00492333	0.00373886	Acvr1/Adamts1/Bmp7/Cpe/Dsp/Eng/Fgfr2/Foxc1/Fzd1/Fzd2/Gata3/Hectd1/Hif1a/Jag1/Lrp1/Luzp1/Maml1/Matr3/Msx2/Ndst1/Nos3/Notch2/Nrp1/Pcsk5/Ppp1r13l/Prdm1/Ptk7/Robo1/Robo2/Rxra/Sav1/Slit2/Smo/Srf/Tbx1/Tbx2/Tgfb1/Tgfbr1/Tgfbr3/Tmem65/Tnni1/Tnnt2/Trp53/Vangl2	44
Eso	GO:0090287	regulation of cellular response to growth factor stimulus	57/3096	271/23210	0.000285576	0.00500592	0.00380158	Cadm4/Cav1/Cd109/Cflar/Chst11/Dll1/Dstyk/Eng/Fam72a/Fam89b/Fbxl15/Fgfbp1/Fgfbp3/Fgfr1/Foxd1/Fstl3/Fzd1/Gata3/Gpc1/Hif1a/Hipk2/Htra1/Itga3/Lemd3/Msx1/Msx2/Nbl1/Ngf/Ngfr/Notch2/Pin1/Prkcb/Prkd2/Ptpn1/Ptprf/Robo1/Sfrp1/Sirt1/Ski/Slit2/Smad2/Sostdc1/Spg20/Spry2/Spry4/Strap/Tgfb1/Tgfb1i1/Tgfbr3/Trp53/Twsg1/Ube2o/Vegfa/Wasf1/Wnt4/Xdh/Zfyve9	57
Eso	GO:0045862	positive regulation of proteolysis	66/3096	325/23210	0.000286288	0.00500592	0.00380158	Akirin2/Antxr1/Apoe/Arih1/Bag2/Bbs7/Bcl10/Casp1/Casp8ap2/Cav1/Csnk1a1/Ctsc/Ctsd/Dda1/Dlc1/Efna3/Epha4/Fam162a/Fis1/Fyn/Gba/Hdac2/Hip1/Hspa1a/Lrrk2/Malt1/Mapk14/Mmp14/Myc/Ngfr/Nupr1/Perp/Pias1/Plk2/Ppp2ca/Prr7/Psme3/Ptk2b/Pycard/Ripk2/Rnf144b/Rnf19b/Rnf7/Robo1/S100a8/S100a9/Senp1/Sh3d19/Sh3rf2/Sirt1/Snx9/Socs5/Sox7/Sumo2/Tank/Tbc1d10a/Tmtc3/Tnfsf15/Trib2/Trib3/Trim32/Uaca/Ube2v2/Wnt3a/Xdh/Zc3h12a	66
Eso	GO:0000302	response to reactive oxygen species	45/3096	201/23210	0.000289181	0.00504203	0.003829	Agap3/Akr1b3/Akr1c18/Anxa1/Axl/Capn1/Cat/Ccl19/Cflar/Egfr/Fer/Foxo3/Fxn/Fyn/Glrx/Gm5225/Hdac2/Hmox1/Hnrnpd/Hsph1/Hyal1/Impact/Itgav/Kdm6b/Kpna4/Lrrk2/Mmp2/Mtr/Net1/Nos3/Nqo1/Nudt15/Oser1/Pdcd10/Pde8a/Plekha1/Ptk2b/Sesn1/Sesn2/Sirpa/Sirt1/Stat6/Stk26/Top2b/Trp53	45
Eso	GO:0048754	branching morphogenesis of an epithelial tube	42/3096	184/23210	0.000293408	0.0051011	0.00387386	Acvr1/Ar/Bmp7/Cd44/Celsr1/Csf1/Ctnnbip1/Ednra/Eng/Esrp1/Etv4/Eya1/Fgfr2/Foxd1/Gbx2/Gdnf/Gli3/Gzf1/Hoxa5/Kdm5b/Mmp14/Msx2/Myc/Nrarp/Nrp1/Sema5a/Slit2/Smo/Sox2/Spry2/Srf/Tacstd2/Tbx1/Tfap2c/Tgfb1/Timeless/Tmtc3/Vangl2/Vdr/Vegfa/Wnt4/Wnt6	42
Eso	GO:0070997	neuron death	79/3096	405/23210	0.000296281	0.00513187	0.00389723	Abcc1/Adarb1/Alkbh1/Apoe/Atf4/Axl/Btbd10/Cd34/Cdc42/Cdk5r1/Cebpb/Chl1/Creb1/Csf1/Ddit4/Dnajc5/Dpysl4/Dtnbp1/Eif2s1/Epha7/Fam162a/Fgf21/Fgfr3/Fis1/Foxo3/Fyn/Fzd1/Fzd9/G6pdx/Gata3/Gba/Gclm/Gdnf/Gpnmb/Hdac4/Hif1a/Hipk2/Hmox1/Hras/Hsph1/Kdm2b/Lrp1/Lrrk2/Mapt/Mcl1/Mt3/Nae1/Nes/Ngf/Ngfr/Nqo1/Nrp1/Ntrk2/Pik3ca/Pin1/Plau/Polb/Prnp/Ptk2b/Ptprf/Ptprz1/Rilpl1/Sct/Set/Siah1a/Sirt1/Slc7a11/Smo/Sncg/Srpk2/Tfap…	79
Eso	GO:0090316	positive regulation of intracellular protein transport	33/3096	134/23210	0.000296864	0.00513187	0.00389723	Bag3/Bcas3/Camk4/Ccl2/Cdc42/Cdk5r1/Emd/Fis1/Flna/Fyn/Gli3/Hpca/Hras/Ipo5/Itgb1bp1/Jup/Mapk14/Pdcd10/Prnp/Ptgs2/Ptpn22/Ran/Rapgef3/Rbm22/Riok2/Sfn/Smo/Stom/Tardbp/Tgfb1/Uaca/Xpo4/Zc3h12a	33
Eso	GO:0106027	neuron projection organization	27/3096	102/23210	0.000298006	0.00513702	0.00390114	Abi2/Abl2/Apoe/Arc/Baiap2/Cdc42/Cdk5r1/Dtnbp1/Epha4/Epha5/Ephb3/Fyn/Homer1/Igf1r/Itga3/Lrrk2/Pafah1b1/Prmt3/Prnp/Sept7/Shank1/Srcin1/Tanc1/Tiam1/Ube3a/Xlr4b/Zfp365	27
Eso	GO:0044770	cell cycle phase transition	77/3096	393/23210	0.000304894	0.00523864	0.00397831	Acvr1/Adamts1/Anxa1/Arpp19/Atad5/Atf5/Blm/Bub3/Cacul1/Ccne1/Cdc14b/Cdc25b/Cks1b/Cks2/Clasp1/Ctdp1/D7Ertd443e/Donson/Dync1li1/E2f7/Egfr/Eif4e/Fam83d/Fbxl15/Gas1/Gjc2/Gli1/Gpnmb/Gpr132/Hecw2/Hinfp/Hyal1/Id4/Ier3/Ik/Inhba/Jade1/Lsm10/Lsm11/Lzts1/Mbd4/Mtbp/Nae1/Ovol1/Pdpn/Pias1/Plk2/Plk5/Ppm1d/Ppp3ca/Psme3/Rab11a/Rad17/Rad51c/Rbbp8/Rbl1/Rcc1/Rcc2/Rdx/Riok2/Rnaseh2b/Rpl17/Rpl26/Sept7/Skp2/Spast/Tcim/T…	77
Eso	GO:0007517	muscle organ development	82/3096	424/23210	0.000305623	0.00523864	0.00397831	Adarb1/Adgrb1/Adrb2/Akirin1/Boc/Btbd1/Bves/Cav1/Cflar/Creb1/Ctdp1/Cyp26b1/Dll1/Dmrta2/Dsp/Dtnbp1/Emd/Eng/Etv1/Fgfr1/Fgfr2/Foxc1/Foxn2/Fzd1/Fzd2/G6pdx/Gja1/Gli1/Gpc1/Hdac2/Hdac4/Hlf/Homer1/Hoxd9/Jarid2/Kat2a/Lemd3/Lmna/Mapk14/Meis1/Msx1/Myc/Myl6b/Nr1d2/Nras/Nrg1/Nupr1/Pin1/Pitx1/Pmp22/Popdc3/Ppp3ca/Rbfox1/Rxra/Sap30/Sav1/Scn8a/Serp1/Sfmbt1/Sin3b/Sirt1/Ski/Smo/Smyd1/Sox15/Sox6/Svil/Tbx1/Tbx2/Tgfb1/…	82
Eso	GO:2000142	regulation of DNA-templated transcription, initiation	14/3096	39/23210	0.000311998	0.00532837	0.00404645	Cebpa/Creb1/Ctnnbip1/Dr1/Fosl1/Gtf2b/Gtf2f2/Psmc2/Psmc4/Psmc5/Rrn3/Srf/Trp53/Twist1	14
Eso	GO:0030324	lung development	48/3096	219/23210	0.000312609	0.00532837	0.00404645	Abca12/Ada/Atxn1l/Cdc42/Cebpa/Celsr1/Creb1/Epas1/Esrp1/Eya1/Fgfr1/Fgfr2/Fgfr3/Gli1/Gli3/Gpsm2/Hopx/Hoxa5/Hs6st1/Hsd11b1/Hspb11/Itga3/Jmjd6/Man1a2/Mmp14/Ncor2/Nkx2-9/Nos3/Pdpn/Phf14/Pthlh/Ptk7/Rpl13a/Sav1/Sim2/Slc7a11/Smad2/Sox2/Sp3/Sparc/Spry2/Srf/Timeless/Tmtc3/Tshz3/Vangl2/Vegfa/Wnt7b	48
Eso	GO:0031098	stress-activated protein kinase signaling cascade	60/3096	290/23210	0.000317843	0.00540244	0.00410271	Aida/Akr1b3/Cbs/Ccl19/Cdc42/Cdc42se1/Dtnbp1/Dusp1/Dusp22/Dvl2/Egfr/Epha4/Ern1/Fgfr3/Fzd10/Gab1/Gadd45a/Hipk2/Hras/Hsph1/Igf1r/Il1f6/Il1f8/Il1f9/Map2k3/Map3k7/Map3k8/Map4k2/Map4k4/Map4k5/Mapk14/Mdfi/Mfhas1/Mlkl/Myd88/Ncor1/Nod2/Pafah1b1/Pak6/Pdcd10/Phlpp1/Prmt1/Ptk2b/Ptpn1/Ptpn22/Pycard/Ripk2/Sfrp1/Sh3rf2/Sirpa/Stk26/Tiam1/Traf6/Trp73/Trpv4/Vangl2/Vegfa/Wnt7b/Xdh/Zc3h12a	60
Eso	GO:0016239	positive regulation of macroautophagy	20/3096	67/23210	0.000323836	0.00545731	0.00414438	Adrb2/Bag3/Gnai3/Hif1a/Hmox1/Hspb8/Map3k7/Nod2/Pafah1b2/Pip4k2a/Pip4k2b/Rab12/Ripk2/Rufy4/Sesn1/Sesn2/Sirt1/Smcr8/Tbk1/Trim13	20
Eso	GO:0009952	anterior/posterior pattern specification	50/3096	231/23210	0.000324741	0.00545731	0.00414438	Arc/Bmi1/Celsr1/Celsr2/Ctnnbip1/Dll1/Dll3/Foxc1/Gbx2/Gli3/Hipk1/Hipk2/Hoxa1/Hoxa2/Hoxa3/Hoxa4/Hoxa5/Hoxa7/Hoxb2/Hoxb3/Hoxb4/Hoxc4/Hoxc5/Hoxc6/Hoxc8/Hoxd9/Kat2a/Kdm2b/Msx1/Msx2/Nrarp/Palb2/Pcdh8/Pcsk5/Plxna2/Ppp2r3a/Rarg/Sfrp1/Ski/Smad2/Smo/Srf/Tbx1/Tcf7l1/Tgfbr1/Trp53/Tshz1/Tulp3/Vangl2/Wnt3a	50
Eso	GO:0007254	JNK cascade	45/3096	202/23210	0.000324781	0.00545731	0.00414438	Aida/Cbs/Ccl19/Cdc42/Cdc42se1/Dtnbp1/Dusp22/Dvl2/Egfr/Epha4/Ern1/Fzd10/Gab1/Gadd45a/Hipk2/Hras/Igf1r/Il1f6/Il1f8/Il1f9/Map3k7/Map4k2/Map4k4/Mdfi/Mfhas1/Mlkl/Myd88/Ncor1/Nod2/Pafah1b1/Phlpp1/Ptk2b/Ptpn1/Ptpn22/Pycard/Ripk2/Sfrp1/Sh3rf2/Sirpa/Tiam1/Traf6/Trp73/Trpv4/Vangl2/Wnt7b	45
Eso	GO:0098742	cell-cell adhesion via plasma-membrane adhesion molecules	45/3096	202/23210	0.000324781	0.00545731	0.00414438	Acvr1/Adgrl1/Ajuba/Cadm1/Cdh15/Cdh3/Cdh4/Cdhr1/Celsr1/Celsr2/Cldn1/Clstn1/Dab1/Dsc2/Dsc3/Dsg1b/Dsg3/Emb/Fat2/Gpc4/Il1rap/Itga5/Itgal/Lgals7/Lrfn4/Mapk14/Mcam/Nectin1/Nectin4/Nexn/Palld/Pcdh17/Pcdh19/Pcdh8/Pcdhb16/Pcdhb18/Pcdhb6/Pik3cb/Ptprf/Robo1/Robo2/Sparcl1/Tenm2/Tenm3/Tenm4	45
Eso	GO:0010717	regulation of epithelial to mesenchymal transition	24/3096	87/23210	0.000325555	0.00545731	0.00414438	Acvr1/Bmp7/Clasp1/Eng/Foxc1/Gcnt2/Hdac2/Jag1/Loxl2/Mcrip1/Pdpn/Ppp2ca/Sdhaf2/Sfrp1/Smad2/Strap/Tgfb1/Tgfb1i1/Tgfbr1/Tgfbr3/Tiam1/Trim62/Twist1/Vegfa	24
Eso	GO:0001738	morphogenesis of a polarized epithelium	22/3096	77/23210	0.00033223	0.0055539	0.00421773	Abl2/Ahi1/Celsr1/Dvl2/Foxf2/Fzd1/Fzd2/Fzd6/Grhl3/Lama3/Msn/Myo9a/Pafah1b1/Ptk7/Rac1/Ryk/Sfrp1/Slc9a3r1/Trp63/Vangl2/Wdr1/Wnt7b	22
Eso	GO:1903050	regulation of proteolysis involved in cellular protein catabolic process	46/3096	208/23210	0.000333635	0.0055621	0.00422396	Apoe/Arih1/Bag2/Bbs7/Cav1/Csnk1a1/Csnk2a1/Ctsc/Dda1/Epha4/Foxf2/Gba/Glmn/Hipk2/Hspa1a/Lamp3/Lrrk2/March7/Nudt15/Nupr1/Pdcl3/Pias1/Plk2/Psmd14/Psme3/Ptk2b/Rad23b/Rhbdf1/Rnf144b/Rnf19b/Rybp/Senp1/Sh3rf2/Socs5/Styx/Sumo2/Taf9/Tlk2/Tmf1/Tmtc3/Trib2/Trib3/Ube2v2/Ube3a/Uchl5/Usp25	46
Eso	GO:0051028	mRNA transport	28/3096	108/23210	0.000337748	0.00561528	0.00426434	Ahctf1/Alyref/Alyref2/Arc/Bicd2/Cetn3/Eif5a2/Hnrnpa3/Magoh/Mapt/Ncbp1/Ncbp2/Nup107/Nup37/Nup43/Nup54/Nup62/Nup93/Nup98/Nxt1/Nxt2/Polr2d/Qk/Sarnp/Seh1l/Sem1/Srsf3/Xpo1	28
Eso	GO:0072006	nephron development	35/3096	146/23210	0.000343897	0.00570195	0.00433015	Ahi1/Angpt2/Bmp7/Cd44/Cflar/Ctnnbip1/Dll1/Eya1/Foxc1/Foxd1/Gata3/Gdnf/Gli3/Gzf1/Hs2st1/Il6ra/Irx1/Irx2/Itga3/Jag1/Myc/Notch2/Notch3/Nup107/Smo/Tacstd2/Tfap2a/Tgfb1/Timeless/Vangl2/Vegfa/Wnk4/Wnt4/Wnt6/Wnt7b	35
Eso	GO:0006338	chromatin remodeling	38/3096	163/23210	0.000357744	0.00591541	0.00449226	Actl6a/Anp32e/Apobec1/Baz1a/Baz1b/Bend3/Brdt/Cebpg/Cecr2/Dnmt3b/Dr1/Fam172a/Gata3/Hdac4/Jarid2/Kdm5b/Kdm6b/Mis18a/Morc2a/Mphosph8/Mta2/Myc/Npm3/Nudt5/Pabpc1l/Padi4/Phf2/Rrp8/Satb2/Sirt1/Smarca2/Smarca5/Smyd1/Spty2d1/Suv39h2/Tada2b/Top1/Trp63	38
Eso	GO:0050866	negative regulation of cell activation	45/3096	203/23210	0.000364259	0.00600682	0.00456168	Abat/Adrb2/Anxa1/Apoe/Arg1/Arg2/Axl/Bcl6/Btn1a1/Cbfb/Cblb/Cd274/Cd276/Cd44/Cd80/Cebpb/Dusp22/Fer/Foxp3/Gli3/Glmn/Gpnmb/H2-Ab1/Hmox1/Il20rb/Lgals3/March7/Ndfip1/Nrarp/Pglyrp3/Pglyrp4/Prdm1/Prkar1a/Prnp/Ptpn22/Serpine2/Sfrp1/Sh2b3/Socs1/Socs5/Tgfb1/Twsg1/Zc3h12a/Zc3h8/Zfp35	45
Eso	GO:0008361	regulation of cell size	46/3096	209/23210	0.000373408	0.00611979	0.00464747	Apoe/Bcl11a/Cdh4/Cdk5r1/Cln8/Clns1a/Crabp2/Creb1/Epha7/Fxn/Limk1/Lrp1/Map2/Mapt/Ngf/Nrg1/Nrp1/Olfm1/P2rx7/Pafah1b1/Prkg2/Rab11a/Rac1/Rapgef3/Rdx/Rtn4/Ryk/Sct/Sema3f/Sema4b/Sema4d/Sema5a/Sema6c/Sema6d/Slc12a4/Slc9a3r1/Slit1/Slit2/Spg20/Srf/Tmem123/Trp73/Ttl/Vegfa/Wdr36/Wnt3a	46
Eso	GO:1905475	regulation of protein localization to membrane	42/3096	186/23210	0.00037377	0.00611979	0.00464747	Appl1/Ar/Ccl2/Cdk5r1/Csnk2a1/Dmtn/Egfr/Fis1/Fyn/Fzd9/Gpc1/Gpc2/Gpc4/Gripap1/Hectd1/Hpca/Hras/Itga3/Itgb1bp1/Ldlrap1/Lgals3/Lrp1/Lypd1/Lypla1/Mmp14/Myo5a/Pid1/Ppfia1/Ppp1r9b/Ppp2r5a/Prnp/Ptn/Rab11a/Ramp3/Rhoq/Slc7a11/Sqstm1/Stom/Tgfb1/Vamp4/Vti1b/Wnt3a	42
Eso	GO:0032663	regulation of interleukin-2 production	18/3096	58/23210	0.000374843	0.00611979	0.00464747	Abl2/Anxa1/Cd1d1/Cd276/Cd34/Foxp3/Gata3/Glmn/Homer3/Il20rb/Malt1/Nav3/Nod2/Pde4b/Prkd2/Prnp/Ripk2/Traf6	18
Eso	GO:0062197	cellular response to chemical stress	65/3096	322/23210	0.000375916	0.00611979	0.00464747	Adnp2/Agap3/Akr1b3/Akr1c18/Anxa1/Arnt/Atf4/Axl/Capn1/Cav1/Cflar/Chd6/Cpeb2/Ddias/Egfr/Eif2s1/Epas1/Fer/Foxo3/Fxn/Fyn/Fzd1/G6pdx/Glrx/Gm5225/Hdac2/Hif1a/Hmox1/Hnrnpd/Hspb1/Hsph1/Impact/Kdm6b/Lrrk2/Mapkap1/Mapt/Mcl1/Mmp2/Mt3/Mtr/Net1/Ngfr/Nos3/Nqo1/Oser1/Pdcd10/Pde8a/Plekha1/Prkg2/Ptgs2/Rnf7/Sesn2/Sirpa/Sirt1/Slc2a4/Slc7a11/Stat6/Stk26/Top2b/Trp53/Trpv4/Uaca/Vrk2/Ybx3/Zc3h12a	65
Eso	GO:0022404	molting cycle process	29/3096	114/23210	0.000377148	0.00611979	0.00464747	Apcdd1/Barx2/Cd109/Cdh3/Celsr1/Edaradd/Egfr/Fgfr2/Foxe1/Foxn1/Fzd6/Hdac2/Inhba/Krt17/Mreg/Msx2/Myo5a/Ngfr/Ptgs2/Sav1/Smo/Sostdc1/Tfap2c/Tmem79/Trp63/Trps1/Vangl2/Wnt10a/Zdhhc21	29
Eso	GO:0022405	hair cycle process	29/3096	114/23210	0.000377148	0.00611979	0.00464747	Apcdd1/Barx2/Cd109/Cdh3/Celsr1/Edaradd/Egfr/Fgfr2/Foxe1/Foxn1/Fzd6/Hdac2/Inhba/Krt17/Mreg/Msx2/Myo5a/Ngfr/Ptgs2/Sav1/Smo/Sostdc1/Tfap2c/Tmem79/Trp63/Trps1/Vangl2/Wnt10a/Zdhhc21	29
Eso	GO:0051271	negative regulation of cellular component movement	64/3096	316/23210	0.00037815	0.00611979	0.00464747	Ada/Adarb1/Adgrb1/Adtrp/Angpt2/Apoe/Clasp1/Dach1/Dlc1/Dnaja4/Dpep1/Dusp1/Dusp22/Eng/Epha1/Foxo3/Gata3/Gtpbp4/Hoxa7/Igfbp3/Itgb1bp1/Jag1/Jup/Kank1/Krit1/Krt16/Lrp1/Mcc/Nav3/Nbl1/Nrg1/Nrp1/Olfm1/Osbpl8/Pdcd10/Pin1/Ptn/Ptprg/Ptpru/Rap2b/Robo1/Ryk/Sema3f/Sema4b/Sema4d/Sema5a/Sema6c/Sema6d/Sept7/Sfrp1/Slc9a3r1/Slit1/Slit2/Spred1/Srf/Srgap3/Stk26/Strap/Svbp/Tacstd2/Tgfb1/Tgfbr3/Wnt3a/Wnt4	64
Eso	GO:0032944	regulation of mononuclear cell proliferation	49/3096	227/23210	0.000395638	0.00638343	0.00484768	Ada/Anxa1/Arg1/Arg2/Atad5/Bcl6/Blm/Bmi1/Btn1a1/Cblb/Ccdc88b/Ccl19/Cd1d1/Cd274/Cd276/Cd44/Cd80/Cebpb/Csf1/Efnb1/Foxp3/Glmn/Gpnmb/H2-Ab1/Icosl/Igfbp2/Il20rb/Il23a/Il6ra/Itgal/Lgals3/Lmo1/March7/Myd88/Nck1/Ndfip1/Prdm1/Prkar1a/Prnp/Ptpn22/Pycard/Ripk2/Sos2/Tac1/Tgfb1/Traf6/Twsg1/Vav3/Wnt3a	49
Eso	GO:0032092	positive regulation of protein binding	28/3096	109/23210	0.000397477	0.00638343	0.00484768	Abl2/Apoe/Cav1/Epha4/Ephb6/Fam220a/Hipk2/Hoxa3/Hspa4/Krit1/Lgals3/Lrp1/Lrrk2/Mapre1/Mark3/Ngf/Nmd3/Nvl/Pacs1/Pin1/Plk2/Ppp2ca/Ran/Ripk2/Sppl3/Tiam1/Trib3/Wnt3a	28
Eso	GO:0030522	intracellular receptor signaling pathway	44/3096	198/23210	0.000397587	0.00638343	0.00484768	Akr1c18/Aldh1a3/Alox15/Aloxe3/Ar/Clock/Cnot2/Cnot9/Crabp2/Cry1/Cyp26b1/Cyp7b1/Lsm14a/Ncor1/Ncor2/Nfkbia/Nlrx1/Nod2/Nr2c1/Ntrk2/Otulin/Pias2/Ptpn22/Pum2/Rarg/Rbfox2/Ripk2/Rnf34/Rora/Rxra/Safb2/Sfrp1/Sirt1/Skp2/Snai2/Strn3/Tbx1/Tgif1/Trp63/Twist1/Ube3a/Ufd1/Ufm1/Vdr	44
Eso	GO:1904888	cranial skeletal system development	20/3096	68/23210	0.00040192	0.00643601	0.00488762	Chst11/Eif4a3/Fgfr2/Foxe1/Gas1/Gli3/Hoxa1/Hoxa2/Mmp14/Msx2/Ndst1/Nipbl/Smad2/Tbx1/Tfap2a/Tgfbr1/Trp63/Tulp3/Twist1/Twist2	20
Eso	GO:0010498	proteasomal protein catabolic process	87/3096	459/23210	0.000404637	0.00645436	0.00490155	Agap3/Apoe/Arih1/Ate1/Bag2/Bbs7/Cav1/Ccdc47/Clock/Csnk1a1/Cul5/Dda1/Ddi2/Ercc8/Fbxl15/Fbxl16/Fbxl3/Fbxo2/Foxf2/Gba/Glmn/Gm4950/Hecw1/Hecw2/Hspa1a/Klhl15/Klhl20/Lamp3/Lrrk2/March7/Nccrp1/Nemf/Nudt15/Nupr1/Pias1/Plk2/Pmp22/Prpf19/Psma5/Psmb3/Psmc5/Psmd12/Psmd14/Psmd6/Psme3/Rad23b/Rhbdf1/Rmnd5b/Rnf122/Rnf144b/Rnf187/Rnf19b/Rnf34/Rnf7/Rybp/Senp1/Sgtb/Sh3rf2/Siah1a/Siah1b/Siah2/Sirt1/Skp2/Socs5/Spopl/…	87
Eso	GO:0046785	microtubule polymerization	22/3096	78/23210	0.000405187	0.00645436	0.00490155	Camsap1/Camsap2/Cav1/Cenpj/Clasp1/Clip1/Gba2/Hdgfl3/Map2/Mapre1/Mapt/Mzt1/Nav3/Nde1/Nin/Rac1/Sgk1/Slain2/Trpv4/Tubg1/Tubg2/Tubgcp4	22
Eso	GO:0035088	establishment or maintenance of apical/basal cell polarity	16/3096	49/23210	0.000413449	0.00655167	0.00497545	Cdc42/Eya1/Fscn1/Lin7b/Lin7c/Msn/Myo9a/Ooep/Pard3/Pdcd6ip/Pdzd11/Ptk7/Scrib/Slc9a3r1/Vangl2/Wdr1	16
Eso	GO:0061245	establishment or maintenance of bipolar cell polarity	16/3096	49/23210	0.000413449	0.00655167	0.00497545	Cdc42/Eya1/Fscn1/Lin7b/Lin7c/Msn/Myo9a/Ooep/Pard3/Pdcd6ip/Pdzd11/Ptk7/Scrib/Slc9a3r1/Vangl2/Wdr1	16
Eso	GO:0060537	muscle tissue development	89/3096	472/23210	0.000416905	0.00658927	0.005004	Acvr1/Adrb2/Akirin1/Bmp7/Boc/Bves/Cacybp/Cav1/Cdc42/Cflar/Creb1/Csrp1/Ctdp1/Cyp26b1/Dll1/Dmrta2/Dsp/Emd/Eng/Eya1/Fgfr1/Fgfr2/Foxc1/Foxn2/G6pdx/Gja1/Gli1/Gpc1/Hdac2/Hdac4/Hlf/Homer1/Hoxd9/Jarid2/Kat2a/Kdm6b/Lemd3/Lmna/Maml1/Mapk14/Mef2a/Meis1/Myc/Myl6b/Nr1d2/Nras/Nrg1/Nupr1/Pin1/Pitx1/Pmp22/Popdc3/Ppp1r13l/Ppp3ca/Prkar1a/Rbfox1/Rxra/Sap30/Sav1/Sik1/Sin3b/Sirt1/Ski/Smo/Smyd1/Sox15/Sox6/Speg/Srf/Svi…	89
Eso	GO:1901653	cellular response to peptide	59/3096	287/23210	0.000421285	0.00664124	0.00504347	Adrb2/Adrm1/Appl1/Bglap/Bglap2/Bglap3/Cav1/Cpeb2/Epha4/Fer/Fis1/Foxo3/Foxo6/Fyn/Gkap1/Hnrnpk/Icam1/Igf1r/Irs4/Kank1/Lpin3/Lpl/Lrp1/Mbd5/Myo5a/Nck1/Nfkb1/Ngfr/Nod2/Osbpl8/Phip/Pid1/Pik3r3/Prkcb/Prnp/Ptpn1/Ptpn22/Ptpre/Ptprf/Rab10/Rab31/Rab8b/Rbm4/Rhoq/Ripk2/Sgk1/Sh2b2/Sirt1/Slc2a4/Socs1/Soga1/Srsf3/Stat6/Timeless/Trib3/Trp53/Uchl3/Vwa2/Ywhag	59
Eso	GO:0097237	cellular response to toxic substance	39/3096	170/23210	0.00042526	0.00668659	0.00507791	Abtb2/Adcy7/Akr1b3/Anxa1/Axl/Capn1/Ccl7/Esd/Foxo3/Fxn/Glrx/Gm5225/Hdac2/Hmox1/Hoxa1/Hsph1/Impact/Itpr2/Kdm6b/Lrrk2/Net1/Nfkb1/Nos3/Nqo1/Oser1/Pdcd10/Pde8a/Plekha1/Rdh12/Selenot/Sesn1/Sirpa/Sirt1/Stat6/Stk26/Timeless/Top2b/Trp53/Zc3h12a	39
Eso	GO:0048771	tissue remodeling	43/3096	193/23210	0.000433837	0.00680387	0.00516697	Acp5/Adrb2/Angpt2/Anxa1/Atp6ap1/Axl/Capn1/Cav1/Cbs/Def8/Egfr/Epas1/Fgfr3/Flna/Foxc1/Gja1/Gpnmb/Hif1a/Hoxa3/Il23a/Itgav/Jag1/Mmp14/Mmp2/Nos3/Notch2/P2rx7/P3h4/Ppp3ca/Ptk2b/Ptn/Rac1/Sfrp1/Slc34a1/Suco/Tbx1/Tgfbr3/Tmem64/Tpp1/Traf6/Trp53/Vdr/Vegfa	43
Eso	GO:0060993	kidney morphogenesis	26/3096	99/23210	0.000436311	0.00682507	0.00518307	Ahi1/Bmp7/Cd44/Ctnnbip1/Eya1/Foxd1/Gata3/Gdnf/Gli3/Gzf1/Hs2st1/Irx1/Irx2/Lrrk2/Myc/Smo/Tacstd2/Tgfb1/Timeless/Tshz3/Vangl2/Vegfa/Wnk4/Wnt4/Wnt6/Wnt7b	26
Eso	GO:0045599	negative regulation of fat cell differentiation	17/3096	54/23210	0.000448259	0.00699398	0.00531135	Bbs12/Gata3/Id4/Jag1/Jdp2/Msx2/Ncor2/Rora/Sirt1/Tgfb1/Tgfb1i1/Trib2/Trib3/Trio/Trpv4/Vegfa/Wnt3a	17
Eso	GO:0043393	regulation of protein binding	51/3096	240/23210	0.000450273	0.00700744	0.00532157	Abl2/Adrb2/Aida/Apoe/Bag2/Cav1/Cblb/Cdc42/Ctnnbip1/Dtnbp1/Dzip1/Eif2s1/Epha4/Ephb6/Fam220a/Hdac4/Hipk2/Hnrnpk/Hopx/Hoxa3/Hspa4/Itgb1bp1/Krit1/Ldlrap1/Lgals3/Lrp1/Lrrk2/Map2/Mapre1/Mark3/Myc/Ngf/Nmd3/Nvl/Pacs1/Pin1/Plk2/Ppp1r2/Ppp2ca/Ptprf/Ran/Ripk2/Slpi/Sppl3/Styx/Tdg/Tgfbr1/Tgfbr3/Tiam1/Trib3/Wnt3a	51
Eso	GO:0002181	cytoplasmic translation	25/3096	94/23210	0.000453901	0.00703338	0.00534126	Cnbp/Cpeb2/Cpeb3/Denr/Dph2/Dph3/Dph5/Eif2s3x/Eif3m/Gspt1/Hspa14/Mcts2/Nck1/Rbm4/Rpl13a/Rpl17/Rpl26/Rpl30/Rpl31/Rpl39/Rplp1/Rps23/Rpsa/Zc3h15/Zfp385a	25
Eso	GO:0051348	negative regulation of transferase activity	52/3096	246/23210	0.000454251	0.00703338	0.00534126	Adarb1/Aida/Ajuba/Apoe/Bag2/Bmp7/Cav1/Cblb/Chordc1/Cln8/Dtnbp1/Dusp1/Dusp2/Dusp22/Dusp6/Dusp7/Epha1/Fam72a/Gadd45a/Gba/Hspb1/Igf1r/Itgb1bp1/Limk1/Mapt/Nf2/Nup62/Oas1d/Pot1a/Ppp2r5a/Prkar1a/Prkrip1/Ptk6/Ptpn1/Ptpn22/Pycard/Setd7/Sfrp1/Sh2b3/Sh3bp5l/Sirt1/Smcr8/Socs5/Spred1/Spry2/Spry4/Srcin1/Trib3/Trp53/Trp73/Tsg101/Usp44	52
Eso	GO:0051017	actin filament bundle assembly	38/3096	165/23210	0.000461553	0.0071283	0.00541335	Abl2/Aif1l/Arhgef10l/Arhgef15/Bag4/Baiap2/Clasp1/Dlc1/Dmtn/Epha1/Fam171a1/Flna/Fscn1/Gas7/Itgb1bp1/Limk1/Marcks/Mkks/Myo1b/Nf2/Nrp1/Pdxp/Pls3/Ppfia1/Ptk2b/Rac1/Rapgef3/Rdx/Rhod/S100a10/Shank1/Srf/Swap70/Synpo2l/Tac1/Tacstd2/Tgfbr1/Wnt4	38
Eso	GO:0010810	regulation of cell-substrate adhesion	46/3096	211/23210	0.000465911	0.00712968	0.0054144	Alox15/Angpt2/Bcas3/Bcl6/Cdk6/Clasp1/Col16a1/Csf1/Dlc1/Dmtn/Dusp22/Emilin2/Emp2/Epha1/Flna/Gcnt2/Gm9573/Hoxa7/Itga3/Itga5/Itgb1bp1/Jag1/Jup/Kank1/Lims1/Lrp1/Map4k4/Mmp14/Net1/Nrp1/Pcsk5/Pdpn/Peak1/Pik3cb/Plau/Ptk2b/Ptn/Ptprz1/Rac1/Rcc2/Rhod/Rreb1/S100a10/Tacstd2/Vegfa/Wnt4	46
Eso	GO:0030595	leukocyte chemotaxis	46/3096	211/23210	0.000465911	0.00712968	0.0054144	2610528A11Rik/Akirin1/Anxa1/Camk1d/Ccl19/Ccl2/Ccl27a/Ccl6/Ccl7/Ch25h/Cklf/Csf1/Cxcl1/Cxcl14/Cxcr2/Cyp7b1/Dusp1/Ednra/Il17b/Il17rc/Il1f6/Il1f8/Il1f9/Il23a/Lgals3/Mapk14/Mpp1/Mst1/Nbl1/Nod2/Pde4b/Pla2g7/Ppbp/Ptk2b/Ptn/Rac1/Rpl13a/S100a14/S100a8/S100a9/Slc8b1/Slit2/Swap70/Trpv4/Vav3/Vegfa	46
Eso	GO:0001843	neural tube closure	28/3096	110/23210	0.000466329	0.00712968	0.0054144	Abl2/Arhgap35/Bcl10/Cecr2/Celsr1/Dlc1/Dvl2/Enah/Fzd1/Fzd2/Fzd6/Glmn/Grhl3/Hectd1/Kat2a/Kdm2b/Ptk7/Rarg/Scrib/Sfrp1/Ski/Tfap2a/Tgfb1/Tgif1/Traf6/Tulp3/Twist1/Vangl2	28
Eso	GO:1901890	positive regulation of cell junction assembly	28/3096	110/23210	0.000466329	0.00712968	0.0054144	Ace2/Adgrb1/Adgrb2/Adgrl1/Cav1/Cldn1/Clstn1/Col16a1/Ephb3/Flrt1/Flrt2/Il1rap/Itgb1bp1/Lims1/Map4k4/Nphp4/Nrp1/Ntrk2/Rac1/S100a10/Sema4d/Slitrk6/Thbs2/Tpbg/Ube2v2/Vegfa/Wnt4/Xlr4b	28
Eso	GO:0070301	cellular response to hydrogen peroxide	24/3096	89/23210	0.000469503	0.00713899	0.00542147	Akr1b3/Anxa1/Axl/Capn1/Foxo3/Fxn/Glrx/Hdac2/Hsph1/Impact/Kdm6b/Lrrk2/Net1/Nqo1/Oser1/Pdcd10/Pde8a/Plekha1/Sirpa/Sirt1/Stat6/Stk26/Top2b/Trp53	24
Eso	GO:0043117	positive regulation of vascular permeability	8/3096	16/23210	0.000470458	0.00713899	0.00542147	Apoe/Bmp6/Capn1/Cxcr2/Fgfbp3/Tgfb1/Trpv4/Vegfa	8
Eso	GO:0090177	establishment of planar polarity involved in neural tube closure	8/3096	16/23210	0.000470458	0.00713899	0.00542147	Celsr1/Dvl2/Fzd1/Fzd2/Grhl3/Ptk7/Sfrp1/Vangl2	8
Eso	GO:0008347	glial cell migration	18/3096	59/23210	0.000472908	0.00714056	0.00542267	Apcdd1/Ccl2/Cdk5r1/Csf1/Dab1/Epha4/Gli3/Lamb1/Lrp1/Matn2/P2ry1/Pafah1b1/Pmp22/Ptprz1/Rtn4/Scrib/Tiam1/Vcan	18
Eso	GO:0031122	cytoplasmic microtubule organization	18/3096	59/23210	0.000472908	0.00714056	0.00542267	Camsap1/Camsap2/Ccdc88b/Cenpj/Clasp1/Dst/Hook1/Hook3/Katna1/Pafah1b1/Rab11a/Slain2/Spast/Tacc2/Trpv4/Tubg1/Tubg2/Tubgcp4	18
Eso	GO:0006611	protein export from nucleus	30/3096	121/23210	0.000483377	0.0072626	0.00551534	Abce1/Bag3/Camk4/Cse1l/Eif6/Emd/Ltv1/Ncbp1/Nmd3/Nol6/Nup107/Nup93/Nxt1/Polr2d/Ran/Rapgef3/Rbm22/Riok2/Rrs1/Sarnp/Sdad1/Sem1/Sfn/Srsf3/Styx/Tgfb1/Xpo1/Xpo4/Xpot/Zfp593	30
Eso	GO:0042542	response to hydrogen peroxide	30/3096	121/23210	0.000483377	0.0072626	0.00551534	Akr1b3/Anxa1/Axl/Capn1/Cat/Foxo3/Fxn/Fyn/Glrx/Hdac2/Hmox1/Hsph1/Impact/Kdm6b/Kpna4/Lrrk2/Mmp2/Net1/Nqo1/Oser1/Pdcd10/Pde8a/Plekha1/Ptk2b/Sirpa/Sirt1/Stat6/Stk26/Top2b/Trp53	30
Eso	GO:0090288	negative regulation of cellular response to growth factor stimulus	34/3096	143/23210	0.000486583	0.00729275	0.00553824	Cadm4/Cav1/Cd109/Cflar/Chst11/Fam72a/Fam89b/Fstl3/Fzd1/Gata3/Gpc1/Hipk2/Htra1/Lemd3/Nbl1/Ngfr/Pin1/Ptpn1/Ptprf/Sfrp1/Sirt1/Ski/Slit2/Sostdc1/Spg20/Spry2/Spry4/Strap/Tgfb1i1/Tgfbr3/Trp53/Twsg1/Wnt4/Xdh	34
Eso	GO:1901214	regulation of neuron death	72/3096	368/23210	0.000488845	0.00730865	0.00555031	Abcc1/Alkbh1/Apoe/Atf4/Axl/Btbd10/Cd34/Cdc42/Cdk5r1/Cebpb/Chl1/Creb1/Csf1/Ddit4/Dnajc5/Dtnbp1/Eif2s1/Epha7/Fgf21/Fgfr3/Fis1/Foxo3/Fyn/Fzd1/Fzd9/G6pdx/Gata3/Gba/Gclm/Gdnf/Gpnmb/Hdac4/Hif1a/Hipk2/Hmox1/Hras/Hsph1/Kdm2b/Lrp1/Lrrk2/Mapt/Mcl1/Mt3/Nae1/Nes/Ngf/Ngfr/Nqo1/Nrp1/Ntrk2/Pik3ca/Pin1/Prnp/Ptk2b/Ptprf/Ptprz1/Rilpl1/Sct/Set/Sirt1/Slc7a11/Smo/Sncg/Srpk2/Tfap2a/Tnfrsf1a/Trp53/Trp73/Ube2v2/Vegfa/Wn…	72
Eso	GO:0032886	regulation of microtubule-based process	50/3096	235/23210	0.000493848	0.00736535	0.00559337	Atf5/Bicd2/Borcs5/Camsap1/Camsap2/Cav1/Cdk5r1/Cenpj/Cep295/Chmp1b/Chordc1/Ckap2/Clasp1/Clip1/D7Ertd443e/Dst/Dync1li1/Gba2/Gnai1/Gpsm2/Hdgfl3/Hspa1a/Hsph1/Kat2a/Map2/Map6/Mapre1/Mapt/Mark4/Memo1/Mkks/Nav3/Nin/Nubp1/Nup62/Pafah1b1/Pdcd6ip/Plk2/Plk4/Rac1/Ranbp1/Sgk1/Slain2/Stag1/Tacc1/Tacc2/Trim37/Trpv4/Wnt3a/Xpo1	50
Eso	GO:0007405	neuroblast proliferation	20/3096	69/23210	0.000495879	0.00737756	0.00560265	Dmrta2/Fgfr1/Fgfr2/Fzd9/Gli3/Hif1a/Id4/Kctd11/Lrrk2/Nde1/Pafah1b1/Ptn/Rab10/Smo/Sox2/Tead3/Tgfb1/Trp53/Vegfa/Wnt3a	20
Eso	GO:0002040	sprouting angiogenesis	29/3096	116/23210	0.000514186	0.00763127	0.00579532	Adtrp/Anxa1/Cdc42/Dll1/E2f7/Ephb4/Fgfbp1/Hmox1/Itga5/Itgb1bp1/Jmjd6/Loxl2/Ngfr/Nrarp/Nrp1/Otulin/Pdcd10/Pik3r3/Plk2/Ptgs2/Ptk2b/Ramp2/Robo1/Rtn4/Sema5a/Slit2/Spred1/Srf/Vegfa	29
Eso	GO:0048640	negative regulation of developmental growth	31/3096	127/23210	0.000524268	0.00775491	0.00588921	Adrb2/Adrb3/Bcl11a/Cdk5r1/Ctdp1/Epha7/Fgfr3/Fxn/G6pdx/Gja1/H19/Hdac2/Jarid2/Map2/Meis1/Nrp1/Rtn4/Ryk/Sav1/Sema3f/Sema4b/Sema4d/Sema5a/Sema6c/Sema6d/Sfrp1/Slit1/Slit2/Spg20/Trp73/Wnt3a	31
Eso	GO:0048048	embryonic eye morphogenesis	12/3096	32/23210	0.000525065	0.00775491	0.00588921	Aldh1a3/Bmp7/Foxf2/Hipk1/Hipk2/Kdm2b/Rarg/Sp3/Tbx2/Tfap2a/Twist1/Vax2	12
Eso	GO:0048701	embryonic cranial skeleton morphogenesis	16/3096	50/23210	0.000533511	0.00786056	0.00596945	Chst11/Eif4a3/Fgfr2/Gas1/Hoxa1/Hoxa2/Mmp14/Ndst1/Nipbl/Smad2/Tbx1/Tfap2a/Tgfbr1/Tulp3/Twist1/Twist2	16
Eso	GO:1902905	positive regulation of supramolecular fiber organization	43/3096	195/23210	0.000545143	0.00799788	0.00607373	Abi2/Alox15/Arhgef10l/Arhgef15/Bag4/Baiap2/Cav1/Cdc42ep3/Cdc42ep4/Clip1/Epha1/Fer/Flna/Gm14137/Icam1/Itgb1bp1/Jmy/Limk1/Mapre1/Mapt/Nav3/Nck1/Nf2/Nin/Nrp1/Pdxp/Ptk2b/Pycard/Rac1/Rapgef3/S100a10/Scin/Sema5a/Slain2/Snx9/Swap70/Synpo2l/Tac1/Tgfbr1/Trpv4/Wasf1/Wdr1/Wnt4	43
Eso	GO:0060606	tube closure	28/3096	111/23210	0.00054546	0.00799788	0.00607373	Abl2/Arhgap35/Bcl10/Cecr2/Celsr1/Dlc1/Dvl2/Enah/Fzd1/Fzd2/Fzd6/Glmn/Grhl3/Hectd1/Kat2a/Kdm2b/Ptk7/Rarg/Scrib/Sfrp1/Ski/Tfap2a/Tgfb1/Tgif1/Traf6/Tulp3/Twist1/Vangl2	28
Eso	GO:0002685	regulation of leukocyte migration	44/3096	201/23210	0.000557568	0.00811373	0.0061617	Ada/Adtrp/Akirin1/Anxa1/Camk1d/Capn1/Ccl19/Ccl2/Ccl27a/Csf1/Cxcl14/Cxcr2/Dock8/Dusp1/Ecm1/Ednra/Hoxa7/Icam1/Il23a/Lgals3/Mapk14/Mmp14/Mpp1/Msn/Mst1/Myd88/Nbl1/Nod2/Pla2g7/Ptk2b/Ptn/Ptpn22/Pycard/Rac1/Rtn4/S100a14/Slc8b1/Slit2/Swap70/Tgfb1/Tnfrsf18/Trp53/Trpv4/Vegfa	44
Eso	GO:0043535	regulation of blood vessel endothelial cell migration	24/3096	90/23210	0.000560398	0.00811373	0.0061617	Amotl1/Angpt2/Anxa1/Apoe/Ets1/Fgfbp1/Fgfr1/Hif1a/Hmox1/Hspb1/Itgb1bp1/Jup/Map2k3/Nos3/Nrp1/Pdcd10/Plcg1/Plk2/Prkd2/Ptgs2/Sirt1/Spred1/Tgfb1/Vegfa	24
Eso	GO:1903313	positive regulation of mRNA metabolic process	24/3096	90/23210	0.000560398	0.00811373	0.0061617	Adarb1/Ago2/Apobec1/Celf4/Cpeb3/Eif4a3/Hnrnpd/Hnrnpr/Leo1/Mettl16/Mex3d/Nanos1/Ncbp1/Ncbp2/Nudt21/Nup98/Polr2g/Prpf19/Qk/Rbmxl1/Rnf219/Sf3b4/Tnrc6c/Zc3h12a	24
Eso	GO:0048813	dendrite morphogenesis	40/3096	178/23210	0.000562518	0.00811373	0.0061617	Abi2/Abl2/Arc/Baiap2/Cdc42/Cdk5r1/Celsr2/Dtnbp1/Elavl4/Epha4/Epha5/Ephb3/Fyn/Hecw1/Hecw2/Klf7/Lrrk2/Lzts1/Map6/Mef2a/Nrp1/Pafah1b1/Pias2/Ppp3ca/Prmt3/Ptn/Ptprf/Ptprz1/Rac1/Rbfox2/Robo1/Sema4d/Sept7/Sgk1/Shank1/Srcin1/Tiam1/Ube3a/Xlr4b/Zfp365	40
Eso	GO:0072576	liver morphogenesis	11/3096	28/23210	0.000562694	0.00811373	0.0061617	Cebpb/Cflar/Gli1/Lims1/Notch2/Plau/Ptn/Rtn4/Tet2/Tgfa/Wnt3a	11
Eso	GO:0090312	positive regulation of protein deacetylation	11/3096	28/23210	0.000562694	0.00811373	0.0061617	Bcl6/Jdp2/Lrrk2/Ncor1/Ncor2/Nipbl/Prkd2/Sirt1/Tgfb1/Trp53/Vegfa	11
Eso	GO:1902668	negative regulation of axon guidance	11/3096	28/23210	0.000562694	0.00811373	0.0061617	Nrp1/Ryk/Sema3f/Sema4b/Sema4d/Sema5a/Sema6c/Sema6d/Slit1/Slit2/Wnt3a	11
Eso	GO:0051147	regulation of muscle cell differentiation	37/3096	161/23210	0.000567823	0.00816833	0.00620317	Adgrb1/Cflar/Ctdp1/Cyp26b1/Dll1/Dmpk/Ehd1/Ehd2/Eng/Epc1/Ereg/Fgfr2/G6pdx/Hdac2/Hdac4/Hopx/Il1f9/Kat2a/Maml1/Mapk14/Mmp14/Msx1/Nrg1/Pias1/Pin1/Rbm4/Rbpms2/Sik1/Sirt1/Smyd1/Sox6/Tbx1/Tgfb1/Tnpo2/Trim32/Tshz3/Wnt3a	37
Eso	GO:0009991	response to extracellular stimulus	77/3096	401/23210	0.000569617	0.00817481	0.00620809	Aacs/Ada/Adora2b/Adrb2/Adrb3/Apoe/Aqp3/Arhgap35/Atf4/Axl/BC048403/Bcas3/Bcl10/Bglap/Bglap2/Bglap3/Bmp6/Casp1/Cbs/Cd68/Cib2/Dapl1/Dgkq/Dntt/Dsc2/Eif2s1/Fads1/Fosl1/Foxk2/Foxo3/Fyn/Gba/Higd1a/Igf1r/Impact/Kif26a/Lpl/Lrp11/Lrrk2/Mapt/Mkks/Mt3/Mybbp1a/Nenf/Nuak2/P2rx7/Panx1/Pdxp/Plcg2/Plec/Prl4a1/Rnf152/Rraga/Rragc/Rrp8/Sct/Seh1l/Sesn1/Sesn2/Sik1/Sirt1/Slc25a25/Slc2a1/Snai2/Srebf2/Srf/Stk26/Tbl1xr1/T…	77
Eso	GO:0009065	glutamine family amino acid catabolic process	10/3096	24/23210	0.000577029	0.00824231	0.00625935	Aldh4a1/Arg1/Arg2/Fah/Gls/Gls2/Got2/Nos3/Oat/Padi4	10
Eso	GO:0030728	ovulation	10/3096	24/23210	0.000577029	0.00824231	0.00625935	Adamts1/Ereg/Foxo3/Inhba/Nos3/Nrip1/Oas1d/Plau/Ptgs2/Sirt1	10
Eso	GO:0050670	regulation of lymphocyte proliferation	48/3096	225/23210	0.000593989	0.00846469	0.00642823	Ada/Anxa1/Arg1/Arg2/Atad5/Bcl6/Blm/Bmi1/Btn1a1/Cblb/Ccdc88b/Ccl19/Cd1d1/Cd274/Cd276/Cd44/Cd80/Cebpb/Efnb1/Foxp3/Glmn/Gpnmb/H2-Ab1/Icosl/Igfbp2/Il20rb/Il23a/Il6ra/Itgal/Lgals3/Lmo1/March7/Myd88/Nck1/Ndfip1/Prdm1/Prkar1a/Prnp/Ptpn22/Pycard/Ripk2/Sos2/Tac1/Tgfb1/Traf6/Twsg1/Vav3/Wnt3a	48
Eso	GO:0031532	actin cytoskeleton reorganization	26/3096	101/23210	0.000607842	0.00860824	0.00653725	Antxr1/Anxa1/Auts2/Baiap2/Bcas3/Ccl27a/Dmtn/Dtnbp1/Efs/Fer/Flna/Gab1/Gdpd2/Hax1/Hras/Notch2/Nrp1/Ptk2b/Ptk7/Ptpn1/Rapgef3/Rhod/S100a9/S1pr2/Tgfb1/Trpv4	26
Eso	GO:0042130	negative regulation of T cell proliferation	20/3096	70/23210	0.000608306	0.00860824	0.00653725	Arg1/Arg2/Btn1a1/Cblb/Cd274/Cd276/Cd44/Cd80/Cebpb/Foxp3/Glmn/Gpnmb/H2-Ab1/Il20rb/March7/Ndfip1/Prkar1a/Prnp/Tgfb1/Twsg1	20
Eso	GO:1901796	regulation of signal transduction by p53 class mediator	20/3096	70/23210	0.000608306	0.00860824	0.00653725	Atad5/Cd44/Eef1e1/Hic1/Hnrnpk/March7/Msx1/Nop2/Rnf34/Rpf2/Rpl26/Rrn3/Rrs1/Sirt1/Snai2/Spred1/Trp53/Trp73/Twist1/Zfp385a	20
Eso	GO:0042482	positive regulation of odontogenesis	7/3096	13/23210	0.00061226	0.00864409	0.00656447	Cd34/Csf1/Ednra/Ngfr/Tfap2a/Tgfb1/Wnt6	7
Eso	GO:0007628	adult walking behavior	15/3096	46/23210	0.000631165	0.0088494	0.00672038	Abl2/Agtpbp1/Cacna1c/Cln8/Dab1/Efnb3/Epha4/Fxn/Hipk2/Mapt/Npc1/Pmp22/Scn8a/Trh/Uchl3	15
Eso	GO:0060323	head morphogenesis	15/3096	46/23210	0.000631165	0.0088494	0.00672038	Cdk2ap1/Crispld1/Csrnp1/Dlx5/Mmp2/Msx1/Nipbl/Pax9/Plekha1/Ski/Tbx1/Tfap2a/Tgfb1/Tiparp/Twist2	15
Eso	GO:1902667	regulation of axon guidance	15/3096	46/23210	0.000631165	0.0088494	0.00672038	Mycbp2/Nrp1/Ryk/Sema3f/Sema4b/Sema4d/Sema5a/Sema6c/Sema6d/Slit1/Slit2/Tubb2b/Vegfa/Wnt3a/Zswim6	15
Eso	GO:0048593	camera-type eye morphogenesis	34/3096	145/23210	0.000635506	0.00888978	0.00675105	Abi2/Ahi1/Aldh1a3/Bmp7/Cnga3/Dll1/Fgfr3/Fjx1/Foxf2/Gli3/Hif1a/Hipk1/Hipk2/Hmgn1/Jag1/Kdm2b/Megf11/Meis1/Nectin1/Notch2/Ntrk2/Pde6c/Ptn/Rorb/Scrib/Ski/Sox2/Sp3/Tbx2/Tenm3/Tfap2a/Twist1/Vegfa/Zhx2	34
Eso	GO:0048846	axon extension involved in axon guidance	13/3096	37/23210	0.000644328	0.00895145	0.00679788	Nrp1/Ryk/Sema3f/Sema4b/Sema4d/Sema5a/Sema6c/Sema6d/Slit1/Slit2/Smo/Vegfa/Wnt3a	13
Eso	GO:0060071	Wnt signaling pathway, planar cell polarity pathway	13/3096	37/23210	0.000644328	0.00895145	0.00679788	Abl2/Celsr1/Dvl2/Fzd1/Fzd2/Fzd6/Grhl3/Ptk7/Rac1/Ryk/Sfrp1/Vangl2/Wnt7b	13
Eso	GO:1902284	neuron projection extension involved in neuron projection guidance	13/3096	37/23210	0.000644328	0.00895145	0.00679788	Nrp1/Ryk/Sema3f/Sema4b/Sema4d/Sema5a/Sema6c/Sema6d/Slit1/Slit2/Smo/Vegfa/Wnt3a	13
Eso	GO:0010770	positive regulation of cell morphogenesis involved in differentiation	41/3096	185/23210	0.000650628	0.00901839	0.00684872	Apoe/Baiap2/Bcl11a/Cdh4/Crabp2/Dmtn/Epha4/Flna/Fxn/Limk1/Lims1/Lrp1/Map6/Mapt/Net1/Ngf/Nin/Nrg1/Nrp1/Ntrk2/Pafah1b1/Pias2/Plxna2/Plxnb1/Ptprf/Rab11a/Rac1/Robo1/Robo2/Rreb1/Rtn4/S100a10/Sema4d/Sema5a/Sgk1/Srf/Tiam1/Tubb2b/Vegfa/Wnt3a/Xlr4b	41
Eso	GO:0021915	neural tube development	42/3096	191/23210	0.000666767	0.00921082	0.00699485	Abl2/Arhgap35/Bcl10/Bmi1/Bmp7/Cecr2/Celsr1/Dlc1/Dvl2/Enah/Fzd1/Fzd2/Fzd6/Gas1/Gbx2/Gli3/Glmn/Grhl3/Hectd1/Hif1a/Ipmk/Kat2a/Kdm2b/Luzp1/Map3k7/Nup50/Phgdh/Plxna2/Ptk7/Rarg/Scrib/Sfrp1/Ski/Smo/Tfap2a/Tgfb1/Tgif1/Traf6/Tulp3/Twist1/Vangl2/Wnt3a	42
Eso	GO:0061572	actin filament bundle organization	38/3096	168/23210	0.000667538	0.00921082	0.00699485	Abl2/Aif1l/Arhgef10l/Arhgef15/Bag4/Baiap2/Clasp1/Dlc1/Dmtn/Epha1/Fam171a1/Flna/Fscn1/Gas7/Itgb1bp1/Limk1/Marcks/Mkks/Myo1b/Nf2/Nrp1/Pdxp/Pls3/Ppfia1/Ptk2b/Rac1/Rapgef3/Rdx/Rhod/S100a10/Shank1/Srf/Swap70/Synpo2l/Tac1/Tacstd2/Tgfbr1/Wnt4	38
Eso	GO:0006275	regulation of DNA replication	27/3096	107/23210	0.00067496	0.00929215	0.00705661	Atad5/Atf1/Blm/Cacybp/Cdc42/Dach1/Donson/E2f7/Egfr/Ereg/Esco1/Fgfr1/Gli1/Gmnn/Gtpbp4/Hras/Msh3/Rac1/Rad17/Rbbp6/Timeless/Tipin/Trp53/Usp37/Wapl/Wrnip1/Zfp365	27
Eso	GO:1904951	positive regulation of establishment of protein localization	85/3096	454/23210	0.000695057	0.00953982	0.0072447	Aacs/Abat/Abl2/Arid5a/Bag3/Bcas3/Bglap2/C1qtnf4/Cadm1/Camk4/Casp1/Ccl19/Ccl2/Cct6a/Cd274/Cd276/Cd34/Cdc42/Cdk5r1/Cenpj/Cep295/Dkc1/Egfr/Emd/Fis1/Flna/Frmd4a/Fyn/Gata3/Gja1/Gli3/Glmn/Glrx/Gpr68/Hcar2/Hif1a/Hpca/Hras/Il17rc/Il1rap/Ipo5/Itgb1bp1/Jup/Lpl/Lrp1/Lrrk2/Mapk14/Myo18a/Nadk/Ncl/Nod2/Oxct1/P2rx7/Panx1/Pdcd10/Ppid/Prnp/Psmd9/Ptgs2/Ptpn22/Pycard/Rab34/Rac1/Ran/Rapgef3/Rbm22/Riok2/Ripk2/Serp1/S…	85
Eso	GO:0051101	regulation of DNA binding	31/3096	129/23210	0.000696085	0.00953982	0.0072447	Acd/Cpne1/Ctnnbip1/Fam129b/Foxc1/Gata3/Gtf2b/Hdac2/Hipk1/Hipk2/Hmox1/Hspa4/Id4/Mdfi/Msx1/Msx2/Myc/Ngf/Nipbl/Sirt1/Ski/Smo/Tgfb1/Traf6/Twist1/Twist2/Wapl/Wnt3a/Zbtb7c/Zfp462/Zfp593	31
Eso	GO:0046631	alpha-beta T cell activation	36/3096	157/23210	0.000698632	0.00955321	0.00725487	Abl2/Ada/Anxa1/Arg2/Bcl11b/Bcl6/Blm/Cbfb/Cblb/Ccl19/Cd1d1/Cd274/Cd44/Cd80/Cebpb/Foxp3/Gata3/Gli3/H2-Ab1/Hsph1/Il23a/Il6ra/Malt1/Ncor1/Nkap/Prdm1/Ptpn22/Ripk2/Rora/Socs1/Socs5/Stat6/Tgfb1/Twsg1/Zc3h12a/Zfp35	36
Eso	GO:0045637	regulation of myeloid cell differentiation	46/3096	215/23210	0.000714312	0.00972201	0.00738306	Atp6ap1/Cdk6/Cebpb/Creb1/Csf1/Ctnnbip1/Dll1/Eif6/Ets1/Fgfr3/Foxo3/Fstl3/Gabpa/Gpr68/Hax1/Hif1a/Hoxa5/Hoxa7/Il23a/Il34/Inhba/Jag1/Klf13/Leo1/Mafb/Mapk14/Meis1/Myc/Ndfip1/Nfkbia/Notch2/Prmt1/Ptk2b/Rab7b/Rarg/Rbfox2/Scin/Senp1/Sfrp1/Smap1/Tfe3/Tgfb1/Tmem64/Traf6/Twist2/Wdr61	46
Eso	GO:0035567	non-canonical Wnt signaling pathway	17/3096	56/23210	0.000716792	0.00972201	0.00738306	Abl2/Celsr1/Dvl2/Fzd1/Fzd10/Fzd2/Fzd6/Fzd9/Grhl3/Ptk7/Rac1/Ryk/Sfrp1/Tiam1/Vangl2/Wnt4/Wnt7b	17
Eso	GO:0061138	morphogenesis of a branching epithelium	47/3096	221/23210	0.000722249	0.00972201	0.00738306	Acvr1/Ar/Bmp7/Cd44/Celsr1/Csf1/Ctnnbip1/Ednra/Eng/Esrp1/Etv4/Eya1/Fgfr1/Fgfr2/Foxd1/Gbx2/Gdnf/Gli3/Gzf1/Hoxa5/Kdm5b/Mmp14/Msx2/Myc/Nrarp/Nrp1/Rxra/Sema5a/Sfrp1/Slit2/Smo/Snai2/Sox2/Spry2/Srf/Tacstd2/Tbx1/Tfap2c/Tgfb1/Timeless/Tmtc3/Trp63/Vangl2/Vdr/Vegfa/Wnt4/Wnt6	47
Eso	GO:0032102	negative regulation of response to external stimulus	72/3096	373/23210	0.000724784	0.00972201	0.00738306	Abat/Acp5/Ada/Adcy7/Adrb2/Adtrp/Angpt2/Apoe/Arg1/Arg2/Cd109/Cd276/Cd34/Cd44/Clasp1/Dusp1/Epha4/Ets1/Foxp3/Gata3/Gja1/Htra1/Ier3/Il1r2/Il20rb/Klk8/Kremen1/Mfhas1/Mkks/Mvk/Nbl1/Ndfip1/Nenf/Nfkb1/Nlrx1/Nod2/Nr1d2/Nrp1/Otulin/Plau/Prdm1/Pycard/Robo1/Robo2/Rora/Rtn4/Rtn4rl1/Ryk/Samhd1/Sema3f/Sema4b/Sema4d/Sema5a/Sema6c/Sema6d/Serpinb3a/Serpine2/Sh2b3/Sirpa/Slit1/Slit2/Snai2/Socs5/Spink5/Thbd/Tnfrsf1a/…	72
Eso	GO:0001706	endoderm formation	12/3096	33/23210	0.000725766	0.00972201	0.00738306	Col12a1/Col5a1/Hsbp1/Inhba/Itga5/Itgav/Leo1/Rtf1/Smad2/Sox2/Sox7/Tnrc6c	12
Eso	GO:0048013	ephrin receptor signaling pathway	12/3096	33/23210	0.000725766	0.00972201	0.00738306	Cdk5r1/Efna3/Efnb1/Efnb3/Epha4/Epha5/Epha7/Ephb3/Ephb4/Nck1/Ss18/Tiam1	12
Eso	GO:0060740	prostate gland epithelium morphogenesis	12/3096	33/23210	0.000725766	0.00972201	0.00738306	Ar/Bmp7/Cd44/Cyp7b1/Fgfr2/Id4/Igf1r/Mmp2/Rarg/Rxra/Sfrp1/Trp63	12
Eso	GO:0070897	transcription preinitiation complex assembly	12/3096	33/23210	0.000725766	0.00972201	0.00738306	Creb1/Dr1/Gtf2b/Gtf2f2/Med6/Polr1e/Psmc2/Psmc4/Psmc5/Taf12/Tbp/Trp53	12
Eso	GO:0002934	desmosome organization	6/3096	10/23210	0.000726954	0.00972201	0.00738306	Dsp/Grhl1/Jup/Nectin1/Perp/Snai2	6
Eso	GO:0033029	regulation of neutrophil apoptotic process	6/3096	10/23210	0.000726954	0.00972201	0.00738306	Anxa1/Cd44/Cxcr2/Hcar2/Pik3cb/Slc7a11	6
Eso	GO:0061351	neural precursor cell proliferation	41/3096	186/23210	0.000728912	0.00972682	0.00738672	Atf5/Dmrta2/Fgfr1/Fgfr2/Flna/Foxo3/Fzd6/Fzd9/Gbx2/Gjc2/Gli1/Gli3/Hif1a/Hook3/Id4/Kctd11/Kdm2b/Lims1/Lrrk2/Ncor2/Nde1/Nf2/Ngfr/Pafah1b1/Prdm4/Ptn/Ptprz1/Rab10/Rassf10/Rora/Smo/Sox2/Tacc1/Tacc2/Tead3/Tgfb1/Trnp1/Trp53/Vegfa/Wnt3a/Wnt7b	41
Eso	GO:0046636	negative regulation of alpha-beta T cell activation	14/3096	42/23210	0.000740925	0.00983803	0.00747117	Anxa1/Arg2/Bcl6/Cbfb/Cblb/Cd274/Cd44/Foxp3/Gli3/Socs1/Socs5/Twsg1/Zc3h12a/Zfp35	14
Eso	GO:2000826	regulation of heart morphogenesis	14/3096	42/23210	0.000740925	0.00983803	0.00747117	Acvr1/Bmp7/Eng/Eya1/Foxc1/Jag1/Robo1/Robo2/Smo/Tbx1/Tbx2/Tgfbr1/Twist1/Wnt3a	14
Eso	GO:0032623	interleukin-2 production	19/3096	66/23210	0.000744584	0.00983803	0.00747117	Abl2/Anxa1/Cd1d1/Cd276/Cd34/Foxp3/Gata3/Glmn/Homer3/Il1rap/Il20rb/Malt1/Nav3/Nod2/Pde4b/Prkd2/Prnp/Ripk2/Traf6	19
Eso	GO:0071426	ribonucleoprotein complex export from nucleus	19/3096	66/23210	0.000744584	0.00983803	0.00747117	Abce1/Eif6/Ltv1/Ncbp1/Nmd3/Nol6/Nup107/Nup93/Polr2d/Ran/Riok2/Rrs1/Sarnp/Sdad1/Sem1/Srsf3/Xpo1/Xpot/Zfp593	19
Eso	GO:0032388	positive regulation of intracellular transport	42/3096	192/23210	0.00074533	0.00983803	0.00747117	Adora2b/Bag3/Bcas3/Borcs5/Camk4/Ccl2/Cdc42/Cdk5r1/Ehd1/Ehd2/Emd/Fis1/Flna/Fyn/Gli3/Hpca/Hras/Ipo5/Itgb1bp1/Jup/Ldlrap1/Map2/Mapk14/Msn/Pdcd10/Prnp/Ptgs2/Ptpn22/Ran/Rapgef3/Rbm22/Rbm27/Rdx/Riok2/Sfn/Smo/Stom/Tardbp/Tgfb1/Uaca/Xpo4/Zc3h12a	42
Eso	GO:0014706	striated muscle tissue development	84/3096	449/23210	0.000762314	0.0100404	0.00762488	Acvr1/Adrb2/Akirin1/Bmp7/Boc/Bves/Cacybp/Cav1/Cdc42/Cflar/Creb1/Ctdp1/Cyp26b1/Dll1/Dmrta2/Dsp/Emd/Eng/Eya1/Fgfr1/Fgfr2/Foxc1/Foxn2/G6pdx/Gja1/Gli1/Gpc1/Hdac2/Hdac4/Hlf/Homer1/Hoxd9/Jarid2/Kat2a/Kdm6b/Lemd3/Lmna/Maml1/Mapk14/Mef2a/Meis1/Myc/Myl6b/Nr1d2/Nras/Nrg1/Nupr1/Pin1/Pitx1/Pmp22/Popdc3/Ppp1r13l/Ppp3ca/Prkar1a/Rbfox1/Rxra/Sap30/Sav1/Sik1/Sin3b/Sirt1/Ski/Smo/Smyd1/Sox15/Sox6/Speg/Srf/Svil/Tbx1…	84
Eso	GO:1902903	regulation of supramolecular fiber organization	68/3096	349/23210	0.000773016	0.0101594	0.00771522	Abi2/Alox15/Apoe/Arhgap35/Arhgef10l/Arhgef15/Bag4/Baiap2/Camsap1/Camsap2/Capg/Capn1/Capza1/Cav1/Cdc42ep3/Cdc42ep4/Ckap2/Clasp1/Clip1/Dlc1/Dmtn/Epha1/Fer/Flna/Gba2/Gm14137/Hax1/Hdac2/Hdgfl3/Icam1/Itgb1bp1/Jmy/Kank1/Limk1/Map2/Mapre1/Mapt/Mkks/Nav3/Nck1/Nf2/Nin/Nrp1/Pdxp/Plekhh2/Ppfia1/Ptk2b/Pycard/Rac1/Rapgef3/Rdx/S100a10/Scin/Sema5a/Sgk1/Shank1/Slain2/Slit2/Snx9/Swap70/Synpo2l/Tac1/Tacstd2/Tgfbr1…	68
Eso	GO:0070372	regulation of ERK1 and ERK2 cascade	61/3096	306/23210	0.000777435	0.0101955	0.0077426	Abl2/Ace2/Alox15/Apoe/Atp6ap1/Cav1/Ccl19/Ccl2/Ccl6/Ccl7/Cd44/Cflar/Cnksr3/Dstyk/Dusp1/Dusp6/Ece1/Ednra/Egfr/Epha7/Fam83d/Fgf21/Fgfbp3/Fgfr2/Fgfr3/Garem1/Gcnt2/Gpnmb/Hras/Icam1/Itgb1bp1/Lrp1/Mfhas1/Mt3/Ngf/Nod2/Notch2/Nrp1/P2ry1/Pde8a/Phlpp1/Pin1/Prkd2/Ptk2b/Ptpn1/Ptpn22/Pycard/Ramp3/Ranbp9/Ripk2/Rps6ka6/Sirpa/Slc9a3r1/Spred1/Spry2/Spry4/Styx/Tgfb1/Tiam1/Trpv4/Vegfa	61
Eso	GO:0006448	regulation of translational elongation	8/3096	17/23210	0.000785	0.0102285	0.00776773	Alkbh1/Cpeb2/Cpeb3/Dph2/Dph3/Dph5/Eif4a3/Eif5a2	8
Eso	GO:0051895	negative regulation of focal adhesion assembly	8/3096	17/23210	0.000785	0.0102285	0.00776773	Bcas3/Dlc1/Dmtn/Dusp22/Itgb1bp1/Lrp1/Mmp14/Rcc2	8
Eso	GO:0150118	negative regulation of cell-substrate junction organization	8/3096	17/23210	0.000785	0.0102285	0.00776773	Bcas3/Dlc1/Dmtn/Dusp22/Itgb1bp1/Lrp1/Mmp14/Rcc2	8
Eso	GO:0001959	regulation of cytokine-mediated signaling pathway	27/3096	108/23210	0.000787363	0.0102374	0.00777446	Arg1/Axl/C1qtnf4/Casp1/Cav1/Ccdc3/Cpne1/Csf1/Ecm1/Hipk1/Il1r2/Lsm14a/Otulin/Pafah1b1/Ptprf/Pycard/Ripk2/Robo1/Samhd1/Sh2b3/Slit2/Socs1/Tbk1/Trim32/Trim44/Tslp/Vrk2	27
Eso	GO:0014033	neural crest cell differentiation	24/3096	92/23210	0.00078913	0.0102385	0.00777529	Acvr1/Bmp7/Ednra/Efnb1/Fam172a/Foxc1/Gbx2/Gdnf/Hif1a/Jag1/Nrp1/Sema3f/Sema4b/Sema4d/Sema5a/Sema6c/Sema6d/Sfrp1/Smo/Snai2/Tbx1/Tfap2a/Twist1/Wnt10a	24
Eso	GO:0052548	regulation of endopeptidase activity	66/3096	337/23210	0.000795812	0.0103032	0.00782445	Akirin2/Bcl10/Caap1/Casp1/Casp8ap2/Cast/Cd44/Cflar/Csnk2a1/Ctsd/Dlc1/Dnajb6/Dpep1/Efna3/Epha4/Epha7/Fam162a/Fcmr/Fis1/Fyn/Hip1/Lamp3/Malt1/Myc/Ngfr/Perp/Ppp2ca/Prr7/Psme3/Ptgs2/Pycard/Ripk2/Rnf34/Rnf7/Robo1/S100a8/S100a9/Senp1/Serpina11/Serpinb10/Serpinb11/Serpinb1a/Serpinb1c/Serpinb2/Serpinb3a/Serpinb3c/Serpinb5/Serpinb8/Serpine2/Serpinh1/Sfn/Siah2/Sirt1/Sox2/Sox7/Spink2/Spink5/Stfa1/Tbc1d10a/Tn…	66
Eso	GO:0016482	cytosolic transport	34/3096	147/23210	0.000823222	0.0106355	0.00807675	Ankfy1/Ccdc91/Dennd5a/Emp2/Eps15/Evi5/Flna/Gosr2/Hook1/Hook3/Kif1b/Klhl20/Lrrk2/Map2/Msn/Rab5a/Rab6b/Rab7b/Rbsn/Rdx/Ric1/Snf8/Snx5/Srsf10/Stx6/Sys1/Tbc1d10a/Tbc1d14/Trappc10/Ube2o/Vps26b/Vps53/Vti1b/Wdr91	34
Eso	GO:0051443	positive regulation of ubiquitin-protein transferase activity	10/3096	25/23210	0.000847475	0.010902	0.00827916	Arrdc3/Arrdc4/Cdc14b/Dcun1d1/Dcun1d5/Pin1/Trib2/Trib3/Ube2n/Ube2s	10
Eso	GO:0017148	negative regulation of translation	32/3096	136/23210	0.000847536	0.010902	0.00827916	Ago2/Cnot2/Cnot9/Cpeb2/Cpeb3/Eif2s1/Eif4a3/Eif4e/Eif6/Fxr2/Hnrnpd/Hnrnpr/Ilf3/Mettl16/Mex3d/Mrpl13/Mvk/Nanos1/Ncl/Otud6b/Paip2b/Pus7/Qk/Rbm4/Rpl13a/Rpl13a-ps1/Sesn2/Shmt1/Syncrip/Tnrc6c/Ybx2/Zc3h12a	32
Eso	GO:0000466	maturation of 5.8S rRNA from tricistronic rRNA transcript (SSU-rRNA, 5.8S rRNA, LSU-rRNA)	9/3096	21/23210	0.00085281	0.010902	0.00827916	Eri1/Exosc8/Exosc9/Ftsj3/Nol9/Rcl1/Rrs1/Urb1/Wdr12	9
Eso	GO:0031065	positive regulation of histone deacetylation	9/3096	21/23210	0.00085281	0.010902	0.00827916	Bcl6/Jdp2/Lrrk2/Ncor1/Nipbl/Prkd2/Tgfb1/Trp53/Vegfa	9
Eso	GO:1901522	positive regulation of transcription from RNA polymerase II promoter involved in cellular response to chemical stimulus	9/3096	21/23210	0.00085281	0.010902	0.00827916	Atf4/Chd6/Dlx5/Hif1a/Rxra/Sesn2/Smad5/Trp53/Vegfa	9
Eso	GO:0042472	inner ear morphogenesis	28/3096	114/23210	0.000857802	0.0109428	0.00831017	Aldh1a3/Celsr1/Dll1/Dlx5/Dvl2/Eya1/Fgfr1/Fgfr2/Fzd2/Fzd6/Gata3/Gbx2/Grhl3/Hoxa1/Mafb/Ptk7/Rac1/Scrib/Slc9a3r1/Slitrk6/Sox2/Spry2/Tbx1/Tfap2a/Ttc39c/Vangl2/Whrn/Wnt3a	28
Eso	GO:0042149	cellular response to glucose starvation	13/3096	38/23210	0.000860947	0.01096	0.00832318	Atf4/BC048403/Higd1a/Impact/Mybbp1a/Nuak2/Rrp8/Sesn1/Sesn2/Sik1/Slc2a1/Trp53/Zc3h12a	13
Eso	GO:0001954	positive regulation of cell-matrix adhesion	16/3096	52/23210	0.000864867	0.0109869	0.00834363	Cdk6/Col16a1/Csf1/Emp2/Epha1/Itgb1bp1/Jup/Lims1/Map4k4/Nrp1/Pcsk5/Ptk2b/Rac1/S100a10/Vegfa/Wnt4	16
Eso	GO:0072080	nephron tubule development	25/3096	98/23210	0.000883805	0.0111698	0.00848256	Ahi1/Cd44/Ctnnbip1/Dll1/Eya1/Foxd1/Gata3/Gdnf/Gli3/Gzf1/Hs2st1/Irx1/Irx2/Jag1/Myc/Notch2/Smo/Tacstd2/Tgfb1/Timeless/Vegfa/Wnk4/Wnt4/Wnt6/Wnt7b	25
Eso	GO:0031668	cellular response to extracellular stimulus	47/3096	223/23210	0.000884775	0.0111698	0.00848256	Adora2b/Aqp3/Arhgap35/Atf4/Axl/BC048403/Bmp6/Cd68/Cib2/Dapl1/Dsc2/Eif2s1/Fads1/Fosl1/Fyn/Gba/Higd1a/Impact/Kif26a/Lpl/Lrrk2/Mybbp1a/Nuak2/P2rx7/Pdxp/Rnf152/Rraga/Rragc/Rrp8/Seh1l/Sesn1/Sesn2/Sik1/Sirt1/Slc2a1/Snai2/Srebf2/Srf/Stk26/Top2b/Trp53/Usf2/Vdr/Wipi2/Wnt4/Xpr1/Zc3h12a	47
Eso	GO:0090150	establishment of protein localization to membrane	47/3096	223/23210	0.000884775	0.0111698	0.00848256	Blzf1/Ccl2/Cdk5r1/Chm/Clip1/Clstn1/Dmtn/Fis1/Folr2/Frmpd1/Fyn/Gga2/Golga7/Golga7b/Grip1/Gripap1/Hpca/Hras/Hspa4/Itgb1bp1/Lypla1/Micall1/Npc1/Nsg1/Pard3/Prnp/Rab10/Rab11a/Rab31/Rab34/Rab8b/Rilpl1/Scrib/Sec61a2/Sgtb/Stom/Stx1b/Syne3/Sys1/Timm10/Timm29/Timm9/Vamp4/Vps37a/Vps37c/Vps37d/Zdhhc21	47
Eso	GO:0002695	negative regulation of leukocyte activation	40/3096	182/23210	0.000891908	0.0112366	0.00853323	Anxa1/Arg1/Arg2/Axl/Bcl6/Btn1a1/Cbfb/Cblb/Cd274/Cd276/Cd44/Cd80/Cebpb/Dusp22/Fer/Foxp3/Gli3/Glmn/Gpnmb/H2-Ab1/Hmox1/Il20rb/Lgals3/March7/Ndfip1/Nrarp/Pglyrp3/Pglyrp4/Prdm1/Prkar1a/Prnp/Ptpn22/Sfrp1/Socs1/Socs5/Tgfb1/Twsg1/Zc3h12a/Zc3h8/Zfp35	40
Eso	GO:0001736	establishment of planar polarity	17/3096	57/23210	0.000896099	0.011266	0.00855562	Abl2/Celsr1/Dvl2/Foxf2/Fzd1/Fzd2/Fzd6/Grhl3/Pafah1b1/Ptk7/Rac1/Ryk/Sfrp1/Trp63/Vangl2/Wdr1/Wnt7b	17
Eso	GO:0050771	negative regulation of axonogenesis	19/3096	67/23210	0.00091113	0.0114079	0.00866334	Bcl11a/Cdk5r1/Dab1/Efnb3/Epha7/Map2/Nrp1/Rtn4/Ryk/Sema3f/Sema4b/Sema4d/Sema5a/Sema6c/Sema6d/Slit1/Slit2/Spg20/Wnt3a	19
Eso	GO:0071166	ribonucleoprotein complex localization	19/3096	67/23210	0.00091113	0.0114079	0.00866334	Abce1/Eif6/Ltv1/Ncbp1/Nmd3/Nol6/Nup107/Nup93/Polr2d/Ran/Riok2/Rrs1/Sarnp/Sdad1/Sem1/Srsf3/Xpo1/Xpot/Zfp593	19
Eso	GO:1903076	regulation of protein localization to plasma membrane	27/3096	109/23210	0.000915741	0.0114421	0.00868929	Appl1/Ar/Csnk2a1/Egfr/Gripap1/Hectd1/Itga3/Ldlrap1/Lgals3/Lrp1/Lypd1/Lypla1/Mmp14/Myo5a/Pid1/Ppfia1/Ppp1r9b/Ppp2r5a/Prnp/Rab11a/Ramp3/Rhoq/Sqstm1/Tgfb1/Vamp4/Vti1b/Wnt3a	27
Eso	GO:0042692	muscle cell differentiation	75/3096	395/23210	0.000925662	0.0115423	0.00876544	Acvr1/Adgrb1/Barx2/Bnip2/Bves/Cacybp/Casp1/Casq2/Cflar/Csrp1/Ctdp1/Cyp26b1/Dll1/Dmpk/Ehd1/Ehd2/Eng/Epc1/Ereg/Fgfr2/G6pdx/Glmn/Hdac2/Hdac4/Hira/Homer1/Hopx/Il1f9/Kat2a/Kdm6b/Lmna/Maml1/Mapk14/Mef2a/Mmp14/Msx1/Neurl2/Nrg1/Pias1/Pin1/Pmp22/Popdc3/Ppp3ca/Prkar1a/Qk/Ramp2/Rbm4/Rbpms2/Rora/Rxra/Sik1/Sirt1/Ski/Smarca2/Smo/Smyd1/Sox6/Speg/Srf/Synpo2l/Tanc1/Tbx1/Tbx2/Tgfb1/Tmtc3/Tnnt2/Tnpo2/Trim32/Tshz3/V…	75
Eso	GO:0003206	cardiac chamber morphogenesis	34/3096	148/23210	0.000934145	0.0116243	0.00882767	Acvr1/Adamts1/Bmp7/Cpe/Dsp/Eng/Fgfr2/Foxc1/Fzd1/Fzd2/Gata3/Hif1a/Jag1/Msx2/Nos3/Notch2/Nrp1/Ppp1r13l/Robo1/Robo2/Rxra/Sav1/Slit2/Smo/Srf/Tbx1/Tbx2/Tgfb1/Tgfbr1/Tgfbr3/Tnni1/Tnnt2/Trp53/Vangl2	34
Eso	GO:0035690	cellular response to drug	80/3096	427/23210	0.000959668	0.0119175	0.00905036	Adcy3/Adcy7/Akr1b3/Alk/Anxa1/Atf4/Axl/Blm/Capn1/Casq2/Ccl7/Cdk5r1/Cflar/Cib2/Ddi2/Ddit4/Dpep1/Dtnbp1/Eif4e/Epha5/Flna/Foxo3/Fxn/Fyn/Gabpa/Gdnf/Glrx/Gna15/Gnai1/Gnai3/Hdac2/Hmox1/Hnrnpd/Hnrnpk/Hoxa1/Hsph1/Htr5b/Impact/Itpr2/Jup/Kdm6b/Klf16/Lrrk2/Lypd1/Mtr/Myc/Net1/Nfkb1/Nod2/Nqo1/Nsg1/Oser1/Palm/Pdcd10/Pde4b/Pde8a/Pdxp/Plekha1/Ppp1r12a/Ppp1r9b/Ppp3ca/Prnp/Ptpn22/Rbm22/Rgs10/Ripk2/Sfrp1/Sirpa/Sirt1…	80
Eso	GO:0006413	translational initiation	26/3096	104/23210	0.000975015	0.0120834	0.00917637	Abce1/Ago2/Alkbh1/Denr/Dhx29/Eif1ad/Eif1ax/Eif2b3/Eif2s1/Eif2s3x/Eif3k/Eif3m/Eif4e/Eif4e3/Eif6/Impact/Mcts2/Ncbp1/Ncbp2/Nck1/Paip2b/Polr2d/Polr2g/Rbm4/Rpl13a/Rxra	26
Eso	GO:0003203	endocardial cushion morphogenesis	12/3096	34/23210	0.000986759	0.0122041	0.00926802	Acvr1/Bmp7/Eng/Msx1/Msx2/Nos3/Robo1/Robo2/Snai2/Tbx2/Tgfbr1/Twist1	12
Eso	GO:0031667	response to nutrient levels	71/3096	371/23210	0.00100092	0.0123541	0.00938194	Aacs/Ada/Adrb2/Adrb3/Apoe/Aqp3/Atf4/BC048403/Bcas3/Bcl10/Bglap/Bglap2/Bglap3/Casp1/Cbs/Cd68/Cib2/Dapl1/Dgkq/Dntt/Dsc2/Eif2s1/Fads1/Foxk2/Foxo3/Fyn/Gba/Higd1a/Igf1r/Impact/Lpl/Lrp11/Lrrk2/Mapt/Mkks/Mt3/Mybbp1a/Nenf/Nuak2/P2rx7/Panx1/Pdxp/Plcg2/Plec/Prl4a1/Rnf152/Rraga/Rragc/Rrp8/Sct/Seh1l/Sesn1/Sesn2/Sik1/Sirt1/Slc25a25/Slc2a1/Snai2/Srebf2/Srf/Stk26/Tbl1xr1/Top2b/Trp53/Trpv4/Usf2/Vdr/Wipi2/Wnt4/Xp…	71
Eso	GO:0072028	nephron morphogenesis	22/3096	83/23210	0.00101894	0.0125511	0.00953153	Ahi1/Bmp7/Cd44/Ctnnbip1/Eya1/Foxd1/Gata3/Gdnf/Gli3/Gzf1/Hs2st1/Irx1/Irx2/Myc/Smo/Tacstd2/Tgfb1/Timeless/Vegfa/Wnk4/Wnt4/Wnt6	22
Eso	GO:0007266	Rho protein signal transduction	42/3096	195/23210	0.00103231	0.0126646	0.00961768	Abca1/Abl2/Apoe/Arhgap35/Arhgef10l/Arhgef11/Arhgef15/Arhgef25/Arhgef4/Baiap2/Bcl6/Cdc42/Cdc42ep3/Cdc42ep4/Cdc42se1/Celsr1/Ctnnal1/Dlc1/Ednra/Gm14137/Gpr20/Itga3/Itsn2/Kank1/Net1/Ngfr/Nrp1/Pdpn/Plekhg3/Rac1/Rhod/Rhoq/Rhov/Robo1/Rtkn/Sos2/Synpo2l/Tiam1/Tiam2/Trio/Vangl2/Vav3	42
Eso	GO:0050731	positive regulation of peptidyl-tyrosine phosphorylation	42/3096	195/23210	0.00103231	0.0126646	0.00961768	Acvr1/Bmp6/Cd44/Cd80/Cntn1/Dgkq/Dvl2/Epha4/Ereg/Fgfr3/Fyn/Gdnf/Gprc5b/Hax1/Hdac2/Hsph1/Icam1/Il11/Il23a/Il6ra/Itga5/Nod2/Nrg1/Nrp1/Plpp3/Prnp/Ptk2b/Ptpn1/Ptprz1/Ripk2/Sema4d/Srcin1/Tec/Tgfa/Tgfb1/Tnfrsf18/Tnfrsf1a/Tnk2/Trp53/Tslp/Vegfa/Wnt3a	42
Eso	GO:0090311	regulation of protein deacetylation	15/3096	48/23210	0.0010397	0.0126786	0.00962832	Bcl6/Foxp3/Hdac2/Jdp2/Lrrk2/Mapt/Ncor1/Ncor2/Nipbl/Prkd2/Sirt1/Spred1/Tgfb1/Trp53/Vegfa	15
Eso	GO:0090659	walking behavior	15/3096	48/23210	0.0010397	0.0126786	0.00962832	Abl2/Agtpbp1/Cacna1c/Cln8/Dab1/Efnb3/Epha4/Fxn/Hipk2/Mapt/Npc1/Pmp22/Scn8a/Trh/Uchl3	15
Eso	GO:1904591	positive regulation of protein import	15/3096	48/23210	0.0010397	0.0126786	0.00962832	Bag3/Flna/Gli3/Ipo5/Jup/Mapk14/Ptgs2/Ptpn22/Ran/Rbm22/Smo/Tardbp/Tgfb1/Uaca/Zc3h12a	15
Eso	GO:0097529	myeloid leukocyte migration	44/3096	207/23210	0.00105758	0.0128707	0.00977423	Akirin1/Anxa1/Camk1d/Ccl19/Ccl2/Ccl6/Ccl7/Cklf/Csf1/Cxcl1/Cxcr2/Dusp1/Ednra/Il17b/Il17rc/Il1f6/Il1f8/Il1f9/Il23a/Lgals3/Mapk14/Mmp14/Mpp1/Mst1/Myd88/Nbl1/Nod2/Pde4b/Pla2g7/Ppbp/Ptk2b/Rac1/Rpl13a/Rtn4/S100a14/S100a8/S100a9/Sirpa/Slit2/Swap70/Trpv4/Vav3/Vegfa/Wdr1	44
Eso	GO:0007156	homophilic cell adhesion via plasma membrane adhesion molecules	27/3096	110/23210	0.00106193	0.012898	0.00979492	Cadm1/Cdh15/Cdh3/Cdh4/Cdhr1/Celsr1/Celsr2/Clstn1/Dsc2/Dsc3/Dsg1b/Dsg3/Emb/Fat2/Nectin1/Nectin4/Nexn/Palld/Pcdh19/Pcdh8/Pcdhb18/Pcdhb6/Pik3cb/Ptprf/Robo1/Robo2/Tenm3	27
Eso	GO:0110053	regulation of actin filament organization	52/3096	255/23210	0.00107809	0.0130585	0.00991687	Abi2/Alox15/Arhgap35/Arhgef10l/Arhgef15/Bag4/Baiap2/Capg/Capn1/Capza1/Cdc42ep3/Cdc42ep4/Clasp1/Dlc1/Dmtn/Epha1/Fer/Flna/Gba2/Gm14137/Hax1/Icam1/Itgb1bp1/Jmy/Kank1/Limk1/Mkks/Nck1/Nf2/Nrp1/Pdxp/Plekhh2/Ppfia1/Ptk2b/Pycard/Rac1/Rapgef3/Rdx/S100a10/Scin/Sema5a/Shank1/Slit2/Snx9/Swap70/Synpo2l/Tac1/Tacstd2/Tgfbr1/Wasf1/Wdr1/Wnt4	52
Eso	GO:0043248	proteasome assembly	7/3096	14/23210	0.00108374	0.0130585	0.00991687	Adrm1/Otud6b/Pomp/Psmd11/Psmd9/Psmg4/Sem1	7
Eso	GO:0048672	positive regulation of collateral sprouting	7/3096	14/23210	0.00108374	0.0130585	0.00991687	Bcl11a/Crabp2/Lrp1/Ngf/Rtn4/Sema4d/Wnt3a	7
Eso	GO:0048755	branching morphogenesis of a nerve	7/3096	14/23210	0.00108374	0.0130585	0.00991687	Bcl11a/Cpe/Epha7/Fgfr2/Hnrnpk/Lrrk2/Rtn4	7
Eso	GO:0000819	sister chromatid segregation	39/3096	178/23210	0.00109121	0.0130966	0.00994582	Bod1/Bub3/Cenpc1/Chmp1b/Dis3l2/Dync1li1/Esco1/Hecw2/Hira/Ik/Incenp/Kif18b/Knstrn/Mis12/Naa50/Ncaph2/Nipbl/Nup62/Phf23/Pttg1/Rab11a/Rad51c/Ran/Riok2/Rrs1/Seh1l/Sgo2a/Slf1/Smc4/Smc5/Stag1/Stag3/Top2b/Tubg1/Tubg2/Usp44/Wapl/Zfp207/Zwint	39
Eso	GO:0061136	regulation of proteasomal protein catabolic process	39/3096	178/23210	0.00109121	0.0130966	0.00994582	Apoe/Arih1/Bag2/Bbs7/Cav1/Csnk1a1/Dda1/Foxf2/Gba/Glmn/Hspa1a/Lamp3/Lrrk2/March7/Nudt15/Nupr1/Pias1/Plk2/Psmd14/Psme3/Rad23b/Rhbdf1/Rnf144b/Rnf19b/Rybp/Senp1/Sh3rf2/Socs5/Styx/Sumo2/Taf9/Tlk2/Tmf1/Tmtc3/Trib2/Trib3/Ube2v2/Uchl5/Usp25	39
Eso	GO:1901342	regulation of vasculature development	66/3096	341/23210	0.00109362	0.0130997	0.00994815	Adamts1/Adgrb1/Adgrb2/Adrb2/Ago2/Angpt2/Anxa1/Bmp7/Btg1/Ccl2/Cd34/Cflar/Cxcr2/Dll1/Ecm1/Efna3/Emp2/Eng/Epha1/Ephb4/Erap1/Ets1/Fgfbp1/Foxc1/Gab1/Hif1a/Hipk2/Hmox1/Hoxa5/Hspb1/Htatip2/Hyal1/Il6ra/Itga5/Itgb1bp1/Jup/Krit1/Lgals3/Ngfr/Nos3/Nras/Nrp1/Pdcd10/Pdcl3/Plcg1/Plk2/Prkcb/Prkd2/Ptgs2/Ptk2b/Ptn/Ramp2/Rapgef3/Rtn4/Sema5a/Sirt1/Sparc/Spred1/Spry2/Stab1/Thbs2/Tnfrsf1a/Vegfa/Wnt4/Xdh/Zc3h12a	66
Eso	GO:0046637	regulation of alpha-beta T cell differentiation	19/3096	68/23210	0.00110858	0.0131672	0.00999936	Ada/Anxa1/Bcl6/Cbfb/Ccl19/Cd1d1/Foxp3/Gata3/Gli3/Il23a/Malt1/Nkap/Prdm1/Ripk2/Socs1/Socs5/Tgfb1/Zc3h12a/Zfp35	19
Eso	GO:0021602	cranial nerve morphogenesis	11/3096	30/23210	0.00110958	0.0131672	0.00999936	Adarb1/Gli3/Hoxa1/Hoxa3/Hoxb2/Hoxb3/Mafb/Nrp1/Sema3f/Tbx1/Tfap2a	11
Eso	GO:0042481	regulation of odontogenesis	11/3096	30/23210	0.00110958	0.0131672	0.00999936	Cd34/Csf1/Ednra/Msx1/Ngfr/Pax9/Sp6/Tfap2a/Tgfb1/Wnt10a/Wnt6	11
Eso	GO:1902253	regulation of intrinsic apoptotic signaling pathway by p53 class mediator	11/3096	30/23210	0.00110958	0.0131672	0.00999936	Atad5/Cd44/Hnrnpk/March7/Msx1/Rpl26/Rrn3/Sirt1/Trp53/Trp73/Zfp385a	11
Eso	GO:0007164	establishment of tissue polarity	17/3096	58/23210	0.00111223	0.0131672	0.00999936	Abl2/Celsr1/Dvl2/Foxf2/Fzd1/Fzd2/Fzd6/Grhl3/Pafah1b1/Ptk7/Rac1/Ryk/Sfrp1/Trp63/Vangl2/Wdr1/Wnt7b	17
Eso	GO:0046605	regulation of centrosome cycle	17/3096	58/23210	0.00111223	0.0131672	0.00999936	Atf5/Cenpj/Cep295/Chmp1b/Chordc1/D7Ertd443e/Dync1li1/Kat2a/Mark4/Nubp1/Nup62/Pdcd6ip/Plk2/Plk4/Ranbp1/Trim37/Xpo1	17
Eso	GO:2001236	regulation of extrinsic apoptotic signaling pathway	36/3096	161/23210	0.00113352	0.0133637	0.0101486	Acvr1/Ar/Bcl10/Cav1/Cflar/Eya1/Faim/Fcmr/Fgfr1/Fyn/Gas1/Gclm/Gdnf/Hmox1/Icam1/Il19/Inhba/Itgav/Itprip/Lgals3/Lmna/Mcl1/Nrp1/Pea15a/Phip/Psme3/Pycard/Rnf34/Sfrp1/Sgk3/Siah2/Snai2/Tgfbr1/Trps1/Vegfa/Zc3hc1	36
Eso	GO:0031076	embryonic camera-type eye development	13/3096	39/23210	0.00113542	0.0133637	0.0101486	Aldh1a3/Bmp7/Foxf2/Hipk1/Hipk2/Kdm2b/Ppp1r13l/Rarg/Sp3/Tbx2/Tfap2a/Tulp3/Twist1	13
Eso	GO:0090175	regulation of establishment of planar polarity	13/3096	39/23210	0.00113542	0.0133637	0.0101486	Abl2/Celsr1/Dvl2/Fzd1/Fzd2/Fzd6/Grhl3/Ptk7/Rac1/Ryk/Sfrp1/Vangl2/Wnt7b	13
Eso	GO:0043414	macromolecule methylation	57/3096	286/23210	0.00113785	0.0133664	0.0101507	Arid4a/Auts2/Bend3/Bmi1/Btg1/Cmtr2/Dimt1/Dnmt3b/Dubr/Ehmt1/Ftsj3/Gata3/Gspt1/H19/Hdac2/Ilf3/Jarid2/Lmna/Mbd4/Mettl16/Mettl6/Mis18a/Mphosph8/Mrm3/Mta2/Mtf2/Mtr/Mtrr/Myc/Nop2/Nsd3/Nsun5/Pcmt1/Pik3ca/Ppm1d/Prmt1/Prmt3/Rif1/Rtf1/Setd7/Setdb2/Sirt1/Snrpb/Snrpd3/Suv39h2/Tet2/Thumpd3/Trmt10a/Trmt10c/Trmt112/Trmt5/Trmt6/Trmt61a/Vcpkmt/Wdr61/Wdr82/Wtap	57
Eso	GO:0042063	gliogenesis	63/3096	323/23210	0.00114652	0.0134165	0.0101887	Abl2/Anxa1/Apcdd1/Atf5/Ccl2/Cdk5r1/Cdk6/Cntnap1/Creb1/Csf1/Dab1/Dll1/Dll3/Egfr/Eif2b3/Epha4/Fgfr3/Gap43/Gjc2/Gli3/Gpc1/Hdac2/Id4/Il34/Itgb4/Lamb1/Lrp1/Matn2/Mt3/Myc/Nab1/Nf2/Nrg1/Ntrk2/P2ry1/Pafah1b1/Pard3/Phgdh/Plpp3/Pmp22/Pou3f1/Prkch/Prpf19/Ptn/Ptprz1/Qk/Rheb/Rtn4/S100a8/S100a9/Scrib/Serpine2/Ski/Smo/Sox6/Tenm4/Tgfb1/Tiam1/Trp73/Vcan/Wdr1/Zcchc24/Zfp365	63
Eso	GO:0070371	ERK1 and ERK2 cascade	63/3096	323/23210	0.00114652	0.0134165	0.0101887	Abl2/Ace2/Alox15/Apoe/Atp6ap1/Cav1/Ccl19/Ccl2/Ccl6/Ccl7/Cd44/Cflar/Cnksr3/Dstyk/Dusp1/Dusp6/Ece1/Ednra/Egfr/Epha7/Fam83d/Fgf21/Fgfbp3/Fgfr2/Fgfr3/Garem1/Gcnt2/Gpnmb/Hras/Icam1/Itgav/Itgb1bp1/Lrp1/Mfhas1/Mt3/Myc/Ngf/Nod2/Notch2/Nrp1/P2ry1/Pde8a/Phlpp1/Pin1/Prkd2/Ptk2b/Ptpn1/Ptpn22/Pycard/Ramp3/Ranbp9/Ripk2/Rps6ka6/Sirpa/Slc9a3r1/Spred1/Spry2/Spry4/Styx/Tgfb1/Tiam1/Trpv4/Vegfa	63
Eso	GO:0060249	anatomical structure homeostasis	75/3096	398/23210	0.00115027	0.0134345	0.0102024	Abca12/Acaca/Acd/Acp5/Adrb2/Akr1b3/Atp6ap1/Bag3/Bbs12/Blm/Ccne1/Cct6a/Cd34/Cdh3/Cdhr1/Cib2/Cln8/Csf1/Def8/Dkc1/Egfr/Epas1/Ercc1/Foxc1/Gcnt2/Gnl3/Haao/Hif1a/Hnrnpc/Hnrnpd/Homer1/Hspa1a/Il20rb/Iqcb1/Itgav/Kcnh1/Lmna/Lpcat1/Marcksl1/Mkks/Myc/Naf1/Nanos1/Nhp2/Nod2/Nop10/Nos3/Nphp4/P2rx7/P2ry1/Pot1a/Ppp1r10/Ptgs2/Pthlh/Ptk2b/Rac1/Rad51c/Rif1/Smc5/Smc6/Smo/Srf/Strap/Tex15/Tgfb1/Tmem64/Tnks2/Tpp1/Traf6/…	75
Eso	GO:0052547	regulation of peptidase activity	77/3096	411/23210	0.0011814	0.0137716	0.0104584	Akirin2/Antxr1/Bcl10/Caap1/Casp1/Casp8ap2/Cast/Cav1/Cd109/Cd44/Cflar/Csnk2a1/Cstb/Ctsd/Dlc1/Dnajb6/Dpep1/Ecm1/Efna3/Epha4/Epha7/Fam162a/Fcmr/Fis1/Fyn/Hip1/Lamp3/Malt1/Mapk14/Myc/Ngf/Ngfr/Perp/Pi15/Ppp2ca/Prr7/Psme3/Ptgs2/Pycard/Ripk2/Rnf34/Rnf7/Robo1/S100a8/S100a9/Senp1/Serpina11/Serpinb10/Serpinb11/Serpinb1a/Serpinb1c/Serpinb2/Serpinb3a/Serpinb3c/Serpinb5/Serpinb8/Serpine2/Serpinh1/Sfn/Siah2/Sir…	77
Eso	GO:1901215	negative regulation of neuron death	50/3096	244/23210	0.00118917	0.0138041	0.010483	Abcc1/Alkbh1/Apoe/Atf4/Axl/Btbd10/Cd34/Cebpb/Chl1/Creb1/Csf1/Dnajc5/Dtnbp1/Fgf21/Fyn/Fzd1/Fzd9/Gba/Gclm/Gdnf/Gpnmb/Hif1a/Hipk2/Hmox1/Hras/Hsph1/Kdm2b/Lrp1/Lrrk2/Mt3/Nes/Ngf/Ngfr/Nrp1/Ntrk2/Pik3ca/Pin1/Ptk2b/Ptprz1/Sct/Set/Sirt1/Slc7a11/Smo/Sncg/Tfap2a/Trp73/Ube2v2/Vegfa/Wnt3a	50
Eso	GO:2000116	regulation of cysteine-type endopeptidase activity	47/3096	226/23210	0.00118927	0.0138041	0.010483	Bcl10/Caap1/Casp1/Casp8ap2/Cast/Cd44/Cflar/Csnk2a1/Ctsd/Dlc1/Dnajb6/Dpep1/Epha7/Fam162a/Fcmr/Fis1/Fyn/Hip1/Lamp3/Malt1/Myc/Ngfr/Perp/Ppp2ca/Prr7/Ptgs2/Pycard/Ripk2/Rnf34/Rnf7/Robo1/S100a8/S100a9/Senp1/Sfn/Siah2/Sirt1/Sox2/Sox7/Tbc1d10a/Tnfsf15/Trp63/Uaca/Vegfa/Wnt3a/Wnt9a/Xdh	47
Eso	GO:0070663	regulation of leukocyte proliferation	49/3096	238/23210	0.00119098	0.0138041	0.010483	Ada/Anxa1/Arg1/Arg2/Atad5/Bcl6/Blm/Bmi1/Btn1a1/Cblb/Ccdc88b/Ccl19/Cd1d1/Cd274/Cd276/Cd44/Cd80/Cebpb/Csf1/Efnb1/Foxp3/Glmn/Gpnmb/H2-Ab1/Icosl/Igfbp2/Il20rb/Il23a/Il6ra/Itgal/Lgals3/Lmo1/March7/Myd88/Nck1/Ndfip1/Prdm1/Prkar1a/Prnp/Ptpn22/Pycard/Ripk2/Sos2/Tac1/Tgfb1/Traf6/Twsg1/Vav3/Wnt3a	49
Eso	GO:0034614	cellular response to reactive oxygen species	34/3096	150/23210	0.00119585	0.0138341	0.0105059	Agap3/Akr1b3/Akr1c18/Anxa1/Axl/Capn1/Cflar/Egfr/Fer/Foxo3/Fxn/Glrx/Gm5225/Hdac2/Hnrnpd/Hsph1/Impact/Kdm6b/Lrrk2/Mmp2/Mtr/Net1/Nos3/Nqo1/Oser1/Pdcd10/Pde8a/Plekha1/Sirpa/Sirt1/Stat6/Stk26/Top2b/Trp53	34
Eso	GO:0003151	outflow tract morphogenesis	22/3096	84/23210	0.00120933	0.0139096	0.0105632	Bmp7/Dvl2/Eng/Eya1/Fgfr2/Foxc1/Fzd1/Fzd2/Hif1a/Jag1/Msx2/Nipbl/Nrp1/Robo1/Robo2/Tbx1/Tbx2/Tfap2a/Tgfbr3/Twist1/Vangl2/Vegfa	22
Eso	GO:0000460	maturation of 5.8S rRNA	10/3096	26/23210	0.0012138	0.0139096	0.0105632	Eri1/Exosc8/Exosc9/Ftsj3/Mphosph6/Nol9/Rcl1/Rrs1/Urb1/Wdr12	10
Eso	GO:0045109	intermediate filament organization	10/3096	26/23210	0.0012138	0.0139096	0.0105632	Agfg1/Dnajb6/Dsp/Krt10/Krt14/Krt17/Krt6a/Krt6b/Pkp1/Tchh	10
Eso	GO:0072574	hepatocyte proliferation	10/3096	26/23210	0.0012138	0.0139096	0.0105632	Cebpb/Cflar/Gli1/Lims1/Notch2/Plau/Ptn/Rtn4/Tgfa/Wnt3a	10
Eso	GO:0072575	epithelial cell proliferation involved in liver morphogenesis	10/3096	26/23210	0.0012138	0.0139096	0.0105632	Cebpb/Cflar/Gli1/Lims1/Notch2/Plau/Ptn/Rtn4/Tgfa/Wnt3a	10
Eso	GO:0051402	neuron apoptotic process	58/3096	293/23210	0.00122527	0.0140146	0.0106429	Adarb1/Alkbh1/Apoe/Atf4/Axl/Cdc42/Cdk5r1/Cebpb/Chl1/Dnajc5/Epha7/Fam162a/Fgfr3/Fis1/Foxo3/Fyn/Fzd9/G6pdx/Gata3/Gclm/Gdnf/Hdac4/Hif1a/Hipk2/Hmox1/Hras/Hsph1/Kdm2b/Lrp1/Mcl1/Mt3/Nae1/Nes/Ngf/Ngfr/Nqo1/Nrp1/Ntrk2/Pik3ca/Pin1/Polb/Prnp/Ptk2b/Ptprf/Ptprz1/Sct/Set/Siah1a/Sirt1/Smo/Srpk2/Tfap2a/Tnfrsf1a/Trp53/Trp63/Trp73/Ube2v2/Vegfa	58
Eso	GO:0044772	mitotic cell cycle phase transition	68/3096	355/23210	0.00123109	0.0140548	0.0106734	Acvr1/Adamts1/Anxa1/Arpp19/Atad5/Blm/Bub3/Cacul1/Ccne1/Cdc14b/Cdc25b/Cks1b/Cks2/Clasp1/Ctdp1/D7Ertd443e/Donson/Dync1li1/E2f7/Egfr/Eif4e/Fbxl15/Gjc2/Gpnmb/Gpr132/Hecw2/Hinfp/Hyal1/Id4/Ier3/Ik/Inhba/Jade1/Lsm10/Lsm11/Lzts1/Mbd4/Mtbp/Nae1/Pdpn/Pias1/Plk2/Plk5/Ppm1d/Ppp3ca/Psme3/Rab11a/Rad17/Rad51c/Rbbp8/Rbl1/Rcc1/Rcc2/Rdx/Riok2/Rnaseh2b/Rpl17/Rpl26/Sept7/Skp2/Spast/Tgfb1/Topbp1/Trp53/Ube2s/Usp37/Usp…	68
Eso	GO:0001764	neuron migration	40/3096	185/23210	0.00124045	0.0140823	0.0106944	Acap3/Alkbh1/Apbb2/Auts2/Axl/Cdk5r1/Celsr1/Celsr2/Chl1/Dab1/Ddit4/Flna/Flrt2/Fyn/Gata3/Gja1/Itga3/Katna1/Lrp12/Mapt/Mark1/Matn2/Nav1/Nde1/Nipbl/Nrg1/Nrp1/Ntrk2/Olfm1/Pafah1b1/Ptprz1/Rac1/Robo3/Satb2/Srf/Top2b/Tubb2b/Twist1/Vegfa/Zswim6	40
Eso	GO:0044843	cell cycle G1/S phase transition	40/3096	185/23210	0.00124045	0.0140823	0.0106944	Acvr1/Adamts1/Anxa1/Cacul1/Ccne1/E2f7/Egfr/Eif4e/Fam83d/Gas1/Gjc2/Gli1/Gpnmb/Gpr132/Hinfp/Hyal1/Id4/Inhba/Jade1/Lsm10/Lsm11/Mtbp/Pdpn/Pias1/Plk2/Plk5/Ppp3ca/Psme3/Rbbp8/Rbl1/Rcc1/Rdx/Rpl17/Rpl26/Sept7/Skp2/Tcim/Trp53/Trp63/Usp37	40
Eso	GO:0045766	positive regulation of angiogenesis	40/3096	185/23210	0.00124045	0.0140823	0.0106944	Ago2/Angpt2/Anxa1/Btg1/Cd34/Cxcr2/Dll1/Ecm1/Eng/Epha1/Erap1/Ets1/Fgfbp1/Gab1/Hif1a/Hipk2/Hmox1/Hspb1/Hyal1/Itga5/Jup/Lgals3/Nos3/Nras/Nrp1/Pdcl3/Plcg1/Plk2/Prkcb/Prkd2/Ptgs2/Ptk2b/Ramp2/Rapgef3/Rtn4/Sema5a/Sirt1/Tnfrsf1a/Vegfa/Zc3h12a	40
Eso	GO:0050919	negative chemotaxis	14/3096	44/23210	0.00124397	0.0140961	0.0107048	Itgav/Nrg1/Robo1/Robo2/Robo3/Rtn4rl1/Ryk/Sema3f/Sema4b/Sema4d/Sema6c/Sema6d/Slit1/Slit2	14
Eso	GO:0009636	response to toxic substance	67/3096	349/23210	0.00125399	0.0141831	0.0107709	Aacs/Abat/Abtb2/Adcy7/Akr1b3/Anxa1/Apobec1/Arnt/Ass1/Axl/Blmh/Capn1/Cat/Ccl7/Cyp2f2/Esd/Foxo3/Fxn/Fyn/G6pdx/Gjc2/Glrx/Glyat/Gm5225/Got2/Hdac2/Hif1a/Hmox1/Hoxa1/Hsph1/Igf1r/Impact/Itpr2/Kdm6b/Kpna4/Lrrk2/Lypd1/Mmp2/Mt3/Mt4/Net1/Nfkb1/Nos3/Nqo1/Nupr1/Oser1/Pdcd10/Pde8a/Plekha1/Ptk2b/Rdh12/Scn8a/Selenot/Sesn1/Sirpa/Sirt1/Slc18a2/Slc30a4/Slc6a14/Slc7a11/Stat6/Stk26/Timeless/Top2b/Trp53/Wapl/Zc3h12a	67
Eso	GO:0001780	neutrophil homeostasis	9/3096	22/23210	0.0012735	0.0143525	0.0108996	Anxa1/Axl/Cd44/Cxcr2/Hcar2/Pde4b/Pik3cb/Sh2b3/Slc7a11	9
Eso	GO:0010952	positive regulation of peptidase activity	36/3096	162/23210	0.00127368	0.0143525	0.0108996	Akirin2/Antxr1/Bcl10/Casp1/Casp8ap2/Ctsd/Dlc1/Efna3/Epha4/Fam162a/Fis1/Fyn/Hip1/Malt1/Mapk14/Myc/Ngfr/Perp/Ppp2ca/Prr7/Psme3/Pycard/Ripk2/Rnf7/Robo1/S100a8/S100a9/Senp1/Sirt1/Sox7/Tank/Tbc1d10a/Tnfsf15/Uaca/Wnt3a/Xdh	36
Eso	GO:0001704	formation of primary germ layer	24/3096	95/23210	0.00128266	0.014427	0.0109561	Acvr1/Bmp7/Col12a1/Col5a1/Elf5/Eya1/Fgfr1/Foxc1/Hsbp1/Inhba/Itga5/Itgav/Kdm6b/Leo1/Nf2/Prkar1a/Rtf1/Smad2/Sox2/Sox7/Srf/Tnrc6c/Twsg1/Wnt3a	24
Eso	GO:0032651	regulation of interleukin-1 beta production	20/3096	74/23210	0.00130578	0.01466	0.011133	Acp5/Arg2/Casp1/Ccl19/Cptp/Hspb1/Ifi204/Lpl/Malt1/Mndal/Nod2/P2rx7/Panx1/Pycard/Ripk2/S1pr3/Serpinb1a/Serpinb1c/Sirpa/Zc3h12a	20
Eso	GO:0045930	negative regulation of mitotic cell cycle	48/3096	233/23210	0.00130968	0.0146663	0.0111379	Blm/Bmp7/Btg1/Btg3/Bub3/Cdc14b/D7Ertd443e/Ddias/Donson/Dync1li1/E2f7/Egfr/Fgfr2/Fgfr3/Foxc1/Gadd45a/Gas1/Gjc2/Gpnmb/Gpr132/Heca/Hras/Ier3/Ik/Jade1/Mbd4/Mtbp/Nae1/Ovol1/Plk2/Ppp1r10/Pttg1/Rad17/Rbl1/Rpl26/Scrib/Sept7/Slc9a3r1/Tgfb1/Tipin/Top2b/Topbp1/Trp53/Usp44/Wee1/Wnt9a/Zfp207/Zwint	48
Eso	GO:0070169	positive regulation of biomineral tissue development	15/3096	49/23210	0.00131599	0.0146663	0.0111379	Acvr1/Adrb2/Atf4/Bmp6/Bmp7/Cd276/Cebpb/Fgfr3/Fzd9/Osr2/P2rx7/Ptn/Tfap2a/Wnt4/Wnt6	15
Eso	GO:0110151	positive regulation of biomineralization	15/3096	49/23210	0.00131599	0.0146663	0.0111379	Acvr1/Adrb2/Atf4/Bmp6/Bmp7/Cd276/Cebpb/Fgfr3/Fzd9/Osr2/P2rx7/Ptn/Tfap2a/Wnt4/Wnt6	15
Eso	GO:1904036	negative regulation of epithelial cell apoptotic process	15/3096	49/23210	0.00131599	0.0146663	0.0111379	Abl2/Cast/Cflar/Fgf21/Gata3/Hmox1/Icam1/Igf1r/Krit1/Mst1/Ngf/Nupr1/Ramp2/Sema5a/Trim32	15
Eso	GO:0051222	positive regulation of protein transport	81/3096	438/23210	0.00132081	0.0146931	0.0111582	Aacs/Abat/Abl2/Arid5a/Bag3/Bcas3/Bglap2/C1qtnf4/Cadm1/Camk4/Casp1/Ccl19/Ccl2/Cd274/Cd276/Cd34/Cdc42/Cdk5r1/Egfr/Emd/Fis1/Flna/Frmd4a/Fyn/Gata3/Gja1/Gli3/Glmn/Glrx/Gpr68/Hcar2/Hif1a/Hpca/Hras/Il17rc/Il1rap/Ipo5/Itgb1bp1/Jup/Lpl/Lrp1/Lrrk2/Mapk14/Myo18a/Nadk/Ncl/Nod2/Oxct1/P2rx7/Panx1/Pdcd10/Ppid/Prnp/Psmd9/Ptgs2/Ptpn22/Pycard/Rab34/Rac1/Ran/Rapgef3/Rbm22/Riok2/Ripk2/Serp1/Sfn/Sirt1/Smo/Stom/Tardbp…	81
Eso	GO:0007492	endoderm development	19/3096	69/23210	0.00134141	0.0147997	0.0112392	Angpt2/Arc/Col12a1/Col5a1/Ext1/Gdf1/Hsbp1/Inhba/Itga5/Itgav/Leo1/Pax9/Pthlh/Rtf1/Smad2/Sox2/Sox7/Tgfb1/Tnrc6c	19
Eso	GO:0046635	positive regulation of alpha-beta T cell activation	19/3096	69/23210	0.00134141	0.0147997	0.0112392	Ada/Anxa1/Blm/Cbfb/Ccl19/Cd1d1/Cd80/Foxp3/Gli3/H2-Ab1/Hsph1/Il23a/Il6ra/Malt1/Nkap/Ptpn22/Ripk2/Socs1/Socs5	19
Eso	GO:0060997	dendritic spine morphogenesis	19/3096	69/23210	0.00134141	0.0147997	0.0112392	Abi2/Arc/Baiap2/Cdc42/Cdk5r1/Dtnbp1/Epha4/Epha5/Ephb3/Lrrk2/Pafah1b1/Prmt3/Sept7/Shank1/Srcin1/Tiam1/Ube3a/Xlr4b/Zfp365	19
Eso	GO:0051656	establishment of organelle localization	67/3096	350/23210	0.00135277	0.0147997	0.0112392	5730455P16Rik/Abce1/Actr10/Actr1a/Adora2b/Ahi1/Ap1s2/Atp6ap1/Bicd2/Bloc1s1/Bloc1s3/Bloc1s4/Bod1/Borcs5/Cdc42/Cdh3/Cenpc1/Cenpq/Chmp1b/Clasp1/Copg2/Dtnbp1/Eif6/Eya1/Fam83d/Fer/Fgfr2/Gpsm2/Hif1a/Hmox1/Hook3/Kif1b/Lrrk2/Ltv1/Map2/Map4k2/Map6/Mapt/Mark1/Mis12/Mreg/Myo5a/Nde1/Nmd3/Nup62/Pafah1b1/Pard3/Pdcd10/Rab11a/Ran/Riok2/Rrs1/Scrib/Sdad1/Seh1l/Slc2a4/Slc9a3r1/Slit1/Spast/Spry2/Syne3/Tacc1/Tacc2/Tt…	67
Eso	GO:0045604	regulation of epidermal cell differentiation	16/3096	54/23210	0.00135655	0.0147997	0.0112392	Cd109/Dll1/Esrp1/Foxc1/Grhl1/Hoxa7/Klf7/Krt36/Msx2/Mycl/Prkch/Sfn/Sgpp1/Sult2b1/Trp63/Vdr	16
Eso	GO:0050922	negative regulation of chemotaxis	16/3096	54/23210	0.00135655	0.0147997	0.0112392	Angpt2/Dusp1/Nbl1/Nrp1/Robo1/Robo2/Ryk/Sema3f/Sema4b/Sema4d/Sema5a/Sema6c/Sema6d/Slit1/Slit2/Wnt3a	16
Eso	GO:0071774	response to fibroblast growth factor	23/3096	90/23210	0.00135695	0.0147997	0.0112392	Cd44/Dstyk/Fgf21/Fgfbp1/Fgfbp3/Fgfr1/Fgfr2/Fgfr3/Flrt1/Flrt2/Gata3/Gpc1/Hyal1/Ier2/Itgb1bp1/Ndst1/Ngfr/Prkd2/Sfrp1/Spry2/Spry4/Tbx1/Wnt4	23
Eso	GO:1904375	regulation of protein localization to cell periphery	31/3096	134/23210	0.00135725	0.0147997	0.0112392	Appl1/Ar/Csnk2a1/Egfr/Gnai1/Gpc4/Gpsm2/Gripap1/Hectd1/Hras/Itga3/Ldlrap1/Lgals3/Lrp1/Lypd1/Lypla1/Mmp14/Myo5a/Pid1/Ppfia1/Ppp1r9b/Ppp2r5a/Prnp/Rab11a/Ramp3/Rhoq/Sqstm1/Tgfb1/Vamp4/Vti1b/Wnt3a	31
Eso	GO:0048634	regulation of muscle organ development	39/3096	180/23210	0.00135957	0.0147997	0.0112392	Adrb2/Akirin1/Boc/Creb1/Ctdp1/Cyp26b1/Dll1/Fgfr1/Fgfr2/G6pdx/Gja1/Gli1/Gpc1/Hdac2/Hdac4/Jarid2/Kat2a/Mapk14/Meis1/Nr1d2/Nras/Nrg1/Pin1/Rbfox1/Sav1/Sfmbt1/Sirt1/Sox15/Sox6/Tbx1/Tbx2/Tgfb1/Tgfbr1/Tgfbr3/Trp73/Twist1/Uqcc2/Wnt3a/Ybx3	39
Eso	GO:0000381	regulation of alternative mRNA splicing, via spliceosome	18/3096	64/23210	0.00136444	0.0147997	0.0112392	Celf1/Celf4/Fam172a/Magoh/Mbnl3/Rbfox1/Rbfox2/Rbm19/Rbm4/Rbm7/Rbmxl1/Srek1/Srrm4/Srsf10/Srsf2/Srsf3/Srsf9/Wtap	18
Eso	GO:0042306	regulation of protein import into nucleus	18/3096	64/23210	0.00136444	0.0147997	0.0112392	Bag3/Flna/Gli3/Ipo5/Jup/Mapk14/Nup54/Nup62/Ppp2ca/Ptgs2/Ptpn22/Ran/Rbm22/Smo/Tardbp/Tgfb1/Uaca/Zc3h12a	18
Eso	GO:0071479	cellular response to ionizing radiation	18/3096	64/23210	0.00136444	0.0147997	0.0112392	Blm/Clock/Ddias/Gadd45a/Gata3/H2afx/Hras/Mapk14/Net1/Nipbl/Rpl26/Sfrp1/Sirt1/Snai2/Tank/Tlk2/Tmem109/Trp53	18
Eso	GO:0090398	cellular senescence	18/3096	64/23210	0.00136444	0.0147997	0.0112392	Arg2/Bcl6/Cav1/Cdk6/Eef1e1/Hras/Mapk14/Nuak1/Plk2/Rbl1/Sirt1/Smc5/Smc6/Srf/Tbx2/Trp53/Trp63/Twist1	18
Eso	GO:2000514	regulation of CD4-positive, alpha-beta T cell activation	18/3096	64/23210	0.00136444	0.0147997	0.0112392	Anxa1/Arg2/Bcl6/Cbfb/Ccl19/Cd274/Cd44/Foxp3/Gata3/Il23a/Malt1/Ripk2/Socs1/Socs5/Tgfb1/Twsg1/Zc3h12a/Zfp35	18
Eso	GO:0051153	regulation of striated muscle cell differentiation	29/3096	123/23210	0.0013973	0.0151292	0.0114893	Adgrb1/Cflar/Ctdp1/Cyp26b1/Dll1/Dmpk/Ehd1/Ehd2/Epc1/G6pdx/Hdac2/Hdac4/Hopx/Il1f9/Kat2a/Maml1/Mapk14/Mmp14/Msx1/Nrg1/Pin1/Sik1/Sirt1/Smyd1/Sox6/Tbx1/Tgfb1/Trim32/Wnt3a	29
Eso	GO:0043523	regulation of neuron apoptotic process	53/3096	264/23210	0.00140209	0.015154	0.0115082	Alkbh1/Apoe/Atf4/Axl/Cdc42/Cdk5r1/Cebpb/Chl1/Dnajc5/Epha7/Fgfr3/Fis1/Foxo3/Fyn/Fzd9/G6pdx/Gata3/Gclm/Gdnf/Hdac4/Hif1a/Hipk2/Hmox1/Hras/Hsph1/Kdm2b/Lrp1/Mcl1/Mt3/Nae1/Nes/Ngf/Ngfr/Nqo1/Nrp1/Ntrk2/Pik3ca/Pin1/Prnp/Ptk2b/Ptprf/Ptprz1/Sct/Set/Sirt1/Smo/Srpk2/Tfap2a/Tnfrsf1a/Trp53/Trp73/Ube2v2/Vegfa	53
Eso	GO:0090263	positive regulation of canonical Wnt signaling pathway	25/3096	101/23210	0.00140546	0.0151553	0.0115092	Amer1/Cav1/Cdh3/Dlx5/Egfr/Fam53b/Fgfr2/Fgfr3/Fzd9/Gid8/Gprc5b/Kank1/Lrrk2/Lypd6/Nfkb1/Nrarp/Pin1/Ppp2r3a/Ptk7/Scel/Sema5a/Sfrp1/Tbl1xr1/Tnks2/Wnt3a	25
Eso	GO:0045765	regulation of angiogenesis	60/3096	307/23210	0.00140719	0.0151553	0.0115092	Adamts1/Adgrb1/Adgrb2/Adrb2/Ago2/Angpt2/Anxa1/Btg1/Ccl2/Cd34/Cxcr2/Dll1/Ecm1/Efna3/Emp2/Eng/Epha1/Erap1/Ets1/Fgfbp1/Foxc1/Gab1/Hif1a/Hipk2/Hmox1/Hoxa5/Hspb1/Htatip2/Hyal1/Itga5/Itgb1bp1/Jup/Krit1/Lgals3/Ngfr/Nos3/Nras/Nrp1/Pdcd10/Pdcl3/Plcg1/Plk2/Prkcb/Prkd2/Ptgs2/Ptk2b/Ptn/Ramp2/Rapgef3/Rtn4/Sema5a/Sirt1/Sparc/Spred1/Spry2/Stab1/Thbs2/Tnfrsf1a/Vegfa/Zc3h12a	60
Eso	GO:0006527	arginine catabolic process	6/3096	11/23210	0.00141875	0.0152225	0.0115602	Arg1/Arg2/Fah/Nos3/Oat/Padi4	6
Eso	GO:1903799	negative regulation of production of miRNAs involved in gene silencing by miRNA	6/3096	11/23210	0.00141875	0.0152225	0.0115602	Ncor1/Ncor2/Ppp3ca/Tgfb1/Trp53/Zc3h12a	6
Eso	GO:0007160	cell-matrix adhesion	43/3096	204/23210	0.00142343	0.0152225	0.0115602	Ajuba/Bcam/Bcas3/Bcl6/Cdk6/Clasp1/Col16a1/Csf1/Dlc1/Dmtn/Dusp22/Emp2/Epha1/Fermt2/Hoxa7/Itgal/Itgav/Itgb1bp1/Itgb4/Itgb7/Jag1/Jup/Lims1/Lrp1/Lypd3/Map4k4/Mmp14/Nrp1/Pcsk5/Peak1/Pik3cb/Plau/Ptk2b/Rac1/Rcc2/Rhod/S100a10/Sirpa/Srf/Tiam1/Vegfa/Vwa2/Wnt4	43
Eso	GO:1904018	positive regulation of vasculature development	43/3096	204/23210	0.00142343	0.0152225	0.0115602	Ago2/Angpt2/Anxa1/Btg1/Cd34/Cflar/Cxcr2/Dll1/Ecm1/Eng/Epha1/Ephb4/Erap1/Ets1/Fgfbp1/Gab1/Hif1a/Hipk2/Hmox1/Hspb1/Hyal1/Il6ra/Itga5/Jup/Lgals3/Nos3/Nras/Nrp1/Pdcl3/Plcg1/Plk2/Prkcb/Prkd2/Ptgs2/Ptk2b/Ramp2/Rapgef3/Rtn4/Sema5a/Sirt1/Tnfrsf1a/Vegfa/Zc3h12a	43
Eso	GO:0014032	neural crest cell development	22/3096	85/23210	0.00142943	0.0152561	0.0115857	Acvr1/Bmp7/Ednra/Efnb1/Fam172a/Foxc1/Gbx2/Gdnf/Hif1a/Jag1/Nrp1/Sema3f/Sema4b/Sema4d/Sema5a/Sema6c/Sema6d/Smo/Snai2/Tbx1/Tfap2a/Twist1	22
Eso	GO:0045732	positive regulation of protein catabolic process	44/3096	210/23210	0.00143159	0.0152561	0.0115857	Amer1/Apoe/Arih1/Bag2/Bbs7/Cav1/Cblb/Csnk1a1/Csnk2a1/Ctsc/Dda1/Gba/Gja1/Hecw1/Hecw2/Hspa1a/Ier3/Lpcat1/Lrp1/Lrrk2/Msn/Mylip/Ndfip1/Nupr1/Pias1/Plk2/Ppp2r3a/Ptk2b/Rdx/Rnf144b/Rnf19b/Sh3d19/Sh3rf2/Snf8/Snx9/Socs5/Sumo2/Tiparp/Tmtc3/Trib2/Trib3/Trim32/Ube2v2/Uqcc2	44
Eso	GO:0043405	regulation of MAP kinase activity	58/3096	295/23210	0.00144667	0.0153898	0.0116873	Aida/Ajuba/Alk/Apoe/Avpi1/Bmp7/Cav1/Cbs/Ccl19/Cdk12/Dtnbp1/Dusp1/Dusp2/Dusp6/Dusp7/Dvl2/Egfr/Epha4/Ern1/Fgfr1/Fzd10/Gab1/Gadd45a/Gba/Hras/Igf1r/Lrrk2/Map2k3/Map3k6/Map4k2/Mdfi/Mlkl/Nod2/Nup62/P2rx7/Pdcd10/Ptk2b/Ptpn1/Ptpn22/Ripk2/Robo1/Sfrp1/Sh2b3/Spred1/Spry2/Spry4/Tgfa/Tgfb1/Tgfbr1/Tiam1/Traf6/Trib2/Trib3/Trp73/Tsg101/Vangl2/Vegfa/Wnt7b	58
Eso	GO:0050706	regulation of interleukin-1 beta secretion	13/3096	40/23210	0.00147913	0.0157077	0.0119287	Arg2/Casp1/Ccl19/Cptp/Lpl/Nod2/P2rx7/Panx1/Pycard/Ripk2/Serpinb1a/Serpinb1c/Zc3h12a	13
Eso	GO:0072078	nephron tubule morphogenesis	21/3096	80/23210	0.00149821	0.0158826	0.0120615	Ahi1/Cd44/Ctnnbip1/Eya1/Foxd1/Gata3/Gdnf/Gli3/Gzf1/Hs2st1/Irx1/Irx2/Myc/Smo/Tacstd2/Tgfb1/Timeless/Vegfa/Wnk4/Wnt4/Wnt6	21
Eso	GO:0060349	bone morphogenesis	28/3096	118/23210	0.00150945	0.0158905	0.0120675	Acp5/Bmp6/Cbs/Chsy1/Col12a1/Cyp26b1/Dlx5/Fgfr2/Fgfr3/Foxc1/Gli3/Matn2/Mmp14/Msx1/Msx2/Nab1/Nppc/Osr2/Pthlh/Rarg/Scube2/Serpinh1/Ski/Tfap2a/Trpv4/Twist1/Vwa1/Vwa2	28
Eso	GO:0060759	regulation of response to cytokine stimulus	28/3096	118/23210	0.00150945	0.0158905	0.0120675	Arg1/Axl/C1qtnf4/Casp1/Cav1/Ccdc3/Cpne1/Csf1/Ecm1/Hipk1/Il1r2/Lsm14a/Otulin/Pafah1b1/Ptprf/Pycard/Ripk2/Robo1/Samhd1/Sh2b3/Slit2/Socs1/Taf9/Tbk1/Trim32/Trim44/Tslp/Vrk2	28
Eso	GO:0002828	regulation of type 2 immune response	11/3096	31/23210	0.00151462	0.0158905	0.0120675	Anxa1/Arg1/Arg2/Bcl6/Ecm1/Gata3/Ndfip1/Nod2/Socs5/Stat6/Zfp35	11
Eso	GO:1905476	negative regulation of protein localization to membrane	11/3096	31/23210	0.00151462	0.0158905	0.0120675	Dmtn/Fzd9/Hectd1/Itgb1bp1/Lypd1/Lypla1/Pid1/Ppfia1/Ppp2r5a/Rhoq/Tgfb1	11
Eso	GO:2000144	positive regulation of DNA-templated transcription, initiation	11/3096	31/23210	0.00151462	0.0158905	0.0120675	Cebpa/Creb1/Fosl1/Gtf2b/Gtf2f2/Psmc2/Psmc4/Psmc5/Srf/Trp53/Twist1	11
Eso	GO:2000515	negative regulation of CD4-positive, alpha-beta T cell activation	11/3096	31/23210	0.00151462	0.0158905	0.0120675	Anxa1/Arg2/Bcl6/Cbfb/Cd274/Cd44/Foxp3/Socs5/Twsg1/Zc3h12a/Zfp35	11
Eso	GO:0045927	positive regulation of growth	60/3096	308/23210	0.00152488	0.0159706	0.0121283	Adnp2/Adrb2/Ahi1/Apoe/Bcl11a/Cdh4/Celf1/Cpne5/Crabp2/Creb1/Csf1/Csnk2a1/Dll1/Egfr/Exosc9/Fgfr1/Fgfr2/Fxn/Gli1/Hnrnpk/Hopx/Hyal1/Itsn2/Kdm2b/Krt17/Limk1/Lrp1/Mapk14/Mapt/Mkks/Mmp14/Ncbp1/Ngf/Nipbl/Nrg1/Nrp1/Pafah1b1/Pin1/Ptk2b/Rab11a/Rtn4/Sema4d/Sema5a/Serp1/Sfn/Sfrp1/Sgk1/Sirt1/Smo/Sox15/Srf/Taf9/Taf9b/Tbx2/Tgfbr1/Tgfbr3/Trim32/Vegfa/Wnt3a/Ybx3	60
Eso	GO:0006473	protein acetylation	40/3096	187/23210	0.00153439	0.0160425	0.012183	Actl6a/Arid5a/Auts2/Bend3/Bloc1s1/Bmi1/Cep295/Clock/Dr1/Eid1/Epc1/Esco1/Foxp3/Gata3/Gtf2b/Hat1/Hdac2/Jade1/Kansl2/Kat2a/Kat8/Naa15/Naa20/Naa25/Naa30/Naa50/Nupr1/Rapgef3/Rps6ka4/Rps6ka5/Sgf29/Sirt1/Snai2/Tada1/Tada2b/Taf12/Taf9/Taf9b/Tgfb1/Twist1	40
Eso	GO:0007249	I-kappaB kinase/NF-kappaB signaling	41/3096	193/23210	0.00155084	0.0161313	0.0122504	Abl2/Ajuba/Bcl10/Casp1/Ccl19/Cpne1/Ddx21/Edaradd/Faim/Fyn/Gprc5b/Hspb1/Il1f6/Il1f8/Il1f9/Malt1/Map3k7/Myd88/Nfkbia/Nlrx1/Nod2/Nup62/Otud7a/Prkcb/Pycard/Ripk2/Rora/S100a4/Sirpa/Sirt1/Sqstm1/Tank/Tle1/Traf5/Traf6/Trim13/Trim32/Trim59/Trim62/Ube2n/Zc3h12a	41
Eso	GO:0032869	cellular response to insulin stimulus	41/3096	193/23210	0.00155084	0.0161313	0.0122504	Appl1/Bglap/Bglap2/Bglap3/Cpeb2/Fer/Foxo3/Foxo6/Gkap1/Hnrnpk/Igf1r/Irs4/Kank1/Lpin3/Lpl/Myo5a/Nck1/Osbpl8/Phip/Pid1/Pik3r3/Prkcb/Ptpn1/Ptpre/Ptprf/Rab10/Rab31/Rab8b/Rbm4/Rhoq/Sgk1/Sh2b2/Sirt1/Slc2a4/Socs1/Soga1/Srsf3/Trib3/Uchl3/Vwa2/Ywhag	41
Eso	GO:1990138	neuron projection extension	41/3096	193/23210	0.00155084	0.0161313	0.0122504	Apoe/Auts2/Bcl11a/Cdh4/Cdk5r1/Cpne1/Cpne5/Flrt1/Fxn/Hnrnpk/Impact/Itsn2/Limk1/Llph/Lrp1/Map2/Mapt/Ngf/Nrg1/Nrp1/Olfm1/Pafah1b1/Rab11a/Rtn4/Ryk/Sema3f/Sema4b/Sema4d/Sema5a/Sema6c/Sema6d/Slit1/Slit2/Smo/Srf/Tiam1/Ttl/Vegfa/Wasf1/Wdr36/Wnt3a	41
Eso	GO:0048839	inner ear development	44/3096	211/23210	0.00157974	0.016404	0.0124575	Ahi1/Aldh1a3/Cebpa/Cecr2/Celsr1/Cxcl14/Dll1/Dlx5/Dvl2/Epha4/Esrp1/Eya1/Fgfr1/Fgfr2/Fgfr3/Fzd2/Fzd6/Gata3/Gbx2/Gli3/Grhl3/Hoxa1/Hpca/Ifi204/Igfbp7/Jag1/Jag2/Maf/Mafb/Mycl/Pafah1b1/Ptk7/Rac1/Scrib/Slc9a3r1/Slitrk6/Sox2/Spry2/Tbx1/Tfap2a/Ttc39c/Vangl2/Whrn/Wnt3a	44
Eso	GO:0097191	extrinsic apoptotic signaling pathway	47/3096	229/23210	0.00158244	0.016404	0.0124575	Acvr1/Ar/Bag3/Bcl10/Casp8ap2/Cav1/Cflar/Eya1/Faim/Fcmr/Fgfr1/Fgfr3/Foxo3/Fyn/Gas1/Gclm/Gdnf/Hipk1/Hmox1/Icam1/Il19/Inhba/Itgav/Itprip/Lgals3/Lmna/Mcl1/Mllt11/Ngf/Nrp1/P2rx7/Pea15a/Phip/Psme3/Pycard/Rnf34/Sfrp1/Sgk3/Sgpp1/Siah2/Siva1/Snai2/Tgfb1/Tgfbr1/Trps1/Vegfa/Zc3hc1	47
Eso	GO:0032652	regulation of interleukin-1 production	23/3096	91/23210	0.00159056	0.0164322	0.0124789	Acp5/Anxa1/Arg2/Casp1/Ccl19/Cptp/Hdac2/Hspb1/Ifi204/Il1r2/Lpl/Malt1/Mndal/Nod2/P2rx7/Panx1/Pycard/Ripk2/S1pr3/Serpinb1a/Serpinb1c/Sirpa/Zc3h12a	23
Eso	GO:0048864	stem cell development	23/3096	91/23210	0.00159056	0.0164322	0.0124789	Acvr1/Bmp7/Ednra/Efnb1/Fam172a/Foxc1/Gbx2/Gdnf/Hif1a/Jag1/Nrp1/Sema3f/Sema4b/Sema4d/Sema5a/Sema6c/Sema6d/Smo/Snai2/Tbx1/Tfap2a/Twist1/Wnt7b	23
Eso	GO:0021885	forebrain cell migration	19/3096	70/23210	0.00161452	0.0166515	0.0126454	Axl/Cdk5r1/Cul5/Dab1/Egfr/Fgfr1/Fut10/Gli3/Lamb1/Lrrk2/Nrg1/Pafah1b1/Rac1/Rnf7/Robo1/Rtn4/Slit1/Slit2/Srf	19
Eso	GO:0051897	positive regulation of protein kinase B signaling	25/3096	102/23210	0.00163001	0.0167817	0.0127443	Akr1c18/Axl/Bag4/Ccl19/Cpne1/Egfr/Eng/Fam110c/Gata3/Gcnt2/Hax1/Igf1r/Itgb1bp1/Mfhas1/Ngfr/Nrg1/Osbpl8/Phlpp1/Ramp3/Rtn4/Sema5a/Spry2/Tgfb1/Tgfbr1/Vegfa	25
Eso	GO:0007369	gastrulation	37/3096	170/23210	0.00163266	0.0167817	0.0127443	Acvr1/Bmp7/Celsr1/Clasp1/Col12a1/Col5a1/Dvl2/Elf5/Ext1/Eya1/Fgfr1/Foxc1/Hira/Hsbp1/Inhba/Itga5/Itgav/Kdm6b/Leo1/Nf2/Osr2/Plpp3/Prkar1a/Rtf1/Sfrp1/Smad2/Sox2/Sox7/Srf/Tenm4/Tgif1/Tgif2/Tnrc6c/Trp53/Twsg1/Vangl2/Wnt3a	37
Eso	GO:0008038	neuron recognition	15/3096	50/23210	0.00165134	0.0169165	0.0128467	Arhgap35/Cdk5r1/Efnb3/Emb/Epha4/Ephb3/Gap43/Nexn/Nrp1/Ptprz1/Robo1/Robo2/Robo3/Rtn4/Sema5a	15
Eso	GO:0071622	regulation of granulocyte chemotaxis	15/3096	50/23210	0.00165134	0.0169165	0.0128467	Akirin1/Camk1d/Ccl19/Ccl2/Csf1/Cxcr2/Ednra/Il23a/Mapk14/Mpp1/Nod2/Rac1/S100a14/Slit2/Trpv4	15
Eso	GO:0016202	regulation of striated muscle tissue development	38/3096	176/23210	0.00166054	0.0169822	0.0128966	Adrb2/Akirin1/Boc/Creb1/Ctdp1/Cyp26b1/Dll1/Fgfr1/Fgfr2/G6pdx/Gja1/Gli1/Gpc1/Hdac2/Hdac4/Jarid2/Kat2a/Mapk14/Meis1/Nr1d2/Nras/Nrg1/Pin1/Rbfox1/Sav1/Sirt1/Sox15/Sox6/Tbx1/Tbx2/Tgfb1/Tgfbr1/Tgfbr3/Trp73/Twist1/Uqcc2/Wnt3a/Ybx3	38
Eso	GO:0002042	cell migration involved in sprouting angiogenesis	16/3096	55/23210	0.00167961	0.0170959	0.0129829	Adtrp/Anxa1/Ephb4/Fgfbp1/Hmox1/Itgb1bp1/Nrp1/Pdcd10/Pik3r3/Plk2/Ptgs2/Robo1/Slit2/Spred1/Srf/Vegfa	16
Eso	GO:0050732	negative regulation of peptidyl-tyrosine phosphorylation	16/3096	55/23210	0.00167961	0.0170959	0.0129829	Cadm4/Cav1/Cblb/Dmtn/Dusp22/Fam72a/Nf2/Ptk6/Sema4d/Sfrp1/Sh2b3/Sh3bp5l/Socs1/Socs5/Srcin1/Tsg101	16
Eso	GO:0032611	interleukin-1 beta production	22/3096	86/23210	0.0016829	0.0170959	0.0129829	Abca1/Acp5/Arg2/Casp1/Ccl19/Cptp/Hspb1/Ifi204/Lpl/Malt1/Mndal/Nod2/P2rx7/Panx1/Pycard/Ripk2/S1pr3/Serpinb1a/Serpinb1c/Sirpa/Tnfaip8/Zc3h12a	22
Eso	GO:0060411	cardiac septum morphogenesis	22/3096	86/23210	0.0016829	0.0170959	0.0129829	Acvr1/Bmp7/Eng/Fgfr2/Fzd1/Fzd2/Jag1/Msx2/Nos3/Notch2/Nrp1/Robo1/Robo2/Sav1/Slit2/Smo/Tbx1/Tbx2/Tgfbr1/Tgfbr3/Trp53/Vangl2	22
Eso	GO:0000470	maturation of LSU-rRNA	10/3096	27/23210	0.00169949	0.0172069	0.0130672	Ddx18/Ftsj3/Gtpbp4/Nhp2/Nol9/Rpf2/Urb1/Wdr12/Znhit3/Znhit6	10
Eso	GO:0048843	negative regulation of axon extension involved in axon guidance	10/3096	27/23210	0.00169949	0.0172069	0.0130672	Nrp1/Ryk/Sema3f/Sema4b/Sema4d/Sema5a/Sema6c/Sema6d/Slit1/Wnt3a	10
Eso	GO:0032675	regulation of interleukin-6 production	34/3096	153/23210	0.0017078	0.0172608	0.0131081	Adora2b/Afap1l2/Akirin2/Arid5a/C1qtnf4/Cebpb/Ereg/Foxp3/Gba/Il17rc/Il1f6/Il1f8/Il1f9/Il1rap/Il6ra/Lpl/Myd88/Ncl/Nlrx1/Nod2/P2rx7/Ptpn22/Pycard/Rab7b/Ripk2/Sirpa/Socs5/Spon2/Tnfrsf1a/Traf6/Trpv4/Tslp/Twist1/Zc3h12a	34
Eso	GO:0010506	regulation of autophagy	50/3096	248/23210	0.00171048	0.0172608	0.0131081	Adrb2/Bag3/Casp1/Cptp/Dapl1/Dram1/Fez2/Foxk2/Foxo3/Gba/Gnai3/Hif1a/Hmox1/Hspb8/Kat8/Lamp3/Lrrk2/Lzts1/Map3k7/Mapt/Mcl1/Mt3/Nod2/Npc1/Nupr1/Pafah1b2/Phf23/Pip4k2a/Pip4k2b/Plk2/Ptpn22/Pycard/Rab12/Ripk2/Rnf152/Rraga/Rragc/Rufy4/Sesn1/Sesn2/Sirt1/Smcr8/Soga1/Tbc1d14/Tbk1/Tmem150c/Trib3/Trim13/Trp53/Zc3h12a	50
Eso	GO:0006469	negative regulation of protein kinase activity	41/3096	194/23210	0.0017179	0.017307	0.0131433	Adarb1/Aida/Apoe/Bmp7/Cav1/Cblb/Chordc1/Dtnbp1/Dusp1/Dusp2/Dusp22/Dusp6/Dusp7/Epha1/Fam72a/Gadd45a/Gba/Hspb1/Igf1r/Itgb1bp1/Nf2/Nup62/Prkar1a/Prkrip1/Ptk6/Ptpn1/Ptpn22/Pycard/Sfrp1/Sh2b3/Sh3bp5l/Sirt1/Smcr8/Socs5/Spred1/Spry2/Spry4/Srcin1/Trib3/Trp73/Tsg101	41
Eso	GO:0006260	DNA replication	49/3096	242/23210	0.00172131	0.0173127	0.0131475	Atad5/Atf1/Baz1a/Blm/Cacybp/Ccne1/Cdc42/Cinp/Dach1/Donson/E2f7/Egfr/Ereg/Esco1/Etaa1/Fam111a/Fgfr1/Gins3/Gli1/Gmnn/Grwd1/Gtpbp4/Hras/Mcm4/Mms22l/Msh3/Nup98/Orc2/Pola1/Polb/Pole2/Polh/Rac1/Rad17/Rbbp6/Rbms1/Recql/Rfc1/Rnaseh1/Samhd1/Sde2/Timeless/Tipin/Top1/Trp53/Usp37/Wapl/Wrnip1/Zfp365	49
Eso	GO:0048511	rhythmic process	57/3096	291/23210	0.00172724	0.0173436	0.013171	Ada/Adamts1/Adrm1/Anxa1/Arntl2/Ass1/Atf4/Atf5/Axl/Casp1/Cdk5r1/Ciart/Clock/Creb1/Cry1/Cyp7b1/Egfr/Ereg/Fbxl3/Foxo3/Hdac2/Hlf/Hnrnpd/Id4/Igf1r/Inhba/Kdm5b/Mat2a/Mttp/Mybbp1a/Mycbp2/Ncor1/Ngf/Ngfr/Nos3/Nr1d2/Nrip1/Ntrk2/Oas1d/Phlpp1/Plekha1/Ppp1cb/Prkg2/Ptn/Rbm4/Rora/Rorb/Siah2/Sik1/Sirt1/Suv39h2/Tardbp/Timeless/Top1/Trp53/Twist1/Ube3a	57
Eso	GO:0035115	embryonic forelimb morphogenesis	12/3096	36/23210	0.0017441	0.0174554	0.0132559	Cacna1c/Crabp2/Hoxd9/Lnpk/Msx1/Msx2/Nipbl/Osr2/Tfap2a/Trp63/Twist1/Wnt9a	12
Eso	GO:0045880	positive regulation of smoothened signaling pathway	12/3096	36/23210	0.0017441	0.0174554	0.0132559	Chsy1/Evc/Gas1/Gli1/Ndst1/Pdcl/Rab34/Scube2/Scube3/Sfrp1/Smo/Wnt9a	12
Eso	GO:0043122	regulation of I-kappaB kinase/NF-kappaB signaling	36/3096	165/23210	0.00178878	0.0178575	0.0135613	Abl2/Ajuba/Casp1/Ccl19/Cpne1/Ddx21/Fyn/Gprc5b/Hspb1/Il1f6/Il1f8/Il1f9/Map3k7/Myd88/Nlrx1/Nod2/Nup62/Otud7a/Prkcb/Pycard/Ripk2/Rora/S100a4/Sirpa/Sirt1/Sqstm1/Tank/Tle1/Traf5/Traf6/Trim13/Trim32/Trim59/Trim62/Ube2n/Zc3h12a	36
Eso	GO:0007379	segment specification	7/3096	15/23210	0.00179895	0.0178575	0.0135613	Dll1/Dvl2/Hoxa2/Irx1/Irx2/Mafb/Mtf2	7
Eso	GO:0009070	serine family amino acid biosynthetic process	7/3096	15/23210	0.00179895	0.0178575	0.0135613	Cbs/Phgdh/Psat1/Psph/Sephs1/Shmt1/Shmt2	7
Eso	GO:0042759	long-chain fatty acid biosynthetic process	7/3096	15/23210	0.00179895	0.0178575	0.0135613	Acsbg1/Alox12b/Alox15/Aloxe3/Fads1/Myo5a/Qk	7
Eso	GO:0061430	bone trabecula morphogenesis	7/3096	15/23210	0.00179895	0.0178575	0.0135613	Fgfr3/Mmp2/Msx2/Plxnb1/Sema4d/Sfrp1/Vegfa	7
Eso	GO:0099175	regulation of postsynapse organization	29/3096	125/23210	0.00181772	0.0179875	0.01366	Abi2/Apoe/Arc/Baiap2/Cdk5r1/Dtnbp1/Epha4/Epha7/Fyn/Fzd9/Gap43/Hnrnpk/Homer1/Il1rap/Lrfn4/Lrrk2/Pafah1b1/Prnp/Ptn/Ptprf/Rheb/Sema3f/Slc7a11/Srcin1/Srgn/Tanc1/Tiam1/Ube3a/Xlr4b	29
Eso	GO:0030705	cytoskeleton-dependent intracellular transport	37/3096	171/23210	0.00182092	0.0179875	0.01366	Actr10/Actr1a/Arl8b/Bbs12/Bicd2/Bloc1s1/Bloc1s3/Bloc1s4/Borcs5/Ccdc88b/Cdc42/Copg2/Dst/Dtnbp1/Hif1a/Hook1/Hook3/Hspb1/Hspb11/Kif17/Kif1b/Klc1/Klc2/Klc3/Lca5l/Map2/Map6/Mapt/Mreg/Myo5a/Nde1/Nme7/Pafah1b1/Spast/Ssna1/Ssx2ip/Wasf1	37
Eso	GO:0032874	positive regulation of stress-activated MAPK cascade	37/3096	171/23210	0.00182092	0.0179875	0.01366	Ccl19/Cdc42/Dusp22/Dvl2/Epha4/Ern1/Fzd10/Gab1/Gadd45a/Hipk2/Hras/Il1f6/Il1f8/Il1f9/Map3k7/Map4k2/Map4k4/Mdfi/Mfhas1/Mlkl/Myd88/Nod2/Pdcd10/Prmt1/Ptk2b/Ptpn1/Pycard/Ripk2/Sh3rf2/Tiam1/Traf6/Trpv4/Vangl2/Vegfa/Wnt7b/Xdh/Zc3h12a	37
Eso	GO:0007020	microtubule nucleation	9/3096	23/23210	0.00184658	0.0182114	0.01383	Cenpj/Clasp1/Mzt1/Nde1/Nin/Slain2/Tubg1/Tubg2/Tubgcp4	9
Eso	GO:0009408	response to heat	25/3096	103/23210	0.00188463	0.0185566	0.0140922	Bag3/Ccl2/Cd34/Chordc1/Crnn/Dnaja2/Dnaja4/Eif2b3/Eif2s1/Hmox1/Hsbp1/Hspa14/Hspa1a/Hspa4/Ier5/Lrp11/Mapt/Pde4b/Pmp22/Polr2d/Psip1/Rasa3/Tcim/Tgfb1i1/Trpv4	25
Eso	GO:0030307	positive regulation of cell growth	41/3096	195/23210	0.00190043	0.0186054	0.0141293	Adnp2/Apoe/Bcl11a/Cdh4/Cpne5/Crabp2/Csnk2a1/Egfr/Exosc9/Fxn/Hnrnpk/Hyal1/Itsn2/Kdm2b/Krt17/Limk1/Lrp1/Mapt/Mmp14/Ncbp1/Ngf/Nrg1/Nrp1/Pafah1b1/Pin1/Ptk2b/Rab11a/Rtn4/Sema4d/Sema5a/Sfn/Sfrp1/Sgk1/Sirt1/Srf/Taf9/Taf9b/Tgfbr1/Trim32/Vegfa/Wnt3a	41
Eso	GO:0050685	positive regulation of mRNA processing	13/3096	41/23210	0.00190482	0.0186054	0.0141293	Adarb1/Celf4/Cpeb3/Eif4a3/Leo1/Ncbp1/Ncbp2/Nudt21/Nup98/Prpf19/Rbmxl1/Rnf219/Sf3b4	13
Eso	GO:0002043	blood vessel endothelial cell proliferation involved in sprouting angiogenesis	8/3096	19/23210	0.00190603	0.0186054	0.0141293	Fgfbp1/Hmox1/Itgb1bp1/Ngfr/Nrarp/Pdcd10/Sema5a/Vegfa	8
Eso	GO:0046827	positive regulation of protein export from nucleus	8/3096	19/23210	0.00190603	0.0186054	0.0141293	Bag3/Camk4/Emd/Rapgef3/Rbm22/Riok2/Sfn/Xpo4	8
Eso	GO:2000269	regulation of fibroblast apoptotic process	8/3096	19/23210	0.00190603	0.0186054	0.0141293	Btg1/Ddias/Ier3ip1/Pik3ca/Sfrp1/Sirt1/Trp53/Trp63	8
Eso	GO:0043281	regulation of cysteine-type endopeptidase activity involved in apoptotic process	42/3096	201/23210	0.00190951	0.0186054	0.0141293	Bcl10/Caap1/Casp1/Casp8ap2/Cd44/Cflar/Csnk2a1/Ctsd/Dlc1/Dnajb6/Dpep1/Epha7/Fam162a/Fcmr/Fis1/Hip1/Lamp3/Malt1/Myc/Ngfr/Ppp2ca/Prr7/Ptgs2/Pycard/Rnf34/Rnf7/Robo1/S100a8/S100a9/Senp1/Sfn/Siah2/Sirt1/Sox2/Sox7/Tnfsf15/Trp63/Uaca/Vegfa/Wnt3a/Wnt9a/Xdh	42
Eso	GO:0032868	response to insulin	46/3096	225/23210	0.00191099	0.0186054	0.0141293	Appl1/Bglap/Bglap2/Bglap3/Cpeb2/Cry1/Eif6/Fer/Foxo3/Foxo6/Gkap1/Hnrnpk/Igf1r/Irs4/Kank1/Lpin3/Lpl/Myo5a/Nck1/Osbpl8/Phip/Pid1/Pik3r3/Prkcb/Ptpn1/Ptpre/Ptprf/Rab10/Rab31/Rab8b/Rbm4/Rhoq/Scap/Sesn2/Sgk1/Sh2b2/Sirt1/Slc2a4/Socs1/Soga1/Srsf3/Trib3/Trpv4/Uchl3/Vwa2/Ywhag	46
Eso	GO:0002062	chondrocyte differentiation	28/3096	120/23210	0.00197149	0.0191471	0.0145406	Arid5a/Bmp6/Chst11/Chsy1/Col12a1/Ecm1/Fgfr1/Gli3/Lnpk/Loxl2/Maf/Mapk14/Matn2/Msx2/Nppc/Osr2/Pthlh/Rarg/Scube2/Serpinh1/Snai2/Sox6/Tgfb1/Tgfbr1/Trps1/Vwa1/Vwa2/Wnt9a	28
Eso	GO:0048675	axon extension	31/3096	137/23210	0.00197327	0.0191471	0.0145406	Apoe/Auts2/Cdh4/Cdk5r1/Fxn/Limk1/Lrp1/Map2/Mapt/Ngf/Nrg1/Nrp1/Olfm1/Pafah1b1/Rab11a/Rtn4/Ryk/Sema3f/Sema4b/Sema4d/Sema5a/Sema6c/Sema6d/Slit1/Slit2/Smo/Srf/Ttl/Vegfa/Wdr36/Wnt3a	31
Eso	GO:0030336	negative regulation of cell migration	53/3096	268/23210	0.00197607	0.0191471	0.0145406	Ada/Adarb1/Adgrb1/Adtrp/Angpt2/Apoe/Clasp1/Dach1/Dlc1/Dnaja4/Dpep1/Dusp1/Dusp22/Eng/Epha1/Foxo3/Gtpbp4/Hoxa7/Igfbp3/Itgb1bp1/Jag1/Jup/Kank1/Krit1/Krt16/Lrp1/Mcc/Nav3/Nbl1/Nrg1/Olfm1/Osbpl8/Pdcd10/Ptn/Ptprg/Ptpru/Rap2b/Robo1/Sema6d/Sept7/Sfrp1/Slc9a3r1/Slit2/Spred1/Srf/Srgap3/Stk26/Strap/Svbp/Tacstd2/Tgfb1/Tgfbr3/Wnt4	53
Eso	GO:0030517	negative regulation of axon extension	14/3096	46/23210	0.00200513	0.0193922	0.0147267	Cdk5r1/Map2/Nrp1/Rtn4/Ryk/Sema3f/Sema4b/Sema4d/Sema5a/Sema6c/Sema6d/Slit1/Slit2/Wnt3a	14
Eso	GO:0032649	regulation of interferon-gamma production	26/3096	109/23210	0.00201582	0.0193922	0.0147267	Abl2/Arid5a/Axl/Cd1d1/Cd274/Cd276/Cebpg/Fam49b/Foxp3/Gata3/Hras/Il20rb/Il23a/Il6ra/Nod2/Nras/Pde4b/Pglyrp3/Pglyrp4/Prnp/Ptpn22/Pycard/Ripk2/Sirpa/Ulbp1/Zc3h12a	26
Eso	GO:0072009	nephron epithelium development	26/3096	109/23210	0.00201582	0.0193922	0.0147267	Ahi1/Cd44/Ctnnbip1/Dll1/Eya1/Foxc1/Foxd1/Gata3/Gdnf/Gli3/Gzf1/Hs2st1/Irx1/Irx2/Jag1/Myc/Notch2/Smo/Tacstd2/Tgfb1/Timeless/Vegfa/Wnk4/Wnt4/Wnt6/Wnt7b	26
Eso	GO:0070304	positive regulation of stress-activated protein kinase signaling cascade	37/3096	172/23210	0.00202771	0.0193922	0.0147267	Ccl19/Cdc42/Dusp22/Dvl2/Epha4/Ern1/Fzd10/Gab1/Gadd45a/Hipk2/Hras/Il1f6/Il1f8/Il1f9/Map3k7/Map4k2/Map4k4/Mdfi/Mfhas1/Mlkl/Myd88/Nod2/Pdcd10/Prmt1/Ptk2b/Ptpn1/Pycard/Ripk2/Sh3rf2/Tiam1/Traf6/Trpv4/Vangl2/Vegfa/Wnt7b/Xdh/Zc3h12a	37
Eso	GO:0016073	snRNA metabolic process	11/3096	32/23210	0.00203296	0.0193922	0.0147267	Dkc1/Exosc6/Exosc8/Exosc9/Ints10/Ints11/Ints6l/Ints8/Mettl16/Nhp2/Nop10	11
Eso	GO:0021884	forebrain neuron development	11/3096	32/23210	0.00203296	0.0193922	0.0147267	Atf5/Fgfr1/Fgfr2/Gbx2/Nrp1/Rac1/Robo1/Robo2/Slit2/Tfap2a/Uqcrq	11
Eso	GO:0032689	negative regulation of interferon-gamma production	11/3096	32/23210	0.00203296	0.0193922	0.0147267	Axl/Cd274/Cd276/Foxp3/Gata3/Il20rb/Nod2/Pglyrp3/Pglyrp4/Prnp/Zc3h12a	11
Eso	GO:0048668	collateral sprouting	11/3096	32/23210	0.00203296	0.0193922	0.0147267	Bcl11a/Crabp2/Epha7/Lrp1/Ngf/Nin/Rtn4/Sema4d/Sept7/Spg20/Wnt3a	11
Eso	GO:0001935	endothelial cell proliferation	32/3096	143/23210	0.00203869	0.0193922	0.0147267	Adora2b/Apoe/Arg1/Bmp6/Cav1/Ccl2/Cd34/Ecm1/Eng/Ern1/Fgfbp1/Fgfr1/Fgfr3/Gja1/Hmox1/Itgb1bp1/Krit1/Loxl2/Ngfr/Nrarp/Nras/Pdcd10/Pdcl3/Pik3cb/Plcg1/Prkd2/Sema5a/Sirt1/Sparc/Tgfbr1/Vegfa/Xdh	32
Eso	GO:0007224	smoothened signaling pathway	32/3096	143/23210	0.00203869	0.0193922	0.0147267	Bbs7/Boc/Cenpj/Chsy1/Dzip1/Evc/Evc2/Fgfr2/Fgfr3/Gas1/Gli1/Gli3/Gpc2/Hipk1/Hipk2/Hspb11/Kctd11/Ndst1/Nme7/Pdcl/Ptpdc1/Rab34/Rora/Scube2/Scube3/Serpine2/Sfrp1/Smo/Ssna1/Tulp3/Wnt7b/Wnt9a	32
Eso	GO:0046330	positive regulation of JNK cascade	32/3096	143/23210	0.00203869	0.0193922	0.0147267	Ccl19/Cdc42/Dusp22/Dvl2/Epha4/Ern1/Fzd10/Gab1/Gadd45a/Hipk2/Hras/Il1f6/Il1f8/Il1f9/Map3k7/Map4k2/Map4k4/Mdfi/Mfhas1/Mlkl/Myd88/Nod2/Ptk2b/Ptpn1/Pycard/Ripk2/Sh3rf2/Tiam1/Traf6/Trpv4/Vangl2/Wnt7b	32
Eso	GO:0010812	negative regulation of cell-substrate adhesion	17/3096	61/23210	0.00204279	0.0193922	0.0147267	Angpt2/Bcas3/Bcl6/Dlc1/Dmtn/Dusp22/Gcnt2/Gm9573/Hoxa7/Itgb1bp1/Jag1/Kank1/Lrp1/Mmp14/Ptprz1/Rcc2/Tacstd2	17
Eso	GO:0048286	lung alveolus development	17/3096	61/23210	0.00204279	0.0193922	0.0147267	Abca12/Ada/Atxn1l/Creb1/Fgfr2/Fgfr3/Hopx/Hoxa5/Hs6st1/Man1a2/Pdpn/Phf14/Pthlh/Slc7a11/Sox2/Tmtc3/Vegfa	17
Eso	GO:0043620	regulation of DNA-templated transcription in response to stress	16/3096	56/23210	0.00206474	0.01957	0.0148618	Arnt/Atf4/Bag3/Cebpb/Chd6/Dnajb1/Epas1/Hif1a/Hmox1/Impact/Jmy/Nck1/Sesn2/Tcim/Trp53/Vegfa	16
Eso	GO:0072088	nephron epithelium morphogenesis	21/3096	82/23210	0.00208854	0.019757	0.0150038	Ahi1/Cd44/Ctnnbip1/Eya1/Foxd1/Gata3/Gdnf/Gli3/Gzf1/Hs2st1/Irx1/Irx2/Myc/Smo/Tacstd2/Tgfb1/Timeless/Vegfa/Wnk4/Wnt4/Wnt6	21
Eso	GO:2000146	negative regulation of cell motility	55/3096	281/23210	0.00209097	0.019757	0.0150038	Ada/Adarb1/Adgrb1/Adtrp/Angpt2/Apoe/Clasp1/Dach1/Dlc1/Dnaja4/Dpep1/Dusp1/Dusp22/Eng/Epha1/Foxo3/Gata3/Gtpbp4/Hoxa7/Igfbp3/Itgb1bp1/Jag1/Jup/Kank1/Krit1/Krt16/Lrp1/Mcc/Nav3/Nbl1/Nrg1/Olfm1/Osbpl8/Pdcd10/Pin1/Ptn/Ptprg/Ptpru/Rap2b/Robo1/Sema6d/Sept7/Sfrp1/Slc9a3r1/Slit2/Spred1/Srf/Srgap3/Stk26/Strap/Svbp/Tacstd2/Tgfb1/Tgfbr3/Wnt4	55
Eso	GO:0033673	negative regulation of kinase activity	44/3096	214/23210	0.00210748	0.0198822	0.0150989	Adarb1/Aida/Ajuba/Apoe/Bmp7/Cav1/Cblb/Chordc1/Dtnbp1/Dusp1/Dusp2/Dusp22/Dusp6/Dusp7/Epha1/Fam72a/Gadd45a/Gba/Hspb1/Igf1r/Itgb1bp1/Mapt/Nf2/Nup62/Ppp2r5a/Prkar1a/Prkrip1/Ptk6/Ptpn1/Ptpn22/Pycard/Sfrp1/Sh2b3/Sh3bp5l/Sirt1/Smcr8/Socs5/Spred1/Spry2/Spry4/Srcin1/Trib3/Trp73/Tsg101	44
Eso	GO:0051896	regulation of protein kinase B signaling	34/3096	155/23210	0.00214619	0.020216	0.0153524	Akr1c18/Axl/Bag4/Ccl19/Cpne1/Egfr/Eng/Fam110c/Gata3/Gcnt2/Hax1/Hdac2/Igf1r/Itgb1bp1/Mfhas1/Ngfr/Nrg1/Ntrk2/Osbpl8/Phlda3/Phlpp1/Plekha1/Ramp3/Rtn4/Sema5a/Sesn1/Sh2b3/Sirt1/Slc9a3r1/Spry2/Tgfb1/Tgfbr1/Vegfa/Xdh	34
Eso	GO:0032612	interleukin-1 production	25/3096	104/23210	0.00217248	0.0204005	0.0154925	Abca1/Acp5/Anxa1/Arg2/Casp1/Ccl19/Cptp/Hdac2/Hspb1/Ifi204/Il1r2/Lpl/Malt1/Mndal/Nod2/P2rx7/Panx1/Pycard/Ripk2/S1pr3/Serpinb1a/Serpinb1c/Sirpa/Tnfaip8/Zc3h12a	25
Eso	GO:0061326	renal tubule development	25/3096	104/23210	0.00217248	0.0204005	0.0154925	Ahi1/Cd44/Ctnnbip1/Dll1/Eya1/Foxd1/Gata3/Gdnf/Gli3/Gzf1/Hs2st1/Irx1/Irx2/Jag1/Myc/Notch2/Smo/Tacstd2/Tgfb1/Timeless/Vegfa/Wnk4/Wnt4/Wnt6/Wnt7b	25
Eso	GO:0014855	striated muscle cell proliferation	20/3096	77/23210	0.00219965	0.0206238	0.0156621	Akirin1/Cflar/Fgfr1/Fgfr2/Foxc1/Gja1/Gli1/Hdac2/Jarid2/Mapk14/Meis1/Prkar1a/Rxra/Sav1/Sirt1/Tbx2/Tenm4/Tgfbr1/Tgfbr3/Trp73	20
Eso	GO:0072593	reactive oxygen species metabolic process	56/3096	288/23210	0.00223271	0.0209016	0.015873	Aatf/Acp5/Adgrb1/Akr1c18/Arg2/Ass1/Cat/Cav1/Cbs/Cd34/Cflar/Cxcl1/Cyb5r4/Ddit4/Duox1/Duoxa1/Egfr/Eif6/Foxo3/Fyn/G6pdx/Gadd45a/Gls2/Gm5225/Gnai3/Hdac4/Hif1a/Icam1/Ier3/Il19/Lrrk2/Map3k7/Mapk14/Mapt/Ngfr/Nos3/Nqo1/P2rx7/Pid1/Plau/Ptgs2/Ptk2b/Rac1/Rora/Sesn1/Sesn2/Sh3pxd2a/Sirpa/Sirt1/Tfap2a/Tgfb1/Trp53/Tusc2/Ulbp1/Xdh/Zc3h12a	56
Eso	GO:0051100	negative regulation of binding	37/3096	173/23210	0.00225452	0.0210734	0.0160035	1810037I17Rik/Adrb2/Bag2/Cav1/Cpne1/Ctnnbip1/Dtnbp1/Eif2s1/Eif4a3/Gtpbp4/Hdac2/Hmox1/Hnrnpk/Hspa4/Id4/Itgb1bp1/Lrrk2/Map2/Mdfi/Msx1/Msx2/Myc/P2ry1/Pin1/Ppp1r2/Ppp3ca/Ptprf/Sirt1/Slpi/Smo/Styx/Tdg/Twist2/Wapl/Ybx2/Zfp462/Zfp593	37
Eso	GO:0033144	negative regulation of intracellular steroid hormone receptor signaling pathway	12/3096	37/23210	0.00227199	0.0211716	0.0160781	Clock/Cnot2/Cnot9/Cry1/Cyp7b1/Ncor1/Ncor2/Pias2/Sfrp1/Sirt1/Strn3/Trp63	12
Eso	GO:0043114	regulation of vascular permeability	12/3096	37/23210	0.00227199	0.0211716	0.0160781	Apoe/Arhgap35/Bmp6/Capn1/Ctnnbip1/Cxcr2/Fgfbp3/Ramp2/Slit2/Tgfb1/Trpv4/Vegfa	12
Eso	GO:1901861	regulation of muscle tissue development	38/3096	179/23210	0.00227808	0.0211959	0.0160965	Adrb2/Akirin1/Boc/Creb1/Ctdp1/Cyp26b1/Dll1/Fgfr1/Fgfr2/G6pdx/Gja1/Gli1/Gpc1/Hdac2/Hdac4/Jarid2/Kat2a/Mapk14/Meis1/Nr1d2/Nras/Nrg1/Pin1/Rbfox1/Sav1/Sirt1/Sox15/Sox6/Tbx1/Tbx2/Tgfb1/Tgfbr1/Tgfbr3/Trp73/Twist1/Uqcc2/Wnt3a/Ybx3	38
Eso	GO:0000070	mitotic sister chromatid segregation	32/3096	144/23210	0.00229248	0.0212649	0.0161489	Bod1/Bub3/Cenpc1/Chmp1b/Dis3l2/Dync1li1/Hecw2/Hira/Ik/Incenp/Kif18b/Knstrn/Mis12/Naa50/Ncaph2/Nipbl/Nup62/Phf23/Pttg1/Rab11a/Ran/Riok2/Rrs1/Seh1l/Slf1/Smc4/Smc5/Tubg1/Tubg2/Usp44/Zfp207/Zwint	32
Eso	GO:0002065	columnar/cuboidal epithelial cell differentiation	32/3096	144/23210	0.00229248	0.0212649	0.0161489	Abl2/Bmp6/Cdk6/Cebpb/Clock/Dll1/Esrp1/Fgfr1/Fgfr2/Hif1a/Hoxa5/Jag1/Jag2/Mycl/Pafah1b1/Prdm1/Ptk6/Rac1/Rarg/Rbm4/Rheb/Rxra/Sav1/Scrib/Sidt2/Slc9a3r1/Slitrk6/Smo/Trp63/Wdr77/Whrn/Wnt4	32
Eso	GO:0006400	tRNA modification	19/3096	72/23210	0.00230353	0.021293	0.0161703	Alkbh1/Dph3/Elp5/Kti12/Mettl6/Osgep/Pus1/Pus3/Pus7/Pusl1/Qtrt2/Sephs1/Thg1l/Thumpd3/Trmt10a/Trmt112/Trmt5/Trmt6/Trmt61a	19
Eso	GO:0044344	cellular response to fibroblast growth factor stimulus	22/3096	88/23210	0.00230601	0.021293	0.0161703	Cd44/Dstyk/Fgf21/Fgfbp1/Fgfbp3/Fgfr1/Fgfr2/Fgfr3/Flrt1/Flrt2/Gata3/Gpc1/Hyal1/Itgb1bp1/Ndst1/Ngfr/Prkd2/Sfrp1/Spry2/Spry4/Tbx1/Wnt4	22
Eso	GO:0051149	positive regulation of muscle cell differentiation	22/3096	88/23210	0.00230601	0.021293	0.0161703	Adgrb1/Cyp26b1/Ehd1/Ehd2/Eng/Epc1/Hopx/Kat2a/Maml1/Mapk14/Mmp14/Nrg1/Pias1/Pin1/Rbm4/Sirt1/Smyd1/Tbx1/Tgfb1/Trim32/Tshz3/Wnt3a	22
Eso	GO:2001020	regulation of response to DNA damage stimulus	43/3096	209/23210	0.00231916	0.0213819	0.0162378	Armt1/Atad5/Blm/Cd44/Cebpg/Cry1/Ddias/Eef1e1/Egfr/Ercc1/Ercc8/Etaa1/Eya1/Hic1/Hnrnpk/Ier3/Klhl15/Mapt/March7/Mcl1/Myc/Ppp1r10/Rif1/Rnaseh2b/Rpl26/Sirt1/Slf1/Snai2/Spred1/Tex15/Timeless/Top2b/Trim32/Trp53/Trp73/Twist1/Ube2n/Ube2v2/Usp1/Wdr70/Wrnip1/Zfp365/Zfp385a	43
Eso	GO:0031063	regulation of histone deacetylation	10/3096	28/23210	0.00233104	0.0214265	0.0162717	Bcl6/Foxp3/Jdp2/Lrrk2/Ncor1/Nipbl/Prkd2/Tgfb1/Trp53/Vegfa	10
Eso	GO:0048596	embryonic camera-type eye morphogenesis	10/3096	28/23210	0.00233104	0.0214265	0.0162717	Aldh1a3/Bmp7/Foxf2/Hipk1/Hipk2/Kdm2b/Sp3/Tbx2/Tfap2a/Twist1	10
Eso	GO:0032755	positive regulation of interleukin-6 production	24/3096	99/23210	0.00233679	0.021447	0.0162872	Adora2b/Akirin2/Arid5a/C1qtnf4/Ereg/Il17rc/Il1f6/Il1f8/Il1f9/Il1rap/Il6ra/Lpl/Myd88/Ncl/Nod2/P2rx7/Pycard/Rab7b/Ripk2/Spon2/Traf6/Trpv4/Tslp/Twist1	24
Eso	GO:0022029	telencephalon cell migration	18/3096	67/23210	0.00239572	0.0219547	0.0166728	Cdk5r1/Cul5/Dab1/Egfr/Fgfr1/Fut10/Gli3/Lamb1/Lrrk2/Nrg1/Pafah1b1/Rac1/Rnf7/Robo1/Rtn4/Slit1/Slit2/Srf	18
Eso	GO:0051302	regulation of cell division	34/3096	156/23210	0.00239959	0.0219571	0.0166746	Ahctf1/Blm/Cat/Cdc14b/Cdc25b/Dll1/E2f7/Ereg/Fgfr2/Garem1/Hoxc4/Igf1r/Incenp/Itgb1bp1/Kif18b/Klhl21/Myc/Nup62/Pdxp/Pin1/Plk2/Plk5/Prc1/Prpf40a/Ptn/Rab11a/Rbl1/Sfn/Spast/Tgfa/Tgfb1/Trp63/Uvrag/Vegfa	34
Eso	GO:0022037	metencephalon development	27/3096	116/23210	0.00243682	0.022231	0.0168826	Abl2/Agtpbp1/B4galt2/Cbs/Cdk5r1/Cntn1/Dab1/Dll1/Foxc1/Gas1/Gbx2/Gli1/Hoxa1/Igf1r/Kat2a/Nanos1/Pfdn1/Rora/Scrib/Serpine2/Smo/Sptbn2/Trnp1/Trp53/Uqcrq/Whrn/Zfp365	27
Eso	GO:0030282	bone mineralization	27/3096	116/23210	0.00243682	0.022231	0.0168826	Acvr1/Adrb2/Alox15/Ank/Bglap/Bglap2/Bglap3/Bmp2k/Bmp6/Bmp7/Cd276/Ecm1/Fbxl15/Fgfr2/Fgfr3/Fzd9/Gja1/Hif1a/Osr2/P2rx7/Ptgs2/Ptk2b/Ptn/Srgn/Tfap2a/Twist1/Wnt4	27
Eso	GO:0032635	interleukin-6 production	35/3096	162/23210	0.00244122	0.0222377	0.0168877	Adora2b/Afap1l2/Akirin2/Arid5a/C1qtnf4/Cebpb/Ereg/Foxp3/Gba/Il17rc/Il19/Il1f6/Il1f8/Il1f9/Il1rap/Il6ra/Lpl/Myd88/Ncl/Nlrx1/Nod2/P2rx7/Ptpn22/Pycard/Rab7b/Ripk2/Sirpa/Socs5/Spon2/Tnfrsf1a/Traf6/Trpv4/Tslp/Twist1/Zc3h12a	35
Eso	GO:0097581	lamellipodium organization	21/3096	83/23210	0.00245082	0.0222919	0.0169288	Ablim1/Ablim3/Ajuba/Akirin1/Arhgef4/Auts2/Cd44/Dmtn/Fer/Fscn1/Hdac4/Kank1/Nck1/Pdpn/Pmp22/Rac1/Rhod/Rreb1/Slit2/Vav3/Wasf1	21
Eso	GO:0010171	body morphogenesis	17/3096	62/23210	0.00247052	0.0224041	0.017014	Cdk2ap1/Clasp1/Crispld1/Csrnp1/Dlx5/Mmp2/Msx1/Nipbl/Pax9/Plekha1/Ski/Tbx1/Tfap2a/Tgfb1/Tiparp/Twist2/Zfp281	17
Eso	GO:0060038	cardiac muscle cell proliferation	17/3096	62/23210	0.00247052	0.0224041	0.017014	Fgfr1/Fgfr2/Foxc1/Gja1/Gli1/Hdac2/Jarid2/Mapk14/Meis1/Prkar1a/Rxra/Sav1/Tbx2/Tenm4/Tgfbr1/Tgfbr3/Trp73	17
Eso	GO:0010718	positive regulation of epithelial to mesenchymal transition	14/3096	47/23210	0.00251048	0.022624	0.017181	Acvr1/Bmp7/Eng/Foxc1/Gcnt2/Hdac2/Jag1/Loxl2/Pdpn/Smad2/Tgfb1/Tgfb1i1/Tgfbr1/Twist1	14
Eso	GO:0050702	interleukin-1 beta secretion	14/3096	47/23210	0.00251048	0.022624	0.017181	Abca1/Arg2/Casp1/Ccl19/Cptp/Lpl/Nod2/P2rx7/Panx1/Pycard/Ripk2/Serpinb1a/Serpinb1c/Zc3h12a	14
Eso	GO:0050704	regulation of interleukin-1 secretion	14/3096	47/23210	0.00251048	0.022624	0.017181	Arg2/Casp1/Ccl19/Cptp/Il1r2/Lpl/Nod2/P2rx7/Panx1/Pycard/Ripk2/Serpinb1a/Serpinb1c/Zc3h12a	14
Eso	GO:0046578	regulation of Ras protein signal transduction	46/3096	228/23210	0.00251122	0.022624	0.017181	Abca1/Abl2/Apoe/Arhgap35/Arhgef10l/Arhgef15/Arhgef25/Arhgef4/Arpp19/Auts2/Bcl6/Cadm4/Cdc42se1/Csf1/Dennd1a/Dlc1/Gpr20/Hras/Itga3/Itsn2/Kank1/Map4k4/Mapkap1/Net1/Ngf/Ngfr/Notch2/Nrg1/Nrp1/Nup62/Plekhg3/Ralgps1/Rasa3/Rasa4/Robo1/Rtn4/Sh2b2/Sos2/Spry2/Spry4/Ssx2ip/Synpo2l/Tiam1/Tiam2/Trio/Vav3	46
Eso	GO:0001781	neutrophil apoptotic process	6/3096	12/23210	0.00251812	0.022624	0.017181	Anxa1/Cd44/Cxcr2/Hcar2/Pik3cb/Slc7a11	6
Eso	GO:0036295	cellular response to increased oxygen levels	6/3096	12/23210	0.00251812	0.022624	0.017181	Atp6ap1/Atp6v0a2/Atp6v1a/Atp6v1g1/Cav1/Tmem199	6
Eso	GO:0001825	blastocyst formation	16/3096	57/23210	0.0025208	0.022624	0.017181	Actl6a/Ada/Bysl/Cnot2/Gabpa/Hopx/Junb/Matr3/Nop2/Rtn4/Sf3b6/Sp3/Srf/Tfap2c/Txnrd3/Wdr74	16
Eso	GO:0043491	protein kinase B signaling	39/3096	186/23210	0.00253889	0.0227528	0.0172789	Adtrp/Akr1c18/Axl/Bag4/Ccl19/Cpne1/Egfr/Eng/Fam110c/Gata3/Gcnt2/Hax1/Hdac2/Igf1r/Itgb1bp1/Mfhas1/Ngfr/Nrg1/Ntrk2/Osbpl8/Phlda3/Phlpp1/Pik3ca/Pik3r3/Plekha1/Ramp3/Rtn4/Sema5a/Sesn1/Sesn2/Sh2b3/Sirt1/Slc9a3r1/Spry2/Tgfb1/Tgfbr1/Them4/Vegfa/Xdh	39
Eso	GO:0001818	negative regulation of cytokine production	51/3096	259/23210	0.00260276	0.0231027	0.0175446	Acp5/Adcy7/Anxa1/Arg1/Arg2/Axl/Bcl6/Btn1a1/Cd274/Cd276/Cd34/Cdh3/Cptp/Dll1/Fgfr1/Foxp3/Gata3/Gba/Gpnmb/Hmox1/Homer3/Il1r2/Il20rb/Il23a/Nav3/Ndfip1/Nfkb1/Nlrx1/Nod2/Pglyrp3/Pglyrp4/Prnp/Ptpn22/Pycard/Rac1/Serpinb1a/Serpinb1c/Sirpa/Sirt1/Socs5/Srgn/Tgfb1/Tnfrsf1a/Tnfrsf9/Trib2/Tusc2/Twist1/Twist2/Twsg1/Ufd1/Zc3h12a	51
Eso	GO:0016050	vesicle organization	51/3096	259/23210	0.00260276	0.0231027	0.0175446	Abca1/Agfg1/Ankfy1/Anxa1/Ap1s2/Bloc1s3/Bloc1s4/Ccdc136/Cd34/Creb1/Dtnbp1/Gnai3/Gosr2/Hook1/Hook3/Myo18a/P2rx7/Pafah1b1/Pdcd6ip/Pi4k2a/Rab11a/Rab32/Rab34/Rab38/Rab5a/Rab7b/Rab8b/S100a10/Sept8/Serpine2/Slc2a4/Snap29/Snx11/Spaca1/Spink2/Sqstm1/Srgn/Stx11/Stx1a/Stx1b/Stx2/Stx6/Tmcc1/Tmf1/Tsg101/Uvrag/Vamp4/Vav3/Vti1b/Washc4/Zfp385a	51
Eso	GO:0051056	regulation of small GTPase mediated signal transduction	51/3096	259/23210	0.00260276	0.0231027	0.0175446	Abca1/Abl2/Apoe/Arhgap25/Arhgap26/Arhgap35/Arhgef10l/Arhgef15/Arhgef25/Arhgef4/Arpp19/Auts2/Bcl6/Bnip2/Cadm4/Cdc42se1/Csf1/Dennd1a/Dlc1/Gpr20/Hras/Itga3/Itsn2/Kank1/Map4k4/Mapkap1/Net1/Ngf/Ngfr/Notch2/Nrg1/Nrp1/Nup62/Plekhg3/Ralgps1/Rasa3/Rasa4/Robo1/Rtn4/Sh2b2/Sipa1l2/Slit2/Sos2/Spry2/Spry4/Ssx2ip/Synpo2l/Tiam1/Tiam2/Trio/Vav3	51
Eso	GO:0003272	endocardial cushion formation	9/3096	24/23210	0.0026083	0.0231027	0.0175446	Acvr1/Bmp7/Eng/Msx1/Msx2/Robo1/Robo2/Snai2/Tgfbr1	9
Eso	GO:0042474	middle ear morphogenesis	9/3096	24/23210	0.0026083	0.0231027	0.0175446	Eya1/Fgfr1/Gas1/Hoxa2/Msx1/Myc/Osr2/Tbx1/Tshz1	9
Eso	GO:0048670	regulation of collateral sprouting	9/3096	24/23210	0.0026083	0.0231027	0.0175446	Bcl11a/Crabp2/Epha7/Lrp1/Ngf/Rtn4/Sema4d/Spg20/Wnt3a	9
Eso	GO:0060216	definitive hemopoiesis	9/3096	24/23210	0.0026083	0.0231027	0.0175446	Cbfb/Hoxb3/Hoxb4/Meis1/Ncor1/Rbfox2/Senp1/Sp3/Tgfbr3	9
Eso	GO:0062009	secondary palate development	9/3096	24/23210	0.0026083	0.0231027	0.0175446	Foxe1/Fzd1/Fzd2/Jag2/Smad2/Tbx1/Tgfbr3/Tshz1/Wnt3a	9
Eso	GO:0010035	response to inorganic substance	88/3096	494/23210	0.00263519	0.0233027	0.0176964	Abat/Adcy7/Akr1b3/Akr1c18/Alox15/Anxa1/Apobec1/Ass1/Axl/Blm/Bmp6/Capn1/Cat/Cav1/Ccl19/Cebpa/Cflar/Cnga3/Cpne1/Cpne5/Creb1/Ddi2/Dmtn/Egfr/Foxo3/Fxn/Fyn/Gart/Glrx/Gm5225/Haao/Hdac2/Hmox1/Hnrnpd/Homer1/Hpca/Hsph1/Impact/Itgav/Junb/Kcnh1/Kcnmb4/Kdm6b/Kpna4/Krt10/Lcat/Lce1d/Loxl2/Lrp11/Lrrk2/Mapt/Mef2a/Mmp2/Mt3/Mt4/Mtf1/Mtr/Net1/Nos3/Npc1/Nqo1/Oser1/P2rx7/Pdcd10/Pde8a/Plcd1/Plcg2/Plekha1/Ppp2ca/Ppp3ca…	88
Eso	GO:0002688	regulation of leukocyte chemotaxis	26/3096	111/23210	0.00264237	0.0233027	0.0176964	Akirin1/Camk1d/Ccl19/Ccl2/Ccl27a/Csf1/Cxcl14/Cxcr2/Dusp1/Ednra/Il23a/Mapk14/Mpp1/Mst1/Nbl1/Nod2/Pla2g7/Ptk2b/Ptn/Rac1/S100a14/Slc8b1/Slit2/Swap70/Trpv4/Vegfa	26
Eso	GO:0007043	cell-cell junction assembly	26/3096	111/23210	0.00264237	0.0233027	0.0176964	Abi2/Ace2/Cav1/Cdh15/Cdh3/Cdh4/Cldn1/Cntnap1/Fscn1/Gja1/Gjb2/Hipk1/Jup/Mpp7/Nphp4/Pard3/Pdcd6ip/Pkp1/Pmp22/Pof1b/Prkch/Ramp2/Snai2/Srf/Trpv4/Wdr1	26
Eso	GO:0051092	positive regulation of NF-kappaB transcription factor activity	29/3096	128/23210	0.00265045	0.02334	0.0177248	Ar/Bcl10/Cat/Cav1/Cflar/Clock/Fer/Icam1/Il1rap/Malt1/Myd88/Nod2/Prkcb/Prkch/Prkd2/Pycard/Rab7b/Ripk2/Ripk4/Rps6ka5/Tgfb1/Tgfbr3/Traf5/Traf6/Trim13/Trim32/Trim37/Trim62/Ube2n	29
Eso	GO:0007229	integrin-mediated signaling pathway	22/3096	89/23210	0.00268449	0.0235465	0.0178816	Arhgap35/Dmtn/Emp2/Fermt2/Fermt3/Flna/Itga3/Itga5/Itgal/Itgav/Itgb1bp1/Itgb4/Itgb7/Lama3/Lims1/Nrp1/Pcsk5/Ptk2b/Ptn/Rcc2/Tec/Vav3	22
Eso	GO:0033598	mammary gland epithelial cell proliferation	11/3096	33/23210	0.00268656	0.0235465	0.0178816	Cebpb/Etv4/Gata3/Hoxa5/Kdm5b/Mst1/Robo1/Rreb1/Rtn4/Stat6/Tfap2c	11
Eso	GO:0048841	regulation of axon extension involved in axon guidance	11/3096	33/23210	0.00268656	0.0235465	0.0178816	Nrp1/Ryk/Sema3f/Sema4b/Sema4d/Sema5a/Sema6c/Sema6d/Slit1/Vegfa/Wnt3a	11
Eso	GO:0007584	response to nutrient	24/3096	100/23210	0.00269324	0.0235465	0.0178816	Aacs/Ada/Bglap/Bglap2/Bglap3/Casp1/Cbs/Cib2/Dgkq/Dntt/Fyn/Igf1r/Lpl/Mapt/P2rx7/Panx1/Pdxp/Plcg2/Plec/Snai2/Srf/Top2b/Usf2/Vdr	24
Eso	GO:0030593	neutrophil chemotaxis	24/3096	100/23210	0.00269324	0.0235465	0.0178816	Camk1d/Ccl19/Ccl2/Ccl6/Ccl7/Cklf/Cxcl1/Cxcr2/Ednra/Il17b/Il1f6/Il1f8/Il1f9/Il23a/Lgals3/Mpp1/Nod2/Pde4b/Ppbp/Rac1/S100a8/S100a9/Slit2/Vav3	24
Eso	GO:0033599	regulation of mammary gland epithelial cell proliferation	8/3096	20/23210	0.00280846	0.0244835	0.0185932	Etv4/Gata3/Hoxa5/Kdm5b/Mst1/Robo1/Rreb1/Rtn4	8
Eso	GO:0046653	tetrahydrofolate metabolic process	8/3096	20/23210	0.00280846	0.0244835	0.0185932	Aldh1l2/Atic/Gart/Mthfd2/Mthfd2l/Mtr/Shmt1/Shmt2	8
Eso	GO:0048588	developmental cell growth	51/3096	260/23210	0.00282709	0.02455	0.0186437	Apoe/Auts2/Bcl11a/Cdh4/Cdk5r1/Cpne1/Cpne5/Crabp2/Ctdp1/Epha7/Flrt1/Fxn/G6pdx/Hnrnpk/Impact/Itsn2/Limk1/Llph/Lrp1/Map2/Mapt/Ngf/Nin/Nrg1/Nrp1/Olfm1/Pafah1b1/Pin1/Rab11a/Rarg/Rtn4/Ryk/Sema3f/Sema4b/Sema4d/Sema5a/Sema6c/Sema6d/Sept7/Sirt1/Slit1/Slit2/Smo/Spg20/Srf/Tiam1/Ttl/Vegfa/Wasf1/Wdr36/Wnt3a	51
Eso	GO:0010875	positive regulation of cholesterol efflux	7/3096	16/23210	0.00283223	0.02455	0.0186437	Abca1/Abca12/Apoe/Lrp1/Nfkbia/Pltp/Sirt1	7
Eso	GO:0045655	regulation of monocyte differentiation	7/3096	16/23210	0.00283223	0.02455	0.0186437	Cdk6/Csf1/Ctnnbip1/Gpr68/Hoxa7/Il34/Myc	7
Eso	GO:0045898	regulation of RNA polymerase II transcription preinitiation complex assembly	7/3096	16/23210	0.00283223	0.02455	0.0186437	Creb1/Dr1/Gtf2f2/Psmc2/Psmc4/Psmc5/Trp53	7
Eso	GO:0032482	Rab protein signal transduction	18/3096	68/23210	0.00285909	0.0245859	0.018671	Dennd1a/Rab10/Rab11a/Rab12/Rab15/Rab18/Rab22a/Rab24/Rab28/Rab31/Rab32/Rab34/Rab38/Rab44/Rab5a/Rab6b/Rab7b/Rab8b	18
Eso	GO:0034109	homotypic cell-cell adhesion	18/3096	68/23210	0.00285909	0.0245859	0.018671	Abat/Adrb2/Bloc1s4/Dmtn/Dsc2/Dsp/Fermt3/Jup/Megf11/Pdpn/Plpp3/Ptpru/Rap2b/Rdx/Serpine2/Sh2b3/Slc7a11/Wnt3a	18
Eso	GO:0021987	cerebral cortex development	25/3096	106/23210	0.00286166	0.0245859	0.018671	Cdk5r1/Cul5/Dab1/Dmrta2/Egfr/Fgfr1/Fut10/Gli3/Hif1a/Hnrnpk/Lamb1/Mkks/Nde1/Ntrk2/Pafah1b1/Rac1/Rnf7/Robo1/Rtn4/Slit2/Smo/Sox2/Tacc1/Tacc2/Tfap2c	25
Eso	GO:0060840	artery development	25/3096	106/23210	0.00286166	0.0245859	0.018671	Adgrf4/Apoe/Eng/Ephb4/Eya1/Foxc1/Gli3/Hectd1/Hoxa1/Jag1/Lrp1/Luzp1/Ndst1/Ngfr/Notch3/Nrp1/Prdm1/Robo1/Robo2/Rtn4/Srf/Tbx1/Tbx2/Tgfbr1/Vegfa	25
Eso	GO:0120034	positive regulation of plasma membrane bounded cell projection assembly	25/3096	106/23210	0.00286166	0.0245859	0.018671	Akirin1/Arhgap35/Auts2/Bcas3/Ccl19/Cdc42/Cdc42ep3/Cdc42ep4/Cenpj/Def8/Dzip1/Fscn1/Gm14137/Hdac4/Hras/Mark4/Nrp1/P2rx7/Palm/Rac1/Rhoq/Sept7/Sept9/Srf/Tgfbr1	25
Eso	GO:0032945	negative regulation of mononuclear cell proliferation	21/3096	84/23210	0.00286466	0.0245859	0.018671	Arg1/Arg2/Btn1a1/Cblb/Cd274/Cd276/Cd44/Cd80/Cebpb/Foxp3/Glmn/Gpnmb/H2-Ab1/Il20rb/March7/Ndfip1/Prdm1/Prkar1a/Prnp/Tgfb1/Twsg1	21
Eso	GO:0050672	negative regulation of lymphocyte proliferation	21/3096	84/23210	0.00286466	0.0245859	0.018671	Arg1/Arg2/Btn1a1/Cblb/Cd274/Cd276/Cd44/Cd80/Cebpb/Foxp3/Glmn/Gpnmb/H2-Ab1/Il20rb/March7/Ndfip1/Prdm1/Prkar1a/Prnp/Tgfb1/Twsg1	21
Eso	GO:0071496	cellular response to external stimulus	55/3096	285/23210	0.00287654	0.0246504	0.01872	Adora2b/Aqp3/Arhgap35/Atf4/Axl/Bag3/BC048403/Bmp6/Cav1/Cd68/Cib2/Dapl1/Dsc2/Ednra/Eif2s1/Fads1/Fosl1/Fyn/Gba/Higd1a/Impact/Kcnk4/Kif26a/Lpl/Lrrk2/Mybbp1a/Nos3/Nuak2/P2rx7/Pdxp/Piezo1/Rac1/Rnf152/Rraga/Rragc/Rrp8/Seh1l/Sesn1/Sesn2/Sik1/Sirt1/Slc2a1/Snai2/Srebf2/Srf/Stk26/Tmem150c/Top2b/Trp53/Usf2/Vdr/Wipi2/Wnt4/Xpr1/Zc3h12a	55
Eso	GO:0032943	mononuclear cell proliferation	59/3096	310/23210	0.00288027	0.0246504	0.01872	Ada/Anxa1/Arg1/Arg2/Atad5/Bcl6/Blm/Bmi1/Btn1a1/Cblb/Ccdc88b/Ccl19/Cd1d1/Cd274/Cd276/Cd44/Cd80/Cebpb/Csf1/Dock8/Efnb1/Ephb6/Foxp3/Fyn/Gja1/Glmn/Gpnmb/H2-Ab1/Icosl/Igfbp2/Il20rb/Il23a/Il6ra/Itgal/Lgals3/Lmo1/Malt1/March7/Msn/Myd88/Nck1/Ndfip1/P2rx7/Prdm1/Prkar1a/Prnp/Ptpn22/Pycard/Ripk2/Sos2/Tac1/Tbk1/Tgfb1/Traf6/Trp53/Twsg1/Vav3/Wnt3a/Wnt4	59
Eso	GO:0007173	epidermal growth factor receptor signaling pathway	23/3096	95/23210	0.0028993	0.0247784	0.0188171	Abl2/Afap1l2/Cblb/Cnot9/Egfr/Ereg/Fam83a/Fam83b/Fer/Gab1/Garem1/Hip1/Nrg2/Nup62/Plcg1/Ptk2b/Ptprf/Rhbdf1/Socs5/Tfap2a/Tgfa/Tgfb1/Tsg101	23
Eso	GO:0032781	positive regulation of ATPase activity	12/3096	38/23210	0.00292325	0.024948	0.018946	Adrb2/Atp1b3/BC048507/Dnajb1/Dnajc24/Dnajc9/Gtf2h2/Msh3/Myl4/Napa/Pot1a/Tnnt2	12
Eso	GO:0030330	DNA damage response, signal transduction by p53 class mediator	17/3096	63/23210	0.00297035	0.0253145	0.0192243	Cd44/E2f7/Eef1e1/Foxo3/Hic1/Hipk2/March7/Ppm1d/Rpl26/Rps6ka6/Sesn2/Sirt1/Snai2/Spred1/Trp53/Twist1/Zfp385a	17
Eso	GO:0050878	regulation of body fluid levels	64/3096	342/23210	0.00298964	0.0254433	0.0193221	Abat/Abca12/Ada/Adamts13/Adrb2/Adtrp/Akr1b3/Alox12b/Aloxe3/Apoe/Aqp3/Axl/Bloc1s3/Bloc1s4/Cav1/Cd34/Cel/Celsr2/Cldn1/Creb1/Cyp26b1/Dmtn/Dtnbp1/Emp2/Fermt3/Fzd6/Gba/Gja1/Grhl1/Grhl3/Hif1a/Krt16/Lnpk/Nppb/P2ry1/Pdpn/Pik3cb/Plau/Prl4a1/Procr/Rap2b/S100a9/Scnn1b/Sct/Serpine2/Sfn/Sh2b3/Slc7a11/Srf/Tac1/Tec/Thbd/Tmem79/Tmprss13/Trp63/Trp73/Trpv4/Usf2/Vdr/Vegfa/Wnk4/Wnt3a/Xdh/Zfp385a	64
Eso	GO:0010824	regulation of centrosome duplication	13/3096	43/23210	0.0030598	0.0260041	0.0197479	Cenpj/Cep295/Chmp1b/Chordc1/D7Ertd443e/Kat2a/Nubp1/Nup62/Pdcd6ip/Plk2/Plk4/Trim37/Xpo1	13
Eso	GO:0031669	cellular response to nutrient levels	40/3096	194/23210	0.0030926	0.0262268	0.0199171	Aqp3/Atf4/BC048403/Cd68/Cib2/Dapl1/Dsc2/Eif2s1/Fads1/Fyn/Gba/Higd1a/Impact/Lpl/Lrrk2/Mybbp1a/Nuak2/Pdxp/Rnf152/Rraga/Rragc/Rrp8/Seh1l/Sesn1/Sesn2/Sik1/Sirt1/Slc2a1/Snai2/Srebf2/Srf/Stk26/Top2b/Trp53/Usf2/Vdr/Wipi2/Wnt4/Xpr1/Zc3h12a	40
Eso	GO:0055024	regulation of cardiac muscle tissue development	24/3096	101/23210	0.00309463	0.0262268	0.0199171	Creb1/Ctdp1/Dll1/Fgfr1/Fgfr2/G6pdx/Gja1/Gli1/Hdac2/Jarid2/Kat2a/Mapk14/Meis1/Nrg1/Pin1/Sav1/Sirt1/Sox6/Tbx2/Tgfb1/Tgfbr1/Tgfbr3/Trp73/Wnt3a	24
Eso	GO:0014031	mesenchymal cell development	22/3096	90/23210	0.00311399	0.0263175	0.019986	Acvr1/Bmp7/Ednra/Efnb1/Fam172a/Foxc1/Gbx2/Gdnf/Hif1a/Jag1/Nrp1/Sema3f/Sema4b/Sema4d/Sema5a/Sema6c/Sema6d/Smo/Snai2/Tbx1/Tfap2a/Twist1	22
Eso	GO:0042770	signal transduction in response to DNA damage	22/3096	90/23210	0.00311399	0.0263175	0.019986	Atad5/Cd44/Cdc14b/E2f7/Eef1e1/Foxo3/Gadd45a/Hic1/Hipk2/Mapk14/March7/Ppm1d/Prpf19/Rpl26/Rps6ka6/Sesn2/Sirt1/Snai2/Spred1/Trp53/Twist1/Zfp385a	22
Eso	GO:0031295	T cell costimulation	10/3096	29/23210	0.00313785	0.0264091	0.0200556	Cav1/Ccl19/Cd274/Cd5/Cd80/Dpp4/Efnb1/Efnb3/Ephb4/Ephb6	10
Eso	GO:0060260	regulation of transcription initiation from RNA polymerase II promoter	10/3096	29/23210	0.00313785	0.0264091	0.0200556	Creb1/Ctnnbip1/Dr1/Gtf2b/Gtf2f2/Psmc2/Psmc4/Psmc5/Srf/Trp53	10
Eso	GO:0060571	morphogenesis of an epithelial fold	10/3096	29/23210	0.00313785	0.0264091	0.0200556	Ar/Bmp7/Cecr2/Egfr/Fgfr2/Hif1a/Luzp1/Pthlh/Sostdc1/Trp63	10
Eso	GO:0003007	heart morphogenesis	54/3096	280/23210	0.00316485	0.0265996	0.0202002	Acvr1/Adamts1/Ahi1/Bmp7/Col5a1/Cpe/Dlc1/Dll1/Dsp/Dvl2/Eng/Ephb4/Eya1/Fgfr2/Flna/Flrt2/Foxc1/Fzd1/Fzd2/Gata3/Gja1/Hif1a/Jag1/Msx1/Msx2/Ncor2/Nipbl/Nos3/Notch2/Nrp1/Ppp1r13l/Robo1/Robo2/Rtn4/Rxra/Sav1/Slit2/Smo/Snai2/Srf/Synpo2l/Tbx1/Tbx2/Tfap2a/Tgfb1/Tgfbr1/Tgfbr3/Tnni1/Tnnt2/Trp53/Twist1/Vangl2/Vegfa/Wnt3a	54
Eso	GO:0043161	proteasome-mediated ubiquitin-dependent protein catabolic process	72/3096	394/23210	0.00321403	0.0269756	0.0204858	Agap3/Arih1/Bbs7/Cav1/Ccdc47/Clock/Csnk1a1/Cul5/Dda1/Ercc8/Fbxl15/Fbxl16/Fbxl3/Fbxo2/Foxf2/Gba/Glmn/Gm4950/Hecw1/Hecw2/Hspa1a/Klhl15/Klhl20/Lrrk2/Nccrp1/Nemf/Pias1/Plk2/Pmp22/Psma5/Psmb3/Psmc5/Psmd12/Psmd14/Psmd6/Rad23b/Rmnd5b/Rnf122/Rnf144b/Rnf187/Rnf19b/Rnf34/Rnf7/Rybp/Senp1/Sgtb/Sh3rf2/Siah1a/Siah1b/Siah2/Sirt1/Skp2/Socs5/Spopl/Spsb3/Styx/Sumo2/Taf9/Tbl1xr1/Tlk2/Trib2/Trib3/Trim13/Ube2a/Ube2d3…	72
Eso	GO:0043543	protein acylation	46/3096	231/23210	0.0032684	0.0273943	0.0208037	Actl6a/Arid5a/Auts2/Bend3/Bloc1s1/Bmi1/Cdyl/Cep295/Clock/Dr1/Eid1/Epc1/Esco1/Foxp3/Gata3/Golga7/Golga7b/Gtf2b/Hat1/Hdac2/Jade1/Kansl2/Kat2a/Kat8/Naa15/Naa20/Naa25/Naa30/Naa50/Nmt1/Nupr1/Rapgef3/Rps6ka4/Rps6ka5/Sgf29/Sirt1/Snai2/Tada1/Tada2b/Taf12/Taf9/Taf9b/Tgfb1/Twist1/Zdhhc21/Zdhhc5	46
Eso	GO:0010950	positive regulation of endopeptidase activity	33/3096	153/23210	0.00327647	0.0274241	0.0208263	Akirin2/Bcl10/Casp1/Casp8ap2/Ctsd/Dlc1/Efna3/Epha4/Fam162a/Fis1/Fyn/Hip1/Malt1/Myc/Ngfr/Perp/Ppp2ca/Prr7/Psme3/Pycard/Ripk2/Rnf7/Robo1/S100a8/S100a9/Senp1/Sirt1/Sox7/Tbc1d10a/Tnfsf15/Uaca/Wnt3a/Xdh	33
Eso	GO:0010970	transport along microtubule	34/3096	159/23210	0.00331971	0.0277479	0.0210722	Actr10/Actr1a/Arl8b/Bbs12/Bicd2/Bloc1s1/Bloc1s3/Bloc1s4/Borcs5/Cdc42/Copg2/Dst/Dtnbp1/Hif1a/Hspb1/Hspb11/Kif17/Kif1b/Klc1/Klc2/Klc3/Lca5l/Map2/Map6/Mapt/Mreg/Myo5a/Nde1/Nme7/Pafah1b1/Spast/Ssna1/Ssx2ip/Wasf1	34
Eso	GO:0098813	nuclear chromosome segregation	50/3096	256/23210	0.00337755	0.0281047	0.0213432	Abraxas2/Bod1/Brip1/Bub3/Ccne1/Cenpc1/Cenpq/Chmp1b/Dis3l2/Dync1li1/Esco1/Fam83d/Hecw2/Hira/Ik/Incenp/Kif18b/Knstrn/Mcmdc2/Meiob/Mis12/Naa50/Ncaph2/Nipbl/Nup62/Phf23/Pttg1/Rab11a/Rad51c/Ran/Rcc2/Riok2/Rrs1/Seh1l/Sgo2a/Slf1/Smc4/Smc5/Stag1/Stag3/Syce2/Tex15/Top2b/Ttl/Tubg1/Tubg2/Usp44/Wapl/Zfp207/Zwint	50
Eso	GO:0048736	appendage development	41/3096	201/23210	0.00338988	0.0281047	0.0213432	Acd/Bbs7/Bmp7/Cacna1c/Chst11/Crabp2/Cyp26b1/Dlx5/Ece1/Fam92a/Fgfr1/Fgfr2/Foxn1/Fzd6/Gas1/Gja1/Gli3/Hdac2/Hoxd9/Itgb4/Kremen1/Lnpk/Med31/Msx1/Msx2/Nipbl/Notch2/Osr2/Pcsk5/Pitx1/Plxna2/Rarg/Ski/Slc7a11/Sp8/Tbx2/Tfap2a/Trp63/Tulp3/Twist1/Wnt9a	41
Eso	GO:0060173	limb development	41/3096	201/23210	0.00338988	0.0281047	0.0213432	Acd/Bbs7/Bmp7/Cacna1c/Chst11/Crabp2/Cyp26b1/Dlx5/Ece1/Fam92a/Fgfr1/Fgfr2/Foxn1/Fzd6/Gas1/Gja1/Gli3/Hdac2/Hoxd9/Itgb4/Kremen1/Lnpk/Med31/Msx1/Msx2/Nipbl/Notch2/Osr2/Pcsk5/Pitx1/Plxna2/Rarg/Ski/Slc7a11/Sp8/Tbx2/Tfap2a/Trp63/Tulp3/Twist1/Wnt9a	41
Eso	GO:0071900	regulation of protein serine/threonine kinase activity	77/3096	427/23210	0.0033938	0.0281047	0.0213432	Adrb2/Aida/Ajuba/Alk/Apoe/Avpi1/Blm/Bmp7/Cav1/Cbs/Ccl19/Ccne1/Ccnyl1/Cdk12/Chordc1/Dtnbp1/Dusp1/Dusp2/Dusp6/Dusp7/Dvl2/Egfr/Epha4/Ern1/Etaa1/Fgfr1/Fzd10/Gab1/Gadd45a/Gba/Gtpbp4/Higd1a/Hras/Igf1r/Lrrk2/Map2k3/Map3k6/Map4k2/Mdfi/Mlkl/Mst1/Nod2/Nup62/P2rx7/Parp16/Pdcd10/Pmp22/Ppp2ca/Prkar1a/Ptk2b/Ptpn1/Ptpn22/Pycard/Ripk2/Robo1/Sesn2/Sfn/Sfrp1/Sh2b3/Sirt1/Spred1/Spry2/Spry4/Tcim/Tgfa/Tgfb1/Tgfbr1/Ti…	77
Eso	GO:0007219	Notch signaling pathway	37/3096	177/23210	0.00339426	0.0281047	0.0213432	Bcl6/Bmp7/Cdk6/Cebpa/Chac1/Cntn1/Dlk2/Dll1/Dll3/Dtx2/Eya1/Foxc1/Itgb1bp1/Jag1/Jag2/Maml1/Maml3/Mmp14/Neurl1b/Nfkbia/Nkap/Nod2/Notch2/Notch3/Nrarp/Pdcd10/Perp/Robo1/Robo2/S1pr3/Snai2/Sox2/Tbx2/Tcim/Tgfb1/Trp63/Wdr12	37
Eso	GO:0043407	negative regulation of MAP kinase activity	18/3096	69/23210	0.00339474	0.0281047	0.0213432	Aida/Apoe/Bmp7/Cav1/Dusp1/Dusp2/Dusp6/Dusp7/Gba/Nup62/Ptpn1/Ptpn22/Sfrp1/Sh2b3/Spred1/Spry2/Spry4/Trp73	18
Eso	GO:1904589	regulation of protein import	18/3096	69/23210	0.00339474	0.0281047	0.0213432	Bag3/Flna/Gli3/Ipo5/Jup/Mapk14/Nup54/Nup62/Ppp2ca/Ptgs2/Ptpn22/Ran/Rbm22/Smo/Tardbp/Tgfb1/Uaca/Zc3h12a	18
Eso	GO:0032233	positive regulation of actin filament bundle assembly	17/3096	64/23210	0.00355121	0.0293602	0.0222966	Arhgef10l/Arhgef15/Bag4/Epha1/Flna/Itgb1bp1/Limk1/Nf2/Nrp1/Rac1/Rapgef3/S100a10/Swap70/Synpo2l/Tac1/Tgfbr1/Wnt4	17
Eso	GO:1990266	neutrophil migration	27/3096	119/23210	0.00356506	0.0293623	0.0222982	Camk1d/Ccl19/Ccl2/Ccl6/Ccl7/Cklf/Cxcl1/Cxcr2/Ednra/Il17b/Il1f6/Il1f8/Il1f9/Il23a/Lgals3/Mpp1/Myd88/Nod2/Pde4b/Ppbp/Rac1/Rtn4/S100a8/S100a9/Slit2/Vav3/Wdr1	27
Eso	GO:2000058	regulation of ubiquitin-dependent protein catabolic process	32/3096	148/23210	0.00359706	0.0293623	0.0222982	Arih1/Bbs7/Cav1/Csnk1a1/Csnk2a1/Dda1/Foxf2/Gba/Glmn/Hipk2/Hspa1a/Lrrk2/Pdcl3/Pias1/Plk2/Ptk2b/Rad23b/Rnf144b/Rnf19b/Rybp/Senp1/Sh3rf2/Socs5/Styx/Sumo2/Taf9/Tlk2/Trib2/Trib3/Ube2v2/Ube3a/Uchl5	32
Eso	GO:0006760	folic acid-containing compound metabolic process	9/3096	25/23210	0.00359877	0.0293623	0.0222982	Aldh1l2/Atic/Gart/Mthfd2/Mthfd2l/Mtr/Mtrr/Shmt1/Shmt2	9
Eso	GO:0032703	negative regulation of interleukin-2 production	9/3096	25/23210	0.00359877	0.0293623	0.0222982	Cd276/Cd34/Foxp3/Gata3/Homer3/Il20rb/Nav3/Nod2/Prnp	9
Eso	GO:0051894	positive regulation of focal adhesion assembly	9/3096	25/23210	0.00359877	0.0293623	0.0222982	Col16a1/Itgb1bp1/Lims1/Map4k4/Nrp1/Rac1/S100a10/Vegfa/Wnt4	9
Eso	GO:1905809	negative regulation of synapse organization	9/3096	25/23210	0.00359877	0.0293623	0.0222982	Apoe/Arhgef15/Dtnbp1/Epha7/Fyn/Fzd9/Prnp/Ptn/Ube3a	9
Eso	GO:2000765	regulation of cytoplasmic translation	9/3096	25/23210	0.00359877	0.0293623	0.0222982	Cnbp/Cpeb2/Cpeb3/Dph2/Dph3/Dph5/Nck1/Rpl13a/Zfp385a	9
Eso	GO:0002028	regulation of sodium ion transport	22/3096	91/23210	0.00359971	0.0293623	0.0222982	Adrb2/Atp1b3/Cnksr3/Cntn1/Cxcl1/Dmpk/Fxyd2/Glrx/Hecw1/Hecw2/Neto2/Nkain1/Nos3/Scnn1b/Serpine2/Sgk1/Sik1/Slc9a3r1/Slmap/Stom/Tgfb1/Wnk4	22
Eso	GO:0021954	central nervous system neuron development	22/3096	91/23210	0.00359971	0.0293623	0.0222982	Adarb1/Arhgap35/Atf5/Epha4/Ephb3/Fgfr1/Fgfr2/Gba2/Gbx2/Map2/Mycbp2/Nanos1/Nin/Nrp1/Ntrk2/Pafah1b1/Rac1/Robo1/Robo2/Slit2/Tfap2a/Uqcrq	22
Eso	GO:0062014	negative regulation of small molecule metabolic process	22/3096	91/23210	0.00359971	0.0293623	0.0222982	Akr1c18/Apoe/Cry1/Ddit4/Dgat2/Dkk3/Hdac4/Hpca/Idi2/Ier3/Mst1/Nfkb1/Nupr1/Pid1/Sik1/Sirt1/Snai2/Soga1/Tgfb1/Trib3/Trp53/Wnt4	22
Eso	GO:0018205	peptidyl-lysine modification	64/3096	345/23210	0.00368364	0.0299767	0.0227648	Actl6a/Arid4a/Arid5a/Arnt/Auts2/Bcl11a/Bend3/Bloc1s1/Bmi1/Dnmt3b/Dr1/Ehmt1/Eid1/Epc1/Esco1/Eya1/Foxp3/Gata3/Gnl3/Hat1/Hdac2/Hdac4/Jade1/Jarid2/Jmjd6/Kansl2/Kat2a/Kat8/Lmna/Loxl2/Mtf2/Naa50/Nsd3/P3h3/P3h4/Pias1/Pias2/Rif1/Rps6ka4/Rps6ka5/Rtf1/Senp1/Senp3/Senp5/Setd7/Setdb2/Sgf29/Sirt1/Snai2/Stx1a/Sumo2/Suv39h2/Tada1/Tada2b/Taf12/Taf9/Taf9b/Tet2/Tgfb1/Tollip/Twist1/Vcpkmt/Wdr61/Wdr82	64
Eso	GO:0001755	neural crest cell migration	16/3096	59/23210	0.00368489	0.0299767	0.0227648	Acvr1/Bmp7/Efnb1/Gbx2/Gdnf/Hif1a/Nrp1/Sema3f/Sema4b/Sema4d/Sema5a/Sema6c/Sema6d/Smo/Tbx1/Twist1	16
Eso	GO:1900006	positive regulation of dendrite development	25/3096	108/23210	0.00372738	0.0302818	0.0229965	Alk/Apoe/Baiap2/Bmp7/Cpeb3/D16Ertd472e/Elavl4/Epha4/Foxo6/Hnrnpk/Il1rap/Llph/Mapk6/Nrg1/Pafah1b1/Palm/Pias2/Ptn/Ptprf/Ptprz1/Rac1/Sgk1/Shank1/Tiam1/Xlr4b	25
Eso	GO:0060491	regulation of cell projection assembly	38/3096	184/23210	0.00374906	0.0304174	0.0230995	Akirin1/Arhgap35/Auts2/Bcas3/Cav1/Ccl19/Cdc42/Cdc42ep3/Cdc42ep4/Cenpj/Def8/Dmtn/Dzip1/Fam110c/Fer/Fscn1/Gap43/Gm14137/Hdac4/Hras/Icam1/Kank1/Mark4/Nrp1/Odf2/P2rx7/Palm/Rab5a/Rac1/Rcc2/Rdx/Rhoq/Sept7/Sept9/Slit2/Srf/Tacstd2/Tgfbr1	38
Eso	GO:0051496	positive regulation of stress fiber assembly	15/3096	54/23210	0.00378464	0.0306137	0.0232486	Arhgef10l/Arhgef15/Bag4/Epha1/Itgb1bp1/Limk1/Nf2/Nrp1/Rac1/Rapgef3/S100a10/Synpo2l/Tac1/Tgfbr1/Wnt4	15
Eso	GO:0061097	regulation of protein tyrosine kinase activity	19/3096	75/23210	0.00378835	0.0306137	0.0232486	Cav1/Cblb/Dusp22/Dvl2/Epha4/Ereg/Fam72a/Gprc5b/Hsph1/Prnp/Ptk6/Ptpn1/Rap2b/Sh3bp5l/Socs5/Srcin1/Tgfa/Tsg101/Wnt3a	19
Eso	GO:1900182	positive regulation of protein localization to nucleus	19/3096	75/23210	0.00378835	0.0306137	0.0232486	Bag3/Flna/Fyn/Gli3/Ipo5/Jup/Mapk14/Ngfr/Nmd3/Ptgs2/Ptpn22/Ran/Rbm22/Sesn2/Smo/Tardbp/Tgfb1/Uaca/Zc3h12a	19
Eso	GO:0090102	cochlea development	14/3096	49/23210	0.00383612	0.0309586	0.0235105	Cecr2/Dvl2/Epha4/Eya1/Fgfr3/Fzd2/Grhl3/Hoxa1/Pafah1b1/Ptk7/Rac1/Slitrk6/Tbx1/Vangl2	14
Eso	GO:0061333	renal tubule morphogenesis	21/3096	86/23210	0.00386954	0.0311869	0.0236839	Ahi1/Cd44/Ctnnbip1/Eya1/Foxd1/Gata3/Gdnf/Gli3/Gzf1/Hs2st1/Irx1/Irx2/Myc/Smo/Tacstd2/Tgfb1/Timeless/Vegfa/Wnk4/Wnt4/Wnt6	21
Eso	GO:0046651	lymphocyte proliferation	58/3096	308/23210	0.00394672	0.0316993	0.024073	Ada/Anxa1/Arg1/Arg2/Atad5/Bcl6/Blm/Bmi1/Btn1a1/Cblb/Ccdc88b/Ccl19/Cd1d1/Cd274/Cd276/Cd44/Cd80/Cebpb/Dock8/Efnb1/Ephb6/Foxp3/Fyn/Gja1/Glmn/Gpnmb/H2-Ab1/Icosl/Igfbp2/Il20rb/Il23a/Il6ra/Itgal/Lgals3/Lmo1/Malt1/March7/Msn/Myd88/Nck1/Ndfip1/P2rx7/Prdm1/Prkar1a/Prnp/Ptpn22/Pycard/Ripk2/Sos2/Tac1/Tbk1/Tgfb1/Traf6/Trp53/Twsg1/Vav3/Wnt3a/Wnt4	58
Eso	GO:0030326	embryonic limb morphogenesis	31/3096	143/23210	0.00394874	0.0316993	0.024073	Acd/Bmp7/Cacna1c/Chst11/Crabp2/Cyp26b1/Dlx5/Ece1/Fgfr1/Fzd6/Gas1/Gja1/Gli3/Hdac2/Hoxd9/Lnpk/Msx1/Msx2/Nipbl/Notch2/Osr2/Pitx1/Rarg/Ski/Sp8/Tbx2/Tfap2a/Trp63/Tulp3/Twist1/Wnt9a	31
Eso	GO:0035113	embryonic appendage morphogenesis	31/3096	143/23210	0.00394874	0.0316993	0.024073	Acd/Bmp7/Cacna1c/Chst11/Crabp2/Cyp26b1/Dlx5/Ece1/Fgfr1/Fzd6/Gas1/Gja1/Gli3/Hdac2/Hoxd9/Lnpk/Msx1/Msx2/Nipbl/Notch2/Osr2/Pitx1/Rarg/Ski/Sp8/Tbx2/Tfap2a/Trp63/Tulp3/Twist1/Wnt9a	31
Eso	GO:0033157	regulation of intracellular protein transport	43/3096	215/23210	0.0040054	0.0319537	0.0242662	Bag3/Bag4/Bcas3/Camk4/Ccl2/Cdc42/Cdk5r1/Dmtn/Emd/Fis1/Flna/Fyn/Gli3/Gripap1/Hpca/Hras/Ipo5/Itgb1bp1/Jup/Lrrk2/Mapk14/Nup54/Nup62/Pdcd10/Ppp2ca/Prnp/Ptgs2/Ptpn1/Ptpn22/Ran/Rapgef3/Rbm22/Riok2/Sept8/Sfn/Smo/Stom/Tardbp/Tgfb1/Uaca/Xpo1/Xpo4/Zc3h12a	43
Eso	GO:0035265	organ growth	43/3096	215/23210	0.0040054	0.0319537	0.0242662	Ar/Bnc2/Cacna1c/Col12a1/Ctdp1/Dll1/Dusp6/Ecm1/Evc/Fgfr1/Fgfr2/Foxc1/Fxn/G6pdx/Gja1/Gli1/Hdac2/Jarid2/Mapk14/Matn2/Meis1/Msx2/Nppc/Pin1/Prkar1a/Rarg/Rln1/Rxra/Sav1/Serp1/Sirt1/Smad2/Smo/Spry2/Tbx2/Tenm4/Tgfbr1/Tgfbr3/Trp73/Ube3a/Vwa1/Vwa2/Ybx3	43
Eso	GO:0006907	pinocytosis	8/3096	21/23210	0.00401194	0.0319537	0.0242662	Ankfy1/Appl1/Axl/Cav1/Mapkapk3/Prom2/Pycard/Snx5	8
Eso	GO:0031290	retinal ganglion cell axon guidance	8/3096	21/23210	0.00401194	0.0319537	0.0242662	Epha7/Ephb3/Isl2/Nrp1/Robo2/Slit1/Slit2/Vegfa	8
Eso	GO:0044346	fibroblast apoptotic process	8/3096	21/23210	0.00401194	0.0319537	0.0242662	Btg1/Ddias/Ier3ip1/Pik3ca/Sfrp1/Sirt1/Trp53/Trp63	8
Eso	GO:0048486	parasympathetic nervous system development	8/3096	21/23210	0.00401194	0.0319537	0.0242662	Adarb1/Gdnf/Hoxa1/Hoxb2/Nrp1/Sema3f/Tbx1/Tfap2a	8
Eso	GO:0032231	regulation of actin filament bundle assembly	24/3096	103/23210	0.00404979	0.0322131	0.0244631	Arhgef10l/Arhgef15/Bag4/Clasp1/Dlc1/Epha1/Flna/Itgb1bp1/Limk1/Mkks/Nf2/Nrp1/Ppfia1/Rac1/Rapgef3/Rdx/S100a10/Shank1/Swap70/Synpo2l/Tac1/Tacstd2/Tgfbr1/Wnt4	24
Eso	GO:0007519	skeletal muscle tissue development	40/3096	197/23210	0.00409482	0.0324639	0.0246537	Adrb2/Akirin1/Bves/Cav1/Cflar/Cyp26b1/Dll1/Dmrta2/Emd/Foxn2/Gpc1/Hdac4/Hlf/Homer1/Hoxd9/Lemd3/Mapk14/Myc/Myl6b/Nr1d2/Nras/Nupr1/Pitx1/Pmp22/Popdc3/Ppp3ca/Rbfox1/Sap30/Sin3b/Ski/Smo/Smyd1/Svil/Tbx1/Tgfb1/Twist1/Uqcc2/Wnt3a/Ybx3/Zfp689	40
Eso	GO:1903034	regulation of response to wounding	37/3096	179/23210	0.00412869	0.0324639	0.0246537	Abat/Adrb2/Adtrp/Anxa1/Apoe/Cadm4/Cav1/Ccl2/Cd109/Cd34/Clasp1/Dmtn/Duox1/Epha4/Gja1/Hopx/Hras/Igf1r/Kank1/Klk8/Kremen1/Lrp1/Pdpn/Plau/Plpp3/Ptn/Ptprf/Rreb1/Rtn4/Rtn4rl1/S100a9/Serpine2/Sh2b3/Sox15/Tec/Thbd/Wnt4	37
Eso	GO:0008203	cholesterol metabolic process	28/3096	126/23210	0.00414796	0.0324639	0.0246537	Abca1/Apoc1/Apoe/Cat/Cebpa/Cel/Ch25h/Cln8/Cyp27a1/Cyp7b1/Dgat2/Dgkq/G6pdx/Gba/Gba2/Hsd17b7/Idi2/Lcat/Ldlrap1/Lrp1/Mt3/Mttp/Mvk/Npc1/Pmp22/Scap/Srebf2/Sult2b1	28
Eso	GO:0050852	T cell receptor signaling pathway	28/3096	126/23210	0.00414796	0.0324639	0.0246537	Ada/Bcl10/Btn1a1/Cblb/Cd276/Dusp22/Eif2b3/Foxp3/Fyn/Gata3/Hras/Icosl/Lgals3/Malt1/Nras/Pde4b/Plcg1/Plcg2/Prkd2/Prnp/Ptpn22/Ripk2/Skint3/Sppl3/Tec/Traf6/Ube2n/Zc3h12a	28
Eso	GO:0072384	organelle transport along microtubule	20/3096	81/23210	0.00414812	0.0324639	0.0246537	Actr10/Actr1a/Bicd2/Bloc1s1/Bloc1s3/Bloc1s4/Borcs5/Cdc42/Copg2/Dtnbp1/Hif1a/Kif1b/Map2/Map6/Mapt/Mreg/Nde1/Pafah1b1/Spast/Wasf1	20
Eso	GO:0001542	ovulation from ovarian follicle	6/3096	13/23210	0.00415171	0.0324639	0.0246537	Adamts1/Foxo3/Nos3/Nrip1/Oas1d/Sirt1	6
Eso	GO:0035872	nucleotide-binding domain, leucine rich repeat containing receptor signaling pathway	6/3096	13/23210	0.00415171	0.0324639	0.0246537	Nfkbia/Nod2/Otulin/Ptpn22/Ripk2/Rnf34	6
Eso	GO:0036296	response to increased oxygen levels	6/3096	13/23210	0.00415171	0.0324639	0.0246537	Atp6ap1/Atp6v0a2/Atp6v1a/Atp6v1g1/Cav1/Tmem199	6
Eso	GO:0045899	positive regulation of RNA polymerase II transcription preinitiation complex assembly	6/3096	13/23210	0.00415171	0.0324639	0.0246537	Creb1/Gtf2f2/Psmc2/Psmc4/Psmc5/Trp53	6
Eso	GO:0060601	lateral sprouting from an epithelium	6/3096	13/23210	0.00415171	0.0324639	0.0246537	Ar/Bmp7/Celsr1/Fgfr2/Trp63/Vangl2	6
Eso	GO:0071679	commissural neuron axon guidance	6/3096	13/23210	0.00415171	0.0324639	0.0246537	Gdnf/Nrp1/Robo3/Ryk/Smo/Vegfa	6
Eso	GO:0035066	positive regulation of histone acetylation	10/3096	30/23210	0.00415198	0.0324639	0.0246537	Arid5a/Auts2/Foxp3/Gata3/Kat2a/Rps6ka4/Rps6ka5/Snai2/Tada2b/Tgfb1	10
Eso	GO:0060317	cardiac epithelial to mesenchymal transition	10/3096	30/23210	0.00415198	0.0324639	0.0246537	Acvr1/Eng/Jag1/Msx1/Msx2/Rtn4/Snai2/Tgfbr1/Tgfbr3/Twist1	10
Eso	GO:0046777	protein autophosphorylation	47/3096	240/23210	0.00415603	0.0324639	0.0246537	Abl2/Alk/Camk4/Camkk2/Cav1/Cdk12/Csnk2a1/Egfr/Eif2s1/Eng/Epha1/Epha4/Epha7/Ephb3/Ephb4/Ern1/Fer/Fgfr1/Fgfr2/Fgfr3/Fyn/Gpnmb/Htatip2/Igf1r/Impact/Lrrk2/Mapk14/Mapkapk3/Mark3/Ngf/Ntrk2/Peak1/Ppp2ca/Ppp2r5a/Prkd2/Prkg2/Ptk2b/Ptk6/Rap2b/Riok2/Srms/Stk26/Tec/Tgfbr1/Tnk2/Vegfa/Vrk2	47
Eso	GO:0009064	glutamine family amino acid metabolic process	17/3096	65/23210	0.00422266	0.0329422	0.0250168	Aldh4a1/Aldh5a1/Arg1/Arg2/Ass1/Fah/Gclm/Gls/Gls2/Gmps/Got2/Nit2/Nos3/Oat/Padi4/Phgdh/Slc7a11	17
Eso	GO:0016569	covalent chromatin modification	79/3096	444/23210	0.0043351	0.0337761	0.0256501	Actl6a/Apobec1/Arid4a/Arid5a/Atxn7/Auts2/Baz1b/Bcl6/Bend3/Bmi1/Dnmt3b/Dr1/Ehmt1/Eid1/Epc1/Eya1/Foxp3/Gata3/Hat1/Hdac2/Hdac4/Hopx/Hr/Jade1/Jarid2/Jdp2/Kansl2/Kat2a/Kat8/Kdm2b/Kdm5b/Kdm6b/Leo1/Lmna/Lrrk2/Morc2a/Mphosph8/Mta2/Mtf2/Naa50/Ncor1/Nipbl/Nsd3/Padi3/Padi4/Phf2/Prkcb/Prkd2/Prmt1/Prmt3/Rif1/Rps6ka4/Rps6ka5/Rtf1/Rybp/Setd7/Setdb2/Sgf29/Sin3b/Sirt1/Snai2/Suv39h2/Tada1/Tada2b/Taf12/Taf9/Taf9b/T…	79
Eso	GO:0043244	regulation of protein-containing complex disassembly	26/3096	115/23210	0.00439969	0.0342354	0.025999	Adrb2/Camsap1/Camsap2/Capg/Capza1/Ckap2/Clasp1/Dmtn/Eif5a2/Gba/Hdgfl3/Igf1r/Jmjd4/Map2/Nav3/Ogfod1/Pdxp/Phf23/Plekhh2/Rdx/Scin/Sema5a/Smcr8/Swap70/Trpv4/Wdr1	26
Eso	GO:0046847	filopodium assembly	16/3096	60/23210	0.00441436	0.0343058	0.0260524	Arhgef4/Bcas3/Cdc42/Dmtn/Fscn1/Gap43/Itgb4/Nrp1/Palm/Ppp1r9b/Rab5a/Rhoq/S1pr2/Srf/Tgfbr1/Ttyh1	16
Eso	GO:0030168	platelet activation	19/3096	76/23210	0.00443208	0.0343995	0.0261236	Abat/Adrb2/Apoe/Axl/Bloc1s3/Bloc1s4/Dmtn/Fermt3/Fzd6/P2ry1/Pdpn/Pik3cb/Rap2b/Serpine2/Sh2b3/Slc7a11/Srf/Tec/Wnt3a	19
Eso	GO:0001666	response to hypoxia	41/3096	204/23210	0.00445217	0.0345114	0.0262085	Abat/Ada/Adrb2/Ajuba/Aqp3/Arnt/Casp1/Cat/Cav1/Cbs/Cd34/Cpeb2/Ddit4/Dpp4/Ece1/Ednra/Eng/Epas1/Fam162a/Fndc1/Fundc1/Hif1a/Higd1a/Hmox1/Itpr2/Loxl2/Mmp2/Myc/Pin1/Plau/Prkcb/Prl4a1/Rora/Rtn4/Scap/Sirt1/Slc2a4/Suv39h2/Trp53/Twist1/Vegfa	41
Eso	GO:0009069	serine family amino acid metabolic process	11/3096	35/23210	0.00449787	0.034645	0.02631	Cbs/Gart/Gclm/Glyat/Phgdh/Psat1/Psph/Sephs1/Shmt1/Shmt2/Slc7a11	11
Eso	GO:0030201	heparan sulfate proteoglycan metabolic process	11/3096	35/23210	0.00449787	0.034645	0.02631	Ext1/Gpc1/Hs2st1/Hs3st3a1/Hs3st5/Hs3st6/Hs6st1/Hs6st2/Ndst1/Sgsh/Vangl2	11
Eso	GO:0038084	vascular endothelial growth factor signaling pathway	11/3096	35/23210	0.00449787	0.034645	0.02631	Cadm4/Dll1/Foxc1/Gab1/Hspb1/Nrp1/Prkd2/Robo1/Spry2/Vegfa/Xdh	11
Eso	GO:0043516	regulation of DNA damage response, signal transduction by p53 class mediator	11/3096	35/23210	0.00449787	0.034645	0.02631	Cd44/Eef1e1/Hic1/March7/Rpl26/Sirt1/Snai2/Spred1/Trp53/Twist1/Zfp385a	11
Eso	GO:2000249	regulation of actin cytoskeleton reorganization	11/3096	35/23210	0.00449787	0.034645	0.02631	Baiap2/Bcas3/Ccl27a/Hax1/Hras/Notch2/Nrp1/Ptk2b/Rapgef3/Rhod/Tgfb1	11
Eso	GO:0050701	interleukin-1 secretion	15/3096	55/23210	0.00457402	0.035187	0.0267216	Abca1/Arg2/Casp1/Ccl19/Cptp/Il1r2/Lpl/Nod2/P2rx7/Panx1/Pycard/Ripk2/Serpinb1a/Serpinb1c/Zc3h12a	15
Eso	GO:0021549	cerebellum development	24/3096	104/23210	0.00461299	0.0354419	0.0269152	Abl2/Agtpbp1/B4galt2/Cbs/Cdk5r1/Cntn1/Dab1/Dll1/Foxc1/Gas1/Gbx2/Gli1/Igf1r/Nanos1/Pfdn1/Rora/Serpine2/Smo/Sptbn2/Trnp1/Trp53/Uqcrq/Whrn/Zfp365	24
Eso	GO:1903053	regulation of extracellular matrix organization	12/3096	40/23210	0.00467728	0.0358906	0.0272559	Abl2/Adtrp/Antxr1/Cflar/Clasp1/Dpp4/Ets1/Fscn1/Lemd3/Pdpn/Sema5a/Tnfrsf1a	12
Eso	GO:0043370	regulation of CD4-positive, alpha-beta T cell differentiation	14/3096	50/23210	0.00468576	0.0359104	0.027271	Anxa1/Bcl6/Cbfb/Ccl19/Foxp3/Gata3/Il23a/Malt1/Ripk2/Socs1/Socs5/Tgfb1/Zc3h12a/Zfp35	14
Eso	GO:0061028	establishment of endothelial barrier	13/3096	45/23210	0.00472897	0.0361959	0.0274878	Cldn1/Eng/Icam1/Msn/Myd88/Rapgef3/Rdx/Rtn4/S1pr2/S1pr3/Tnfrsf1a/Vegfa/Wnt7b	13
Eso	GO:0043506	regulation of JUN kinase activity	22/3096	93/23210	0.00476229	0.0364052	0.0276467	Aida/Cbs/Ccl19/Dtnbp1/Dvl2/Epha4/Ern1/Fzd10/Gab1/Map4k2/Mdfi/Mlkl/Ptk2b/Ptpn1/Ptpn22/Ripk2/Sfrp1/Tiam1/Traf6/Trp73/Vangl2/Wnt7b	22
Eso	GO:0008589	regulation of smoothened signaling pathway	20/3096	82/23210	0.0048125	0.0366968	0.0278682	Chsy1/Evc/Fgfr2/Fgfr3/Gas1/Gli1/Gli3/Kctd11/Ndst1/Pdcl/Rab34/Rora/Scube2/Scube3/Serpine2/Sfrp1/Smo/Tulp3/Wnt7b/Wnt9a	20
Eso	GO:0021872	forebrain generation of neurons	20/3096	82/23210	0.0048125	0.0366968	0.0278682	Atf5/Bcl11b/Dlx5/Fgfr1/Fgfr2/Gbx2/Gli3/Inhba/Nrp1/Rac1/Robo1/Robo2/Satb2/Slit2/Sox2/Tfap2a/Tfap2c/Uqcrq/Wnt3a/Zswim6	20
Eso	GO:0045787	positive regulation of cell cycle	64/3096	349/23210	0.00482288	0.0367299	0.0278933	Adamts1/Anxa1/Atad5/Cast/Ccne1/Ccnyl1/Cdc14b/Cdc25b/Cdk5r1/Cenpj/Cep295/Dync1li1/Dynlt3/E2f7/Egfr/Eif4e/Ereg/Fam83d/Fgfr1/Fgfr2/Fosl1/Fzd9/Gli1/Gpsm2/Hyal1/Igf1r/Lsm10/Lsm11/Mlxipl/Msx1/Msx2/Mtbp/Mybbp1a/Myc/Nipbl/Nup62/Ovol1/Pafah1b1/Phip/Plk4/Ppp1r10/Rab11a/Rad51c/Ranbp1/Rcc2/Rdx/Rpl17/Rpl26/Rrp8/Sgo2a/Slf1/Smc5/Sox15/Spast/Srpk2/Tgfa/Tgfb1/Tgm1/Trim32/Trp53/Trp63/Trp73/Ttl/Wnt4	64
Eso	GO:0150117	positive regulation of cell-substrate junction organization	9/3096	26/23210	0.0048614	0.036951	0.0280612	Col16a1/Itgb1bp1/Lims1/Map4k4/Nrp1/Rac1/S100a10/Vegfa/Wnt4	9
Eso	GO:0032984	protein-containing complex disassembly	41/3096	205/23210	0.00486405	0.036951	0.0280612	Abce1/Adrb2/Camsap1/Camsap2/Capg/Capza1/Cebpg/Ckap2/Clasp1/Ddit4/Dmtn/Eif5a2/Gba/Grwd1/Gspt1/Hdgfl3/Igf1r/Jmjd4/Kif18b/Klc1/Map2/Myc/Napa/Nav3/Nrg1/Ogfod1/Pdxp/Phf23/Plekhh2/Rdx/Scin/Sema5a/Sgk1/Sh3gl1/Sh3gl3/Smcr8/Snap29/Swap70/Trpv4/Uvrag/Wdr1	41
Eso	GO:0007292	female gamete generation	31/3096	145/23210	0.00490079	0.0371837	0.0282379	Adamts1/Adrm1/Cdc25b/Ercc1/Ereg/Fosl1/Foxo3/Inhba/Magoh/Marf1/Mcmdc2/Meiob/Ncaph2/Nos3/Nppc/Nrip1/Oas1d/Pabpc1l/Plau/Ptgs2/Ptk2b/Ptn/Rad51c/Sgo2a/Sirt1/Spin1/Stag3/Wnt4/Ybx2/Zfx/Zglp1	31
Eso	GO:0000910	cytokinesis	33/3096	157/23210	0.00498137	0.037748	0.0286665	Ahctf1/Cdc14b/Cdc25b/Chmp1b/Ckap2/E2f7/Igf1r/Incenp/Jtb/Klhl21/Nup62/Pdcd6ip/Pdxp/Pin1/Plk2/Plk5/Prc1/Prpf40a/Rab11a/Rtkn/Sept10/Sept11/Sept3/Sept5/Sept7/Sept8/Sept9/Snx9/Son/Spast/Spg20/Uvrag/Zfp365	33
Eso	GO:1901605	alpha-amino acid metabolic process	37/3096	181/23210	0.00499401	0.0377967	0.0287035	Aasdhppt/Aldh4a1/Aldh5a1/Arg1/Arg2/Aspg/Ass1/Azin2/Blmh/Cbs/Dpep1/Fah/Gart/Gclm/Gls/Gls2/Glyat/Gmps/Got2/Haao/Kyat1/Mthfd2l/Mtr/Mtrr/Nit2/Nos3/Oat/Odc1/Padi4/Pcmt1/Phgdh/Psat1/Psph/Sephs1/Shmt1/Shmt2/Slc7a11	37
Eso	GO:0045639	positive regulation of myeloid cell differentiation	23/3096	99/23210	0.00501755	0.0379061	0.0287865	Atp6ap1/Creb1/Csf1/Ctnnbip1/Ets1/Foxo3/Gpr68/Hax1/Hif1a/Hoxa5/Il23a/Il34/Inhba/Jag1/Mapk14/Notch2/Prmt1/Rab7b/Scin/Smap1/Tgfb1/Tmem64/Traf6	23
Eso	GO:0016570	histone modification	76/3096	427/23210	0.00502092	0.0379061	0.0287865	Actl6a/Arid4a/Arid5a/Atxn7/Auts2/Baz1b/Bcl6/Bend3/Bmi1/Dnmt3b/Dr1/Ehmt1/Eid1/Epc1/Eya1/Foxp3/Gata3/Hat1/Hdac2/Hdac4/Hopx/Hr/Jade1/Jarid2/Jdp2/Kansl2/Kat2a/Kat8/Kdm2b/Kdm5b/Kdm6b/Leo1/Lmna/Lrrk2/Mta2/Mtf2/Naa50/Ncor1/Nipbl/Nsd3/Padi3/Padi4/Phf2/Prkcb/Prkd2/Prmt1/Prmt3/Rif1/Rps6ka4/Rps6ka5/Rtf1/Rybp/Setd7/Setdb2/Sgf29/Sin3b/Sirt1/Snai2/Suv39h2/Tada1/Tada2b/Taf12/Taf9/Taf9b/Tbl1xr1/Tet2/Tgfb1/Trim37…	76
Eso	GO:0032434	regulation of proteasomal ubiquitin-dependent protein catabolic process	27/3096	122/23210	0.00510539	0.0384484	0.0291984	Arih1/Bbs7/Cav1/Csnk1a1/Dda1/Foxf2/Gba/Glmn/Hspa1a/Lrrk2/Pias1/Plk2/Rad23b/Rnf144b/Rnf19b/Rybp/Senp1/Sh3rf2/Socs5/Styx/Sumo2/Taf9/Tlk2/Trib2/Trib3/Ube2v2/Uchl5	27
Eso	GO:0032609	interferon-gamma production	27/3096	122/23210	0.00510539	0.0384484	0.0291984	Abl2/Arid5a/Axl/Cd1d1/Cd274/Cd276/Cebpg/Fam49b/Foxp3/Gata3/Hras/Il20rb/Il23a/Il6ra/Nod2/Nras/Pde4b/Pglyrp3/Pglyrp4/Prnp/Ptpn22/Pycard/Ripk2/Rnf19b/Sirpa/Ulbp1/Zc3h12a	27
Eso	GO:0033077	T cell differentiation in thymus	21/3096	88/23210	0.0051519	0.0387028	0.0293916	Ada/Adrm1/Bcl11b/Bmi1/Cd1d1/Cdk6/Foxn1/Foxp3/Gata3/Gli3/Jag2/Jmjd6/Mafb/Mpzl2/Ncaph2/Nkap/Sos2/Srf/Trp53/Wnt4/Zc3h8	21
Eso	GO:0070664	negative regulation of leukocyte proliferation	21/3096	88/23210	0.0051519	0.0387028	0.0293916	Arg1/Arg2/Btn1a1/Cblb/Cd274/Cd276/Cd44/Cd80/Cebpb/Foxp3/Glmn/Gpnmb/H2-Ab1/Il20rb/March7/Ndfip1/Prdm1/Prkar1a/Prnp/Tgfb1/Twsg1	21
Eso	GO:0031503	protein-containing complex localization	48/3096	249/23210	0.00520369	0.0389956	0.0296139	Abce1/Anks1b/Arc/Bbs12/Clstn1/Dnmt3b/Eif6/Eps15/Exoc3/Exoc3l2/Gpc4/Grip1/Gripap1/Hpca/Hras/Hspb11/Kif17/Klc3/Klhl21/Lca5l/Ltv1/Mzt1/Ncbp1/Nmd3/Nme7/Nol6/Nsg1/Nup107/Nup93/Polr2d/Rab11a/Ran/Rcc2/Riok2/Rrs1/Sarnp/Scrib/Sdad1/Seh1l/Sem1/Srsf3/Ssna1/Ssx2ip/Stx1b/Xpo1/Xpot/Zfp365/Zfp593	48
Eso	GO:0090068	positive regulation of cell cycle process	48/3096	249/23210	0.00520369	0.0389956	0.0296139	Adamts1/Anxa1/Atad5/Ccne1/Cdc14b/Cdc25b/Cdk5r1/Cenpj/Cep295/Dync1li1/E2f7/Egfr/Ereg/Fam83d/Fgfr1/Gli1/Gpsm2/Hyal1/Igf1r/Lsm10/Lsm11/Msx1/Msx2/Mtbp/Mybbp1a/Nipbl/Nup62/Phip/Plk4/Rab11a/Rad51c/Ranbp1/Rcc2/Rdx/Rpl17/Rpl26/Rrp8/Sgo2a/Slf1/Smc5/Sox15/Spast/Tgfa/Tgfb1/Trp53/Trp63/Trp73/Wnt4	48
Eso	GO:0038127	ERBB signaling pathway	24/3096	105/23210	0.00523996	0.0392191	0.0297837	Abl2/Afap1l2/Cblb/Cnot9/Egfr/Ereg/Fam83a/Fam83b/Fer/Gab1/Garem1/Hip1/Nrg2/Nup62/Plcg1/Ptk2b/Ptprf/Rhbdf1/Rtn4/Socs5/Tfap2a/Tgfa/Tgfb1/Tsg101	24
Eso	GO:0008652	cellular amino acid biosynthetic process	16/3096	61/23210	0.00525759	0.0392545	0.0298106	Aasdhppt/Abat/Ass1/Cbs/Gls/Gls2/Got2/Mthfd2l/Mtr/Mtrr/Phgdh/Psat1/Psph/Sephs1/Shmt1/Shmt2	16
Eso	GO:0045600	positive regulation of fat cell differentiation	16/3096	61/23210	0.00525759	0.0392545	0.0298106	Ccdc3/Cebpa/Cebpb/Creb1/Lpl/Mapk14/Ptgs2/Sav1/Sfrp1/Snai2/Tmem64/Uchl3/Wnt5b/Zbtb7c/Zc3h12a/Zfp385a	16
Eso	GO:2000377	regulation of reactive oxygen species metabolic process	40/3096	200/23210	0.00536155	0.0399817	0.0303628	Aatf/Acp5/Adgrb1/Akr1c18/Arg2/Ass1/Cav1/Cd34/Cflar/Cxcl1/Duoxa1/Egfr/Eif6/Foxo3/Fyn/G6pdx/Gadd45a/Gnai3/Hdac4/Hif1a/Icam1/Ier3/Map3k7/Mapk14/Mapt/Ngfr/Pid1/Plau/Ptgs2/Ptk2b/Rac1/Sirpa/Sirt1/Tfap2a/Tgfb1/Trp53/Tusc2/Ulbp1/Xdh/Zc3h12a	40
Eso	GO:0050921	positive regulation of chemotaxis	30/3096	140/23210	0.00538892	0.0401366	0.0304804	Akirin1/Artn/Camk1d/Ccl19/Ccl2/Ccl27a/Csf1/Cxcl14/Cxcr2/Ednra/Fgfr1/Hspb1/Il23a/Mapk14/Nrp1/Pla2g7/Prkd2/Ptk2b/Ptn/Rac1/S100a14/Sema5a/Slit2/Snai2/Swap70/Tgfb1/Tiam1/Trpv4/Tubb2b/Vegfa	30
Eso	GO:0031294	lymphocyte costimulation	10/3096	31/23210	0.00540787	0.0401794	0.0305129	Cav1/Ccl19/Cd274/Cd5/Cd80/Dpp4/Efnb1/Efnb3/Ephb4/Ephb6	10
Eso	GO:1905314	semi-lunar valve development	10/3096	31/23210	0.00540787	0.0401794	0.0305129	Gata3/Jag1/Nos3/Notch2/Robo1/Robo2/Slit2/Tgfb1/Tnfrsf1a/Twist1	10
Eso	GO:0070555	response to interleukin-1	22/3096	94/23210	0.00545113	0.0404514	0.0307195	Anxa1/Ccl19/Ccl2/Ccl6/Ccl7/Cebpb/Hdac4/Hyal1/Il1r2/Myd88/Nfkb1/Pycard/Ripk2/Rora/Rps6ka4/Rps6ka5/Sirpa/Taf9/Tank/Traf6/Vrk2/Zc3h12a	22
Eso	GO:0120032	regulation of plasma membrane bounded cell projection assembly	37/3096	182/23210	0.00548122	0.0406064	0.0308372	Akirin1/Arhgap35/Auts2/Bcas3/Cav1/Ccl19/Cdc42/Cdc42ep3/Cdc42ep4/Cenpj/Def8/Dmtn/Dzip1/Fer/Fscn1/Gap43/Gm14137/Hdac4/Hras/Icam1/Kank1/Mark4/Nrp1/Odf2/P2rx7/Palm/Rab5a/Rac1/Rcc2/Rdx/Rhoq/Sept7/Sept9/Slit2/Srf/Tacstd2/Tgfbr1	37
Eso	GO:0021575	hindbrain morphogenesis	15/3096	56/23210	0.00549205	0.0406064	0.0308372	Abl2/Agtpbp1/Cbs/Dab1/Dlc1/Dll1/Gas1/Gli1/Rora/Serpine2/Smo/Sptbn2/Trnp1/Whrn/Zfp365	15
Eso	GO:0045620	negative regulation of lymphocyte differentiation	15/3096	56/23210	0.00549205	0.0406064	0.0308372	Anxa1/Bcl6/Cbfb/Cd44/Foxp3/Gli3/Nrarp/Pglyrp3/Pglyrp4/Sfrp1/Socs1/Socs5/Zc3h12a/Zc3h8/Zfp35	15
Eso	GO:0021879	forebrain neuron differentiation	18/3096	72/23210	0.00552095	0.0407706	0.0309619	Atf5/Bcl11b/Dlx5/Fgfr1/Fgfr2/Gbx2/Inhba/Nrp1/Rac1/Robo1/Robo2/Satb2/Slit2/Sox2/Tfap2a/Tfap2c/Uqcrq/Zswim6	18
Eso	GO:0045683	negative regulation of epidermis development	8/3096	22/23210	0.00557676	0.0409344	0.0310863	Cdh3/Dll1/Hoxa7/Inhba/Msx2/Ngfr/Smo/Trp63	8
Eso	GO:0046599	regulation of centriole replication	8/3096	22/23210	0.00557676	0.0409344	0.0310863	Cenpj/Cep295/D7Ertd443e/Kat2a/Nup62/Plk2/Plk4/Trim37	8
Eso	GO:0048532	anatomical structure arrangement	8/3096	22/23210	0.00557676	0.0409344	0.0310863	Dab1/Dll1/Hoxa1/Hoxb2/Nrp1/Rac1/Sema3f/Tfap2a	8
Eso	GO:0051654	establishment of mitochondrion localization	8/3096	22/23210	0.00557676	0.0409344	0.0310863	Actr10/Hif1a/Kif1b/Map6/Mapt/Mark1/Spast/Wasf1	8
Eso	GO:0097062	dendritic spine maintenance	8/3096	22/23210	0.00557676	0.0409344	0.0310863	Abl2/Apoe/Fyn/Homer1/Igf1r/Itga3/Prnp/Tanc1	8
Eso	GO:0007498	mesoderm development	26/3096	117/23210	0.00559348	0.0410076	0.0311419	Acvr1/Bmp7/Dll3/Ext1/Eya1/Fgfr1/Foxc1/Gdf1/Inhba/Kdm6b/Nf2/Ovol1/Palb2/Ppp2ca/Prkar1a/Pus7/Rps6ka6/Smad2/Smo/Srf/Tbx1/Tcf7l1/Trp63/Twsg1/Vegfa/Wnt3a	26
Eso	GO:0030901	midbrain development	14/3096	51/23210	0.00568113	0.0415501	0.0315538	Fgfr1/Fgfr2/Fgfr3/Fzd6/Kat2a/Kdm2b/Msx1/Ndst1/Rac1/Ryk/Sfrp1/Uchl5/Uqcrq/Wnt3a	14
Eso	GO:0043618	regulation of transcription from RNA polymerase II promoter in response to stress	14/3096	51/23210	0.00568113	0.0415501	0.0315538	Arnt/Atf4/Bag3/Cebpb/Chd6/Dnajb1/Epas1/Hif1a/Hmox1/Impact/Nck1/Sesn2/Trp53/Vegfa	14
Eso	GO:0030217	T cell differentiation	51/3096	269/23210	0.0057182	0.041771	0.0317216	Abl2/Ada/Adrm1/Anxa1/Bcl11a/Bcl11b/Bcl6/Blm/Bmi1/Cbfb/Ccl19/Ccr9/Cd1d1/Cd44/Cdk6/Clec4d/Cyp26b1/Foxn1/Foxp3/Gata3/Gli3/Il1f8/Il23a/Jag2/Jmjd6/Kat2a/Mafb/Malt1/Mpzl2/Ncaph2/Ncor1/Nkap/Nrarp/Pknox1/Prdm1/Prr7/Ptpn22/Ripk2/Rora/Socs1/Socs5/Sos2/Sp3/Srf/Stat6/Tgfb1/Trp53/Wnt4/Zc3h12a/Zc3h8/Zfp35	51
Eso	GO:0032386	regulation of intracellular transport	62/3096	339/23210	0.00579867	0.042231	0.032071	Adora2b/Bag3/Bag4/Bcas3/Borcs5/Bves/Camk4/Ccl2/Cdc42/Cdk5r1/Dmtn/Ehd1/Ehd2/Emd/Fer/Fis1/Flna/Fyn/Gas1/Gli3/Gripap1/Hmox1/Hpca/Hras/Ier3/Ipo5/Itgb1bp1/Jup/Ldlrap1/Lrrk2/Map2/Mapk14/Mapt/Msn/Nup153/Nup54/Nup62/Pdcd10/Ppp1r12a/Ppp2ca/Prnp/Ptgs2/Ptpn1/Ptpn22/Ran/Rapgef3/Rbm22/Rbm27/Rbm4/Rdx/Riok2/Sept8/Sfn/Smo/Stom/Tardbp/Tgfb1/Tnnt2/Uaca/Xpo1/Xpo4/Zc3h12a	62
Eso	GO:0021772	olfactory bulb development	13/3096	46/23210	0.00580199	0.042231	0.032071	Agtpbp1/Atf5/Dlx5/Ext1/Fgfr1/Lrrk2/Rac1/Robo1/Robo2/Ski/Slit1/Slit2/Srf	13
Eso	GO:0050798	activated T cell proliferation	13/3096	46/23210	0.00580199	0.042231	0.032071	Arg1/Btn1a1/Cd274/Ephb6/Fyn/Icosl/Igfbp2/Il23a/Il6ra/Itgal/Prkar1a/Prnp/Pycard	13
Eso	GO:0030501	positive regulation of bone mineralization	12/3096	41/23210	0.0058245	0.0422937	0.0321185	Acvr1/Adrb2/Bmp6/Bmp7/Cd276/Fgfr3/Fzd9/Osr2/P2rx7/Ptn/Tfap2a/Wnt4	12
Eso	GO:0045197	establishment or maintenance of epithelial cell apical/basal polarity	12/3096	41/23210	0.0058245	0.0422937	0.0321185	Lin7b/Lin7c/Msn/Myo9a/Pard3/Pdcd6ip/Pdzd11/Ptk7/Scrib/Slc9a3r1/Vangl2/Wdr1	12
Eso	GO:0060688	regulation of morphogenesis of a branching structure	17/3096	67/23210	0.00587859	0.0425954	0.0323476	Ar/Bcl11a/Bmp7/Cpe/Fgfr1/Fgfr2/Gdnf/Hnrnpk/Lrrk2/Rtn4/Rxra/Sfrp1/Smo/Snai2/Tacstd2/Tgfb1/Vegfa	17
Eso	GO:0000183	rDNA heterochromatin assembly	5/3096	10/23210	0.00591936	0.0425954	0.0323476	Bend3/Phf2/Rrp8/Sirt1/Smarca5	5
Eso	GO:0035090	maintenance of apical/basal cell polarity	5/3096	10/23210	0.00591936	0.0425954	0.0323476	Lin7b/Lin7c/Pdcd6ip/Pdzd11/Wdr1	5
Eso	GO:0048703	embryonic viscerocranium morphogenesis	5/3096	10/23210	0.00591936	0.0425954	0.0323476	Chst11/Hoxa2/Ndst1/Nipbl/Tbx1	5
Eso	GO:0060484	lung-associated mesenchyme development	5/3096	10/23210	0.00591936	0.0425954	0.0323476	Fgfr1/Fgfr2/Hoxa5/Ptk7/Wnt7b	5
Eso	GO:0072070	loop of Henle development	5/3096	10/23210	0.00591936	0.0425954	0.0323476	Dll1/Irx1/Irx2/Jag1/Wnt7b	5
Eso	GO:0016125	sterol metabolic process	29/3096	135/23210	0.0059258	0.0425954	0.0323476	Abca1/Apoc1/Apoe/Cat/Cebpa/Cel/Ch25h/Cln8/Cyp26b1/Cyp27a1/Cyp7b1/Dgat2/Dgkq/G6pdx/Gba/Gba2/Hsd17b7/Idi2/Lcat/Ldlrap1/Lrp1/Mt3/Mttp/Mvk/Npc1/Pmp22/Scap/Srebf2/Sult2b1	29
Eso	GO:1903364	positive regulation of cellular protein catabolic process	29/3096	135/23210	0.0059258	0.0425954	0.0323476	Amer1/Apoe/Arih1/Bag2/Bbs7/Cav1/Csnk1a1/Ctsc/Dda1/Gba/Hspa1a/Lrp1/Lrrk2/Msn/Nupr1/Pias1/Plk2/Ptk2b/Rdx/Rnf144b/Rnf19b/Sh3rf2/Socs5/Sumo2/Tmtc3/Trib2/Trib3/Ube2v2/Uqcc2	29
Eso	GO:0045446	endothelial cell differentiation	24/3096	106/23210	0.00593605	0.0425954	0.0323476	Acvr1/Bmp6/Btg1/Cldn1/Col23a1/Dll1/Eng/Icam1/Jag1/Kdm6b/Msn/Myd88/Pdpn/Rapgef3/Rdx/Rtn4/S1pr2/S1pr3/Tgfbr1/Tnfrsf1a/Vegfa/Vezf1/Wnt7b/Xdh	24
Eso	GO:0048661	positive regulation of smooth muscle cell proliferation	24/3096	106/23210	0.00593605	0.0425954	0.0323476	Adamts1/Akr1b3/Egfr/Ereg/Ern1/Fgfr2/Gnai3/Hdac4/Hif1a/Hmox1/Igf1r/Il6ra/Ldlrap1/Mmp2/Myc/Myd88/Notch3/Pik3ca/Ptgs2/Rab5a/Skp2/Traf6/Vegfa/Zfp143	24
Eso	GO:0000082	G1/S transition of mitotic cell cycle	35/3096	171/23210	0.00606793	0.0433901	0.0329512	Acvr1/Adamts1/Anxa1/Cacul1/Ccne1/E2f7/Egfr/Eif4e/Gjc2/Gpnmb/Gpr132/Hinfp/Hyal1/Id4/Inhba/Jade1/Lsm10/Lsm11/Mtbp/Pdpn/Pias1/Plk2/Plk5/Ppp3ca/Psme3/Rbbp8/Rbl1/Rcc1/Rdx/Rpl17/Rpl26/Sept7/Skp2/Trp53/Usp37	35
Eso	GO:0043409	negative regulation of MAPK cascade	35/3096	171/23210	0.00606793	0.0433901	0.0329512	Ace2/Aida/Apoe/Bmp7/Cav1/Cdc42se1/Cnksr3/Dusp1/Dusp2/Dusp6/Dusp7/Gba/Hsph1/Igf1r/Itgb1bp1/Ncor1/Nf2/Nup62/P2rx7/Pafah1b1/Phlpp1/Pin1/Ptpn1/Ptpn22/Ranbp9/Rps6ka6/Sfrp1/Sh2b3/Sh3rf2/Sirpa/Slc9a3r1/Spred1/Spry2/Spry4/Trp73	35
Eso	GO:0031056	regulation of histone modification	32/3096	153/23210	0.0060682	0.0433901	0.0329512	Arid5a/Auts2/Bcl6/Dnmt3b/Eid1/Foxp3/Gata3/Jarid2/Jdp2/Kat2a/Lmna/Lrrk2/Mtf2/Ncor1/Nipbl/Nsd3/Prkd2/Rif1/Rps6ka4/Rps6ka5/Rtf1/Setd7/Sirt1/Snai2/Tada2b/Tgfb1/Trp53/Twist1/Ube2n/Vegfa/Wdr61/Wdr70	32
Eso	GO:0046632	alpha-beta T cell differentiation	25/3096	112/23210	0.00612615	0.0437531	0.0332268	Abl2/Ada/Anxa1/Bcl11b/Bcl6/Blm/Cbfb/Ccl19/Cd1d1/Foxp3/Gata3/Gli3/Il23a/Malt1/Ncor1/Nkap/Prdm1/Ripk2/Rora/Socs1/Socs5/Stat6/Tgfb1/Zc3h12a/Zfp35	25
Eso	GO:0010801	negative regulation of peptidyl-threonine phosphorylation	7/3096	18/23210	0.00618504	0.0439672	0.0333895	Cadm4/Ddit4/Dgkq/Dmtn/Pard3/Spred1/Spry2	7
Eso	GO:0021783	preganglionic parasympathetic fiber development	7/3096	18/23210	0.00618504	0.0439672	0.0333895	Adarb1/Hoxa1/Hoxb2/Nrp1/Sema3f/Tbx1/Tfap2a	7
Eso	GO:0032793	positive regulation of CREB transcription factor activity	7/3096	18/23210	0.00618504	0.0439672	0.0333895	Adgrf1/Camk1d/Crtc3/Epha5/Lpar5/Prkd2/Vegfa	7
Eso	GO:0060707	trophoblast giant cell differentiation	7/3096	18/23210	0.00618504	0.0439672	0.0333895	E2f7/Erf/Hectd1/Itgav/Mdfi/Plk4/Prdm1	7
Eso	GO:0048639	positive regulation of developmental growth	42/3096	214/23210	0.00621357	0.0441185	0.0335043	Adrb2/Apoe/Bcl11a/Cdh4/Celf1/Cpne5/Crabp2/Creb1/Csf1/Dll1/Fgfr1/Fgfr2/Fxn/Gli1/Hnrnpk/Hopx/Itsn2/Limk1/Lrp1/Mapk14/Mapt/Mkks/Ngf/Nipbl/Nrg1/Nrp1/Pafah1b1/Pin1/Rab11a/Rtn4/Sema4d/Sema5a/Serp1/Sirt1/Smo/Sox15/Srf/Tbx2/Tgfbr3/Vegfa/Wnt3a/Ybx3	42
Eso	GO:0048008	platelet-derived growth factor receptor signaling pathway	16/3096	62/23210	0.00622701	0.0441624	0.0335377	Abl2/Cblb/Csrnp1/Fer/Gab1/Glrx/Hip1/Lrp1/Nrp1/Phf14/Plekha1/Ptpn1/Slc9a3r1/Tiparp/Vegfa/Zfand5	16
Eso	GO:0007623	circadian rhythm	41/3096	208/23210	0.00629873	0.0446191	0.0338845	Ada/Arntl2/Ass1/Atf4/Atf5/Casp1/Ciart/Clock/Creb1/Cry1/Cyp7b1/Fbxl3/Hdac2/Hnrnpd/Id4/Kdm5b/Mat2a/Mttp/Mybbp1a/Mycbp2/Ncor1/Ngf/Ngfr/Nr1d2/Nrip1/Ntrk2/Phlpp1/Ppp1cb/Prkg2/Rbm4/Rora/Rorb/Siah2/Sik1/Sirt1/Suv39h2/Tardbp/Timeless/Top1/Trp53/Ube3a	41
Eso	GO:0007422	peripheral nervous system development	18/3096	73/23210	0.00643385	0.0449767	0.0341561	Adgrb2/Artn/Cldn1/Cntnap1/Etv1/Gdnf/Gpc1/Hoxd9/Itgb4/Nab1/Ngf/Nrg1/Ntrk2/Pard3/Pmp22/Pou3f1/Ski/Slc5a3	18
Eso	GO:0051155	positive regulation of striated muscle cell differentiation	18/3096	73/23210	0.00643385	0.0449767	0.0341561	Adgrb1/Cyp26b1/Ehd1/Ehd2/Epc1/Hopx/Kat2a/Maml1/Mapk14/Mmp14/Nrg1/Pin1/Sirt1/Smyd1/Tbx1/Tgfb1/Trim32/Wnt3a	18
Eso	GO:0051865	protein autoubiquitination	18/3096	73/23210	0.00643385	0.0449767	0.0341561	Ercc8/Hectd1/Lrrk2/March5/March7/Rad18/Rnf11/Rnf122/Rnf183/Rnf187/Rnf19b/Sh3rf2/Traf6/Trim13/Trim37/Ube2a/Ube2d3/Ube3a	18
Eso	GO:0035987	endodermal cell differentiation	9/3096	27/23210	0.00644236	0.0449767	0.0341561	Col12a1/Col5a1/Hsbp1/Inhba/Itga5/Itgav/Leo1/Rtf1/Sox2	9
Eso	GO:0044342	type B pancreatic cell proliferation	9/3096	27/23210	0.00644236	0.0449767	0.0341561	Bglap2/Btbd10/Igfbp3/Igfbp4/Nupr1/Serpinb1a/Sfrp1/Sidt2/Wnt3a	9
Eso	GO:0046639	negative regulation of alpha-beta T cell differentiation	9/3096	27/23210	0.00644236	0.0449767	0.0341561	Anxa1/Bcl6/Cbfb/Foxp3/Gli3/Socs1/Socs5/Zc3h12a/Zfp35	9
Eso	GO:0061099	negative regulation of protein tyrosine kinase activity	9/3096	27/23210	0.00644236	0.0449767	0.0341561	Cav1/Cblb/Dusp22/Fam72a/Ptk6/Sh3bp5l/Socs5/Srcin1/Tsg101	9
Eso	GO:0090103	cochlea morphogenesis	9/3096	27/23210	0.00644236	0.0449767	0.0341561	Dvl2/Eya1/Fzd2/Grhl3/Hoxa1/Ptk7/Rac1/Tbx1/Vangl2	9
Eso	GO:0003334	keratinocyte development	6/3096	14/23210	0.00645269	0.0449767	0.0341561	Bcl11b/Krt10/Palld/Sfn/Tfap2a/Tfap2c	6
Eso	GO:0010225	response to UV-C	6/3096	14/23210	0.00645269	0.0449767	0.0341561	1700007K13Rik/Ercc5/Hmgn1/Impact/Polh/Trp53	6
Eso	GO:0070486	leukocyte aggregation	6/3096	14/23210	0.00645269	0.0449767	0.0341561	Bmp7/Cd44/Msn/S100a8/S100a9/Sema4d	6
Eso	GO:0072697	protein localization to cell cortex	6/3096	14/23210	0.00645269	0.0449767	0.0341561	Gnai1/Gpsm2/Mex3b/Nubp1/Ppp1r9b/Rtkn	6
Eso	GO:0080009	mRNA methylation	6/3096	14/23210	0.00645269	0.0449767	0.0341561	Cmtr2/Mettl16/Trmt10c/Trmt6/Trmt61a/Wtap	6
Eso	GO:2001044	regulation of integrin-mediated signaling pathway	6/3096	14/23210	0.00645269	0.0449767	0.0341561	Dmtn/Emp2/Flna/Itgb1bp1/Lims1/Pcsk5	6
Eso	GO:0006914	autophagy	69/3096	386/23210	0.00653681	0.0454588	0.0345222	1600014C10Rik/Adrb2/Atg4c/Bag3/Casp1/Cptp/Ctsd/Dapl1/Dram1/Eva1a/Fez2/Fis1/Foxk2/Foxo3/Fundc1/Gba/Gnai3/Hif1a/Hmox1/Hspb8/Itgb4/Kat8/Lamp3/Lrrk2/Lzts1/Map3k7/Mapt/Mcl1/Mt3/Nod2/Npc1/Nupr1/Pafah1b2/Phf23/Pik3cb/Pip4k2a/Pip4k2b/Plk2/Pmp22/Ptpn22/Pycard/Rab12/Rab24/Ripk2/Rnf152/Rraga/Rragc/Rufy4/S100a8/S100a9/Sesn1/Sesn2/Sirt1/Smcr8/Snap29/Soga1/Sqstm1/Stbd1/Tbc1d14/Tbk1/Tmem150c/Tmem74/Tollip/Trib3…	69
Eso	GO:0061919	process utilizing autophagic mechanism	69/3096	386/23210	0.00653681	0.0454588	0.0345222	1600014C10Rik/Adrb2/Atg4c/Bag3/Casp1/Cptp/Ctsd/Dapl1/Dram1/Eva1a/Fez2/Fis1/Foxk2/Foxo3/Fundc1/Gba/Gnai3/Hif1a/Hmox1/Hspb8/Itgb4/Kat8/Lamp3/Lrrk2/Lzts1/Map3k7/Mapt/Mcl1/Mt3/Nod2/Npc1/Nupr1/Pafah1b2/Phf23/Pik3cb/Pip4k2a/Pip4k2b/Plk2/Pmp22/Ptpn22/Pycard/Rab12/Rab24/Ripk2/Rnf152/Rraga/Rragc/Rufy4/S100a8/S100a9/Sesn1/Sesn2/Sirt1/Smcr8/Snap29/Soga1/Sqstm1/Stbd1/Tbc1d14/Tbk1/Tmem150c/Tmem74/Tollip/Trib3…	69
Eso	GO:0002067	glandular epithelial cell differentiation	15/3096	57/23210	0.00655321	0.0455208	0.0345693	Bmp6/Cdk6/Clock/Dll1/Fgfr2/Hoxa5/Rarg/Rbm4/Rheb/Rxra/Sidt2/Smo/Trp63/Wdr77/Wnt4	15
Eso	GO:0009791	post-embryonic development	29/3096	136/23210	0.00659426	0.0456497	0.0346671	Abl2/Ago2/Aldh5a1/Atf5/Bcl11b/Ccdc47/Chst11/Csrnp1/Ercc1/Fgfr2/Gata3/Hmgn1/Kdm5b/Nppc/Plekha1/Ppp1r13l/Prdm1/Serp1/Siah1a/Slc18a2/Smad2/Sox6/Tet2/Tgfbr1/Tiparp/Tmtc3/Trp73/Vegfa/Zfx	29
Eso	GO:0043624	cellular protein complex disassembly	29/3096	136/23210	0.00659426	0.0456497	0.0346671	Abce1/Camsap1/Camsap2/Capg/Capza1/Ckap2/Clasp1/Dmtn/Eif5a2/Gspt1/Hdgfl3/Jmjd4/Kif18b/Map2/Napa/Nav3/Nrg1/Ogfod1/Pdxp/Plekhh2/Rdx/Scin/Sema5a/Sgk1/Sh3gl1/Sh3gl3/Swap70/Trpv4/Wdr1	29
Eso	GO:2001056	positive regulation of cysteine-type endopeptidase activity	29/3096	136/23210	0.00659426	0.0456497	0.0346671	Bcl10/Casp1/Casp8ap2/Ctsd/Dlc1/Fam162a/Fis1/Fyn/Hip1/Malt1/Myc/Ngfr/Perp/Ppp2ca/Prr7/Pycard/Ripk2/Rnf7/Robo1/S100a8/S100a9/Senp1/Sirt1/Sox7/Tbc1d10a/Tnfsf15/Uaca/Wnt3a/Xdh	29
Eso	GO:0033044	regulation of chromosome organization	64/3096	354/23210	0.00666162	0.0460636	0.0349815	Acd/Apobec1/Arid5a/Auts2/Bcl6/Bub3/Cct6a/Dkc1/Dnmt3b/Dync1li1/Eid1/Ercc1/Foxp3/Gata3/Gnl3/Gtf2h2/Hecw2/Hira/Hnrnpc/Hnrnpd/Ik/Jarid2/Jdp2/Kat2a/Lmna/Lrrk2/Morc2a/Mphosph8/Mtf2/Myc/Naf1/Ncor1/Nipbl/Nsd3/Phf2/Pot1a/Ppp1r10/Prkd2/Pttg1/Rif1/Riok2/Rps6ka4/Rps6ka5/Rtf1/Setd7/Sgo2a/Sirt1/Slf1/Smc5/Snai2/Spty2d1/Tada2b/Tgfb1/Tlk2/Tnks2/Trp53/Twist1/Ube2n/Usp44/Vegfa/Wapl/Wdr61/Wdr70/Zfp207	64
Eso	GO:0006399	tRNA metabolic process	34/3096	166/23210	0.00669062	0.0462116	0.0350939	Alkbh1/Cars/Dph3/Dtd2/Elp5/Exosc8/Exosc9/Farsa/Hars/Kti12/Mettl6/Osgep/Pop5/Pus1/Pus3/Pus7/Pusl1/Qtrt2/Rars/Rpp30/Rpp40/Sephs1/Tars/Thg1l/Thumpd3/Trmt10a/Trmt10c/Trmt11/Trmt112/Trmt5/Trmt6/Trmt61a/Trnt1/Yars	34
Eso	GO:0021587	cerebellum morphogenesis	14/3096	52/23210	0.00683924	0.0471311	0.0357921	Abl2/Agtpbp1/Cbs/Dab1/Dll1/Gas1/Gli1/Rora/Serpine2/Smo/Sptbn2/Trnp1/Whrn/Zfp365	14
Eso	GO:0021795	cerebral cortex cell migration	14/3096	52/23210	0.00683924	0.0471311	0.0357921	Cdk5r1/Cul5/Dab1/Egfr/Fgfr1/Fut10/Gli3/Lamb1/Pafah1b1/Rac1/Rnf7/Robo1/Rtn4/Slit2	14
Eso	GO:0090305	nucleic acid phosphodiester bond hydrolysis	25/3096	113/23210	0.00689294	0.0474474	0.0360324	Ago2/Atad5/Cstf2/Ercc1/Ercc5/Eri1/Ern1/Exosc8/Exosc9/Gm960/Igfbp3/Ncbp1/Ncbp2/Nhp2/Nob1/Nol9/Nudt21/Rcl1/Rnase1/Rnaseh1/Rrp36/Rrs1/Utp23/Xrn2/Zc3h12a	25
Eso	GO:0032743	positive regulation of interleukin-2 production	10/3096	32/23210	0.00694192	0.0475159	0.0360844	Abl2/Anxa1/Cd1d1/Cd276/Glmn/Malt1/Pde4b/Prkd2/Ripk2/Traf6	10
Eso	GO:0040036	regulation of fibroblast growth factor receptor signaling pathway	10/3096	32/23210	0.00694192	0.0475159	0.0360844	Dstyk/Fgfbp1/Fgfbp3/Gata3/Gpc1/Ngfr/Prkd2/Spry2/Spry4/Wnt4	10
Eso	GO:0043243	positive regulation of protein-containing complex disassembly	10/3096	32/23210	0.00694192	0.0475159	0.0360844	Adrb2/Eif5a2/Gba/Igf1r/Jmjd4/Pdxp/Sema5a/Smcr8/Trpv4/Wdr1	10
Eso	GO:0045616	regulation of keratinocyte differentiation	10/3096	32/23210	0.00694192	0.0475159	0.0360844	Cd109/Foxc1/Grhl1/Hoxa7/Krt36/Msx2/Prkch/Sgpp1/Trp63/Vdr	10
Eso	GO:0051642	centrosome localization	10/3096	32/23210	0.00694192	0.0475159	0.0360844	Bicd2/Dync1li2/Gpsm2/Ints13/Nde1/Nin/Nubp1/Pafah1b1/Pard3/Plxna2	10
Eso	GO:1902275	regulation of chromatin organization	39/3096	197/23210	0.00703377	0.0480904	0.0365207	Apobec1/Arid5a/Auts2/Bcl6/Dnmt3b/Eid1/Foxp3/Gata3/Hira/Jarid2/Jdp2/Kat2a/Lmna/Lrrk2/Morc2a/Mphosph8/Mtf2/Ncor1/Nipbl/Nsd3/Phf2/Prkd2/Rif1/Rps6ka4/Rps6ka5/Rtf1/Setd7/Sirt1/Snai2/Spty2d1/Tada2b/Tgfb1/Tlk2/Trp53/Twist1/Ube2n/Vegfa/Wdr61/Wdr70	39
Eso	GO:0003197	endocardial cushion development	13/3096	47/23210	0.00706052	0.0481651	0.0365774	Acvr1/Bmp7/Eng/Jag1/Msx1/Msx2/Nos3/Robo1/Robo2/Snai2/Tbx2/Tgfbr1/Twist1	13
Eso	GO:0071300	cellular response to retinoic acid	13/3096	47/23210	0.00706052	0.0481651	0.0365774	Abca1/Abl2/Adnp2/Creb1/Cyp26b1/Hoxa1/Hoxa2/Ptk2b/Ptk6/Ptk7/Rarg/Rorb/Tbx1	13
Eso	GO:0006790	sulfur compound metabolic process	51/3096	272/23210	0.00712206	0.0485305	0.0368549	Acaca/Acot10/Acot4/Acot9/Acpp/Aldh5a1/Blmh/Cbs/Chac1/Chst1/Chst11/Chst14/Chst2/Chst3/Chsy1/Dgat2/Dpep1/Dse/Dsel/Fxn/G6pdx/Gclm/Glo1/Glrx3/Glyat/Gm10639/Gstm6/Gstp3/Hagh/Hpgds/Hs2st1/Hs3st5/Mat2a/Mettl16/Mthfd2l/Mtr/Mtrr/Mvk/Ndst1/Nubp1/Nubp2/Pcmt1/Pcyox1/Phgdh/Ptges/Slc27a3/Slc7a11/Sult2b1/Them5/Tpst1/Txnrd3	51
Eso	GO:0042092	type 2 immune response	11/3096	37/23210	0.00716388	0.048652	0.0369472	Anxa1/Arg1/Arg2/Bcl6/Ecm1/Gata3/Ndfip1/Nod2/Socs5/Stat6/Zfp35	11
Eso	GO:0045746	negative regulation of Notch signaling pathway	11/3096	37/23210	0.00716388	0.048652	0.0369472	Bcl6/Bmp7/Chac1/Dlk2/Dll3/Jag1/Jag2/Mmp14/Nfkbia/Nrarp/Tcim	11
Eso	GO:1902229	regulation of intrinsic apoptotic signaling pathway in response to DNA damage	11/3096	37/23210	0.00716388	0.048652	0.0369472	Atad5/Cd44/Ddias/Hnrnpk/March7/Rpl26/Sirt1/Snai2/Trim32/Trp73/Zfp385a	11
Eso	GO:1902743	regulation of lamellipodium organization	12/3096	42/23210	0.00718368	0.0487321	0.037008	Akirin1/Auts2/Cd44/Dmtn/Fer/Fscn1/Hdac4/Kank1/Pdpn/Rac1/Rreb1/Slit2	12
Eso	GO:0043388	positive regulation of DNA binding	16/3096	63/23210	0.00733566	0.0497076	0.0377488	Acd/Fam129b/Foxc1/Gata3/Gtf2b/Hipk1/Hipk2/Myc/Ngf/Nipbl/Ski/Tgfb1/Traf6/Twist1/Wapl/Wnt3a	16
Sto	GO:0006631	fatty acid metabolic process	102/2924	376/23210	1.87254e-14	1.12278e-10	8.43827e-11	Abcd1/Abcd3/Abhd2/Acaa1b/Acaa2/Acacb/Acadl/Acadm/Acnat1/Acot1/Acot11/Acot3/Acox1/Acox2/Acox3/Acsf2/Acsf3/Acsl3/Acsl5/Acsm3/Acss1/Adipor2/Akr1c14/Aldh3a2/Alox5ap/Apoc2/Appl2/Auh/Bdh2/C3/Cpt1a/Cpt2/Cryl1/Cyb5a/Cyp1b1/Cyp2c23/Cyp2c29/Cyp2c55/Cyp2c65/Cyp2c66/Cyp2d10/Cyp2d11/Cyp2d12/Cyp2d26/Cyp2d34/Cyp2d37-ps/Cyp2j6/Cyp2s1/Cyp4v3/Dagla/Decr1/Decr2/Dgat1/Ech1/Echdc2/Echs1/Eci1/Ehhadh/Elovl5/Ephx2/Erfe/…	102
Sto	GO:0016042	lipid catabolic process	86/2924	306/23210	2.49873e-13	7.49119e-10	5.63003e-10	Abcd1/Abcd3/Abhd2/Acaa1b/Acaa2/Acacb/Acadl/Acadm/Acox1/Acox2/Acox3/Acsl5/Adora1/Adra2a/Akr1b8/Apoa1/Apob/Apoc2/Asah1/Auh/Bco2/Bdh2/Clps/Cpt1a/Cpt2/Cyp1b1/Dagla/Decr1/Echdc2/Echs1/Eci1/Ehhadh/Etfbkmt/Faah/Fgf23/Gdpd1/Gla/Gm2a/Hacl1/Hadh/Hexa/Hibch/Hint2/Hsd17b11/Hsd17b14/Hsd17b4/Hsd3b7/Irs1/Lgals12/Lipa/Liph/Mlycd/Naga/Napepld/Neu1/Neu2/Pafah1b3/Pafah2/Pde3b/Pdxdc1/Phyh/Pla1a/Pla2g10/Pla2g12a/Pla2…	86
Sto	GO:0044282	small molecule catabolic process	82/2924	311/23210	3.28237e-11	5.83668e-08	4.38658e-08	Aass/Abcd1/Abcd3/Abhd2/Acaa1b/Acaa2/Acacb/Acadl/Acadm/Acox1/Acox2/Acox3/Acsf3/Acsl5/Adh1/Afmid/Akr1b8/Aldh6a1/Aldob/Amt/Auh/Bcat2/Bdh2/Cbr3/Cda/Cpt1a/Cpt2/Ddo/Decr1/Echdc2/Echs1/Eci1/Ehhadh/Enpp4/Etfbkmt/Faah/Fgf23/Gale/Galk1/Galk2/Galm/Glb1/Gldc/Got1/Gusb/Hacl1/Hadh/Haghl/Hddc3/Hibch/Hmgcl/Hsd17b4/Hsd3b7/Idua/Inpp5a/Inpp5j/Irs1/Khk/Ldhd/Lrp5/Mccc2/Mlycd/Mpi/Mtmr7/Pcyox1l/Pfkfb2/Pfkm/Pgm2/Phyh/Pi…	82
Sto	GO:0031589	cell-substrate adhesion	87/2924	339/23210	3.89372e-11	5.83668e-08	4.38658e-08	Ajuba/Alox15/Angpt2/Antxr1/Axl/Bcam/Bcas3/Bcl6/Bves/Cdk6/Clasp1/Col16a1/Csf1/Dlc1/Dmtn/Dusp22/Emilin2/Emp2/Epha1/Ephb3/Fat2/Fer/Fermt2/Fermt3/Flna/Gcnt2/Gm9573/Hoxa7/Itga3/Itga5/Itgal/Itgav/Itgb1bp1/Itgb4/Itgb7/Jag1/Jup/Kank1/Lamb1/Lamb3/Lims1/Lrp1/Lypd3/Map4k4/Megf9/Mmp14/Net1/Nrp1/Pcsk5/Pdpn/Peak1/Pik3cb/Plau/Ptk2b/Ptn/Ptprz1/Rac1/Rcc2/Rhod/Rreb1/S100a10/Sfrp1/Sirpa/Srcin1/Srf/Tacstd2/Tiam1/Tty…	87
Sto	GO:0030258	lipid modification	63/2924	218/23210	1.07027e-10	1.28346e-07	9.64591e-08	Abcd1/Abcd3/Acaa1b/Acaa2/Acacb/Acadl/Acadm/Acox1/Acox2/Acox3/Acsl5/Adipor2/Agtr1a/Apoa1/Appl2/Auh/B4galnt1/Bdh2/Bpnt1/Cish/Cpt1a/Cpt2/Cyp4v3/Decr1/Dgat1/Dgkd/Echdc2/Echs1/Eci1/Ehhadh/Ephx2/Etfbkmt/Fa2h/Hacl1/Hadh/Hibch/Hsd17b4/Inpp5j/Inppl1/Ip6k2/Irs1/Mlycd/Mtmr7/Pdk4/Phyh/Pi4k2b/Pi4ka/Pik3c2a/Pik3c2b/Pik3c2g/Pik3c3/Pik3r1/Plin5/Plpp2/Plpp5/Pparg/Ppargc1a/Slc35c1/Soat1/Soat2/Socs2/St3gal4/Tmem150a	63
Sto	GO:0044242	cellular lipid catabolic process	59/2924	199/23210	1.35918e-10	1.35827e-07	1.02082e-07	Abcd1/Abcd3/Abhd2/Acaa1b/Acaa2/Acacb/Acadl/Acadm/Acox1/Acox2/Acox3/Acsl5/Akr1b8/Apoa1/Apob/Apoc2/Asah1/Auh/Bco2/Bdh2/Cpt1a/Cpt2/Cyp1b1/Dagla/Decr1/Echdc2/Echs1/Eci1/Ehhadh/Etfbkmt/Faah/Gdpd1/Gla/Gm2a/Hacl1/Hadh/Hexa/Hibch/Hsd17b4/Irs1/Mlycd/Naga/Napepld/Neu1/Neu2/Pdxdc1/Phyh/Pla2g15/Pla2g1b/Pla2g4a/Pla2g4c/Plcb1/Plin5/Pnliprp2/Pnpla2/Psap/Smpd3/Smpdl3b/Sorl1	59
Sto	GO:0019318	hexose metabolic process	62/2924	217/23210	2.50534e-10	2.01085e-07	1.51126e-07	Acacb/Acadm/Adra1b/Aldob/B4galt1/Cpt1a/Enpp1/Fam3a/Fam3c/Fbp2/Fgl1/Foxa2/Fuca1/Fuca2/Fuom/G6pc3/Gale/Galk1/Galk2/Galm/Ganc/Gfpt1/Glb1/Gpd1/H6pd/Hnf4a/Inppl1/Insr/Irs1/Kcnj11/Khk/Lrp5/Man1c1/Man2a1/Man2b1/Man2b2/Mlycd/Mpi/Oma1/Pcx/Pdk2/Pdk4/Pdx1/Pfkfb2/Pfkm/Pgm1/Pgm2/Pgm2l1/Pgp/Pik3r1/Pomc/Ppp1r3g/Rbp4/Rgn/Rorc/Slc2a8/Slc45a3/Sord/Tcf7l2/Tff3/Tnf/Wdtc1	62
Sto	GO:1901615	organic hydroxy compound metabolic process	111/2924	488/23210	2.68292e-10	2.01085e-07	1.51126e-07	Abca2/Acadl/Adh1/Agtr1a/Akr1b8/Akr1c14/Akr7a5/Aldh1a1/Aldh3a2/Aoc2/Aplp2/Apoa1/Apob/Asah1/Atp8b1/Bcl2/Bmp2/Cftr/Chka/Clcn2/Cln6/Cpq/Crym/Cyp1b1/Cyp2r1/D2hgdh/Ddc/Ddt/Degs2/Dhrs3/Dpagt1/Duox2/Duoxa2/Ephx2/Erlin2/Fgf1/Fgf23/Fgfr4/Fgl1/Galk1/Gch1/Gdpd1/Gk5/Got1/Gpd1/Haghl/Hnf1a/Hpn/Hsd3b7/Idh2/Inpp5a/Inpp5j/Inppl1/Insig2/Ip6k2/Itpka/Iyd/Kit/Ldhb/Ldhd/Lima1/Lipa/Lmf1/Lrp5/Ly6e/Maob/Mogat1/Mogat2/Mtmr…	111
Sto	GO:0006643	membrane lipid metabolic process	51/2924	164/23210	3.69793e-10	2.46364e-07	1.85156e-07	Agmo/Asah1/B3galt4/B4galnt1/B4galt5/B4galt6/Cerkl/Cers4/Cers6/Cln6/Cwh43/Cyp1b1/Degs2/Elovl5/Fa2h/Gal3st1/Gla/Gm2a/Hacd1/Hacd4/Hexa/Kit/Naga/Neu1/Neu2/Pdxdc1/Pgap1/Pgap2/Pgap3/Pigc/Pign/Pigp/Pigt/Pla2g15/Pla2g6/Pnliprp2/Psap/Psapl1/Sccpdh/Serinc2/Serinc3/Sgms1/Sgms2/Sgpp2/Smpd3/Smpdl3b/Sptlc2/Sptssb/St3gal4/St3gal6/St8sia6	51
Sto	GO:0007015	actin filament organization	95/2924	400/23210	4.80357e-10	2.88022e-07	2.16464e-07	Abi2/Abl2/Aif1l/Alox15/Arhgap25/Arhgap35/Arhgef10l/Arhgef15/Bag4/Baiap2/Capg/Capn1/Capza1/Cdc42/Cdc42ep3/Cdc42ep4/Clasp1/Dlc1/Dmtn/Efs/Emp2/Enah/Epha1/Fam171a1/Fer/Flna/Fscn1/Gas7/Gba2/Gdpd2/Gm14137/Hax1/Hip1/Icam1/Itgb1bp1/Jmy/Kank1/Limk1/Marcks/Mkks/Myo1b/Nck1/Nf2/Nrp1/Pdxp/Plekhh2/Pls3/Pof1b/Ppfia1/Ppp1r9b/Pstpip2/Ptk2b/Pycard/Rac1/Rapgef3/Rdx/Rhod/Rhoq/Rhov/S100a10/Scin/Sema5a/Sh3kbp1/Shank1/…	95
Sto	GO:0019395	fatty acid oxidation	36/2924	98/23210	9.17821e-10	5.00296e-07	3.75999e-07	Abcd1/Abcd3/Acaa1b/Acaa2/Acacb/Acadl/Acadm/Acox1/Acox2/Acox3/Acsl5/Adipor2/Appl2/Auh/Bdh2/Cpt1a/Cpt2/Cyp4v3/Decr1/Dgat1/Echdc2/Echs1/Eci1/Ehhadh/Etfbkmt/Hacl1/Hadh/Hibch/Hsd17b4/Irs1/Mlycd/Pdk4/Phyh/Plin5/Pparg/Ppargc1a	36
Sto	GO:0034440	lipid oxidation	36/2924	100/23210	1.74279e-09	8.3442e-07	6.27111e-07	Abcd1/Abcd3/Acaa1b/Acaa2/Acacb/Acadl/Acadm/Acox1/Acox2/Acox3/Acsl5/Adipor2/Appl2/Auh/Bdh2/Cpt1a/Cpt2/Cyp4v3/Decr1/Dgat1/Echdc2/Echs1/Eci1/Ehhadh/Etfbkmt/Hacl1/Hadh/Hibch/Hsd17b4/Irs1/Mlycd/Pdk4/Phyh/Plin5/Pparg/Ppargc1a	36
Sto	GO:0051056	regulation of small GTPase mediated signal transduction	68/2924	259/23210	1.85571e-09	8.3442e-07	6.27111e-07	Abca1/Abl2/Apoe/Arhgap25/Arhgap26/Arhgap35/Arhgef10l/Arhgef15/Arhgef25/Arhgef4/Arpp19/Auts2/Bcl6/Bnip2/Cadm4/Cdc42se1/Csf1/Dennd1a/Dlc1/Gpr20/Hras/Itga3/Itsn2/Kank1/Map4k4/Mapkap1/Net1/Ngf/Ngfr/Notch2/Nrg1/Nrp1/Nup62/Plekhg3/Ralgps1/Rasa3/Rasa4/Robo1/Rtn4/Sh2b2/Sipa1l2/Slit2/Sos2/Spry2/Spry4/Ssx2ip/Synpo2l/Tiam1/Tiam2/Trio/Vav3	68
Sto	GO:0046486	glycerolipid metabolic process	80/2924	325/23210	1.94828e-09	8.3442e-07	6.27111e-07	Abhd2/Acsl3/Acsl5/Agpat1/Agpat2/Ang/Apoa1/Apob/Apoc2/Bpnt1/C3/Cdipt/Cdk8/Chka/Chpt1/Cish/Cpt1a/Cwh43/Dagla/Dgat1/Dgkd/Etnk1/Far1/Gdpd1/Gk5/Gpd1/Il6st/Inpp5j/Inppl1/Insig2/Ip6k2/Lmf1/Mogat1/Mogat2/Mtmr7/Napepld/Nr1h3/Nr1h4/Pcsk9/Pcyt1a/Pdgfb/Pgap1/Pgap2/Pgap3/Pgp/Pi4k2b/Pi4ka/Pigc/Pign/Pigp/Pigt/Pik3c2a/Pik3c2b/Pik3c2g/Pik3c3/Pik3r1/Pisd/Pla2g15/Pla2g1b/Pla2g4a/Pla2g4c/Pla2g6/Plcb1/Plcd4/Plin5/Pls…	80
Sto	GO:0019216	regulation of lipid metabolic process	82/2924	338/23210	2.55262e-09	1.02037e-06	7.66861e-07	Abcd1/Acacb/Acadl/Acsl3/Acsl5/Adora1/Adra2a/Agtr1a/Angptl4/Angptl8/Apoa1/Apob/Apoc2/Appl2/Asah1/Bmp2/C3/Cdk8/Clcn2/Cpt1a/Crebl2/Dgat1/Dhh/Elovl5/Ephx2/Erfe/Erlin2/Etfbkmt/F2/Fam3a/Fgf1/Fgfr4/Foxa2/Golm1/Gpr39/Hnf4a/Hsd17b13/Id2/Insig2/Irs1/Isx/Kit/Lgals12/Lmf1/Lpgat1/Lsr/Lyn/Mapk9/Mlycd/Nr1h3/Nr1h4/Pcx/Pde3b/Pdgfb/Pdk2/Pdk4/Pik3r1/Pla2g4a/Pla2g6/Plin5/Pnpla2/Pparg/Ppargc1a/Prkaa2/Prkag2/Psap/Psap…	82
Sto	GO:0048871	multicellular organismal homeostasis	108/2924	491/23210	3.42698e-09	1.28426e-06	9.6519e-07	Abcb1a/Abcc8/Acacb/Acadl/Acot11/Adcy6/Add1/Adipor2/Adora1/Ahsg/Aldh1a1/Ampd3/Apc/Appl2/Aqp1/Aqp2/Aqp4/Bbs1/Bcl2/Bmp8a/Bmp8b/Car2/Ccdc154/Cd38/Cftr/Chmp4b/Clcn3/Cldn18/Col14a1/Cpt2/Ctsh/Cxadr/Decr1/Dock7/Dram2/Esrrg/F2r/Fa2h/Ffar4/Gatm/Gnas/Hadh/Hfe/Hnf1a/Homer2/Id1/Idua/Ihh/Il18/Il18r1/Il4ra/Itgb1/Jak2/Kras/Krt1/Lcn2/Lgr4/Lipa/Lrp6/Lrrk1/Mbp/Mfn2/Muc13/Muc4/Muc5ac/Napepld/Napsa/Notch1/Nphp3/Nr1h3…	108
Sto	GO:0009100	glycoprotein metabolic process	81/2924	338/23210	5.80951e-09	2.04363e-06	1.5359e-06	A4gnt/Aga/Alg11/Alg6/B3galt4/B3gnt3/B3gnt6/B4galt1/B4galt5/Bace2/Bcl2/Bmp2/Cant1/Cela1/Ces2a/Chp1/Chpf/Chst7/Cst3/Dad1/Ddost/Derl3/Dpagt1/Edem2/Edem3/Erp44/Fut2/Fut4/Fut8/Fut9/Galnt11/Galnt3/Galnt4/Galnt7/Galntl6/Gcnt1/Gcnt3/Gfpt1/Gorasp1/Hpse/Idua/Ihh/Insr/Jak3/Lmf1/Man1b1/Man1c1/Man2a1/Man2b1/Man2b2/Manba/Mgat3/Mgat4c/Mgat5/Mogs/Mpi/Ndnf/Pcsk6/Plcb1/Pomk/Pxylp1/Ramp1/Sdf2l1/Slc35c1/Slc35d1/Soat…	81
Sto	GO:0050708	regulation of protein secretion	107/2924	490/23210	6.13497e-09	2.04363e-06	1.5359e-06	Abcc8/Acvr1c/Adam9/Adra2a/Agtr1a/Aif1/Akap12/Ang/Ankrd1/Ano1/Anxa4/Apoa1/Arrb1/Atp13a2/Bmp8a/Btn2a2/Capn10/Cask/Cd14/Cd22/Cd2ap/Cd38/Cftr/Cpt1a/Cyp2j6/Ddx58/Ezr/F2r/Fermt1/Ffar4/Fn1/Foxa2/Fzd5/Glul/Golph3l/Gpr39/Gsdmd/H2-T23/Hadh/Hnf4a/Ica1/Idh2/Idua/Ifih1/Ifngr1/Il33/Il4ra/Inhbb/Irs1/Isl1/Jak2/Kcnj11/Kcnn4/Kcnq1/Krt20/Lgals9/Lgr4/Lrp5/Lyn/Mapk3/Mbp/Mcu/Myh10/Nlrp10/Nr1h3/Nr1h4/Oit1/Oprm1/Pde3b/P…	107
Sto	GO:0009914	hormone transport	85/2924	362/23210	6.88922e-09	2.17409e-06	1.63395e-06	Abcb1a/Abcc8/Acvr1c/Adora1/Adra2a/Agtr1a/Ano1/Aqp1/Arrb1/Bmp8a/Capn10/Cask/Cd38/Cftr/Clcf1/Cpt1a/Cry2/Crym/Dgat1/Fam3b/Ffar4/Fgf23/Fgfr4/Foxa2/Fzd4/Gabbr1/Glul/Gnas/Gpr39/Hadh/Hfe/Hnf1a/Hnf4a/Ica1/Ildr1/Inhbb/Irs1/Isl1/Jak2/Kalrn/Kcnj11/Kcnq1/Kiss1/Lrp5/Lyn/Mafa/Mcu/Nr1h4/Oit1/Pax8/Pclo/Pde3b/Pde4c/Pdx1/Pfkfb2/Pfkm/Pim3/Pla2g6/Pomc/Pparg/Ptger3/Ptprn/Ptprn2/Rab11b/Rbp4/Rims2/Sirt3/Slc16a10/Slc16a…	85
Sto	GO:0061572	actin filament bundle organization	49/2924	168/23210	8.74549e-09	2.6219e-06	1.9705e-06	Abl2/Aif1l/Arhgef10l/Arhgef15/Bag4/Baiap2/Clasp1/Dlc1/Dmtn/Epha1/Fam171a1/Flna/Fscn1/Gas7/Itgb1bp1/Limk1/Marcks/Mkks/Myo1b/Nf2/Nrp1/Pdxp/Pls3/Ppfia1/Ptk2b/Rac1/Rapgef3/Rdx/Rhod/S100a10/Shank1/Srf/Swap70/Synpo2l/Tac1/Tacstd2/Tgfbr1/Wnt4	49
Sto	GO:0034976	response to endoplasmic reticulum stress	62/2924	237/23210	1.09731e-08	3.07528e-06	2.31124e-06	Agr2/Aifm1/Anks4b/Aup1/Bcl2/Bcl2l1/Bfar/Bhlha15/Calr/Calr3/Cdk5rap3/Cftr/Clu/Creb3l1/Creb3l2/Creb3l4/Ddrgk1/Derl3/Dnajb2/Dnajc10/Dnajc3/Edem2/Edem3/Erlec1/Erlin2/Ern2/Erp44/H13/Hsp90b1/Itpr1/Man1b1/Map3k5/Nhlrc1/Os9/P4hb/Pdia2/Pdx1/Pik3r1/Pla2g6/Pml/Rasgrf2/Rnf103/Rnf121/Rnf186/Scamp5/Sdf2l1/Sec16a/Serinc3/Stc2/Stt3b/Svip/Thbs1/Tmbim6/Tmem117/Tmem67/Tmub1/Trim25/Txndc12/Uggt1/Vapb/Wfs1/Xbp1	62
Sto	GO:0006635	fatty acid beta-oxidation	27/2924	67/23210	1.12835e-08	3.07528e-06	2.31124e-06	Abcd1/Abcd3/Acaa1b/Acaa2/Acacb/Acadl/Acadm/Acox1/Acox2/Acox3/Acsl5/Auh/Bdh2/Cpt1a/Cpt2/Decr1/Echdc2/Echs1/Eci1/Ehhadh/Etfbkmt/Hadh/Hibch/Hsd17b4/Irs1/Mlycd/Plin5	27
Sto	GO:0006066	alcohol metabolic process	77/2924	321/23210	1.30907e-08	3.4127e-06	2.56482e-06	Abca2/Acadl/Adh1/Akr1b8/Akr1c14/Akr7a5/Aldh1a1/Aldh3a2/Aplp2/Apoa1/Apob/Asah1/Bmp2/Cftr/Chka/Clcn2/Cln6/Cyp1b1/Cyp2r1/Degs2/Dhrs3/Dpagt1/Ephx2/Erlin2/Fgf1/Fgfr4/Fgl1/Galk1/Gch1/Gdpd1/Gk5/Got1/Gpd1/Hnf1a/Hsd3b7/Idh2/Inpp5a/Inpp5j/Inppl1/Insig2/Ip6k2/Itpka/Lima1/Lmf1/Lrp5/Mogat1/Mogat2/Mtmr7/Myof/Napepld/P2ry6/Pcbd1/Pcsk9/Pctp/Pgp/Plcb1/Plcd4/Plce1/Plch1/Ppip5k2/Prkaa2/Pts/Rbp4/Rdh10/Sec14l2/Sgpp2/…	77
Sto	GO:0007264	small GTPase mediated signal transduction	105/2924	485/23210	1.37007e-08	3.4229e-06	2.5725e-06	Abca1/Abi2/Abl2/Apoe/Arhgap25/Arhgap26/Arhgap31/Arhgap35/Arhgef10l/Arhgef11/Arhgef15/Arhgef25/Arhgef4/Arpp19/Auts2/Baiap2/Bcl6/Bnip2/Brap/Cadm4/Cdc42/Cdc42ep3/Cdc42ep4/Cdc42se1/Celsr1/Chm/Csf1/Ctnnal1/Dab1/Dennd1a/Dlc1/Dock8/Dock9/Ednra/Gm14137/Gpr20/Gpsm2/Hmox1/Hras/Itga3/Itsn2/Kank1/Map4k4/Mapkap1/Net1/Ngf/Ngfr/Notch2/Nras/Nrg1/Nrp1/Nup62/Pdpn/Plekhg3/Plk2/Rab10/Rab11a/Rab12/Rab15/Rab18/Rab22a/…	105
Sto	GO:0044262	cellular carbohydrate metabolic process	69/2924	279/23210	2.00932e-08	4.81915e-06	3.62185e-06	Abcg2/Acacb/Acadm/Adra1b/B3gnt3/B3gnt6/B4galt1/B4galt5/Cbfa2t3/Enpp1/Fam3a/Fam3c/Fbp2/Fggy/Fgl1/Foxa2/Gaa/Galk1/Galk2/Gfpt1/Gk5/Glb1/Got1/Gusb/Gyg/Gys1/Hnf4a/Idh2/Il6st/Inpp5a/Inpp5j/Insr/Irs1/Itpka/Khk/Manba/Mlycd/Mogat1/Mogat2/Mtmr7/Myof/Neu2/Nhlrc1/P2ry6/Pdk2/Pdk4/Pfkfb2/Pfkm/Pgm2/Pgp/Phka1/Phka2/Pomc/Pomk/Ppargc1a/Ppip5k2/Ppp1r3a/Ppp1r3c/Ppp1r3g/Prkag2/Pygb/Rgn/Rorc/Slc37a4/Slc45a3/Sord/Tcf7l…	69
Sto	GO:0005996	monosaccharide metabolic process	63/2924	247/23210	2.3766e-08	5.4808e-06	4.11912e-06	Acacb/Acadm/Adra1b/Aldob/B4galt1/Cpt1a/Enpp1/Fam3a/Fam3c/Fbp2/Fggy/Fgl1/Foxa2/Fuca1/Fuca2/Fuom/G6pc3/Gale/Galk1/Galk2/Galm/Ganc/Gfpt1/Glb1/Gpd1/H6pd/Hnf4a/Inppl1/Insr/Irs1/Kcnj11/Khk/Lrp5/Man1c1/Man2a1/Man2b1/Man2b2/Mlycd/Mpi/Oma1/Pcx/Pdk2/Pdk4/Pdx1/Pfkfb2/Pfkm/Pgm1/Pgm2/Pgm2l1/Pgp/Pik3r1/Pomc/Ppp1r3g/Rbp4/Rgn/Rorc/Slc2a8/Slc45a3/Sord/Tcf7l2/Tff3/Tnf/Wdtc1	63
Sto	GO:0010810	regulation of cell-substrate adhesion	56/2924	211/23210	3.21995e-08	7.15068e-06	5.37412e-06	Alox15/Angpt2/Bcas3/Bcl6/Cdk6/Clasp1/Col16a1/Csf1/Dlc1/Dmtn/Dusp22/Emilin2/Emp2/Epha1/Flna/Gcnt2/Gm9573/Hoxa7/Itga3/Itga5/Itgb1bp1/Jag1/Jup/Kank1/Lims1/Lrp1/Map4k4/Mmp14/Net1/Nrp1/Pcsk5/Pdpn/Peak1/Pik3cb/Plau/Ptk2b/Ptn/Ptprz1/Rac1/Rcc2/Rhod/Rreb1/S100a10/Tacstd2/Vegfa/Wnt4	56
Sto	GO:0046879	hormone secretion	82/2924	357/23210	3.5875e-08	7.55483e-06	5.67786e-06	Abcc8/Acvr1c/Adora1/Adra2a/Agtr1a/Ano1/Aqp1/Arrb1/Bmp8a/Capn10/Cask/Cd38/Cftr/Clcf1/Cpt1a/Cry2/Dgat1/Fam3b/Ffar4/Fgf23/Fgfr4/Foxa2/Fzd4/Gabbr1/Glul/Gnas/Gpr39/Hadh/Hfe/Hnf1a/Hnf4a/Ica1/Ildr1/Inhbb/Irs1/Isl1/Jak2/Kalrn/Kcnj11/Kcnq1/Kiss1/Lrp5/Lyn/Mafa/Mcu/Nr1h4/Oit1/Pax8/Pclo/Pde3b/Pde4c/Pdx1/Pfkfb2/Pfkm/Pim3/Pla2g6/Pomc/Pparg/Ptger3/Ptprn/Ptprn2/Rab11b/Rbp4/Rims2/Sirt3/Slc16a10/Slc16a2/Slc9b2/Smp…	82
Sto	GO:0046578	regulation of Ras protein signal transduction	59/2924	228/23210	3.75447e-08	7.55483e-06	5.67786e-06	Abca1/Abl2/Apoe/Arhgap35/Arhgef10l/Arhgef15/Arhgef25/Arhgef4/Arpp19/Auts2/Bcl6/Cadm4/Cdc42se1/Csf1/Dennd1a/Dlc1/Gpr20/Hras/Itga3/Itsn2/Kank1/Map4k4/Mapkap1/Net1/Ngf/Ngfr/Notch2/Nrg1/Nrp1/Nup62/Plekhg3/Ralgps1/Rasa3/Rasa4/Robo1/Rtn4/Sh2b2/Sos2/Spry2/Spry4/Ssx2ip/Synpo2l/Tiam1/Tiam2/Trio/Vav3	59
Sto	GO:0022600	digestive system process	35/2924	106/23210	3.77993e-08	7.55483e-06	5.67786e-06	Abcb1a/Abcg2/Abcg5/Apoa1/Aqp1/Aqp5/Chrm3/Copa/Dgat1/Epb41/Ezr/Gcnt3/Gpr39/Isx/Kcnn4/Kcnq1/Lima1/Mogat2/Muc13/Nr1h3/Pls1/Ptger3/Rbp4/Slc22a5/Slc9a4/Snx10/Sox9/Tff1/Tff2/Tff3/Tjp2/Tlr4/Trpc1/Vil1/Vsig1	35
Sto	GO:0051017	actin filament bundle assembly	47/2924	165/23210	3.91801e-08	7.5553e-06	5.67822e-06	Abl2/Aif1l/Arhgef10l/Arhgef15/Bag4/Baiap2/Clasp1/Dlc1/Dmtn/Epha1/Fam171a1/Flna/Fscn1/Gas7/Itgb1bp1/Limk1/Marcks/Mkks/Myo1b/Nf2/Nrp1/Pdxp/Pls3/Ppfia1/Ptk2b/Rac1/Rapgef3/Rdx/Rhod/S100a10/Shank1/Srf/Swap70/Synpo2l/Tac1/Tacstd2/Tgfbr1/Wnt4	47
Sto	GO:0030072	peptide hormone secretion	68/2924	278/23210	4.03218e-08	7.5553e-06	5.67822e-06	Abcc8/Acvr1c/Adra2a/Ano1/Aqp1/Arrb1/Bmp8a/Capn10/Cask/Cd38/Cftr/Clcf1/Cpt1a/Dgat1/Fam3b/Foxa2/Gabbr1/Glul/Gpr39/Hadh/Hfe/Hnf1a/Hnf4a/Ica1/Ildr1/Inhbb/Irs1/Isl1/Jak2/Kalrn/Kcnj11/Kcnq1/Kiss1/Lrp5/Mafa/Mcu/Nr1h4/Oit1/Pax8/Pclo/Pde3b/Pde4c/Pdx1/Pfkfb2/Pfkm/Pim3/Pla2g6/Pparg/Ptger3/Ptprn/Ptprn2/Rab11b/Rbp4/Rims2/Sirt3/Slc16a10/Slc16a2/Slc9b2/Smpd3/Sox4/Sri/Sytl4/Tacr2/Tcf7l2/Tnf/Trpm4/Ucp2/Uts2	68
Sto	GO:0045017	glycerolipid biosynthetic process	42/2924	141/23210	5.08567e-08	9.24051e-06	6.94474e-06	Acsl3/Acsl5/Agpat1/Agpat2/Ang/Apoa1/C3/Cdipt/Chka/Chpt1/Cwh43/Dgat1/Etnk1/Far1/Inppl1/Mogat1/Mogat2/Nr1h3/Nr1h4/Pcyt1a/Pdgfb/Pgap1/Pgap2/Pgap3/Pigc/Pign/Pigp/Pigt/Pik3c2a/Pik3c2b/Pik3c2g/Pik3c3/Pisd/Pla2g6/Plin5/Plscr1/Rgn/Selenoi/Sh3yl1/Taz/Tcf7l2/Thrsp	42
Sto	GO:0055086	nucleobase-containing small molecule metabolic process	104/2924	492/23210	5.80107e-08	1.02304e-05	7.68866e-06	Abcd1/Acaa2/Acacb/Acnat1/Acot1/Acot11/Acot3/Acsl5/Acsm3/Acss1/Adcy2/Adcy6/Adcy9/Ak3/Aldh6a1/Aldob/Ampd3/Aox3/Aprt/Bcl2l1/Cant1/Cbfa2t3/Cda/Cdipt/Cmas/Cnp/Dgat1/Dpagt1/Ehhadh/Enpp1/Enpp4/Enpp5/Entpd2/Entpd8/Far1/Fhit/Fut8/Gale/Galk1/Gamt/Gfpt1/Gmds/Gmpr/Gne/Gpd1/Gucy2c/Hddc3/Hint1/Hkdc1/Hmgcl/Hnf4a/Hsd17b4/Idh2/Insr/Jmjd8/Khk/Ldhd/Mccc2/Mlycd/Mpi/Nadk2/Nadsyn1/Naprt/Naxe/Nme3/Nme5/Nt5c2/Nt5c3/Nt5e…	104
Sto	GO:0010876	lipid localization	85/2924	380/23210	7.17458e-08	1.22911e-05	9.2374e-06	Abca2/Abca3/Abca5/Abcb1a/Abcc3/Abcd1/Abcd3/Abcg5/Acacb/Ace/Acsl3/Acsl5/Acvr1c/Agtr1a/Ano7/Apoa1/Apob/Apoc2/Atp10b/Atp8a2/Atp8b1/Atp9a/B4galnt1/C3/Cftr/Cry2/Dgat1/Enpp1/Erfe/Esyt1/Fzd4/Gm2a/Gramd1a/Gramd1b/Gulp1/Hexa/Hnf1a/Kcnn4/Lbp/Lima1/Lrp6/Mapk9/Mfsd2b/Nmur2/Nr1h3/Osbpl1a/Osbpl2/Pcsk9/Pctp/Pla2g10/Pla2g12a/Pla2g12b/Pla2g1b/Pla2g4a/Pla2g6/Plin5/Plscr1/Pnpla2/Pomc/Pparg/Prelid2/Psap/Rbp4/Repin1/…	85
Sto	GO:0030198	extracellular matrix organization	66/2924	271/23210	7.56478e-08	1.25996e-05	9.46925e-06	Adamts9/Aplp2/B4galt1/Ccdc80/Col14a1/Col18a1/Col27a1/Col4a1/Col4a2/Col4a5/Col4a6/Creb3l1/Cyp1b1/Dag1/Ddr1/Efemp2/Egfl6/Elf3/Ero1lb/Fap/Fermt1/Fgfr4/Fn1/Gpm6b/Hpn/Hspg2/Idua/Ihh/Itgb1/Kazald1/Kif9/Lamb2/Lamc1/Lcp1/Loxl4/Mia/Mia3/Mmp11/Mmp15/Mmp23/Mmp7/Mpv17/Ndnf/Nid1/Notch1/Noxo1/Nphp3/Npnt/Olfml2b/Phldb1/Phldb2/Plod1/Qsox1/Scara3/Smad3/Smpd3/Sox9/Spint2/Spock2/Sulf1/Sulf2/Thsd4/Tmem38b/Tnf/Tnfrsf…	66
Sto	GO:0043062	extracellular structure organization	66/2924	272/23210	8.77583e-08	1.42216e-05	1.06883e-05	Adamts9/Aplp2/B4galt1/Ccdc80/Col14a1/Col18a1/Col27a1/Col4a1/Col4a2/Col4a5/Col4a6/Creb3l1/Cyp1b1/Dag1/Ddr1/Efemp2/Egfl6/Elf3/Ero1lb/Fap/Fermt1/Fgfr4/Fn1/Gpm6b/Hpn/Hspg2/Idua/Ihh/Itgb1/Kazald1/Kif9/Lamb2/Lamc1/Lcp1/Loxl4/Mia/Mia3/Mmp11/Mmp15/Mmp23/Mmp7/Mpv17/Ndnf/Nid1/Notch1/Noxo1/Nphp3/Npnt/Olfml2b/Phldb1/Phldb2/Plod1/Qsox1/Scara3/Smad3/Smpd3/Sox9/Spint2/Spock2/Sulf1/Sulf2/Thsd4/Tmem38b/Tnf/Tnfrsf…	66
Sto	GO:0051260	protein homooligomerization	85/2924	383/23210	1.0346e-07	1.63249e-05	1.2269e-05	Acacb/Acadl/Acadm/Ak3/Alad/Aldh1a1/Alox5ap/Angptl4/Anxa6/Apc/Appl2/Aqp11/Aqp2/Aqp4/Aqp5/Atxn10/B2m/B4galt1/Bmf/Ccdc88c/Cda/Chmp4b/Cldn3/Cldn7/Clu/Cpt1a/Cryz/Decr1/Dgkd/Entpd2/Evl/Fas/Fgfrl1/Gch1/Gfpt1/Glul/Gsdmd/H2-M3/Htra2/Ikzf4/Ildr1/Itln1/Itpr1/Itpr3/Kcnc1/Kcnf1/Kctd10/Kctd21/Lcn2/Lnx1/Ly6g6d/Lzts3/Mgst1/Micu1/Mief2/Nacc2/Naxe/Nlrc4/Nupl1/Optn/Osbpl2/P2rx4/Pcbd1/Pfkm/Pick1/Ppat/Rasef/Reg1/Reg3…	85
Sto	GO:1901136	carbohydrate derivative catabolic process	37/2924	120/23210	1.17186e-07	1.80165e-05	1.35404e-05	Abcd1/Cda/Cela1/Chil6/Cst3/Edem2/Edem3/Enpp4/Fuca1/Fuca2/Gla/Gm2a/Gpd1/Gpd1l/Gusb/Hddc3/Hexa/Hint1/Hpse/Idua/Lyve1/Man1b1/Manba/Mlycd/Naga/Neu1/Neu2/Nt5e/Nudt16/Nudt7/Pde2a/Pde4d/Pglyrp1/Pnliprp2/Psap/Stt3b/Upb1	37
Sto	GO:0042180	cellular ketone metabolic process	51/2924	193/23210	1.50766e-07	2.25998e-05	1.6985e-05	Abcd1/Acacb/Acadl/Acsl5/Afmid/Akr1b8/Akr1c14/Akr7a5/Apc/Apoc2/Appl2/Bmp2/Cbr3/Clcn2/Coq4/Coq7/Coq8a/Coq8b/Coq9/Cpt1a/Dgat1/Elovl5/Erfe/Erlin2/Etfbkmt/Fgfr4/Gpd1/Haghl/Hnf4a/Insig2/Irs1/Lpgat1/Mapk9/Mlycd/Nr1h3/Nr1h4/Pdk2/Pdk4/Pla2g4a/Plin5/Pnkd/Pparg/Ppargc1a/Prkag2/Rdh10/Rgn/Sirt5/Slc45a3/Slc7a7/Stard3/Wdtc1	51
Sto	GO:0007160	cell-matrix adhesion	53/2924	204/23210	1.57611e-07	2.28105e-05	1.71433e-05	Ajuba/Bcam/Bcas3/Bcl6/Cdk6/Clasp1/Col16a1/Csf1/Dlc1/Dmtn/Dusp22/Emp2/Epha1/Fermt2/Hoxa7/Itgal/Itgav/Itgb1bp1/Itgb4/Itgb7/Jag1/Jup/Lims1/Lrp1/Lypd3/Map4k4/Mmp14/Nrp1/Pcsk5/Peak1/Pik3cb/Plau/Ptk2b/Rac1/Rcc2/Rhod/S100a10/Sirpa/Srf/Tiam1/Vegfa/Vwa2/Wnt4	53
Sto	GO:0043270	positive regulation of ion transport	74/2924	322/23210	1.5978e-07	2.28105e-05	1.71433e-05	Abcb1a/Abcc8/Acsl5/Adora1/Agtr1a/Akap5/Akap7/Ank3/Apoa1/Aqp2/Arrb2/Asph/Atp1b1/Atp2b1/Atp8a2/Bmp4/Cacnb2/Cacnb3/Capn3/Cask/Cftr/Chchd10/Chp1/Dmd/Dnm2/Ephb2/Erfe/F2/F2r/Fhl1/Gabbr1/Gnas/Gpd1l/Gpr39/Grin1/Gstm7/Ifngr1/Ifngr2/Itpr1/Jak3/Kcnc1/Kcne2/Kcne3/Kcnh2/Kcnj11/Kcnq1/Lrrc26/Mapk9/Nedd4l/P2rx4/P2ry6/Pcp4/Pdgfb/Pirt/Pla2g10/Pla2g6/Plcb1/Rab3b/Rgn/S100a1/Scn1b/Slc18a1/Slc38a3/Slc9a1/Slc9a3r2/Sri/…	74
Sto	GO:0009062	fatty acid catabolic process	31/2924	93/23210	1.74794e-07	2.32483e-05	1.74724e-05	Abcd1/Abcd3/Abhd2/Acaa1b/Acaa2/Acacb/Acadl/Acadm/Acox1/Acox2/Acox3/Acsl5/Auh/Bdh2/Cpt1a/Cpt2/Decr1/Echdc2/Echs1/Eci1/Ehhadh/Etfbkmt/Faah/Hacl1/Hadh/Hibch/Hsd17b4/Irs1/Mlycd/Phyh/Plin5	31
Sto	GO:0071466	cellular response to xenobiotic stimulus	44/2924	157/23210	1.7498e-07	2.32483e-05	1.74724e-05	Acaa1b/Agtr1a/Akr1c12/Akr1c13/Aqp1/As3mt/Bmp4/Cryz/Cyp1b1/Cyp2c23/Cyp2c29/Cyp2c55/Cyp2c65/Cyp2c66/Cyp2d10/Cyp2d11/Cyp2d12/Cyp2d26/Cyp2d34/Cyp2d37-ps/Cyp2j13/Cyp2j6/Cyp2j8/Cyp2r1/Cyp2s1/Grin1/Gsta3/Gstm2/Gstm3/Gstm5/Gstm7/Hnf4a/Jak2/Nr1i2/Pde2a/Pdgfb/Pon3/Rorc/Selenon/Stat5a/Sult1a1/Sult1b1/Tfap4/Tmem38b	44
Sto	GO:0006805	xenobiotic metabolic process	35/2924	112/23210	1.76775e-07	2.32483e-05	1.74724e-05	Acaa1b/Akr1c12/Akr1c13/As3mt/Cryz/Cyp1b1/Cyp2c23/Cyp2c29/Cyp2c55/Cyp2c65/Cyp2c66/Cyp2d10/Cyp2d11/Cyp2d12/Cyp2d26/Cyp2d34/Cyp2d37-ps/Cyp2j13/Cyp2j6/Cyp2j8/Cyp2r1/Cyp2s1/Grin1/Gsta3/Gstm2/Gstm3/Gstm5/Gstm7/Hnf4a/Nr1i2/Pon3/Rorc/Stat5a/Sult1a1/Sult1b1	35
Sto	GO:0062012	regulation of small molecule metabolic process	74/2924	323/23210	1.82084e-07	2.32483e-05	1.74724e-05	Abcd1/Acacb/Acadl/Acadm/Acsl5/Adra1b/Apc/Apob/Apoc2/Appl2/Bcl2l1/Bmp2/Cbfa2t3/Cda/Clcn2/Cpt1a/Dgat1/Elovl5/Enpp1/Ephx2/Erfe/Erlin2/Etfbkmt/Fam3a/Fam3c/Fgf1/Fgfr4/Fgl1/Foxa2/Gfpt1/Gpd1/Hnf4a/Insig2/Insr/Irs1/Isx/Jmjd8/Khk/Kit/Lmf1/Lpgat1/Mapk9/Mlycd/Nr1h3/Nr1h4/P2ry6/Pdgfb/Pdk2/Pdk4/Pfkfb2/Pgp/Pla2g4a/Plin5/Pomc/Pparg/Ppargc1a/Ppp1r3g/Prkaa2/Prkag2/Rdh10/Rgn/Rorc/Sec14l2/Sirt5/Slc2a6/Slc45a3/Slc7a…	74
Sto	GO:0008643	carbohydrate transport	42/2924	147/23210	1.84596e-07	2.32483e-05	1.74724e-05	Abcb1a/Ace/Adipor2/Appl2/Aqp1/Aqp2/C3/Capn10/Crebl2/Enpp1/Erbb3/Ezr/Ffar4/Hnf1a/Insr/Irs1/Itln1/Lmbrd1/Mfsd12/Mfsd2b/Pls1/Prkca/Rab4b/Repin1/Rnasel/Slc1a2/Slc2a10/Slc2a8/Slc35a1/Slc35a2/Slc35a3/Slc35c1/Slc35d1/Slc37a1/Slc45a3/Slc45a4/Slc50a1/Smpd3/Sort1/Tnf/Upk3b/Vil1	42
Sto	GO:0007586	digestion	37/2924	122/23210	1.87457e-07	2.32483e-05	1.74724e-05	Abcb1a/Abcg2/Abcg5/Apoa1/Aqp1/Aqp5/Chrm3/Clps/Copa/Dgat1/Epb41/Ezr/Gcnt3/Gpr39/Isx/Kcnn4/Kcnq1/Lima1/Mogat2/Muc13/Nr1h3/Pgc/Pls1/Ptger3/Rbp4/Slc22a5/Slc9a4/Snx10/Sox9/Tff1/Tff2/Tff3/Tjp2/Tlr4/Trpc1/Vil1/Vsig1	37
Sto	GO:0010811	positive regulation of cell-substrate adhesion	38/2924	127/23210	1.89988e-07	2.32483e-05	1.74724e-05	Agr2/Apoa1/Calr/Ccdc80/Cdh13/Cib1/Dag1/Dmd/Dnm2/Dock5/Egfl6/Epb41l5/Fermt1/Fmn1/Fn1/Hacd1/Itga6/Itgb1/Jak2/Lims2/Myadm/Ndnf/Nedd9/Nid1/Ninj1/Npnt/Plekha2/Prex1/Prkcz/Smad3/Spock2/Spp1/Tdgf1/Thbs1/Triobp/Unc13d/Utrn/Vegfc	38
Sto	GO:0032409	regulation of transporter activity	65/2924	272/23210	1.99524e-07	2.3927e-05	1.79824e-05	Abcb1a/Abcc8/Akap7/Ank3/Anxa3/Asph/Atp1b1/Bcl2/Bmp4/Cacna1f/Cacnb2/Cacnb3/Camk2d/Cftr/Chchd10/Chp1/Cttnbp2nl/Dmd/Dnm2/Ephb2/Fhl1/Fkbp1a/Fxyd3/Fxyd5/Gpd1l/Gpr35/Gstm7/Ifngr1/Ifngr2/Insr/Kcnc1/Kcne2/Kcne3/Kcnj11/Kcnq1/Klhl24/Lrrc26/Nedd4l/Nos1ap/Oprm1/P2ry6/Pcsk9/Pde4d/Pirt/Pla2g6/Plcb1/Pm20d1/Ppargc1a/Ppif/Prkca/Rasgrf2/Rgn/S100a1/Scn1b/Selenon/Shank2/Shisa6/Slc9a1/Smim6/Sri/Tcaf1/Tcaf2/Tesc/Vamp2…	65
Sto	GO:0006575	cellular modified amino acid metabolic process	45/2924	163/23210	2.05297e-07	2.41364e-05	1.81398e-05	Acadl/Acadm/Carns1/Chac2/Chdh/Cpq/Cpt1a/Crym/Duox2/Duoxa2/Ero1lb/Ethe1/Gamt/Gatm/Gch1/Gpx4/Gss/Gsta3/Gstk1/Gstm2/Gstm3/Gstm5/Gstm7/Gstt1/Gstt2/Gstt3/Gstt4/Hpn/Iyd/Mgst1/Pax8/Pcyox1l/Pipox/Plod1/Plscr1/Sardh/Serinc2/Serinc3/Slc16a10/Slc16a2/Slc22a5/Slc5a5/Sult1b1/Tmlhe/Vnn1	45
Sto	GO:0001667	ameboidal-type cell migration	88/2924	407/23210	2.11881e-07	2.42096e-05	1.81948e-05	Acvr1/Adgrb1/Adora2b/Adtrp/Ago2/Amotl1/Angpt2/Anxa1/Apoe/Appl1/Bag4/Bcas3/Bmp7/Capn7/Clasp1/Dmtn/Dnaja4/Dpp4/Efnb1/Emp2/Ephb4/Ets1/Fat2/Fer/Fgfbp1/Fgfr1/Gata3/Gbx2/Gdnf/Hif1a/Hmox1/Hspb1/Hyal1/Itga3/Itgav/Itgb1bp1/Itgb4/Itgb7/Jup/Kank1/Krit1/Krt16/Lemd3/Loxl2/Ltb4r2/Map2k3/Map4k4/Mcc/Mta2/Nanos1/Nos3/Nrp1/Pafah1b1/Pdcd10/Pik3r3/Plcg1/Plk2/Plpp3/Pmp22/Prkd2/Ptgs2/Ptk2b/Ptprg/Rab11a/Rac1/Rcc2/Robo1…	88
Sto	GO:0007266	Rho protein signal transduction	51/2924	195/23210	2.13994e-07	2.42096e-05	1.81948e-05	Abca1/Abl2/Apoe/Arhgap35/Arhgef10l/Arhgef11/Arhgef15/Arhgef25/Arhgef4/Baiap2/Bcl6/Cdc42/Cdc42ep3/Cdc42ep4/Cdc42se1/Celsr1/Ctnnal1/Dlc1/Ednra/Gm14137/Gpr20/Itga3/Itsn2/Kank1/Net1/Ngfr/Nrp1/Pdpn/Plekhg3/Rac1/Rhod/Rhoq/Rhov/Robo1/Rtkn/Sos2/Synpo2l/Tiam1/Tiam2/Trio/Vangl2/Vav3	51
Sto	GO:0006644	phospholipid metabolic process	78/2924	348/23210	2.23534e-07	2.46023e-05	1.84899e-05	Acsl3/Acsl5/Agpat1/Agpat2/Agpat4/Apoa1/Apoc2/Bpnt1/Cdipt/Chka/Chpt1/Cish/Cwh43/Dpagt1/Etnk1/Far1/Gata6/Gdpd1/Inpp5j/Inppl1/Ip6k2/Irs1/Lpcat3/Lpgat1/Lyn/Mboat1/Mboat2/Mtmr7/Napepld/Nr1h4/Pcsk9/Pcx/Pcyt1a/Pdgfb/Pgap1/Pgap2/Pgap3/Pgp/Pi4k2b/Pi4ka/Pigc/Pign/Pigp/Pigt/Pik3c2a/Pik3c2b/Pik3c2g/Pik3c3/Pik3r1/Pisd/Pla2g10/Pla2g12a/Pla2g12b/Pla2g15/Pla2g1b/Pla2g4a/Pla2g4c/Pla2g6/Plcb1/Plcd4/Plpp2/Plpp5/Pls…	78
Sto	GO:0051222	positive regulation of protein transport	93/2924	438/23210	2.32073e-07	2.46023e-05	1.84899e-05	Aacs/Abat/Abl2/Arid5a/Bag3/Bcas3/Bglap2/C1qtnf4/Cadm1/Camk4/Casp1/Ccl19/Ccl2/Cd274/Cd276/Cd34/Cdc42/Cdk5r1/Egfr/Emd/Fis1/Flna/Frmd4a/Fyn/Gata3/Gja1/Gli3/Glmn/Glrx/Gpr68/Hcar2/Hif1a/Hpca/Hras/Il17rc/Il1rap/Ipo5/Itgb1bp1/Jup/Lpl/Lrp1/Lrrk2/Mapk14/Myo18a/Nadk/Ncl/Nod2/Oxct1/P2rx7/Panx1/Pdcd10/Ppid/Prnp/Psmd9/Ptgs2/Ptpn22/Pycard/Rab34/Rac1/Ran/Rapgef3/Rbm22/Riok2/Ripk2/Serp1/Sfn/Sirt1/Smo/Stom/Tardbp…	93
Sto	GO:0006665	sphingolipid metabolic process	37/2924	123/23210	2.35837e-07	2.46023e-05	1.84899e-05	Asah1/B3galt4/B4galnt1/B4galt5/B4galt6/Cerkl/Cers4/Cers6/Cln6/Degs2/Elovl5/Fa2h/Gal3st1/Gla/Gm2a/Hacd1/Hacd4/Hexa/Kit/Naga/Neu1/Neu2/Pdxdc1/Pla2g15/Pla2g6/Psap/Psapl1/Serinc2/Serinc3/Sgms1/Sgms2/Sgpp2/Smpd3/Smpdl3b/Sptlc2/Sptssb/St8sia6	37
Sto	GO:0007265	Ras protein signal transduction	89/2924	414/23210	2.36801e-07	2.46023e-05	1.84899e-05	Abca1/Abi2/Abl2/Apoe/Arhgap35/Arhgef10l/Arhgef11/Arhgef15/Arhgef25/Arhgef4/Arpp19/Auts2/Baiap2/Bcl6/Brap/Cadm4/Cdc42/Cdc42ep3/Cdc42ep4/Cdc42se1/Celsr1/Csf1/Ctnnal1/Dennd1a/Dlc1/Ednra/Gm14137/Gpr20/Gpsm2/Hras/Itga3/Itsn2/Kank1/Map4k4/Mapkap1/Net1/Ngf/Ngfr/Notch2/Nras/Nrg1/Nrp1/Nup62/Pdpn/Plekhg3/Plk2/Rab10/Rab11a/Rab12/Rab15/Rab18/Rab22a/Rab24/Rab28/Rab31/Rab32/Rab34/Rab38/Rab44/Rab5a/Rab6b/Rab7b/…	89
Sto	GO:0022898	regulation of transmembrane transporter activity	63/2924	262/23210	2.41262e-07	2.46023e-05	1.84899e-05	Abcb1a/Abcc8/Akap7/Ank3/Anxa3/Asph/Atp1b1/Bcl2/Bmp4/Cacna1f/Cacnb2/Cacnb3/Camk2d/Cftr/Chchd10/Chp1/Dmd/Dnm2/Ephb2/Fhl1/Fkbp1a/Fxyd3/Fxyd5/Gpd1l/Gpr35/Gstm7/Ifngr1/Ifngr2/Kcnc1/Kcne2/Kcne3/Kcnj11/Kcnq1/Klhl24/Lrrc26/Nedd4l/Nos1ap/Oprm1/P2ry6/Pcsk9/Pde4d/Pirt/Pla2g6/Plcb1/Pm20d1/Ppargc1a/Ppif/Prkca/Rasgrf2/Rgn/S100a1/Scn1b/Selenon/Shank2/Shisa6/Slc9a1/Smim6/Sri/Tcaf1/Tcaf2/Tesc/Vamp2/Wnk2	63
Sto	GO:0072001	renal system development	70/2924	302/23210	2.42084e-07	2.46023e-05	1.84899e-05	Adamts1/Ahi1/Akr1b3/Amer1/Angpt2/Arg2/Bmp6/Bmp7/Cat/Cd44/Cflar/Ctnnbip1/Cxcr2/Dll1/Ednra/Epha4/Epha7/Eya1/Fgfr1/Fgfr2/Foxc1/Foxd1/Gata3/Gdnf/Gli3/Gzf1/Hs2st1/Hspb11/Il6ra/Irx1/Irx2/Itga3/Itgb4/Jag1/Jmjd6/Lrrk2/Mmp17/Myc/Notch2/Notch3/Nrp1/Nup107/Nup93/Odc1/Osr2/Ovol1/Pcsk5/Robo2/Sfrp1/Slc5a1/Slit2/Smad2/Smad5/Smo/Tacstd2/Tet2/Tfap2a/Tgfb1/Tgfbr1/Timeless/Tiparp/Trp63/Tshz3/Vangl2/Vcan/Vegfa/Wnk4/…	70
Sto	GO:0016054	organic acid catabolic process	54/2924	213/23210	2.85356e-07	2.79645e-05	2.10168e-05	Aass/Abcd1/Abcd3/Abhd2/Acaa1b/Acaa2/Acacb/Acadl/Acadm/Acox1/Acox2/Acox3/Acsf3/Acsl5/Afmid/Aldh6a1/Amt/Auh/Bcat2/Bdh2/Cpt1a/Cpt2/Ddo/Decr1/Echdc2/Echs1/Eci1/Ehhadh/Etfbkmt/Faah/Gldc/Got1/Gusb/Hacl1/Hadh/Hibch/Hmgcl/Hsd17b4/Idua/Irs1/Ldhd/Mccc2/Mlycd/Pcyox1l/Phyh/Pipox/Plin5/Pon3/Ppat/Prodh/Sardh/Scly/Sdsl/Tha1	54
Sto	GO:0046395	carboxylic acid catabolic process	54/2924	213/23210	2.85356e-07	2.79645e-05	2.10168e-05	Aass/Abcd1/Abcd3/Abhd2/Acaa1b/Acaa2/Acacb/Acadl/Acadm/Acox1/Acox2/Acox3/Acsf3/Acsl5/Afmid/Aldh6a1/Amt/Auh/Bcat2/Bdh2/Cpt1a/Cpt2/Ddo/Decr1/Echdc2/Echs1/Eci1/Ehhadh/Etfbkmt/Faah/Gldc/Got1/Gusb/Hacl1/Hadh/Hibch/Hmgcl/Hsd17b4/Idua/Irs1/Ldhd/Mccc2/Mlycd/Pcyox1l/Phyh/Pipox/Plin5/Pon3/Ppat/Prodh/Sardh/Scly/Sdsl/Tha1	54
Sto	GO:0006664	glycolipid metabolic process	28/2924	81/23210	2.89159e-07	2.79645e-05	2.10168e-05	B3galt4/B4galnt1/B4galt5/B4galt6/Cln6/Cwh43/Fa2h/Gal3st1/Gla/Gm2a/Hexa/Kit/Naga/Neu1/Neu2/Pgap1/Pgap2/Pgap3/Pigc/Pign/Pigp/Pigt/Pnliprp2/Psap/Sccpdh/St3gal4/St3gal6/St8sia6	28
Sto	GO:0072511	divalent inorganic cation transport	98/2924	472/23210	3.34848e-07	3.1869e-05	2.39513e-05	Ace/Agtr1a/Akap5/Anxa6/Ap3d1/Aqp2/Arrb2/Asic1/Asph/Atp1b1/Atp2a3/Atp2b1/Bcl2/Bhlha15/Bin1/Bmp4/Cacna1f/Cacnb2/Cacnb3/Camk2b/Camk2d/Capn3/Cask/Clca1/Cnnm2/Cnnm4/Cracr2b/Cyba/Dmd/Efhb/Epb41/F2/F2r/Fkbp1a/Gpr35/Gpr39/Grin1/Gstm7/Homer2/Hrc/Itpr1/Itpr3/Jak3/Kcne2/Kcne3/Kcnn4/Lck/Lyn/Mcoln2/Mcu/Micu1/Micu2/Mmgt2/Nfatc1/Nipal3/Nmur2/Nos1ap/Orai3/P2rx4/P2ry6/Pde4d/Pdgfb/Pik3c2a/Pla2g6/Plcb1/Plce1/Plch1/…	98
Sto	GO:0001655	urogenital system development	77/2924	346/23210	3.60571e-07	3.36093e-05	2.52592e-05	Acd/Acvr1/Adamts1/Ahi1/Akr1b3/Amer1/Angpt2/Anxa1/Ar/Arg2/Bmp6/Bmp7/Cat/Cd44/Cflar/Ctnnbip1/Cxcr2/Cyp7b1/Dll1/Eaf2/Ednra/Epha4/Epha7/Ephb3/Eya1/Fgfr1/Fgfr2/Foxc1/Foxd1/Gata3/Gdnf/Gli3/Gzf1/Hs2st1/Hspb11/Id4/Igf1r/Il6ra/Irx1/Irx2/Itga3/Itgb4/Jag1/Jmjd6/Lrrk2/Mmp17/Mmp2/Myc/Notch2/Notch3/Nrp1/Nup107/Nup93/Odc1/Osr2/Ovol1/Pcsk5/Rarg/Rln1/Robo2/Rxra/Serpinb5/Sfrp1/Slc5a1/Slit2/Smad2/Smad5/Smo/Tacstd2/…	77
Sto	GO:0035023	regulation of Rho protein signal transduction	39/2924	135/23210	3.64344e-07	3.36093e-05	2.52592e-05	Adgrg1/Adra1b/Akap13/Apoa1/Arhgap42/Arhgdib/Arhgef10/Arhgef16/Arhgef17/Arhgef2/Arhgef28/Arhgef38/Arhgef40/Arhgef9/Arrb1/Ccdc125/Dnmbp/Eps8/Eps8l3/F2r/Farp1/Farp2/Fgd3/Fgd4/Gpr35/Itgb1/Kalrn/Kank2/Kctd10/Lpar2/Mcf2l/Ngef/Ophn1/Prag1/Prex1/Rasgrf2/Ripor1/Ripor2/Spata13	39
Sto	GO:1903509	liposaccharide metabolic process	28/2924	82/23210	3.86603e-07	3.48412e-05	2.6185e-05	B3galt4/B4galnt1/B4galt5/B4galt6/Cln6/Cwh43/Fa2h/Gal3st1/Gla/Gm2a/Hexa/Kit/Naga/Neu1/Neu2/Pgap1/Pgap2/Pgap3/Pigc/Pign/Pigp/Pigt/Pnliprp2/Psap/Sccpdh/St3gal4/St3gal6/St8sia6	28
Sto	GO:0032412	regulation of ion transmembrane transporter activity	61/2924	254/23210	3.8932e-07	3.48412e-05	2.6185e-05	Abcb1a/Abcc8/Akap7/Ank3/Anxa3/Asph/Atp1b1/Bmp4/Cacna1f/Cacnb2/Cacnb3/Camk2d/Cftr/Chchd10/Chp1/Dmd/Dnm2/Ephb2/Fhl1/Fkbp1a/Fxyd3/Fxyd5/Gpd1l/Gpr35/Gstm7/Ifngr1/Ifngr2/Kcnc1/Kcne2/Kcne3/Kcnj11/Kcnq1/Klhl24/Lrrc26/Nedd4l/Nos1ap/Oprm1/P2ry6/Pcsk9/Pde4d/Pirt/Pla2g6/Plcb1/Ppargc1a/Ppif/Prkca/Rasgrf2/Rgn/S100a1/Scn1b/Selenon/Shank2/Shisa6/Slc9a1/Smim6/Sri/Tcaf1/Tcaf2/Tesc/Vamp2/Wnk2	61
Sto	GO:0006790	sulfur compound metabolic process	64/2924	272/23210	4.44733e-07	3.90203e-05	2.93259e-05	Acaca/Acot10/Acot4/Acot9/Acpp/Aldh5a1/Blmh/Cbs/Chac1/Chst1/Chst11/Chst14/Chst2/Chst3/Chsy1/Dgat2/Dpep1/Dse/Dsel/Fxn/G6pdx/Gclm/Glo1/Glrx3/Glyat/Gm10639/Gstm6/Gstp3/Hagh/Hpgds/Hs2st1/Hs3st5/Mat2a/Mettl16/Mthfd2l/Mtr/Mtrr/Mvk/Ndst1/Nubp1/Nubp2/Pcmt1/Pcyox1/Phgdh/Ptges/Slc27a3/Slc7a11/Sult2b1/Them5/Tpst1/Txnrd3	64
Sto	GO:1990778	protein localization to cell periphery	77/2924	348/23210	4.59254e-07	3.90203e-05	2.93259e-05	Abca12/Ankrd9/Appl1/Ar/Atp1b3/Bag4/Blzf1/Clip1/Clstn1/Csnk2a1/Efr3a/Egfr/Ehd2/Emp2/Fam126a/Flna/Gga2/Gnai1/Golga7/Gpc4/Gpsm2/Grin2c/Grip1/Gripap1/Hectd1/Hras/Itga3/Itgb1bp1/Jup/Kif1b/Ldlrap1/Lgals3/Lin7b/Lin7c/Lrp1/Lypd1/Lypla1/Mex3b/Mmp14/Myl12a/Myo5a/Nsg1/Nubp1/P2ry1/Pacs1/Palm/Pdzd11/Pid1/Pigw/Ppfia1/Ppp1r9b/Ppp2r5a/Prkg2/Prnp/Rab10/Rab11a/Rab15/Rab31/Rab34/Rab8b/Rac1/Ramp2/Ramp3/Rdx/Rhoq/Rilp…	77
Sto	GO:0010565	regulation of cellular ketone metabolic process	37/2924	126/23210	4.60133e-07	3.90203e-05	2.93259e-05	Abcd1/Acacb/Acadl/Acsl5/Apc/Apoc2/Appl2/Bmp2/Clcn2/Cpt1a/Dgat1/Elovl5/Erfe/Erlin2/Etfbkmt/Fgfr4/Hnf4a/Insig2/Irs1/Lpgat1/Mapk9/Mlycd/Nr1h3/Nr1h4/Pdk2/Pdk4/Pla2g4a/Plin5/Pparg/Ppargc1a/Prkag2/Rdh10/Rgn/Sirt5/Slc45a3/Slc7a7/Wdtc1	37
Sto	GO:0070838	divalent metal ion transport	97/2924	469/23210	4.62048e-07	3.90203e-05	2.93259e-05	Ace/Agtr1a/Akap5/Anxa6/Ap3d1/Aqp2/Arrb2/Asic1/Asph/Atp1b1/Atp2a3/Atp2b1/Bcl2/Bhlha15/Bin1/Bmp4/Cacna1f/Cacnb2/Cacnb3/Camk2b/Camk2d/Capn3/Cask/Clca1/Cnnm2/Cnnm4/Cracr2b/Cyba/Dmd/Efhb/Epb41/F2/F2r/Fkbp1a/Gpr35/Gpr39/Grin1/Gstm7/Homer2/Hrc/Itpr1/Itpr3/Jak3/Kcne2/Kcne3/Kcnn4/Lck/Lyn/Mcoln2/Mcu/Micu1/Micu2/Mmgt2/Nfatc1/Nipal3/Nmur2/Nos1ap/Orai3/P2rx4/P2ry6/Pde4d/Pdgfb/Pik3c2a/Pla2g6/Plcb1/Plce1/Plch1/…	97
Sto	GO:0010959	regulation of metal ion transport	89/2924	421/23210	5.10584e-07	4.25203e-05	3.19563e-05	Abcc8/Ace/Adora1/Agtr1a/Akap5/Akap7/Ank3/Aqp2/Arrb2/Asph/Atp1b1/Atp2b1/B2m/Bcl2/Bin1/Bmp4/Cacna1f/Cacnb2/Cacnb3/Camk2d/Capn3/Cask/Cd63/Chp1/Cracr2b/Cyba/Dmd/Dnm2/Efhb/Epb41/F2/F2r/Fhl1/Fkbp1a/Fxyd3/Fxyd5/Gnas/Gpd1l/Gpr35/Gpr39/Grin1/Gstm7/Hfe/Homer2/Hrc/Itpr1/Jak3/Kcnc1/Kcne2/Kcne3/Kcnh2/Kcnq1/Klhl24/Lrrc26/Lyn/Nedd4l/Nkain4/Nos1ap/P2rx4/P2ry6/Pcsk9/Pde4d/Pdgfb/Pik3c2a/Pla2g6/Plcb1/Pml/Psen2/Ptge…	89
Sto	GO:0072329	monocarboxylic acid catabolic process	34/2924	112/23210	5.64658e-07	4.58549e-05	3.44624e-05	Abcd1/Abcd3/Abhd2/Acaa1b/Acaa2/Acacb/Acadl/Acadm/Acox1/Acox2/Acox3/Acsl5/Auh/Bdh2/Cpt1a/Cpt2/Decr1/Echdc2/Echs1/Eci1/Ehhadh/Etfbkmt/Faah/Hacl1/Hadh/Hibch/Hsd17b4/Idua/Irs1/Ldhd/Mlycd/Phyh/Plin5/Pon3	34
Sto	GO:0019217	regulation of fatty acid metabolic process	29/2924	88/23210	5.66671e-07	4.58549e-05	3.44624e-05	Abcd1/Acacb/Acadl/Acsl5/Apoc2/Appl2/Cpt1a/Dgat1/Elovl5/Erfe/Erlin2/Etfbkmt/Hnf4a/Insig2/Irs1/Lpgat1/Mapk9/Mlycd/Nr1h3/Pdk2/Pdk4/Pla2g4a/Plin5/Pparg/Ppargc1a/Prkag2/Rgn/Slc45a3/Wdtc1	29
Sto	GO:0030073	insulin secretion	55/2924	223/23210	5.78758e-07	4.58549e-05	3.44624e-05	Abcc8/Acvr1c/Adra2a/Ano1/Arrb1/Bmp8a/Capn10/Cask/Cd38/Cftr/Cpt1a/Dgat1/Fam3b/Foxa2/Glul/Gpr39/Hadh/Hnf1a/Hnf4a/Ica1/Inhbb/Irs1/Isl1/Jak2/Kcnj11/Kcnq1/Lrp5/Mafa/Mcu/Nr1h4/Oit1/Pclo/Pde3b/Pde4c/Pdx1/Pfkfb2/Pfkm/Pim3/Pla2g6/Ptger3/Ptprn/Ptprn2/Rab11b/Rbp4/Rims2/Sirt3/Slc9b2/Sox4/Sri/Sytl4/Tcf7l2/Tnf/Trpm4/Ucp2/Uts2	55
Sto	GO:0008654	phospholipid biosynthetic process	43/2924	158/23210	5.81216e-07	4.58549e-05	3.44624e-05	Acsl3/Acsl5/Agpat1/Agpat2/Agpat4/Apoa1/Cdipt/Chka/Chpt1/Cwh43/Dpagt1/Etnk1/Far1/Inppl1/Lpcat3/Lpgat1/Mboat1/Mboat2/Nr1h4/Pcx/Pcyt1a/Pdgfb/Pgap1/Pgap2/Pgap3/Pigc/Pign/Pigp/Pigt/Pik3c2a/Pik3c2b/Pik3c2g/Pik3c3/Pisd/Pla2g6/Plscr1/Selenoi/Sgms1/Sgms2/Sh3yl1/Sptlc2/Taz/Tmem38b	43
Sto	GO:1904951	positive regulation of establishment of protein localization	94/2924	454/23210	6.57516e-07	5.12008e-05	3.84802e-05	Aacs/Abat/Abl2/Arid5a/Bag3/Bcas3/Bglap2/C1qtnf4/Cadm1/Camk4/Casp1/Ccl19/Ccl2/Cct6a/Cd274/Cd276/Cd34/Cdc42/Cdk5r1/Cenpj/Cep295/Dkc1/Egfr/Emd/Fis1/Flna/Frmd4a/Fyn/Gata3/Gja1/Gli3/Glmn/Glrx/Gpr68/Hcar2/Hif1a/Hpca/Hras/Il17rc/Il1rap/Ipo5/Itgb1bp1/Jup/Lpl/Lrp1/Lrrk2/Mapk14/Myo18a/Nadk/Ncl/Nod2/Oxct1/P2rx7/Panx1/Pdcd10/Ppid/Prnp/Psmd9/Ptgs2/Ptpn22/Pycard/Rab34/Rac1/Ran/Rapgef3/Rbm22/Riok2/Ripk2/Serp1/S…	94
Sto	GO:0048732	gland development	96/2924	467/23210	7.03617e-07	5.40883e-05	4.06503e-05	Aacs/Ada/Adrm1/Aldh1a3/Anxa1/Ar/Arhgap35/Bcl11b/Bmp7/Cadm1/Capn1/Cav1/Cd44/Cebpa/Cebpb/Cflar/Creb1/Csf1/Cyp7b1/E2f7/Eaf2/Edaradd/Egfr/Elf5/Ephb3/Esrp1/Etv4/Fgfr1/Fgfr2/Foxc1/Foxe1/Foxn1/Gata3/Gja1/Gli1/Gli3/Hif1a/Hmox1/Hoxa3/Hoxa5/Hoxb3/Hoxd9/Id4/Igf1r/Igsf3/Jarid2/Kdm5b/Krt76/Lims1/Mafb/Mmp2/Msn/Mst1/Msx1/Msx2/Notch2/Nrp1/Pik3ca/Pitx1/Plau/Polb/Prl4a1/Pthlh/Ptn/Rarg/Rln1/Robo1/Rreb1/Rtn4/Rxra/Sc…	96
Sto	GO:0051186	cofactor metabolic process	82/2924	382/23210	7.39605e-07	5.61351e-05	4.21885e-05	Abcb6/Abcd1/Acaa2/Acacb/Acnat1/Acot1/Acot11/Acot3/Acsl5/Acsm3/Acss1/Ahcyl2/Akr1b8/Akr1c14/Akr7a5/Alad/Alas1/Ank1/Bdh2/Cbr3/Chac2/Coq4/Coq7/Coq8a/Coq8b/Coq9/Cyba/Dgat1/Duox2/Duoxa2/Ehhadh/Ethe1/Far1/Gamt/Gch1/Gpx4/Gss/Gsta3/Gstk1/Gstm2/Gstm3/Gstm5/Gstm7/Gstt1/Gstt2/Gstt3/Gstt4/Hmgcl/Hnf1a/Hnf4a/Hp/Hsd17b4/Idh2/Insr/Mccc2/Mgst1/Mlycd/Mocs1/Mpv17l/Nadk2/Nadsyn1/Naprt/Naxe/Noxa1/Nudt17/Nudt7/Pcbd1/Pd…	82
Sto	GO:0002709	regulation of T cell mediated immunity	30/2924	94/23210	7.91347e-07	5.93115e-05	4.45758e-05	B2m/Cd24a/Fzd5/Gm11127/Gm8909/H2-Bl/H2-D1/H2-K1/H2-M3/H2-Q1/H2-Q10/H2-Q2/H2-Q4/H2-Q7/H2-Q8/H2-T23/Hfe/Hspa8/Il18/Il18r1/Il1r1/Muc4/Nectin2/Prkcz/Pvr/Tap2/Tnfrsf1b/Tnfsf4/Trpm4/Vsir	30
Sto	GO:0002711	positive regulation of T cell mediated immunity	25/2924	71/23210	8.31506e-07	6.1552e-05	4.62596e-05	B2m/Cd24a/Fzd5/Gm11127/Gm8909/H2-Bl/H2-D1/H2-K1/H2-M3/H2-Q1/H2-Q10/H2-Q2/H2-Q4/H2-Q7/H2-Q8/H2-T23/Hspa8/Il18/Il18r1/Il1r1/Nectin2/Prkcz/Pvr/Tap2/Tnfsf4	25
Sto	GO:0090407	organophosphate biosynthetic process	88/2924	421/23210	9.74882e-07	7.12853e-05	5.35747e-05	Acacb/Acsl3/Acsl5/Acss1/Adcy2/Adcy6/Adcy9/Agpat1/Agpat2/Agpat4/Ak3/Ampd3/Apoa1/Aprt/Bcl2l1/Cdipt/Chka/Chpt1/Cwh43/Dpagt1/Entpd8/Etnk1/Far1/Gk5/Gucy2c/Idh2/Inppl1/Ip6k2/Itpka/Ldhd/Lpcat3/Lpgat1/Mboat1/Mboat2/Mlycd/Mocs1/Nadk2/Nadsyn1/Naprt/Nme3/Nme5/Nr1h4/Oas1a/Oasl2/P2ry6/Paics/Papss2/Pcx/Pcyt1a/Pdgfb/Pdk2/Pdk4/Pgap1/Pgap2/Pgap3/Pigc/Pign/Pigp/Pigt/Pik3c2a/Pik3c2b/Pik3c2g/Pik3c3/Pisd/Pklr/Pla2g6/…	88
Sto	GO:0002793	positive regulation of peptide secretion	73/2924	331/23210	1.0268e-06	7.41771e-05	5.57481e-05	Adam9/Adora1/Agtr1a/Aif1/Akap12/Ang/Ankrd1/Ano1/Arrb1/Atp13a2/Capn10/Cask/Cd14/Cd2ap/Cd38/Cftr/Clcf1/Cyp2j6/Ddx58/Ezr/F2r/Fermt1/Fzd5/Gabbr1/Glul/Golph3l/Gpr39/Gsdmd/H2-T23/Hfe/Ifih1/Ifngr1/Il33/Il4ra/Ildr1/Irs1/Isl1/Jak2/Kcnn4/Kiss1/Lgals9/Mapk3/Mbp/Mcu/Myh10/Nlrp10/Nr1h4/Pdx1/Pfkfb2/Pfkm/Pla2g6/Prkcz/Rasgrp1/Rbp4/Scamp5/Sirt3/Sox4/Sptbn1/Sri/Sytl4/Tcf7l2/Tgfb3/Tlr4/Tnf/Tnfrsf4/Tnfsf4/Trim6/Trpm…	73
Sto	GO:1904062	regulation of cation transmembrane transport	76/2924	349/23210	1.0425e-06	7.43824e-05	5.59023e-05	Abcc8/Agtr1a/Akap7/Ank3/Anxa3/Asph/Atp1b1/Atp4a/Bin1/Bmp4/Cacna1f/Cacnb2/Cacnb3/Camk2d/Capn3/Cd63/Chchd10/Chp1/Cyba/Dmd/Dnm2/Ephb2/F2/F2r/Fhl1/Fkbp1a/Fxyd3/Fxyd5/Gpd1l/Gpr35/Gpr39/Gstm7/Ifngr1/Ifngr2/Kcnc1/Kcne2/Kcne3/Kcnh2/Kcnj11/Kcnq1/Klhl24/Lrrc26/Lyn/Nedd4l/Nos1ap/Oprm1/P2ry6/Pcsk9/Pde4d/Pik3c2a/Pirt/Pla2g6/Plcb1/Pm20d1/Ppargc1a/Ppif/Psen2/Ptger3/Rasgrf2/Rgn/S100a1/Scn1b/Selenon/Sestd1/Shank2…	76
Sto	GO:0045923	positive regulation of fatty acid metabolic process	18/2924	42/23210	1.05445e-06	7.43824e-05	5.59023e-05	Abcd1/Acsl5/Apoc2/Cpt1a/Dgat1/Elovl5/Hnf4a/Irs1/Lpgat1/Mapk9/Mlycd/Nr1h3/Pla2g4a/Plin5/Pparg/Ppargc1a/Rgn/Slc45a3	18
Sto	GO:1990845	adaptive thermogenesis	42/2924	156/23210	1.06784e-06	7.44511e-05	5.5954e-05	Acadl/Acot11/Adipor2/Aldh1a1/Apc/Appl2/Bmp8a/Bmp8b/Clic5/Cpt2/Decr1/Dock7/Esrrg/Ffar4/Gatm/Gnas/Gpr39/Hadh/Id1/Il18/Il18r1/Il4ra/Jak2/Lcn2/Lgr4/Mfn2/Notch1/Nr1h3/Oma1/Pctp/Pdgfc/Plac8/Pm20d1/Pparg/Ppargc1a/Prdm16/Prkab1/Sorl1/Tlr4/Ucp2/Ucp3/Zbtb7b	42
Sto	GO:0034764	positive regulation of transmembrane transport	56/2924	233/23210	1.1147e-06	7.68247e-05	5.77379e-05	Abcb1a/Abcc8/Acsl5/Adipor2/Agtr1a/Akap7/Ank3/Asph/Atp1b1/Bmp4/C3/Cacnb2/Cacnb3/Capn10/Capn3/Car2/Cftr/Chchd10/Chp1/Crebl2/Dmd/Dnm2/Ephb2/Erbb3/F2/F2r/Gpr39/Gstm7/Ifngr1/Ifngr2/Insr/Irs1/Itln1/Kcnc1/Kcne2/Kcne3/Kcnh2/Kcnj11/Kcnq1/Lrrc26/Nedd4l/P2ry6/Pirt/Plcb1/Repin1/Rgn/Rnasel/S100a1/Slc1a2/Slc9a1/Slc9a3r2/Sri/Tcaf1/Tesc/Trpc1/Wnk2	56
Sto	GO:0072659	protein localization to plasma membrane	64/2924	279/23210	1.14065e-06	7.77198e-05	5.84106e-05	Abca12/Ankrd9/Appl1/Ar/Atp1b3/Bag4/Blzf1/Csnk2a1/Efr3a/Egfr/Ehd2/Emp2/Fam126a/Flna/Gga2/Golga7/Grip1/Gripap1/Hectd1/Itga3/Itgb1bp1/Jup/Ldlrap1/Lgals3/Lrp1/Lypd1/Lypla1/Mmp14/Myl12a/Myo5a/Nsg1/P2ry1/Pacs1/Palm/Pid1/Pigw/Ppfia1/Ppp1r9b/Ppp2r5a/Prkg2/Prnp/Rab10/Rab11a/Rab15/Rab31/Rab34/Rab8b/Rac1/Ramp2/Ramp3/Rdx/Rhoq/Rilpl1/S100a10/Scrib/Slc9a3r1/Slmap/Sqstm1/Sys1/Tgfb1/Tmem88/Tnfrsf1a/Ttc7b/Vamp4/V…	64
Sto	GO:0060541	respiratory system development	59/2924	251/23210	1.2734e-06	8.57902e-05	6.44759e-05	Abca12/Ada/Aldh1a3/Atxn1l/Cdc42/Cebpa/Celsr1/Creb1/Dlx5/Edaradd/Epas1/Esrp1/Eya1/Fgfr1/Fgfr2/Fgfr3/Gli1/Gli3/Gpsm2/Hopx/Hoxa5/Hs6st1/Hsd11b1/Hspb11/Itga3/Jmjd6/Man1a2/Mmp14/Ncor2/Nkx2-9/Nos3/Pdpn/Phf14/Pthlh/Ptk7/Rarg/Rpl13a/Sav1/Sim2/Ski/Slc7a11/Smad2/Sox2/Sp3/Sparc/Speg/Spry2/Srf/Timeless/Tmtc3/Tshz3/Tulp3/Vangl2/Vegfa/Wnt7b	59
Sto	GO:0048002	antigen processing and presentation of peptide antigen	24/2924	68/23210	1.30628e-06	8.7027e-05	6.54054e-05	B2m/Calr/Clec4a2/Ctse/Gm11127/Gm8909/H2-Bl/H2-D1/H2-DMb1/H2-K1/H2-M3/H2-Q1/H2-Q10/H2-Q2/H2-Q4/H2-Q7/H2-Q8/H2-T23/Hfe/Ifi30/March1/March8/Tap2/Unc93b1	24
Sto	GO:0030048	actin filament-based movement	33/2924	112/23210	1.73154e-06	0.000114092	8.57459e-05	Adora1/Bin1/Cacnb2/Camk2d/Dsg2/Epb41l5/Evl/Gata4/Gpd1l/Kcne2/Kcne3/Kcnh2/Kcnq1/Myh10/Myh14/Myh7/Myo1c/Myo7a/Nedd4l/Parva/Pde4d/Pkp2/Ptger3/Scn1b/Sgcd/Snta1/Sri/Syne2/Tpm1/Trpm4/Vil1/Wipf1/Wipf2	33
Sto	GO:0003012	muscle system process	83/2924	397/23210	1.94216e-06	0.000126578	9.51302e-05	Abcc8/Adora1/Adra1b/Adra2a/Adra2b/Aif1/Akap13/Anxa6/Arhgap42/Atp1b1/Atp2b1/Atp8a2/Bin1/Cacnb2/Camk2d/Camta2/Cd38/Chrm3/Chrnb1/Cmya5/Col14a1/Cyba/Dmd/Dock4/Dock5/Dsg2/F2r/Fkbp1a/Foxp1/Gaa/Gata4/Gata6/Gatm/Gpd1l/Grip2/Gsn/Igfbp5/Itga2/Kcne2/Kcne3/Kcnh2/Kcnq1/Kit/Lck/Myh14/Myh7/Myom3/Nedd4l/Nfatc1/Notch1/Npnt/Obsl1/P2rx4/Pak1/Pde4d/Pkp2/Pla2g6/Prkca/Psen2/Ptger3/Rock2/Scn1b/Selenon/Sgcd/Slc8a3/Slc9a…	83
Sto	GO:0002697	regulation of immune effector process	87/2924	422/23210	2.03087e-06	0.000130936	9.84058e-05	Apoa1/Apobec3/Appl2/Arrb2/B2m/C3/Cd22/Cd24a/Cd55/Cd59a/Cd5l/Cfh/Clcf1/Clec2d/Cxcl5/Ddx58/Dhx58/Dtx3l/Foxp1/Fzd5/Gm11127/Gm8909/H2-Bl/H2-D1/H2-K1/H2-M3/H2-Q1/H2-Q10/H2-Q2/H2-Q4/H2-Q7/H2-Q8/H2-T23/Hfe/Hspa8/Ifnlr1/Il18/Il18r1/Il1r1/Il33/Il4ra/Itgam/Jak3/Lbp/Lgals9/Lyn/Mad2l2/Mapk3/Mill2/Muc4/Nectin2/Nfkbiz/Parp3/Parp9/Pgc/Pglyrp1/Pkn1/Pml/Prkcz/Pvr/Rara/Rasgrp1/Rbp4/Sec14l1/Serpinb9/Stat5a/Stxbp2/T…	87
Sto	GO:0006633	fatty acid biosynthetic process	37/2924	134/23210	2.38091e-06	0.000151872	0.00011414	Abcd1/Abcd3/Abhd2/Acacb/Acadl/Acot11/Acsf3/Acsl3/Acsm3/Acss1/Apoc2/Decr2/Elovl5/Erlin2/Fa2h/Fads3/Fads6/H2-Ke6/Hacd1/Hacd4/Hnf1a/Hnf4a/Insig2/Lpgat1/Mapk9/Mlycd/Nr1h3/Pdk4/Pla2g1b/Pla2g4a/Prkaa2/Prkab1/Prkag2/Rgn/Scd3/Slc45a3/Wdtc1	37
Sto	GO:0006006	glucose metabolic process	47/2924	188/23210	2.48563e-06	0.000156883	0.000117906	Acacb/Acadm/Adra1b/Cpt1a/Enpp1/Fam3a/Fam3c/Fbp2/Fgl1/Foxa2/G6pc3/Galm/Ganc/Gfpt1/Gpd1/H6pd/Hnf4a/Inppl1/Insr/Irs1/Kcnj11/Khk/Lrp5/Mlycd/Oma1/Pcx/Pdk2/Pdk4/Pdx1/Pfkfb2/Pfkm/Pgm1/Pgm2/Pgm2l1/Pgp/Pik3r1/Pomc/Ppp1r3g/Rbp4/Rgn/Rorc/Slc2a8/Slc45a3/Tcf7l2/Tff3/Tnf/Wdtc1	47
Sto	GO:0030323	respiratory tube development	53/2924	222/23210	2.64113e-06	0.000164832	0.00012388	Abca12/Ada/Atxn1l/Cdc42/Cebpa/Celsr1/Creb1/Epas1/Esrp1/Eya1/Fgfr1/Fgfr2/Fgfr3/Gli1/Gli3/Gpsm2/Hopx/Hoxa5/Hs6st1/Hsd11b1/Hspb11/Itga3/Jmjd6/Man1a2/Mmp14/Ncor2/Nkx2-9/Nos3/Pcsk5/Pdpn/Phf14/Pthlh/Ptk7/Rpl13a/Sav1/Sim2/Slc7a11/Smad2/Sox2/Sp3/Sparc/Spry2/Srf/Timeless/Tmtc3/Tshz3/Tulp3/Vangl2/Vegfa/Wnt7b	53
Sto	GO:0032414	positive regulation of ion transmembrane transporter activity	33/2924	114/23210	2.66656e-06	0.000164832	0.00012388	Abcb1a/Abcc8/Akap7/Ank3/Asph/Atp1b1/Bmp4/Cacnb2/Cacnb3/Cftr/Chchd10/Chp1/Dmd/Dnm2/Ephb2/Gstm7/Ifngr1/Ifngr2/Kcnc1/Kcne2/Kcne3/Kcnj11/Lrrc26/Nedd4l/P2ry6/Pirt/Plcb1/Rgn/S100a1/Slc9a1/Tcaf1/Tesc/Wnk2	33
Sto	GO:0090276	regulation of peptide hormone secretion	54/2924	228/23210	2.76196e-06	0.000168987	0.000127003	Abcc8/Acvr1c/Adra2a/Ano1/Arrb1/Bmp8a/Capn10/Cask/Cd38/Cftr/Clcf1/Cpt1a/Foxa2/Gabbr1/Glul/Gpr39/Hadh/Hfe/Hnf4a/Ica1/Ildr1/Inhbb/Irs1/Isl1/Jak2/Kalrn/Kcnj11/Kcnq1/Kiss1/Lrp5/Mcu/Nr1h4/Oit1/Pax8/Pde3b/Pde4c/Pdx1/Pfkfb2/Pfkm/Pim3/Pla2g6/Pparg/Ptger3/Rbp4/Sirt3/Slc9b2/Sox4/Sri/Sytl4/Tcf7l2/Tnf/Trpm4/Ucp2/Uts2	54
Sto	GO:0002792	negative regulation of peptide secretion	42/2924	162/23210	3.09351e-06	0.000185826	0.000139658	Abcc8/Acvr1c/Adra2a/Anxa4/Apoa1/Bmp8a/Btn2a2/Cd22/Ezr/F2r/Ffar4/Fn1/Hadh/Idh2/Idua/Il33/Inhbb/Irs1/Kalrn/Kcnj11/Kcnq1/Lgals9/Lgr4/Nr1h3/Nr1h4/Oit1/Oprm1/Pde3b/Pde4c/Pim3/Pml/Pparg/Ptger3/Syt11/Sytl4/Tmbim6/Tnf/Tnfrsf21/Tnfrsf4/Tnfsf4/Ucp2/Uts2	42
Sto	GO:0001822	kidney development	63/2924	281/23210	3.09917e-06	0.000185826	0.000139658	Adamts1/Ahi1/Akr1b3/Amer1/Angpt2/Arg2/Bmp6/Bmp7/Cat/Cd44/Cflar/Ctnnbip1/Cxcr2/Dll1/Ednra/Epha4/Epha7/Eya1/Fgfr1/Fgfr2/Foxc1/Foxd1/Gata3/Gdnf/Gli3/Gzf1/Hs2st1/Hspb11/Il6ra/Irx1/Irx2/Itga3/Jag1/Jmjd6/Lrrk2/Mmp17/Myc/Notch2/Notch3/Nrp1/Nup107/Odc1/Osr2/Ovol1/Pcsk5/Robo2/Sfrp1/Slc5a1/Slit2/Smad2/Smad5/Smo/Tacstd2/Tet2/Tfap2a/Tgfb1/Tgfbr1/Timeless/Tiparp/Tshz3/Vangl2/Vcan/Vegfa/Wnk4/Wnt4/Wnt6/Wnt7b	63
Sto	GO:0002474	antigen processing and presentation of peptide antigen via MHC class I	19/2924	49/23210	3.28669e-06	0.00019456	0.000146222	B2m/Calr/Clec4a2/Gm11127/Gm8909/H2-Bl/H2-D1/H2-K1/H2-M3/H2-Q1/H2-Q10/H2-Q2/H2-Q4/H2-Q7/H2-Q8/H2-T23/Hfe/Ifi30/Tap2	19
Sto	GO:0055088	lipid homeostasis	38/2924	141/23210	3.31612e-06	0.00019456	0.000146222	Abcd1/Abcg5/Acox1/Acox2/Acox3/Adora1/Angptl4/Angptl8/Apoa1/Apob/Apoc2/Cd24a/Dgat1/Ephx2/Fgfr4/Got1/Gpr39/Gramd1b/Hnf4a/Hpn/Il18/Lima1/Lrp5/Mia2/Nr1h3/Nr1h4/Pcsk9/Pkp2/Pla2g10/Pla2g12b/Pnpla2/Prkaa2/Slc37a4/Soat1/Soat2/Tm6sf2/Xbp1/Zbtb20	38
Sto	GO:0019882	antigen processing and presentation	32/2924	110/23210	3.34217e-06	0.00019456	0.000146222	Ap3d1/B2m/Calr/Clec4a2/Ctse/Gm11127/Gm8909/H2-Bl/H2-D1/H2-DMb1/H2-K1/H2-M3/H2-Q1/H2-Q10/H2-Q2/H2-Q4/H2-Q7/H2-Q8/H2-T23/Hfe/Ifi30/March1/March8/Psmb8/Psmb9/Rab27a/Rab3b/Rab4a/Rab5b/Tap2/Thbs1/Unc93b1	32
Sto	GO:0050709	negative regulation of protein secretion	40/2924	152/23210	3.534e-06	0.000203749	0.000153128	Abcc8/Acvr1c/Adra2a/Anxa4/Apoa1/Bmp8a/Btn2a2/Cd22/Ezr/F2r/Ffar4/Fn1/Hadh/Idh2/Idua/Il33/Inhbb/Irs1/Kcnj11/Kcnq1/Lgals9/Lgr4/Nr1h3/Nr1h4/Oit1/Oprm1/Pde3b/Pde4c/Pim3/Pml/Ptger3/Syt11/Sytl4/Tmbim6/Tnf/Tnfrsf21/Tnfrsf4/Tnfsf4/Ucp2/Uts2	40
Sto	GO:0034765	regulation of ion transmembrane transport	95/2924	478/23210	3.67192e-06	0.000205514	0.000154455	Abcb1a/Abcc8/Acsl5/Agtr1a/Akap7/Ank3/Anxa3/Arl6ip5/Asph/Atp1b1/Atp4a/Bin1/Bmp4/Cacna1f/Cacnb2/Cacnb3/Camk2d/Capn3/Cd63/Cftr/Chchd10/Chp1/Clcn2/Clic4/Clic5/Clic6/Cyba/Dmd/Dnm2/Ephb2/F2/F2r/Fhl1/Fkbp1a/Fxyd3/Fxyd5/Gpd1l/Gpr35/Gpr39/Gstm7/Hcn2/Ifngr1/Ifngr2/Kcnc1/Kcne2/Kcne3/Kcnf1/Kcnh2/Kcnh3/Kcnj11/Kcnj15/Kcnq1/Klhl24/Lrrc26/Lyn/Nedd4l/Nos1ap/Oprm1/P2ry6/Pcsk9/Pde4d/Pik3c2a/Pirt/Pla2g6/Plcb1/Pm20d1…	95
Sto	GO:0006753	nucleoside phosphate metabolic process	87/2924	428/23210	3.68212e-06	0.000205514	0.000154455	Abcd1/Acaa2/Acacb/Acnat1/Acot1/Acot11/Acot3/Acsl5/Acsm3/Acss1/Adcy2/Adcy6/Adcy9/Ak3/Aldob/Ampd3/Aprt/Bcl2l1/Cant1/Cbfa2t3/Cda/Cdipt/Cnp/Dgat1/Ehhadh/Enpp1/Enpp5/Entpd2/Entpd8/Far1/Fhit/Gale/Galk1/Gmpr/Gpd1/Gucy2c/Hddc3/Hint1/Hkdc1/Hmgcl/Hnf4a/Hsd17b4/Idh2/Insr/Jmjd8/Khk/Ldhd/Mccc2/Mlycd/Mpi/Nadk2/Nadsyn1/Naprt/Naxe/Nme3/Nme5/Nt5c2/Nt5c3/Nt5e/Nudt16/Nudt17/Nudt7/Oas1a/Oasl2/Paics/Papss2/Pde2a/Pde4…	87
Sto	GO:0050796	regulation of insulin secretion	46/2924	185/23210	3.70172e-06	0.000205514	0.000154455	Abcc8/Acvr1c/Adra2a/Ano1/Arrb1/Bmp8a/Capn10/Cask/Cd38/Cftr/Cpt1a/Foxa2/Glul/Gpr39/Hadh/Hnf4a/Ica1/Inhbb/Irs1/Isl1/Jak2/Kcnj11/Kcnq1/Lrp5/Mcu/Nr1h4/Oit1/Pde3b/Pde4c/Pdx1/Pfkfb2/Pfkm/Pim3/Pla2g6/Ptger3/Rbp4/Sirt3/Slc9b2/Sox4/Sri/Sytl4/Tcf7l2/Tnf/Trpm4/Ucp2/Uts2	46
Sto	GO:0072330	monocarboxylic acid biosynthetic process	46/2924	185/23210	3.70172e-06	0.000205514	0.000154455	Abcd1/Abcd3/Abhd2/Acacb/Acadl/Acot11/Acsf3/Acsl3/Acsm3/Acss1/Aldh1a1/Apoc2/Decr2/Elovl5/Erlin2/Fa2h/Fads3/Fads6/Fgfr4/Gamt/Gatm/H2-Ke6/Hacd1/Hacd4/Hnf1a/Hnf4a/Insig2/Ldhb/Lpgat1/Mapk9/Mlycd/Nr1h3/Nr1h4/Pdk4/Pklr/Pla2g1b/Pla2g4a/Prkaa2/Prkab1/Prkag2/Rdh10/Rgn/Scd3/Slc1a3/Slc45a3/Wdtc1	46
Sto	GO:0030324	lung development	52/2924	219/23210	3.86873e-06	0.000212816	0.000159942	Abca12/Ada/Atxn1l/Cdc42/Cebpa/Celsr1/Creb1/Epas1/Esrp1/Eya1/Fgfr1/Fgfr2/Fgfr3/Gli1/Gli3/Gpsm2/Hopx/Hoxa5/Hs6st1/Hsd11b1/Hspb11/Itga3/Jmjd6/Man1a2/Mmp14/Ncor2/Nkx2-9/Nos3/Pdpn/Phf14/Pthlh/Ptk7/Rpl13a/Sav1/Sim2/Slc7a11/Smad2/Sox2/Sp3/Sparc/Spry2/Srf/Timeless/Tmtc3/Tshz3/Vangl2/Vegfa/Wnt7b	52
Sto	GO:0090132	epithelium migration	63/2924	283/23210	3.96495e-06	0.000216126	0.00016243	Adgrb1/Adora2b/Adtrp/Amotl1/Angpt2/Anxa1/Apoe/Bcas3/Capn7/Clasp1/Dnaja4/Dpp4/Emp2/Ephb4/Ets1/Fat2/Fgfbp1/Fgfr1/Gata3/Hif1a/Hmox1/Hspb1/Hyal1/Itga3/Itgav/Itgb1bp1/Jup/Kank1/Krit1/Krt16/Lemd3/Loxl2/Ltb4r2/Map2k3/Map4k4/Mcc/Nanos1/Nos3/Nrp1/Pdcd10/Pik3r3/Plcg1/Plk2/Plpp3/Prkd2/Ptgs2/Ptk2b/Ptprg/Rab11a/Robo1/Rreb1/Rtn4/Sema5a/Sirt1/Slit2/Snai2/Sparc/Spred1/Srf/Strap/Svbp/Tac1/Tacstd2/Tgfb1/Tgfbr1/Tgf…	63
Sto	GO:0006650	glycerophospholipid metabolic process	53/2924	225/23210	4.03352e-06	0.000217883	0.000163751	Acsl3/Agpat1/Agpat2/Apoa1/Bpnt1/Cdipt/Chka/Chpt1/Cish/Cwh43/Etnk1/Far1/Gdpd1/Inpp5j/Inppl1/Ip6k2/Mtmr7/Napepld/Nr1h4/Pcyt1a/Pdgfb/Pgap1/Pgap2/Pgap3/Pgp/Pi4k2b/Pi4ka/Pigc/Pign/Pigp/Pigt/Pik3c2a/Pik3c2b/Pik3c2g/Pik3c3/Pik3r1/Pisd/Pla2g15/Pla2g1b/Pla2g4a/Pla2g4c/Pla2g6/Plcb1/Plcd4/Plscr1/Pnpla6/Selenoi/Serinc2/Serinc3/Sh3yl1/Socs2/Taz/Tmem150a	53
Sto	GO:0046474	glycerophospholipid biosynthetic process	31/2924	106/23210	4.18497e-06	0.000224045	0.000168382	Acsl3/Agpat1/Agpat2/Apoa1/Cdipt/Chka/Chpt1/Cwh43/Etnk1/Far1/Inppl1/Nr1h4/Pcyt1a/Pdgfb/Pgap1/Pgap2/Pgap3/Pigc/Pign/Pigp/Pigt/Pik3c2a/Pik3c2b/Pik3c2g/Pik3c3/Pisd/Pla2g6/Plscr1/Selenoi/Sh3yl1/Taz	31
Sto	GO:0045785	positive regulation of cell adhesion	84/2924	411/23210	4.31274e-06	0.000228842	0.000171987	Ada/Alox15/Anxa1/Bag4/Bcl10/Bcl6/Blm/Bmi1/Bmp7/Capn1/Cav1/Cbfb/Ccdc88b/Ccl19/Ccl2/Cd1d1/Cd274/Cd276/Cd44/Cd5/Cd80/Cdk6/Col16a1/Csf1/Dennd6a/Dmtn/Dock8/Dpp4/Efnb1/Efnb3/Emilin2/Emp2/Epha1/Ephb4/Ephb6/Ets1/Fam49b/Flna/Foxp3/Fstl3/Gata3/Gcnt2/Gli3/H2-Ab1/Hsph1/Hyal1/Icam1/Icosl/Igfbp2/Il1f8/Il23a/Il6ra/Itga3/Itga5/Itgal/Itgav/Itgb1bp1/Jup/Lims1/Malt1/Map4k4/Mex3b/Nck1/Net1/Nfat5/Nkap/Nrp1/Pcsk5/Pdpn…	84
Sto	GO:0046883	regulation of hormone secretion	65/2924	296/23210	4.55171e-06	0.000238531	0.000179269	Abcc8/Acvr1c/Adora1/Adra2a/Agtr1a/Ano1/Arrb1/Bmp8a/Capn10/Cask/Cd38/Cftr/Clcf1/Cpt1a/Cry2/Fgf23/Fgfr4/Foxa2/Gabbr1/Glul/Gnas/Gpr39/Hadh/Hfe/Hnf1a/Hnf4a/Ica1/Ildr1/Inhbb/Irs1/Isl1/Jak2/Kalrn/Kcnj11/Kcnq1/Kiss1/Lrp5/Mcu/Nr1h4/Oit1/Pax8/Pde3b/Pde4c/Pdx1/Pfkfb2/Pfkm/Pim3/Pla2g6/Pomc/Pparg/Ptger3/Rbp4/Sirt3/Slc9b2/Snap25/Sox4/Spp1/Sri/Sytl4/Tacr2/Tcf7l2/Tnf/Trpm4/Ucp2/Uts2	65
Sto	GO:0050714	positive regulation of protein secretion	66/2924	302/23210	4.5749e-06	0.000238531	0.000179269	Adam9/Agtr1a/Aif1/Akap12/Ang/Ankrd1/Ano1/Arrb1/Atp13a2/Capn10/Cask/Cd14/Cd2ap/Cd38/Cftr/Cyp2j6/Ddx58/Ezr/F2r/Fermt1/Fzd5/Glul/Golph3l/Gpr39/Gsdmd/H2-T23/Ifih1/Ifngr1/Il33/Il4ra/Isl1/Jak2/Kcnn4/Lgals9/Mapk3/Mbp/Mcu/Myh10/Nlrp10/Nr1h4/Pdx1/Pfkfb2/Pfkm/Pla2g6/Prkcz/Rasgrp1/Rbp4/Scamp5/Sirt3/Sox4/Sptbn1/Sri/Sytl4/Tcf7l2/Tgfb3/Tlr4/Tnf/Tnfrsf4/Tnfsf4/Trim6/Trpm4/Unc13b/Unc93b1/Vegfc/Vtcn1/Xbp1	66
Sto	GO:0046890	regulation of lipid biosynthetic process	43/2924	170/23210	4.7315e-06	0.000244569	0.000183807	Abcd1/Acadl/Acsl3/Acsl5/Apoa1/Apob/Apoc2/Asah1/Bmp2/C3/Clcn2/Crebl2/Dgat1/Dhh/Elovl5/Erlin2/Fam3a/Fgf1/Fgfr4/Hnf4a/Hsd17b13/Insig2/Lpgat1/Mapk9/Nr1h3/Nr1h4/Pcx/Pdgfb/Pdk4/Pla2g4a/Pla2g6/Plin5/Ppargc1a/Rdh10/Rgn/Sec14l2/Slc45a3/Smpd3/Tcf7l2/Thrsp/Tnf/Wdtc1/Zbtb20	43
Sto	GO:0051048	negative regulation of secretion	59/2924	261/23210	4.7845e-06	0.000245196	0.000184278	Abcc8/Ace/Acvr1c/Adora1/Adra2a/Anpep/Anxa4/Apoa1/Asic1/Bmp8a/Btn2a2/Cd22/Cry2/Erbb3/Ezr/F2r/Ffar4/Fgf23/Fn1/Gabbr1/Gnas/Gpr39/Hadh/Idh2/Idua/Il33/Inhbb/Irs1/Kalrn/Kcnj11/Kcnq1/Lgals9/Lgr4/Maob/Notch1/Nr1h3/Nr1h4/Oit1/Oprm1/Pde3b/Pde4c/Pim3/Pml/Pnkd/Pparg/Ppp1r9a/Ptger3/Syt11/Sytl4/Tacr2/Tff2/Tmbim6/Tnf/Tnfrsf1b/Tnfrsf21/Tnfrsf4/Tnfsf4/Ucp2/Uts2	59
Sto	GO:0001894	tissue homeostasis	55/2924	238/23210	4.95076e-06	0.000251566	0.000189065	Abcb1a/Abcc8/Add1/Ahsg/Bbs1/Bcl2/Car2/Ccdc154/Cd38/Chmp4b/Clcn3/Cldn18/Col14a1/Ctsh/Cxadr/Dram2/F2r/Gnas/Hnf1a/Homer2/Idua/Ihh/Itgb1/Kras/Lipa/Lrp6/Lrrk1/Mbp/Muc13/Muc4/Muc5ac/Napsa/Notch1/Nphp3/Nxnl2/Pdk4/Pla2g4a/Poc1b/Prkca/Prom1/Rbp4/Sftpd/Slc22a5/Snx10/Sox9/Spp1/Tff1/Tff2/Tff3/Tfrc/Tlr4/Tnfrsf11a/Tnfrsf11b/Trf/Vsig1	55
Sto	GO:0090130	tissue migration	63/2924	285/23210	5.05238e-06	0.000251934	0.000189342	Adgrb1/Adora2b/Adtrp/Amotl1/Angpt2/Anxa1/Apoe/Bcas3/Capn7/Clasp1/Dnaja4/Dpp4/Emp2/Ephb4/Ets1/Fat2/Fgfbp1/Fgfr1/Gata3/Hif1a/Hmox1/Hspb1/Hyal1/Itga3/Itgav/Itgb1bp1/Jup/Kank1/Krit1/Krt16/Lemd3/Loxl2/Ltb4r2/Map2k3/Map4k4/Mcc/Nanos1/Nos3/Nrp1/Pdcd10/Pik3r3/Plcg1/Plk2/Plpp3/Prkd2/Ptgs2/Ptk2b/Ptprg/Rab11a/Robo1/Rreb1/Rtn4/Sema5a/Sirt1/Slit2/Snai2/Sparc/Spred1/Srf/Strap/Svbp/Tac1/Tacstd2/Tgfb1/Tgfbr1/Tgf…	63
Sto	GO:0006869	lipid transport	72/2924	339/23210	5.07216e-06	0.000251934	0.000189342	Abca2/Abca3/Abca5/Abcb1a/Abcc3/Abcd1/Abcd3/Abcg5/Ace/Acsl3/Acsl5/Agtr1a/Ano7/Apoa1/Apob/Apoc2/Atp10b/Atp8a2/Atp8b1/Atp9a/Cftr/Cry2/Dgat1/Erfe/Esyt1/Fzd4/Gramd1a/Gramd1b/Gulp1/Hnf1a/Kcnn4/Lbp/Lima1/Lrp6/Mapk9/Mfsd2b/Nmur2/Nr1h3/Osbpl1a/Osbpl2/Pcsk9/Pctp/Pla2g10/Pla2g12a/Pla2g12b/Pla2g1b/Pla2g4a/Pla2g6/Plscr1/Pomc/Pparg/Prelid2/Psap/Rbp4/Repin1/Shh/Slc10a2/Slc51a/Soat1/Soat2/Sorl1/Spp1/Sstr4/Stard1…	72
Sto	GO:0006936	muscle contraction	64/2924	291/23210	5.09179e-06	0.000251934	0.000189342	Adora1/Adra1b/Adra2a/Adra2b/Anxa6/Arhgap42/Atp1b1/Atp2b1/Atp8a2/Bin1/Cacnb2/Camk2d/Cd38/Chrm3/Chrnb1/Dmd/Dock4/Dock5/Dsg2/F2r/Fkbp1a/Gaa/Gata4/Gpd1l/Grip2/Itga2/Kcne2/Kcne3/Kcnh2/Kcnq1/Kit/Lck/Myh14/Myh7/Myom3/Nedd4l/Npnt/Obsl1/P2rx4/Pde4d/Pkp2/Pla2g6/Prkca/Psen2/Ptger3/Rock2/Scn1b/Sgcd/Slc8a3/Slc9a1/Smpd3/Snta1/Sri/Sstr2/Sulf1/Sulf2/Tacr2/Taz/Tmem38b/Tnni2/Tnni3/Tnnt1/Tpm1/Trpm4	64
Sto	GO:0120031	plasma membrane bounded cell projection assembly	96/2924	488/23210	5.12607e-06	0.000251934	0.000189342	Ablim2/Aif1/Apc/Aqp1/Arap1/Arhgef26/Atp8b1/Atxn10/Avil/Bbs1/Bbs9/Ccdc103/Ccdc113/Ccdc114/Ccdc28b/Cdc14a/Cdc42ep1/Cdc42ep2/Cdc42ep5/Cdh13/Cdk10/Cfap20/Cobl/Dnaaf3/Dnah7a/Dnah7b/Dnm2/Dock11/Dync2li1/Emp3/Eps8/Eps8l3/Espn/Evl/Ezr/Fgd3/Fgd4/Fnbp1l/Fuz/Gsn/Hnf4a/Ick/Ift122/Ift172/Ift57/Inppl1/Iqcg/Itga6/Itgb1/Kctd17/Kit/Lama5/Mcidas/Myh10/Myo1a/Nek8/Nme5/Nphp3/Odf2l/Onecut2/Parva/Pkhd1/Poc1b/Podxl/Ppp…	96
Sto	GO:0002428	antigen processing and presentation of peptide antigen via MHC class Ib	15/2924	34/23210	5.40158e-06	0.000263316	0.000197896	B2m/Gm11127/Gm8909/H2-Bl/H2-D1/H2-K1/H2-M3/H2-Q1/H2-Q10/H2-Q2/H2-Q4/H2-Q7/H2-Q8/H2-T23/Tap2	15
Sto	GO:0002475	antigen processing and presentation via MHC class Ib	16/2924	38/23210	5.53273e-06	0.000267534	0.000201066	Ap3d1/B2m/Gm11127/Gm8909/H2-Bl/H2-D1/H2-K1/H2-M3/H2-Q1/H2-Q10/H2-Q2/H2-Q4/H2-Q7/H2-Q8/H2-T23/Tap2	16
Sto	GO:0005977	glycogen metabolic process	25/2924	78/23210	5.87361e-06	0.000277309	0.000208412	Acadm/Adra1b/Enpp1/Gaa/Gfpt1/Gyg/Gys1/Il6st/Insr/Irs1/Khk/Nhlrc1/Pfkm/Pgm2/Phka1/Phka2/Pomc/Ppp1r3a/Ppp1r3c/Ppp1r3g/Prkag2/Pygb/Slc37a4/Tcf7l2/Ugp2	25
Sto	GO:0006073	cellular glucan metabolic process	25/2924	78/23210	5.87361e-06	0.000277309	0.000208412	Acadm/Adra1b/Enpp1/Gaa/Gfpt1/Gyg/Gys1/Il6st/Insr/Irs1/Khk/Nhlrc1/Pfkm/Pgm2/Phka1/Phka2/Pomc/Ppp1r3a/Ppp1r3c/Ppp1r3g/Prkag2/Pygb/Slc37a4/Tcf7l2/Ugp2	25
Sto	GO:0044042	glucan metabolic process	25/2924	78/23210	5.87361e-06	0.000277309	0.000208412	Acadm/Adra1b/Enpp1/Gaa/Gfpt1/Gyg/Gys1/Il6st/Insr/Irs1/Khk/Nhlrc1/Pfkm/Pgm2/Phka1/Phka2/Pomc/Ppp1r3a/Ppp1r3c/Ppp1r3g/Prkag2/Pygb/Slc37a4/Tcf7l2/Ugp2	25
Sto	GO:1903532	positive regulation of secretion by cell	94/2924	477/23210	5.94016e-06	0.00027826	0.000209127	Adam9/Agtr1a/Aif1/Akap12/Ang/Ankrd1/Ano1/Arrb1/Atp13a2/Bcl2l1/Cadps2/Capn10/Cask/Cd14/Cd2ap/Cd38/Cftr/Clcf1/Cyp2j6/Ddx58/Ezr/F2r/Fermt1/Fgfr4/Fzd5/Gabbr1/Glul/Golph3l/Gpr39/Gsdmd/H2-T23/Hfe/Ifih1/Ifngr1/Il33/Il4ra/Ildr1/Inhbb/Irs1/Isl1/Itgam/Jak2/Kcnn4/Kiss1/Lgals9/Mapk3/Mapk9/Mbp/Mcu/Myh10/Myo5b/Nlrp10/Nr1h4/Pcp4/Pdx1/Pfkfb2/Pfkm/Pla2g10/Pla2g6/Prkca/Prkcz/Rab27a/Rab27b/Rab3a/Rasgrp1/Rbp4/Scamp5…	94
Sto	GO:0006672	ceramide metabolic process	26/2924	83/23210	6.17874e-06	0.000287192	0.00021584	Asah1/B3galt4/B4galnt1/B4galt5/B4galt6/Cers4/Cers6/Cln6/Degs2/Fa2h/Gal3st1/Gla/Gm2a/Hexa/Naga/Neu1/Neu2/Pla2g15/Pla2g6/Psap/Sgms1/Sgms2/Smpd3/Sptlc2/Sptssb/St8sia6	26
Sto	GO:0010631	epithelial cell migration	62/2924	281/23210	6.36809e-06	0.000291474	0.000219058	Adgrb1/Adora2b/Adtrp/Amotl1/Angpt2/Anxa1/Apoe/Bcas3/Capn7/Clasp1/Dnaja4/Dpp4/Emp2/Ephb4/Ets1/Fat2/Fgfbp1/Fgfr1/Gata3/Hif1a/Hmox1/Hspb1/Hyal1/Itga3/Itgav/Itgb1bp1/Jup/Kank1/Krit1/Krt16/Lemd3/Loxl2/Ltb4r2/Map2k3/Map4k4/Mcc/Nanos1/Nos3/Nrp1/Pdcd10/Pik3r3/Plcg1/Plk2/Plpp3/Prkd2/Ptgs2/Ptk2b/Ptprg/Rab11a/Robo1/Rreb1/Rtn4/Sema5a/Sirt1/Slit2/Snai2/Sparc/Spred1/Srf/Strap/Svbp/Tac1/Tacstd2/Tgfb1/Tgfbr1/Tgf…	62
Sto	GO:0046394	carboxylic acid biosynthetic process	62/2924	281/23210	6.36809e-06	0.000291474	0.000219058	Aass/Abcd1/Abcd3/Abhd2/Acacb/Acadl/Acot11/Acsf3/Acsl3/Acsm3/Acss1/Aldh1a1/Alox5ap/Apoc2/Bcat2/Carns1/Decr2/Elovl5/Erlin2/Fa2h/Fads3/Fads6/Fgfr4/Gamt/Gatm/Gch1/Glul/Got1/H2-Ke6/Hacd1/Hacd4/Hnf1a/Hnf4a/Insig2/Ldhb/Lpgat1/Ltc4s/Mapk9/Mgst3/Mlycd/Mri1/Nr1h3/Nr1h4/Pdgfb/Pdk4/Pklr/Pla2g1b/Pla2g4a/Plod1/Prkaa2/Prkab1/Prkag2/Rdh10/Rgn/Scd3/Slc1a3/Slc45a3/Smpd3/Tha1/Ugdh/Upb1/Wdtc1	62
Sto	GO:0046889	positive regulation of lipid biosynthetic process	28/2924	93/23210	6.50426e-06	0.000295451	0.000222047	Abcd1/Acsl3/Acsl5/Apoa1/Apoc2/Crebl2/Dgat1/Elovl5/Fgf1/Hnf4a/Hsd17b13/Lpgat1/Mapk9/Nr1h3/Nr1h4/Pcx/Pla2g4a/Pla2g6/Plin5/Ppargc1a/Rdh10/Rgn/Sec14l2/Slc45a3/Smpd3/Tcf7l2/Tnf/Zbtb20	28
Sto	GO:0033619	membrane protein proteolysis	19/2924	51/23210	6.57732e-06	0.000296524	0.000222853	Adam10/Adam9/Adra2a/Aph1a/Bace1/Bace2/Ctsh/Dag1/H13/Napsa/Psen2/Rbmx/Sppl2a/Sppl2b/Timp1/Timp2/Timp3/Tnf/Tnfrsf1b	19
Sto	GO:0016053	organic acid biosynthetic process	62/2924	282/23210	7.17434e-06	0.000321025	0.000241267	Aass/Abcd1/Abcd3/Abhd2/Acacb/Acadl/Acot11/Acsf3/Acsl3/Acsm3/Acss1/Aldh1a1/Alox5ap/Apoc2/Bcat2/Carns1/Decr2/Elovl5/Erlin2/Fa2h/Fads3/Fads6/Fgfr4/Gamt/Gatm/Gch1/Glul/Got1/H2-Ke6/Hacd1/Hacd4/Hnf1a/Hnf4a/Insig2/Ldhb/Lpgat1/Ltc4s/Mapk9/Mgst3/Mlycd/Mri1/Nr1h3/Nr1h4/Pdgfb/Pdk4/Pklr/Pla2g1b/Pla2g4a/Plod1/Prkaa2/Prkab1/Prkag2/Rdh10/Rgn/Scd3/Slc1a3/Slc45a3/Smpd3/Tha1/Ugdh/Upb1/Wdtc1	62
Sto	GO:0015711	organic anion transport	86/2924	429/23210	7.35726e-06	0.000326771	0.000245586	Abcb1a/Abcc3/Abcc5/Abcd1/Abcd3/Abcg2/Ace/Acsl3/Acsl5/Adora1/Ano7/Apoa1/Apoc2/Arl6ip5/Atp10b/Atp8a2/Atp8b1/Atp9a/AU018091/Cftr/Erfe/G6pc3/Gabbr1/Hnf1a/Kcnn4/Lrrc8d/Mapk9/Myo6/Nmur2/Osbpl2/Pak1/Pctp/Pla2g10/Pla2g12a/Pla2g12b/Pla2g1b/Pla2g4a/Pla2g6/Plscr1/Pparg/Prelid2/Psap/Ptger3/Rbp4/Repin1/Sfxn1/Sfxn3/Slc10a2/Slc16a5/Slc16a7/Slc17a5/Slc19a1/Slc1a1/Slc1a2/Slc1a3/Slc25a1/Slc25a10/Slc25a19/Slc26a9/S…	86
Sto	GO:0006816	calcium ion transport	85/2924	423/23210	7.5373e-06	0.000332306	0.000249746	Ace/Agtr1a/Akap5/Anxa6/Aqp2/Arrb2/Asic1/Asph/Atp1b1/Atp2a3/Atp2b1/Bcl2/Bhlha15/Bin1/Bmp4/Cacna1f/Cacnb2/Cacnb3/Camk2b/Camk2d/Capn3/Cask/Clca1/Cracr2b/Cyba/Dmd/Efhb/Epb41/F2/F2r/Fkbp1a/Gpr35/Gpr39/Grin1/Gstm7/Homer2/Hrc/Itpr1/Itpr3/Jak3/Kcne2/Kcne3/Kcnn4/Lck/Lyn/Mcoln2/Mcu/Micu1/Micu2/Nfatc1/Nmur2/Nos1ap/Orai3/P2rx4/P2ry6/Pde4d/Pdgfb/Pla2g6/Plcb1/Plce1/Plch1/Pml/Psen2/Ptger3/Ramp1/Rgn/S100a1/Selen…	85
Sto	GO:0046467	membrane lipid biosynthetic process	32/2924	114/23210	7.65826e-06	0.000335175	0.000251902	Asah1/B3galt4/B4galnt1/B4galt5/B4galt6/Cerkl/Cers4/Cers6/Cwh43/Degs2/Elovl5/Fa2h/Gal3st1/Hacd1/Hacd4/Pgap1/Pgap2/Pgap3/Pigc/Pign/Pigp/Pigt/Pla2g6/Sccpdh/Sgms1/Sgms2/Smpd3/Sptlc2/Sptssb/St3gal4/St3gal6/St8sia6	32
Sto	GO:0042593	glucose homeostasis	59/2924	265/23210	7.87261e-06	0.000342059	0.000257076	Abcc8/Adipor2/Adra1b/Adra2a/Ang2/Ano1/Appl2/Aqp4/Arrb1/Bace2/Bhlha15/Cdkn2a/Cftr/Cry2/Ero1lb/Fam3b/Fgfr4/Foxa1/Foxa2/Foxa3/Gpr39/Hkdc1/Hnf1a/Hnf4a/Igfbp5/Insr/Lrp5/Mcu/Nr1h4/Pde3b/Pde4c/Pdk2/Pdk4/Pdx1/Pfkm/Pik3r1/Pim3/Pla2g6/Pomc/Pparg/Ppp1r3g/Prcp/Prkaa2/Ptprn/Ptprn2/Rab11b/Rbp4/Slc37a4/Slc9b2/Sox4/Sri/Tcf7l2/Trpm4/Ucp2/Unc13b/Vcam1/Wfs1/Xbp1/Zbtb20	59
Sto	GO:0034767	positive regulation of ion transmembrane transport	44/2924	179/23210	8.16967e-06	0.00034746	0.000261135	Abcb1a/Abcc8/Acsl5/Agtr1a/Akap7/Ank3/Asph/Atp1b1/Bmp4/Cacnb2/Cacnb3/Capn3/Cftr/Chchd10/Chp1/Dmd/Dnm2/Ephb2/F2/F2r/Gpr39/Gstm7/Ifngr1/Ifngr2/Kcnc1/Kcne2/Kcne3/Kcnh2/Kcnj11/Kcnq1/Lrrc26/Nedd4l/P2ry6/Pirt/Plcb1/Rgn/S100a1/Slc9a1/Slc9a3r2/Sri/Tcaf1/Tesc/Trpc1/Wnk2	44
Sto	GO:0098657	import into cell	50/2924	213/23210	8.25378e-06	0.00034746	0.000261135	Acsl3/Acsl5/Agtr1a/Akap5/Ap2b1/Arl6ip5/Atp1b1/Atp4a/AU018091/Dnm1/Dnm2/Efnb2/Gpm6b/Hcn2/Hfe/Iqsec1/Kcne2/Kcnh2/Kcnj11/Kcnj15/Myo6/Ophn1/Pacsin1/Pick1/Rab3b/Slc12a2/Slc12a7/Slc12a8/Slc18a1/Slc19a1/Slc1a1/Slc1a2/Slc1a3/Slc29a1/Slc39a10/Slc39a14/Slc39a4/Slc39a8/Slc8a3/Slc9a1/Slc9a2/Slc9a4/Smpd3/Snap25/Thbs1/Tnf/Trpm4/Usp46/Vps28/Wnk2	50
Sto	GO:0045834	positive regulation of lipid metabolic process	40/2924	157/23210	8.28488e-06	0.00034746	0.000261135	Abcd1/Acsl3/Acsl5/Adora1/Agtr1a/Angptl4/Apoa1/Apoc2/Cpt1a/Crebl2/Dgat1/Elovl5/F2/Fgf1/Hnf4a/Hsd17b13/Irs1/Lpgat1/Lyn/Mapk9/Mlycd/Nr1h3/Nr1h4/Pcx/Pdgfb/Pla2g4a/Pla2g6/Plin5/Pnpla2/Pparg/Ppargc1a/Rdh10/Rgn/Sec14l2/Slc45a3/Smpd3/Taz/Tcf7l2/Tnf/Zbtb20	40
Sto	GO:0002483	antigen processing and presentation of endogenous peptide antigen	16/2924	39/23210	8.28665e-06	0.00034746	0.000261135	B2m/Gm11127/Gm8909/H2-Bl/H2-D1/H2-K1/H2-M3/H2-Q1/H2-Q10/H2-Q2/H2-Q4/H2-Q7/H2-Q8/H2-T23/Hfe/Tap2	16
Sto	GO:0019885	antigen processing and presentation of endogenous peptide antigen via MHC class I	16/2924	39/23210	8.28665e-06	0.00034746	0.000261135	B2m/Gm11127/Gm8909/H2-Bl/H2-D1/H2-K1/H2-M3/H2-Q1/H2-Q10/H2-Q2/H2-Q4/H2-Q7/H2-Q8/H2-T23/Hfe/Tap2	16
Sto	GO:0042445	hormone metabolic process	51/2924	219/23210	8.55248e-06	0.000356116	0.00026764	Acaa1b/Ace/Adh1/Akr1c14/Aldh1a1/Apoa1/Bbs1/Bco2/Bmp2/Chat/Clcn2/Cpq/Crym/Cyp1b1/Cyp2c55/Cyp2r1/Cyp2s1/Ddo/Dhrs3/Disp1/Duox2/Duoxa2/Ero1lb/Fgfr4/Foxa1/H2-Ke6/Hfe/Hpn/Hsd17b11/Hsd17b4/Hsd3b2/Iyd/Pax8/Pcsk6/Pon3/Ppargc1a/Rbp4/Rdh10/Shh/Slc16a10/Slc16a2/Slc44a4/Slc5a5/Spp1/Stard3/Stc2/Sult1a1/Sult1b1/Tcf7l2/Tnf/Ttr	51
Sto	GO:0033500	carbohydrate homeostasis	59/2924	266/23210	8.89248e-06	0.000367719	0.000276361	Abcc8/Adipor2/Adra1b/Adra2a/Ang2/Ano1/Appl2/Aqp4/Arrb1/Bace2/Bhlha15/Cdkn2a/Cftr/Cry2/Ero1lb/Fam3b/Fgfr4/Foxa1/Foxa2/Foxa3/Gpr39/Hkdc1/Hnf1a/Hnf4a/Igfbp5/Insr/Lrp5/Mcu/Nr1h4/Pde3b/Pde4c/Pdk2/Pdk4/Pdx1/Pfkm/Pik3r1/Pim3/Pla2g6/Pomc/Pparg/Ppp1r3g/Prcp/Prkaa2/Ptprn/Ptprn2/Rab11b/Rbp4/Slc37a4/Slc9b2/Sox4/Sri/Tcf7l2/Trpm4/Ucp2/Unc13b/Vcam1/Wfs1/Xbp1/Zbtb20	59
Sto	GO:0008015	blood circulation	95/2924	488/23210	8.95471e-06	0.000367756	0.000276389	Abcc8/Ace/Adcy6/Add3/Adora1/Adra1b/Adra2a/Adra2b/Agtr1a/Agtrap/Akap12/Amot/Arhgap42/Atp1b1/Atp2b1/Bin1/C2cd4a/C2cd4b/Cacnb2/Camk2d/Cd38/Cftr/Chrm3/Coro2b/Cxadr/Cyba/Dmd/Dock4/Dock5/Dsg2/Ephx2/Esr2/F2r/F5/Gaa/Gata4/Gch1/Gnas/Gpd1l/Grip2/Hrc/Id2/Il18/Immp2l/Itga1/Jak2/Kcne2/Kcne3/Kcnh2/Kcnq1/Lrp5/Mcpt4/Myh7/Nav2/Nedd4l/Nr2f2/P2rx4/Pde2a/Pde4d/Pdgfb/Pik3r1/Pkp2/Pla2g6/Pomc/Pparg/Prcp/Prkca/Psen2/Ptg…	95
Sto	GO:0009101	glycoprotein biosynthetic process	61/2924	278/23210	9.03619e-06	0.000368578	0.000277006	A4gnt/Alg11/Alg6/B3galt4/B3gnt3/B3gnt6/B4galt1/B4galt5/Bace2/Bcl2/Cant1/Ces2a/Chp1/Chpf/Chst7/Dad1/Ddost/Derl3/Dpagt1/Fut2/Fut4/Fut8/Fut9/Galnt11/Galnt3/Galnt4/Galnt7/Galntl6/Gcnt1/Gcnt3/Gfpt1/Gorasp1/Insr/Jak3/Lmf1/Man1c1/Mgat3/Mgat4c/Mgat5/Mogs/Mpi/Plcb1/Pomk/Pxylp1/Ramp1/Sdf2l1/Slc35c1/Slc35d1/Soat1/St3gal4/St3gal5/St3gal6/St8sia6/Stt3b/Tcf7l2/Tmem59/Tmtc2/Tnip1/Trip11/Ugdh/Uggt1	61
Sto	GO:0010712	regulation of collagen metabolic process	19/2924	52/23210	9.14554e-06	0.000370518	0.000278464	Arrb2/Bmp4/Creb3l1/Cyp2j6/F2/F2r/Fap/Got1/Idua/Ihh/Il18/Itga2/Itgb1/Ltbp1/Pdgfb/Pparg/Tgfb3/Uts2/Vsir	19
Sto	GO:0010038	response to metal ion	59/2924	267/23210	1.00339e-05	0.000403779	0.000303462	Abcc8/Adam9/Add1/Alad/Aldob/Alox5ap/Ank3/Anxa11/Aqp1/Aqp2/Asph/Atp13a2/Atp7b/B2m/Bcl2/Camk2b/Capn3/Clic4/Cp/Cpne4/Cpne7/Crip1/Cybrd1/D2hgdh/Entpd6/Fas/Fn1/Gatm/Gpr39/Gsn/Gss/Hfe/Id2/Itpr3/Khk/Lck/Lgmn/Mapk3/Mapk9/Mt1/Nedd4l/P2rx4/Pklr/Pla2g4a/Pparg/Ppif/Prkaa2/Shh/Slc25a23/Slc40a1/Smpd3/Sord/Syt11/Syt5/Syt8/Tfrc/Thbs1/Trf/Trpc1	59
Sto	GO:0009410	response to xenobiotic stimulus	53/2924	232/23210	1.03403e-05	0.000413336	0.000310644	Acaa1b/Adra1b/Agtr1a/Akr1c12/Akr1c13/Aqp1/As3mt/Asic1/Bmp4/Cryz/Cyp1b1/Cyp2c23/Cyp2c29/Cyp2c55/Cyp2c65/Cyp2c66/Cyp2d10/Cyp2d11/Cyp2d12/Cyp2d26/Cyp2d34/Cyp2d37-ps/Cyp2j13/Cyp2j6/Cyp2j8/Cyp2r1/Cyp2s1/Fkbp1a/Grin1/Gsta3/Gstm2/Gstm3/Gstm5/Gstm7/Hdac5/Hnf4a/Homer2/Irs1/Jak2/Kalrn/Nr1i2/Pde2a/Pdgfb/Pon3/Ppp1r1b/Prkaa2/Rorc/Selenon/Stat5a/Sult1a1/Sult1b1/Tfap4/Tmem38b	53
Sto	GO:1904950	negative regulation of establishment of protein localization	49/2924	209/23210	1.04791e-05	0.000416112	0.00031273	Abcc8/Acvr1c/Adra2a/Anxa4/Apoa1/Bmp8a/Btn2a2/Cd22/Chp1/Coro2b/Derl3/Erlec1/Ezr/F2r/Fermt1/Ffar4/Fn1/Hadh/Idh2/Idua/Il33/Inhbb/Irs1/Kcnj11/Kcnq1/Lgals9/Lgr4/Lyplal1/Nr1h3/Nr1h4/Oit1/Oprm1/Os9/Pde3b/Pde4c/Pim3/Pkdcc/Pml/Ptger3/Svip/Syt11/Sytl4/Tmbim6/Tnf/Tnfrsf21/Tnfrsf4/Tnfsf4/Ucp2/Uts2	49
Sto	GO:0032411	positive regulation of transporter activity	33/2924	121/23210	1.08606e-05	0.000428424	0.000321984	Abcb1a/Abcc8/Akap7/Ank3/Asph/Atp1b1/Bmp4/Cacnb2/Cacnb3/Cftr/Chchd10/Chp1/Dmd/Dnm2/Ephb2/Gstm7/Ifngr1/Ifngr2/Kcnc1/Kcne2/Kcne3/Kcnj11/Lrrc26/Nedd4l/P2ry6/Pirt/Plcb1/Rgn/S100a1/Slc9a1/Tcaf1/Tesc/Wnk2	33
Sto	GO:0002456	T cell mediated immunity	36/2924	137/23210	1.09995e-05	0.000431065	0.000323968	B2m/Cd24a/Ctsh/Dennd1b/Fzd5/Gm11127/Gm8909/H2-Bl/H2-D1/H2-K1/H2-M3/H2-Q1/H2-Q10/H2-Q2/H2-Q4/H2-Q7/H2-Q8/H2-T23/Hfe/Hspa8/Il18/Il18r1/Il1r1/Mill2/Muc4/Nectin2/Prkcz/Pvr/Rab27a/Serpinb9/Tap2/Tnfrsf1b/Tnfsf4/Trpm4/Tsta3/Vsir	36
Sto	GO:0061138	morphogenesis of a branching epithelium	51/2924	221/23210	1.11898e-05	0.000435677	0.000327435	Acvr1/Ar/Bmp7/Cd44/Celsr1/Csf1/Ctnnbip1/Ednra/Eng/Esrp1/Etv4/Eya1/Fgfr1/Fgfr2/Foxd1/Gbx2/Gdnf/Gli3/Gzf1/Hoxa5/Kdm5b/Mmp14/Msx2/Myc/Nrarp/Nrp1/Rxra/Sema5a/Sfrp1/Slit2/Smo/Snai2/Sox2/Spry2/Srf/Tacstd2/Tbx1/Tfap2c/Tgfb1/Timeless/Tmtc3/Trp63/Vangl2/Vdr/Vegfa/Wnt4/Wnt6	51
Sto	GO:0051235	maintenance of location	66/2924	310/23210	1.13293e-05	0.000436998	0.000328427	Acacb/Acvr1c/Adcy6/Ank3/Anxa6/Ap3d1/Apoa1/Apob/Arhgap21/Arl2/Asph/Atp7b/B4galnt1/C3/Camk2d/Capn3/Cry2/Cyba/Dgat1/Dmd/Enpp1/F2/F2r/Fkbp1a/Gaa/Gm2a/Gpr39/Grik5/Gsn/Gstm7/Hexa/Itpr1/Itpr3/Lck/Lcn2/Lgals9/Ltbp1/Lyn/Mprip/Nr1h3/Os9/P2ry6/Pde4d/Pla2g10/Plcb1/Plce1/Plch1/Plin5/Pml/Pnpla2/Pparg/Selenon/Slc25a23/Smim22/Soat1/Sorl1/Sri/Stat5a/Tmem135/Tmem38b/Tmsb10/Tmsb4x/Tnf/Trpc1/Vps13c/Vps13d	66
Sto	GO:0002700	regulation of production of molecular mediator of immune response	38/2924	148/23210	1.13695e-05	0.000436998	0.000328427	Apoa1/B2m/Cd22/Clcf1/Ddx58/Foxp1/Fzd5/H2-M3/H2-T23/Hfe/Il18/Il18r1/Il1r1/Il33/Il4ra/Jak3/Mad2l2/Mapk3/Parp3/Pgc/Pkn1/Prkcz/Rbp4/Tfrc/Tgfb3/Ticam1/Tlr3/Tlr4/Tmbim6/Tnf/Tnfrsf1b/Tnfrsf4/Tnfsf4/Trim6/Trp53bp1/Trpm4/Vsir/Xbp1	38
Sto	GO:0051224	negative regulation of protein transport	48/2924	204/23210	1.15866e-05	0.000442505	0.000332566	Abcc8/Acvr1c/Adra2a/Anxa4/Apoa1/Bmp8a/Btn2a2/Cd22/Chp1/Derl3/Erlec1/Ezr/F2r/Fermt1/Ffar4/Fn1/Hadh/Idh2/Idua/Il33/Inhbb/Irs1/Kcnj11/Kcnq1/Lgals9/Lgr4/Lyplal1/Nr1h3/Nr1h4/Oit1/Oprm1/Os9/Pde3b/Pde4c/Pim3/Pkdcc/Pml/Ptger3/Svip/Syt11/Sytl4/Tmbim6/Tnf/Tnfrsf21/Tnfrsf4/Tnfsf4/Ucp2/Uts2	48
Sto	GO:0001913	T cell mediated cytotoxicity	24/2924	76/23210	1.19106e-05	0.000451998	0.000339701	B2m/Ctsh/Gm11127/Gm8909/H2-Bl/H2-D1/H2-K1/H2-M3/H2-Q1/H2-Q10/H2-Q2/H2-Q4/H2-Q7/H2-Q8/H2-T23/Hspa8/Mill2/Muc4/Nectin2/Pvr/Rab27a/Serpinb9/Tap2/Tsta3	24
Sto	GO:0061951	establishment of protein localization to plasma membrane	21/2924	62/23210	1.23568e-05	0.000465271	0.000349676	Acsl3/Ank3/Arhgap44/Bbs1/Golga4/Golph3l/Gorasp1/Grasp/Grip2/Krt18/Lyplal1/Myo5b/Nectin3/Optn/Pkdcc/Prepl/Rilpl2/Sec16a/Sptbn1/Vamp2/Vamp5	21
Sto	GO:0030100	regulation of endocytosis	50/2924	216/23210	1.24155e-05	0.000465271	0.000349676	Aak1/Add1/Akap5/Apoc2/Appl2/Arfgap1/Arhgap21/Arrb1/Arrb2/B2m/Bcl2l1/Bicd1/Bin1/C3/Cd14/Cd22/Cd2ap/Cd63/Cdh13/Clu/Dnm1/Dnm2/Efnb2/Hfe/Iqsec1/Itga2/Itgb1/Lbp/Lrpap1/Nedd4l/Nr1h3/Ophn1/Pacsin1/Pacsin2/Pcsk9/Pick1/Pparg/Ppp3cc/Prkca/Rab17/Rab4a/Rab4b/Rab5b/Scamp5/Sh3gl2/Syt11/Trf/Tspan1/Usp46/Vps28	50
Sto	GO:1903531	negative regulation of secretion by cell	53/2924	234/23210	1.33768e-05	0.000498183	0.000374411	Abcc8/Acvr1c/Adora1/Adra2a/Anxa4/Apoa1/Asic1/Bmp8a/Btn2a2/Cd22/Cry2/Ezr/F2r/Ffar4/Fgf23/Fn1/Gabbr1/Hadh/Idh2/Idua/Il33/Inhbb/Irs1/Kalrn/Kcnj11/Kcnq1/Lgals9/Lgr4/Maob/Notch1/Nr1h3/Nr1h4/Oit1/Oprm1/Pde3b/Pde4c/Pim3/Pml/Pnkd/Pparg/Ppp1r9a/Ptger3/Syt11/Sytl4/Tacr2/Tmbim6/Tnf/Tnfrsf1b/Tnfrsf21/Tnfrsf4/Tnfsf4/Ucp2/Uts2	53
Sto	GO:0001916	positive regulation of T cell mediated cytotoxicity	18/2924	49/23210	1.4369e-05	0.000531832	0.0003997	B2m/Gm11127/Gm8909/H2-Bl/H2-D1/H2-K1/H2-M3/H2-Q1/H2-Q10/H2-Q2/H2-Q4/H2-Q7/H2-Q8/H2-T23/Hspa8/Nectin2/Pvr/Tap2	18
Sto	GO:2000377	regulation of reactive oxygen species metabolic process	47/2924	200/23210	1.47162e-05	0.00054134	0.000406846	Aatf/Acp5/Adgrb1/Akr1c18/Arg2/Ass1/Cav1/Cd34/Cflar/Cxcl1/Duoxa1/Egfr/Eif6/Foxo3/Fyn/G6pdx/Gadd45a/Gnai3/Hdac4/Hif1a/Icam1/Ier3/Map3k7/Mapk14/Mapt/Ngfr/Pid1/Plau/Ptgs2/Ptk2b/Rac1/Sirpa/Sirt1/Tfap2a/Tgfb1/Trp53/Tusc2/Ulbp1/Xdh/Zc3h12a	47
Sto	GO:0009117	nucleotide metabolic process	83/2924	418/23210	1.52131e-05	0.000556205	0.000418018	Abcd1/Acaa2/Acacb/Acnat1/Acot1/Acot11/Acot3/Acsl5/Acsm3/Acss1/Adcy2/Adcy6/Adcy9/Ak3/Aldob/Ampd3/Aprt/Bcl2l1/Cbfa2t3/Cda/Cdipt/Cnp/Dgat1/Ehhadh/Enpp1/Enpp5/Far1/Fhit/Gale/Galk1/Gmpr/Gpd1/Gucy2c/Hddc3/Hint1/Hkdc1/Hmgcl/Hnf4a/Hsd17b4/Idh2/Insr/Jmjd8/Khk/Ldhd/Mccc2/Mlycd/Mpi/Nadk2/Nadsyn1/Naprt/Naxe/Nme3/Nme5/Nt5c2/Nt5c3/Nt5e/Nudt16/Nudt17/Nudt7/Oas1a/Oasl2/Paics/Papss2/Pde2a/Pde4d/Pdk2/Pdk4/Pfkfb2/P…	83
Sto	GO:0032970	regulation of actin filament-based process	79/2924	393/23210	1.53368e-05	0.000557332	0.000418865	Abi2/Abracl/Alox15/Arhgap35/Arhgef10l/Arhgef15/Bag4/Baiap2/Bcas3/Cacna1c/Capg/Capn1/Capza1/Casq2/Cav1/Ccl27a/Cdc42/Cdc42ep3/Cdc42ep4/Cdk5r1/Celsr1/Clasp1/Dlc1/Dmtn/Dsc2/Dsp/Epha1/Epha5/Fer/Flna/Fscn1/Fzd10/Gba2/Gm14137/Grhl3/Hax1/Hdac2/Hras/Icam1/Itgb1bp1/Jmy/Jup/Kank1/Limk1/Lrp1/Mkks/Nck1/Nf2/Notch2/Nrp1/Pard3/Pde4b/Pdpn/Pdxp/Plekhh2/Ppfia1/Ptk2b/Pycard/Rac1/Rapgef3/Rdx/Rhod/Rhoq/Rhov/S100a10/Sc…	79
Sto	GO:0015698	inorganic anion transport	36/2924	139/23210	1.55565e-05	0.000559446	0.000420454	Abcb1a/Ano1/Ano2/Ano7/Car2/Car7/Cftr/Clca1/Clca3a1/Clca3a2/Clcn2/Clcn3/Clcn5/Clic4/Clic5/Clic6/Enpp1/Fgf23/Fgfr4/Gabra2/Gabra3/Ip6k2/P2ry6/Slc12a2/Slc12a7/Slc12a8/Slc1a1/Slc1a3/Slc25a10/Slc26a2/Slc26a9/Slc37a1/Slc37a4/Slc5a5/Stc2/Ttyh2	36
Sto	GO:0002822	regulation of adaptive immune response based on somatic recombination of immune receptors built from immunoglobulin superfamily domains	45/2924	189/23210	1.55816e-05	0.000559446	0.000420454	B2m/C3/Cd24a/Cd55/Clcf1/Fzd5/Gm11127/Gm8909/H2-Bl/H2-D1/H2-K1/H2-M3/H2-Q1/H2-Q10/H2-Q2/H2-Q4/H2-Q7/H2-Q8/H2-T23/Hfe/Hspa8/Il18/Il18r1/Il1r1/Il33/Il4ra/Jak3/Mad2l2/Muc4/Nectin2/Nfkbiz/Nlrp10/Parp3/Pkn1/Prkcz/Pvr/Tap2/Tfrc/Tnf/Tnfrsf1b/Tnfsf4/Trp53bp1/Trpm4/Vsir/Zbtb7b	45
Sto	GO:0002703	regulation of leukocyte mediated immunity	56/2924	253/23210	1.58126e-05	0.000564359	0.000424146	Arrb2/B2m/C3/Cd24a/Cd55/Clcf1/Clec2d/Cxcl5/Ddx58/Fzd5/Gm11127/Gm8909/H2-Bl/H2-D1/H2-K1/H2-M3/H2-Q1/H2-Q10/H2-Q2/H2-Q4/H2-Q7/H2-Q8/H2-T23/Hfe/Hspa8/Il18/Il18r1/Il1r1/Il4ra/Itgam/Jak3/Lgals9/Lyn/Mad2l2/Mill2/Muc4/Nectin2/Parp3/Prkcz/Pvr/Rasgrp1/Serpinb9/Stat5a/Stxbp2/Tap2/Tfrc/Ticam1/Tlr3/Tlr4/Tnf/Tnfrsf1b/Tnfsf4/Trp53bp1/Trpm4/Unc13d/Vsir	56
Sto	GO:0019320	hexose catabolic process	12/2924	25/23210	1.6568e-05	0.000587812	0.000441772	Aldob/Gale/Galk1/Galk2/Galm/Glb1/Khk/Lrp5/Mpi/Pfkfb2/Pfkm/Pgm2	12
Sto	GO:0055123	digestive system development	35/2924	134/23210	1.66658e-05	0.000587812	0.000441772	Agr2/Bcl2/Bmp4/Ccdc103/Cdx2/Cela1/Chd8/Cldn18/Cobl/Epb41l5/Fgf9/Foxp4/Gata4/Gata6/Id2/Ift172/Ihh/Insr/Itga6/Kit/Lgr4/Notch1/Nphp3/Pdgfc/Pdx1/Pkdcc/Shh/Smad3/Sox17/Spdef/Stra6/Tcf7/Tcf7l2/Xbp1/Yipf6	35
Sto	GO:0001914	regulation of T cell mediated cytotoxicity	19/2924	54/23210	1.71299e-05	0.000600648	0.000451419	B2m/Gm11127/Gm8909/H2-Bl/H2-D1/H2-K1/H2-M3/H2-Q1/H2-Q10/H2-Q2/H2-Q4/H2-Q7/H2-Q8/H2-T23/Hspa8/Muc4/Nectin2/Pvr/Tap2	19
Sto	GO:0006732	coenzyme metabolic process	48/2924	207/23210	1.74667e-05	0.000608896	0.000457618	Abcd1/Acaa2/Acacb/Acnat1/Acot1/Acot11/Acot3/Acsl5/Acsm3/Acss1/Ahcyl2/Cbr3/Coq4/Coq7/Coq8a/Coq8b/Coq9/Dgat1/Ehhadh/Far1/Gamt/Gch1/Hmgcl/Hnf4a/Hsd17b4/Idh2/Mccc2/Mlycd/Mocs1/Nadk2/Nadsyn1/Naprt/Naxe/Nudt17/Nudt7/Pcbd1/Pdk2/Pdk4/Pipox/Pnpo/Pts/Rfk/Rgn/Sardh/Spr/Suclg1/Tpk1/Vnn1	48
Sto	GO:0006509	membrane protein ectodomain proteolysis	16/2924	41/23210	1.76758e-05	0.000612626	0.000460421	Adam10/Adam9/Adra2a/Aph1a/Bace1/Bace2/Dag1/Psen2/Rbmx/Sppl2a/Sppl2b/Timp1/Timp2/Timp3/Tnf/Tnfrsf1b	16
Sto	GO:0050892	intestinal absorption	15/2924	37/23210	1.88102e-05	0.000646895	0.000486177	Abcb1a/Abcg2/Abcg5/Apoa1/Dgat1/Epb41/Ezr/Gcnt3/Isx/Kcnq1/Lima1/Mogat2/Pls1/Tjp2/Vil1	15
Sto	GO:0061008	hepaticobiliary system development	33/2924	124/23210	1.89182e-05	0.000646895	0.000486177	Acadm/Bmp4/Cdkn2a/Cobl/Ezh1/Fgl1/Foxa3/Gata6/Hhex/Hnf1a/Hnf4a/Hp/Hpn/Igf2r/Itpr1/Lims2/Lsr/Man2a1/Notch1/Nphp3/Onecut2/Pcsk9/Pdx1/Proc/Rara/Rps6ka1/Smad3/Sox17/Sox9/Sulf2/Upb1/Vwf/Xbp1	33
Sto	GO:0002476	antigen processing and presentation of endogenous peptide antigen via MHC class Ib	14/2924	33/23210	1.92288e-05	0.000646895	0.000486177	Gm11127/Gm8909/H2-Bl/H2-D1/H2-K1/H2-M3/H2-Q1/H2-Q10/H2-Q2/H2-Q4/H2-Q7/H2-Q8/H2-T23/Tap2	14
Sto	GO:0002484	antigen processing and presentation of endogenous peptide antigen via MHC class I via ER pathway	14/2924	33/23210	1.92288e-05	0.000646895	0.000486177	Gm11127/Gm8909/H2-Bl/H2-D1/H2-K1/H2-M3/H2-Q1/H2-Q10/H2-Q2/H2-Q4/H2-Q7/H2-Q8/H2-T23/Tap2	14
Sto	GO:0032530	regulation of microvillus organization	9/2924	15/23210	1.93119e-05	0.000646895	0.000486177	Atp8b1/Cdhr2/Cdhr5/Ezr/Hnf4a/Pls1/Podxl/Rap1gap/Vil1	9
Sto	GO:0060700	regulation of ribonuclease activity	9/2924	15/23210	1.93119e-05	0.000646895	0.000486177	Oas1a/Oas1b/Oas1c/Oas1f/Oas2/Oas3/Oasl1/Oasl2/Tmbim6	9
Sto	GO:0006112	energy reserve metabolic process	26/2924	88/23210	1.98685e-05	0.000661843	0.00049741	Acadm/Adra1b/Enpp1/Gaa/Gfpt1/Gnas/Gyg/Gys1/Il6st/Insr/Irs1/Khk/Nhlrc1/Pfkm/Pgm2/Phka1/Phka2/Pomc/Ppp1r3a/Ppp1r3c/Ppp1r3g/Prkag2/Pygb/Slc37a4/Tcf7l2/Ugp2	26
Sto	GO:0009259	ribonucleotide metabolic process	68/2924	328/23210	2.09909e-05	0.000695366	0.000522605	Abcd1/Acaa2/Acacb/Acnat1/Acot1/Acot11/Acot3/Acsl5/Acsm3/Acss1/Adcy2/Adcy6/Adcy9/Ak3/Aldob/Ampd3/Aprt/Bcl2l1/Cbfa2t3/Dgat1/Ehhadh/Enpp1/Far1/Gale/Galk1/Gmpr/Gpd1/Gucy2c/Hddc3/Hint1/Hkdc1/Hmgcl/Hnf4a/Hsd17b4/Insr/Jmjd8/Khk/Ldhd/Mccc2/Mlycd/Mpi/Nme3/Nme5/Nt5c2/Nt5e/Nudt16/Nudt7/Paics/Papss2/Pde2a/Pde4d/Pdk2/Pdk4/Pfkfb2/Pfkm/Pipox/Pklr/Ppargc1a/Prkaa2/Prkag2/Rfk/Slc2a6/Suclg1/Sult1b1/Taz/Umps/Uqcc3/Z…	68
Sto	GO:1901264	carbohydrate derivative transport	21/2924	64/23210	2.14642e-05	0.00070666	0.000531093	Abcb1a/Adora1/Agr2/Cyba/G6pc3/Gjb1/Lbp/Nlrp6/Pla2g10/Psap/Slc17a5/Slc29a1/Slc35a1/Slc35a2/Slc35a3/Slc35c1/Slc35d1/Slc37a1/Slc37a4/Sytl2/Vldlr	21
Sto	GO:0051271	negative regulation of cellular component movement	66/2924	316/23210	2.15675e-05	0.00070666	0.000531093	Ada/Adarb1/Adgrb1/Adtrp/Angpt2/Apoe/Clasp1/Dach1/Dlc1/Dnaja4/Dpep1/Dusp1/Dusp22/Eng/Epha1/Foxo3/Gata3/Gtpbp4/Hoxa7/Igfbp3/Itgb1bp1/Jag1/Jup/Kank1/Krit1/Krt16/Lrp1/Mcc/Nav3/Nbl1/Nrg1/Nrp1/Olfm1/Osbpl8/Pdcd10/Pin1/Ptn/Ptprg/Ptpru/Rap2b/Robo1/Ryk/Sema3f/Sema4b/Sema4d/Sema5a/Sema6c/Sema6d/Sept7/Sfrp1/Slc9a3r1/Slit1/Slit2/Spred1/Srf/Srgap3/Stk26/Strap/Svbp/Tacstd2/Tgfb1/Tgfbr3/Wnt3a/Wnt4	66
Sto	GO:0044264	cellular polysaccharide metabolic process	29/2924	104/23210	2.30075e-05	0.000749746	0.000563474	Acadm/Adra1b/B3gnt3/B3gnt6/B4galt5/Enpp1/Gaa/Gfpt1/Gyg/Gys1/Il6st/Insr/Irs1/Khk/Manba/Nhlrc1/Pfkm/Pgm2/Phka1/Phka2/Pomc/Ppp1r3a/Ppp1r3c/Ppp1r3g/Prkag2/Pygb/Slc37a4/Tcf7l2/Ugp2	29
Sto	GO:0046434	organophosphate catabolic process	32/2924	120/23210	2.40484e-05	0.000779429	0.000585783	Abcd1/Apoc2/Cant1/Cnp/Enpp1/Enpp5/Entpd2/Fhit/Gdpd1/Gpd1/Gpd1l/Hddc3/Hint1/Inpp5a/Inpp5j/Mlycd/Mtmr7/Napepld/Nt5e/Nudt16/Nudt17/Nudt7/Pde2a/Pde4d/Pla2g15/Pla2g1b/Pla2g4a/Pla2g4c/Plcb1/Pnliprp2/Smpd3/Smpdl3b	32
Sto	GO:0001505	regulation of neurotransmitter levels	75/2924	373/23210	2.46318e-05	0.000794044	0.000596767	Adra2a/Aif1/Aldh6a1/Amt/Arl6ip5/Asic1/Bace1/Bche/Bcl2l1/Cadps2/Cask/Chat/Chdh/Chka/Clu/Cplx2/Cyp1b1/Dagla/Ddc/Dnm2/Erc2/Gabra2/Gch1/Git2/Gla/Gldc/Gpm6b/Grik5/H2-M3/Hnmt/Ica1/Insr/Jak2/Maob/Mapk9/Myo6/Nrn1/Oprm1/P2rx4/Pak1/Pclo/Pnkd/Ppp1r9a/Prepl/Prkca/Ptprn2/Rab3a/Rab3b/Rgn/Rims2/Rock2/Slc18a1/Slc1a1/Slc1a2/Slc1a3/Slc29a1/Slc44a4/Smad3/Smpd3/Snap23/Snap25/Spr/Syde1/Syt11/Syt5/Syt8/Tacr2/Tha1/Tica…	75
Sto	GO:0006687	glycosphingolipid metabolic process	16/2924	42/23210	2.52268e-05	0.000804575	0.000604681	B3galt4/B4galnt1/B4galt5/B4galt6/Cln6/Fa2h/Gal3st1/Gla/Gm2a/Hexa/Kit/Naga/Neu1/Neu2/Psap/St8sia6	16
Sto	GO:0019883	antigen processing and presentation of endogenous antigen	16/2924	42/23210	2.52268e-05	0.000804575	0.000604681	B2m/Gm11127/Gm8909/H2-Bl/H2-D1/H2-K1/H2-M3/H2-Q1/H2-Q10/H2-Q2/H2-Q4/H2-Q7/H2-Q8/H2-T23/Hfe/Tap2	16
Sto	GO:0005976	polysaccharide metabolic process	31/2924	115/23210	2.54374e-05	0.000806998	0.000606502	Acadm/Adra1b/B3gnt3/B3gnt6/B4galt5/Enpp1/Gaa/Gfpt1/Gyg/Gys1/Il6st/Insr/Irs1/Khk/Manba/Nhlrc1/Pdgfb/Pfkm/Pgm2/Phka1/Phka2/Pomc/Ppp1r3a/Ppp1r3c/Ppp1r3g/Prkag2/Pygb/Slc37a4/Smpd3/Tcf7l2/Ugp2	31
Sto	GO:0009150	purine ribonucleotide metabolic process	66/2924	318/23210	2.65531e-05	0.000837959	0.000629771	Abcd1/Acaa2/Acacb/Acnat1/Acot1/Acot11/Acot3/Acsl5/Acsm3/Acss1/Adcy2/Adcy6/Adcy9/Ak3/Aldob/Ampd3/Aprt/Bcl2l1/Cbfa2t3/Dgat1/Ehhadh/Enpp1/Far1/Gale/Galk1/Gmpr/Gpd1/Gucy2c/Hddc3/Hint1/Hkdc1/Hmgcl/Hnf4a/Hsd17b4/Insr/Jmjd8/Khk/Ldhd/Mccc2/Mlycd/Mpi/Nme3/Nme5/Nt5c2/Nt5e/Nudt16/Nudt7/Paics/Papss2/Pde2a/Pde4d/Pdk2/Pdk4/Pfkfb2/Pfkm/Pipox/Pklr/Ppargc1a/Prkaa2/Prkag2/Slc2a6/Suclg1/Sult1b1/Taz/Uqcc3/Zbtb20	66
Sto	GO:0060048	cardiac muscle contraction	33/2924	126/23210	2.69957e-05	0.000847469	0.000636918	Adora1/Adra1b/Atp1b1/Bin1/Cacnb2/Camk2d/Dmd/Dsg2/Gaa/Gata4/Gpd1l/Kcne2/Kcne3/Kcnh2/Kcnq1/Myh7/Nedd4l/P2rx4/Pde4d/Pkp2/Psen2/Scn1b/Sgcd/Slc9a1/Snta1/Sri/Taz/Tmem38b/Tnni2/Tnni3/Tnnt1/Tpm1/Trpm4	33
Sto	GO:0001763	morphogenesis of a branching structure	53/2924	240/23210	2.81287e-05	0.000878436	0.000660192	Acvr1/Ar/Bcl11a/Bmp7/Cd44/Celsr1/Cpe/Csf1/Ctnnbip1/Ednra/Eng/Epha7/Esrp1/Etv4/Eya1/Fgfr1/Fgfr2/Foxd1/Gbx2/Gdnf/Gli3/Gzf1/Hnrnpk/Hoxa5/Kdm5b/Lrrk2/Mmp14/Msx2/Myc/Nrarp/Nrp1/Prdm1/Rtn4/Rxra/Sema5a/Sfrp1/Slit2/Smo/Snai2/Sox2/Spry2/Srf/Tacstd2/Tbx1/Tfap2c/Tgfb1/Timeless/Tmtc3/Trp63/Vangl2/Vdr/Vegfa/Wnt4/Wnt6	53
Sto	GO:0050673	epithelial cell proliferation	83/2924	425/23210	2.84856e-05	0.000884346	0.000664633	Adora2b/Apoe/Ar/Arg1/Bcl11b/Bglap2/Bmp6/Bnc1/Btbd10/Cav1/Ccl2/Cd109/Cd34/Cdc42/Cdh3/Cdk6/Cebpb/Cflar/Cyp7b1/Dlx5/Eaf2/Ecm1/Ednra/Egfr/Ehf/Eng/Ereg/Ern1/Esrp1/Etv4/Eya1/Fgfbp1/Fgfr1/Fgfr2/Fgfr3/Foxn1/Gas1/Gata3/Gja1/Gli1/Hmgn1/Hmox1/Hoxa5/Hras/Htra1/Hyal1/Igfbp3/Igfbp4/Itgb1bp1/Kdm5b/Klk8/Krit1/Krt4/Lims1/Loxl2/Mcc/Mst1/Myc/Ngfr/Nkx2-9/Nod2/Notch2/Nrarp/Nras/Nupr1/Osr2/Pdcd10/Pdcl3/Pik3cb/Plau/Plc…	83
Sto	GO:0001889	liver development	32/2924	121/23210	2.87901e-05	0.000884346	0.000664633	Acadm/Bmp4/Cdkn2a/Cobl/Ezh1/Fgl1/Foxa3/Gata6/Hhex/Hnf1a/Hnf4a/Hp/Hpn/Igf2r/Itpr1/Lims2/Lsr/Man2a1/Notch1/Nphp3/Onecut2/Pcsk9/Pdx1/Proc/Rara/Rps6ka1/Smad3/Sox9/Sulf2/Upb1/Vwf/Xbp1	32
Sto	GO:0048565	digestive tract development	32/2924	121/23210	2.87901e-05	0.000884346	0.000664633	Agr2/Bcl2/Bmp4/Ccdc103/Cdx2/Chd8/Cldn18/Cobl/Epb41l5/Fgf9/Foxp4/Gata4/Gata6/Id2/Ift172/Ihh/Itga6/Kit/Lgr4/Notch1/Nphp3/Pdgfc/Pdx1/Pkdcc/Shh/Smad3/Sox17/Spdef/Stra6/Tcf7/Tcf7l2/Yipf6	32
Sto	GO:0010714	positive regulation of collagen metabolic process	14/2924	34/23210	2.89079e-05	0.000884346	0.000664633	Arrb2/Bmp4/Creb3l1/F2/F2r/Idua/Ihh/Il18/Itga2/Ltbp1/Pdgfb/Tgfb3/Uts2/Vsir	14
Sto	GO:0006937	regulation of muscle contraction	38/2924	154/23210	2.98763e-05	0.000909332	0.000683412	Adora1/Adra1b/Adra2a/Adra2b/Anxa6/Arhgap42/Atp1b1/Atp2b1/Bin1/Chrm3/Dmd/Dock4/Dock5/Dsg2/F2r/Gata4/Itga2/Kcne3/Kcnq1/Kit/Lck/Myh7/Npnt/P2rx4/Pde4d/Pkp2/Prkca/Ptger3/Slc8a3/Slc9a1/Sri/Sstr2/Tacr2/Tmem38b/Tnni2/Tnni3/Tnnt1/Trpm4	38
Sto	GO:0048017	inositol lipid-mediated signaling	39/2924	160/23210	3.18177e-05	0.00096353	0.000724145	Adap2/Btn2a2/Car8/Erbb2/Erbb3/Ezr/F2/F2r/Gsn/Hcst/Il18/Insr/Irs1/Jak2/Ltk/Muc5ac/Mydgf/Pdgfb/Pdgfc/Pdgfd/Pear1/Pi4ka/Pik3c2a/Pik3c2b/Pik3c2g/Pik3c3/Pik3r1/Pirt/Plcb1/Plce1/Plch1/Prr5/Rara/Rasgrp1/Slc9a3r2/Sox9/Tnf/Unc5b/Xbp1	39
Sto	GO:0019932	second-messenger-mediated signaling	83/2924	427/23210	3.39028e-05	0.00102151	0.000767723	Adcy2/Adcy6/Adcy9/Adgre5/Adgrg1/Adgrg2/Adgrg6/Adra1b/Adra2a/Adra2b/Agtr1a/Akap13/Akap5/Aqp1/Asph/Atp1b1/Bhlha15/Bst1/Calm3/Calml4/Cd22/Cd24a/Cdh13/Chp1/Cib1/Cmya5/Dmd/Efhb/Eif4ebp2/Erbb3/Fkbp1a/Gnas/Gpha2/Grk5/Gstm7/Hint1/Homer2/Inpp5a/Irgm2/Itpr1/Lgr5/Mafa/Mcu/Mgrn1/Mt1/Ndnf/Ndufs4/Nfatc1/Nfatc2/Nmur2/Oprm1/P2rx4/P2ry6/Pclo/Pde2a/Pde3b/Pde4a/Pde4d/Pdk2/Pdx1/Ppp1r9a/Ppp3cc/Ptger3/Ramp1/Rasd2/Rcan…	83
Sto	GO:0019693	ribose phosphate metabolic process	69/2924	339/23210	3.40802e-05	0.00102172	0.000767881	Abcd1/Acaa2/Acacb/Acnat1/Acot1/Acot11/Acot3/Acsl5/Acsm3/Acss1/Adcy2/Adcy6/Adcy9/Ak3/Aldob/Ampd3/Aprt/Bcl2l1/Cbfa2t3/Dgat1/Ehhadh/Enpp1/Far1/Gale/Galk1/Gmpr/Gpd1/Gucy2c/Hddc3/Hint1/Hkdc1/Hmgcl/Hnf4a/Hsd17b4/Insr/Jmjd8/Khk/Ldhd/Mccc2/Mlycd/Mpi/Nme3/Nme5/Nt5c2/Nt5e/Nudt16/Nudt7/Paics/Papss2/Pde2a/Pde4d/Pdk2/Pdk4/Pfkfb2/Pfkm/Pipox/Pklr/Ppargc1a/Ppat/Prkaa2/Prkag2/Rfk/Slc2a6/Suclg1/Sult1b1/Taz/Umps/Uq…	69
Sto	GO:0007162	negative regulation of cell adhesion	60/2924	284/23210	3.51469e-05	0.00104846	0.000787975	Abat/Abl2/Adrb2/Adtrp/Angpt2/Anxa1/Arg1/Arg2/Ass1/Bcas3/Bcl6/Bmp6/Btn1a1/Cbfb/Cblb/Cd274/Cd276/Cd44/Cd80/Cebpb/Dab1/Dlc1/Dmtn/Dusp1/Dusp22/Epha5/Foxp3/Gcnt2/Gli3/Glmn/Gm9573/Gpnmb/Gtpbp4/H2-Ab1/Hoxa7/Il20rb/Itgb1bp1/Jag1/Kank1/Lamb1/Lgals3/Lrp1/March7/Mmp14/Mmp2/Ndfip1/Nf2/Nrarp/Plxna2/Plxnb1/Prkar1a/Prnp/Ptpn22/Ptprz1/Rcc2/Rdx/Sema4d/Sema5a/Serpine2/Sh2b3/Snai2/Socs1/Socs5/Srcin1/Swap70/Tacstd2/…	60
Sto	GO:0050848	regulation of calcium-mediated signaling	28/2924	101/23210	3.54648e-05	0.00104851	0.000788009	Akap5/Asph/Bst1/Cd22/Cd24a/Cdh13/Chp1/Cib1/Cmya5/Dmd/Efhb/Erbb3/Fkbp1a/Gstm7/Hint1/Homer2/Itpr1/P2rx4/P2ry6/Pde4d/Pdk2/Rcan2/Rcan3/Rgn/Selenon/Slc9a1/Sri/Tnf	28
Sto	GO:0051924	regulation of calcium ion transport	58/2924	272/23210	3.56339e-05	0.00104851	0.000788009	Ace/Agtr1a/Akap5/Aqp2/Arrb2/Asph/Atp1b1/Atp2b1/Bcl2/Bin1/Bmp4/Cacna1f/Cacnb2/Cacnb3/Camk2d/Capn3/Cask/Cracr2b/Cyba/Dmd/Efhb/Epb41/F2/F2r/Fkbp1a/Gpr35/Gpr39/Grin1/Gstm7/Homer2/Hrc/Itpr1/Jak3/Kcne2/Kcne3/Lyn/Nos1ap/P2rx4/P2ry6/Pde4d/Pdgfb/Pla2g6/Pml/Psen2/Ptger3/Rgn/S100a1/Selenon/Sestd1/Slc9a1/Smim6/Sri/Stc2/Tmbim6/Tmem38b/Trpc1/Tspan13/Wfs1	58
Sto	GO:0002706	regulation of lymphocyte mediated immunity	45/2924	195/23210	3.5673e-05	0.00104851	0.000788009	Arrb2/B2m/C3/Cd24a/Cd55/Clcf1/Clec2d/Fzd5/Gm11127/Gm8909/H2-Bl/H2-D1/H2-K1/H2-M3/H2-Q1/H2-Q10/H2-Q2/H2-Q4/H2-Q7/H2-Q8/H2-T23/Hfe/Hspa8/Il18/Il18r1/Il1r1/Lgals9/Mad2l2/Mill2/Muc4/Nectin2/Parp3/Prkcz/Pvr/Rasgrp1/Serpinb9/Stat5a/Tap2/Tfrc/Tnf/Tnfrsf1b/Tnfsf4/Trp53bp1/Trpm4/Vsir	45
Sto	GO:0030279	negative regulation of ossification	27/2924	96/23210	3.67767e-05	0.00107567	0.000808426	Ahsg/Axin2/Bcl2/Enpp1/Fgf23/Fndc3b/Gdf10/Gfra4/Hdac5/Id1/Id2/Id3/Igfbp5/Kremen2/Lrp5/Nfatc1/Nfe2/Notch1/Rflna/Rflnb/Smad3/Smad6/Sox9/Tnf/Tnn/Tob1/Trpm4	27
Sto	GO:0010256	endomembrane system organization	77/2924	390/23210	3.71566e-05	0.00108151	0.000812812	Abcd1/Acrbp/Als2cl/Ank3/Ano7/Anxa6/Ap3d1/Aqp1/Aqp11/Arhgap21/Atp8b1/AU040320/Baiap2l1/Bhlha15/Bin1/Camsap3/Cavin2/Chmp4b/Clu/Dnm1/Dnm2/Esyt1/Fa2h/Fam160a2/Fcho1/Gcc2/Golph3l/Gorasp1/Gsn/Kifc3/Lman2l/Mapk3/Mia3/Mtss1/Myh10/Myof/Myrf/Nectin2/Optn/Osbpl2/Pacsin1/Pacsin2/Pi4k2b/Pik3c3/Plekhf1/Plscr1/Psap/Ptprn/Rab27a/Rab29/Rab3a/Rab43/Rab5b/Rilp/Sec16a/Sec16b/Sh3gl2/Snx10/Spag4/Sptbn1/Sptssb/Stk25/Sy…	77
Sto	GO:0055092	sterol homeostasis	25/2924	86/23210	3.85268e-05	0.00111597	0.000838714	Abcd1/Abcg5/Acox1/Apoa1/Apob/Cd24a/Ephx2/Fgfr4/Gpr39/Gramd1b/Hnf4a/Hpn/Il18/Lima1/Lrp5/Mia2/Nr1h3/Nr1h4/Pcsk9/Pla2g10/Pla2g12b/Slc37a4/Soat1/Soat2/Xbp1	25
Sto	GO:0045216	cell-cell junction organization	40/2924	167/23210	3.89263e-05	0.00112213	0.000843337	Abi2/Ace2/Bmp6/Cav1/Cdc42/Cdh15/Cdh3/Cdh4/Cldn1/Cntnap1/Dsp/Flna/Fscn1/Gja1/Gjb2/Grhl1/Hipk1/Jup/Lims1/Map4k4/Mpp7/Nectin1/Nf2/Nphp4/Pard3/Pdcd6ip/Perp/Pkp1/Pmp22/Pof1b/Prkch/Rab8b/Rac1/Ramp2/Rdx/Snai2/Srf/Tgfb1/Tgfbr1/Trpv4/Vegfa/Wdr1/Whrn	40
Sto	GO:2000651	positive regulation of sodium ion transmembrane transporter activity	9/2924	16/23210	3.91894e-05	0.00112215	0.000843356	Ank3/Atp1b1/Chp1/Dmd/Dnm2/Plcb1/Slc9a1/Tesc/Wnk2	9
Sto	GO:0010632	regulation of epithelial cell migration	50/2924	225/23210	3.93014e-05	0.00112215	0.000843356	Adgrb1/Adora2b/Amotl1/Angpt2/Anxa1/Apoe/Bcas3/Capn7/Clasp1/Dnaja4/Emp2/Ets1/Fgfbp1/Fgfr1/Gata3/Hif1a/Hmox1/Hspb1/Hyal1/Itga3/Itgb1bp1/Jup/Krit1/Map2k3/Map4k4/Mcc/Nos3/Nrp1/Pdcd10/Plcg1/Plk2/Plpp3/Prkd2/Ptgs2/Ptk2b/Ptprg/Rab11a/Rreb1/Rtn4/Sema5a/Sirt1/Slit2/Snai2/Sparc/Spred1/Strap/Svbp/Tac1/Tacstd2/Tgfb1/Tgfbr3/Vegfa/Zc3h12a	50
Sto	GO:0002699	positive regulation of immune effector process	56/2924	261/23210	4.01618e-05	0.00114128	0.000857734	Appl2/B2m/C3/Cd24a/Clcf1/Ddx58/Dhx58/Foxp1/Fzd5/Gm11127/Gm8909/H2-Bl/H2-D1/H2-K1/H2-M3/H2-Q1/H2-Q10/H2-Q2/H2-Q4/H2-Q7/H2-Q8/H2-T23/Hspa8/Il18/Il18r1/Il1r1/Il33/Il4ra/Itgam/Lbp/Lyn/Mad2l2/Mapk3/Mill2/Nectin2/Nfkbiz/Pgc/Prkcz/Pvr/Rara/Rasgrp1/Rbp4/Stat5a/Stxbp2/Tap2/Tfrc/Ticam1/Tlr4/Tnf/Tnfrsf4/Tnfsf4/Trim6/Trp53bp1/Unc13d/Xbp1/Zcchc3	56
Sto	GO:0006486	protein glycosylation	45/2924	196/23210	4.07336e-05	0.00114666	0.000861777	A4gnt/Alg11/Alg6/B3galt4/B3gnt3/B3gnt6/B4galt1/B4galt5/Ces2a/Chp1/Dad1/Ddost/Derl3/Dpagt1/Fut2/Fut4/Fut8/Fut9/Galnt11/Galnt3/Galnt4/Galnt7/Galntl6/Gcnt3/Gfpt1/Gorasp1/Lmf1/Mgat3/Mgat4c/Mgat5/Mogs/Mpi/Pomk/Ramp1/Sdf2l1/Slc35c1/St3gal4/St3gal5/St3gal6/St8sia6/Stt3b/Tmem59/Tmtc2/Trip11/Uggt1	45
Sto	GO:0043413	macromolecule glycosylation	45/2924	196/23210	4.07336e-05	0.00114666	0.000861777	A4gnt/Alg11/Alg6/B3galt4/B3gnt3/B3gnt6/B4galt1/B4galt5/Ces2a/Chp1/Dad1/Ddost/Derl3/Dpagt1/Fut2/Fut4/Fut8/Fut9/Galnt11/Galnt3/Galnt4/Galnt7/Galntl6/Gcnt3/Gfpt1/Gorasp1/Lmf1/Mgat3/Mgat4c/Mgat5/Mogs/Mpi/Pomk/Ramp1/Sdf2l1/Slc35c1/St3gal4/St3gal5/St3gal6/St8sia6/Stt3b/Tmem59/Tmtc2/Trip11/Uggt1	45
Sto	GO:0003014	renal system process	29/2924	107/23210	4.10345e-05	0.00114973	0.000864086	Ace/Adcy6/Adora1/Agtr1a/Anpep/Aqp1/Aqp2/Aqp4/Bcl2/Bmp4/Btc/Coro2b/Cyba/F2r/Gnas/Gsn/Hnf1a/Kcnq1/Lgmn/Maged2/Pdgfb/Pkn1/Psap/Ptger3/Ptpro/Sulf1/Sulf2/Uts2/Wfs1	29
Sto	GO:1901342	regulation of vasculature development	69/2924	341/23210	4.14071e-05	0.00115478	0.000867876	Adamts1/Adgrb1/Adgrb2/Adrb2/Ago2/Angpt2/Anxa1/Bmp7/Btg1/Ccl2/Cd34/Cflar/Cxcr2/Dll1/Ecm1/Efna3/Emp2/Eng/Epha1/Ephb4/Erap1/Ets1/Fgfbp1/Foxc1/Gab1/Hif1a/Hipk2/Hmox1/Hoxa5/Hspb1/Htatip2/Hyal1/Il6ra/Itga5/Itgb1bp1/Jup/Krit1/Lgals3/Ngfr/Nos3/Nras/Nrp1/Pdcd10/Pdcl3/Plcg1/Plk2/Prkcb/Prkd2/Ptgs2/Ptk2b/Ptn/Ramp2/Rapgef3/Rtn4/Sema5a/Sirt1/Sparc/Spred1/Spry2/Stab1/Thbs2/Tnfrsf1a/Vegfa/Wnt4/Xdh/Zc3h12a	69
Sto	GO:0046320	regulation of fatty acid oxidation	14/2924	35/23210	4.26111e-05	0.00117805	0.000885365	Abcd1/Acacb/Acadl/Acsl5/Appl2/Cpt1a/Dgat1/Etfbkmt/Irs1/Mlycd/Pdk4/Plin5/Pparg/Ppargc1a	14
Sto	GO:0050435	amyloid-beta metabolic process	17/2924	48/23210	4.27349e-05	0.00117805	0.000885365	Ace/Adam10/Aph1a/Bace1/Bace2/Bin1/Clu/Efna1/Gsap/Ifngr1/Mgat3/Nat8f1/Psen2/Rock2/Sorl1/Tmed10/Tnf	17
Sto	GO:0010952	positive regulation of peptidase activity	39/2924	162/23210	4.28309e-05	0.00117805	0.000885365	Akirin2/Antxr1/Bcl10/Casp1/Casp8ap2/Ctsd/Dlc1/Efna3/Epha4/Fam162a/Fis1/Fyn/Hip1/Malt1/Mapk14/Myc/Ngfr/Perp/Ppp2ca/Prr7/Psme3/Pycard/Ripk2/Rnf7/Robo1/S100a8/S100a9/Senp1/Sirt1/Sox7/Tank/Tbc1d10a/Tnfsf15/Uaca/Wnt3a/Xdh	39
Sto	GO:0099637	neurotransmitter receptor transport	20/2924	62/23210	4.41781e-05	0.00120955	0.000909043	Akap5/Ap2b1/Ap3d1/Arhgap44/Dnm1/Dnm2/Efnb2/Grasp/Grip2/Iqsec1/Kif5c/Myo5b/Myo6/Ophn1/Pacsin1/Pick1/Snap23/Snap25/Usp46/Vamp2	20
Sto	GO:0009615	response to virus	57/2924	268/23210	4.46765e-05	0.00121764	0.00091512	Adar/Apobec3/Bcl2/Bcl2l1/Bst2/Crebbp/Cxadr/Ddx58/Dhx58/Dtx3l/Duox2/Gsdme/Ifi27l2b/Ifih1/Ifit1bl2/Ifna11/Ifngr1/Ifngr2/Ifnk/Ifnlr1/Il10rb/Il33/Irgm2/Lcn2/Lgals9/Mill2/Mx1/Nt5c3/Oas1a/Oas1b/Oas1c/Oas1f/Oas2/Oas3/Oasl1/Oasl2/Parp9/Plscr1/Pml/Rnasel/Rtp4/Sec14l1/Serinc3/Slfn9/Stat2/Ticam1/Tlr3/Tmem173/Tnf/Tnfsf4/Trim12a/Trim25/Trim34a/Trim6/Unc13d/Unc93b1/Zcchc3	57
Sto	GO:0050663	cytokine secretion	53/2924	244/23210	4.51027e-05	0.00122369	0.00091967	Agtr1a/Aif1/Akap12/Anxa4/Apoa1/Btn2a2/Cd14/Chil1/Cyp2j6/Ddx58/Ezr/F2r/Fermt1/Ffar4/Fn1/Foxp1/Fzd5/Gsdmd/Ifih1/Ifngr1/Il33/Il4ra/Itgb6/Lgals9/Lgr4/Lyn/Mapk3/Mbp/Mcoln2/Nlrc4/Nlrp10/Notch1/Nr1h4/Optn/Pml/Prkcz/Rasgrp1/Rorc/S100a13/Scamp5/Sptbn1/Syt11/Tlr4/Tnf/Tnfrsf1b/Tnfrsf21/Tnfrsf4/Tnfsf4/Trim6/Unc93b1/Vtcn1/Xbp1/Zbtb7b	53
Sto	GO:0006163	purine nucleotide metabolic process	69/2924	342/23210	4.55914e-05	0.00123138	0.000925448	Abcd1/Acaa2/Acacb/Acnat1/Acot1/Acot11/Acot3/Acsl5/Acsm3/Acss1/Adcy2/Adcy6/Adcy9/Ak3/Aldob/Ampd3/Aprt/Bcl2l1/Cbfa2t3/Dgat1/Ehhadh/Enpp1/Far1/Fhit/Gale/Galk1/Gmpr/Gpd1/Gucy2c/Hddc3/Hint1/Hkdc1/Hmgcl/Hnf4a/Hsd17b4/Insr/Jmjd8/Khk/Ldhd/Mccc2/Mlycd/Mpi/Nme3/Nme5/Nt5c2/Nt5e/Nudt16/Nudt7/Oas1a/Oasl2/Paics/Papss2/Pde2a/Pde4d/Pdk2/Pdk4/Pfkfb2/Pfkm/Pipox/Pklr/Ppargc1a/Prkaa2/Prkag2/Slc2a6/Suclg1/Sult1b1/Taz…	69
Sto	GO:0048015	phosphatidylinositol-mediated signaling	38/2924	157/23210	4.70644e-05	0.00126546	0.000951063	Btn2a2/Car8/Erbb2/Erbb3/Ezr/F2/F2r/Gsn/Hcst/Il18/Insr/Irs1/Jak2/Ltk/Muc5ac/Mydgf/Pdgfb/Pdgfc/Pdgfd/Pear1/Pi4ka/Pik3c2a/Pik3c2b/Pik3c2g/Pik3c3/Pik3r1/Pirt/Plcb1/Plce1/Plch1/Prr5/Rara/Rasgrp1/Slc9a3r2/Sox9/Tnf/Unc5b/Xbp1	38
Sto	GO:0019722	calcium-mediated signaling	47/2924	209/23210	4.83344e-05	0.00129381	0.000972367	Agtr1a/Akap5/Asph/Atp1b1/Bhlha15/Bst1/Calm3/Calml4/Cd22/Cd24a/Cdh13/Chp1/Cib1/Cmya5/Dmd/Efhb/Erbb3/Fkbp1a/Gstm7/Hint1/Homer2/Irgm2/Itpr1/Mcu/Nfatc1/Nfatc2/Nmur2/P2rx4/P2ry6/Pde4d/Pdk2/Ppp1r9a/Ppp3cc/Rcan2/Rcan3/Rgn/Selenon/Sgcd/Slc9a1/Sri/Tff2/Tmem38b/Tnf/Tnni3/Tox3/Trpm4/Vcam1	47
Sto	GO:2000146	negative regulation of cell motility	59/2924	281/23210	4.89481e-05	0.00130441	0.000980335	Ada/Adarb1/Adgrb1/Adtrp/Angpt2/Apoe/Clasp1/Dach1/Dlc1/Dnaja4/Dpep1/Dusp1/Dusp22/Eng/Epha1/Foxo3/Gata3/Gtpbp4/Hoxa7/Igfbp3/Itgb1bp1/Jag1/Jup/Kank1/Krit1/Krt16/Lrp1/Mcc/Nav3/Nbl1/Nrg1/Olfm1/Osbpl8/Pdcd10/Pin1/Ptn/Ptprg/Ptpru/Rap2b/Robo1/Sema6d/Sept7/Sfrp1/Slc9a3r1/Slit2/Spred1/Srf/Srgap3/Stk26/Strap/Svbp/Tacstd2/Tgfb1/Tgfbr3/Wnt4	59
Sto	GO:1904064	positive regulation of cation transmembrane transport	39/2924	163/23210	4.95502e-05	0.00131461	0.000988003	Abcc8/Agtr1a/Akap7/Ank3/Asph/Atp1b1/Bmp4/Cacnb2/Cacnb3/Capn3/Chchd10/Chp1/Dmd/Dnm2/Ephb2/F2/F2r/Gpr39/Gstm7/Ifngr1/Ifngr2/Kcnc1/Kcne2/Kcne3/Kcnh2/Kcnj11/Kcnq1/Lrrc26/Nedd4l/P2ry6/Pirt/Plcb1/Rgn/S100a1/Slc9a1/Sri/Tesc/Trpc1/Wnk2	39
Sto	GO:1905475	regulation of protein localization to membrane	43/2924	186/23210	5.02602e-05	0.00132758	0.000997746	Appl1/Ar/Ccl2/Cdk5r1/Csnk2a1/Dmtn/Egfr/Fis1/Fyn/Fzd9/Gpc1/Gpc2/Gpc4/Gripap1/Hectd1/Hpca/Hras/Itga3/Itgb1bp1/Ldlrap1/Lgals3/Lrp1/Lypd1/Lypla1/Mmp14/Myo5a/Pid1/Ppfia1/Ppp1r9b/Ppp2r5a/Prnp/Ptn/Rab11a/Ramp3/Rhoq/Slc7a11/Sqstm1/Stom/Tgfb1/Vamp4/Vti1b/Wnt3a	43
Sto	GO:0090257	regulation of muscle system process	52/2924	239/23210	5.05475e-05	0.00132931	0.000999048	Abcc8/Adora1/Adra1b/Adra2a/Adra2b/Aif1/Anxa6/Arhgap42/Atp1b1/Atp2b1/Bin1/Camk2d/Chrm3/Cmya5/Col14a1/Dmd/Dock4/Dock5/Dsg2/F2r/Foxp1/Gata4/Igfbp5/Itga2/Kcne3/Kcnq1/Kit/Lck/Myh7/Nfatc1/Notch1/Npnt/P2rx4/Pak1/Pde4d/Pkp2/Prkca/Ptger3/Rock2/Selenon/Slc8a3/Slc9a1/Smad3/Sri/Sstr2/Tacr2/Tmem38b/Tnfrsf1b/Tnni2/Tnni3/Tnnt1/Trpm4	52
Sto	GO:0045862	positive regulation of proteolysis	66/2924	325/23210	5.36124e-05	0.00139334	0.00104717	Akirin2/Antxr1/Apoe/Arih1/Bag2/Bbs7/Bcl10/Casp1/Casp8ap2/Cav1/Csnk1a1/Ctsc/Ctsd/Dda1/Dlc1/Efna3/Epha4/Fam162a/Fis1/Fyn/Gba/Hdac2/Hip1/Hspa1a/Lrrk2/Malt1/Mapk14/Mmp14/Myc/Ngfr/Nupr1/Perp/Pias1/Plk2/Ppp2ca/Prr7/Psme3/Ptk2b/Pycard/Ripk2/Rnf144b/Rnf19b/Rnf7/Robo1/S100a8/S100a9/Senp1/Sh3d19/Sh3rf2/Sirt1/Snx9/Socs5/Sox7/Sumo2/Tank/Tbc1d10a/Tmtc3/Tnfsf15/Trib2/Trib3/Trim32/Uaca/Ube2v2/Wnt3a/Xdh/Zc3h12a	66
Sto	GO:0032835	glomerulus development	19/2924	58/23210	5.36339e-05	0.00139334	0.00104717	Aqp1/Basp1/Bcl2/Bmp4/Ctnnd1/Kirrel3/Lamb2/Lgr4/Mpv17/Mtss1/Nid1/Notch1/Pdgfb/Pdgfd/Plce1/Prom1/Ptpro/Sulf1/Sulf2	19
Sto	GO:0060401	cytosolic calcium ion transport	41/2924	175/23210	5.39096e-05	0.00139334	0.00104717	Agtr1a/Akap5/Asph/Atp2b1/Bcl2/Bmp4/Cacnb3/Camk2d/Capn3/Cyba/Dmd/F2/F2r/Fkbp1a/Gpr39/Grin1/Gstm7/Itpr1/Itpr3/Lck/Lyn/Mcu/Micu1/Micu2/P2rx4/P2ry6/Pde4d/Plcb1/Plce1/Plch1/Pml/Psen2/Selenon/Slc25a23/Slc35g1/Slc8a3/Sri/Tmbim6/Tmem38b/Trpc1/Trpm1	41
Sto	GO:0031032	actomyosin structure organization	46/2924	204/23210	5.39117e-05	0.00139334	0.00104717	Akap13/Apoa1/Arap1/Arhgap6/Arhgef10/Arrb1/Asap3/Capn3/Capn9/Cnn2/Coro2b/Csrp2/Epb41/Epb41l1/Epb41l2/Epb41l4b/Epb41l5/Evl/Fhod1/Foxp1/Frmd5/Itgb1/Itgb5/Kank2/Kank4/Krt19/Krt8/Lurap1/Myh10/Myh14/Myom3/Obsl1/Pak1/Pdlim4/Phldb2/Pik3r1/Ppp1r9a/Rhoc/Rock2/Six4/Smad3/Sorbs3/Synpo/Tgfb3/Tnnt1/Tpm1	46
Sto	GO:0032760	positive regulation of tumor necrosis factor production	27/2924	98/23210	5.46256e-05	0.00140122	0.00105309	Abcc8/Akap12/Arhgef2/Cd14/Clu/Cyba/Cyp2j6/Ddt/Ddx58/Fzd5/H2-T23/Ifih1/Ifngr1/Il18/Isl1/Jak2/Lbp/Lgals9/Ly96/Mapkapk2/Pik3r1/Rasgrp1/Thbs1/Ticam1/Tlr3/Tlr4/Zbtb20	27
Sto	GO:0070085	glycosylation	47/2924	210/23210	5.47764e-05	0.00140122	0.00105309	A4gnt/Alg11/Alg6/B3galt4/B3gnt3/B3gnt6/B4galnt1/B4galt1/B4galt5/Ces2a/Chp1/Dad1/Ddost/Derl3/Dpagt1/Fuom/Fut2/Fut4/Fut8/Fut9/Galnt11/Galnt3/Galnt4/Galnt7/Galntl6/Gcnt3/Gfpt1/Gorasp1/Lmf1/Mgat3/Mgat4c/Mgat5/Mogs/Mpi/Pomk/Ramp1/Sdf2l1/Slc35c1/St3gal4/St3gal5/St3gal6/St8sia6/Stt3b/Tmem59/Tmtc2/Trip11/Uggt1	47
Sto	GO:0001573	ganglioside metabolic process	10/2924	20/23210	5.49468e-05	0.00140122	0.00105309	B3galt4/B4galnt1/B4galt5/B4galt6/Cln6/Gm2a/Hexa/Neu1/Neu2/St8sia6	10
Sto	GO:0032956	regulation of actin cytoskeleton organization	69/2924	344/23210	5.51514e-05	0.00140122	0.00105309	Abi2/Alox15/Arhgap35/Arhgef10l/Arhgef15/Bag4/Baiap2/Bcas3/Capg/Capn1/Capza1/Ccl27a/Cdc42/Cdc42ep3/Cdc42ep4/Cdk5r1/Celsr1/Clasp1/Dlc1/Dmtn/Epha1/Epha5/Fer/Flna/Fscn1/Fzd10/Gba2/Gm14137/Grhl3/Hax1/Hdac2/Hras/Icam1/Itgb1bp1/Jmy/Kank1/Limk1/Lrp1/Mkks/Nck1/Nf2/Notch2/Nrp1/Pdxp/Plekhh2/Ppfia1/Ptk2b/Pycard/Rac1/Rapgef3/Rdx/Rhod/Rhoq/Rhov/S100a10/Scin/Sema5a/Shank1/Slit2/Snx9/Swap70/Synpo2l/Tac1/Tacstd2/…	69
Sto	GO:0009991	response to extracellular stimulus	78/2924	401/23210	5.61502e-05	0.00141973	0.00106701	Aacs/Ada/Adora2b/Adrb2/Adrb3/Apoe/Aqp3/Arhgap35/Atf4/Axl/BC048403/Bcas3/Bcl10/Bglap/Bglap2/Bglap3/Bmp6/Casp1/Cbs/Cd68/Cib2/Dapl1/Dgkq/Dntt/Dsc2/Eif2s1/Fads1/Fosl1/Foxk2/Foxo3/Fyn/Gba/Higd1a/Igf1r/Impact/Kif26a/Lpl/Lrp11/Lrrk2/Mapt/Mkks/Mt3/Mybbp1a/Nenf/Nuak2/P2rx7/Panx1/Pdxp/Plcg2/Plec/Prl4a1/Rnf152/Rraga/Rragc/Rrp8/Sct/Seh1l/Sesn1/Sesn2/Sik1/Sirt1/Slc25a25/Slc2a1/Snai2/Srebf2/Srf/Stk26/Tbl1xr1/T…	78
Sto	GO:0072521	purine-containing compound metabolic process	75/2924	382/23210	5.63537e-05	0.00141973	0.00106701	Abcd1/Abcg2/Acaa2/Acacb/Acnat1/Acot1/Acot11/Acot3/Acsl5/Acsm3/Acss1/Adcy2/Adcy6/Adcy9/Ak3/Aldob/Ampd3/Aox3/Aprt/Bcl2l1/Cbfa2t3/Dgat1/Ehhadh/Enpp1/Enpp4/Far1/Fhit/Gale/Galk1/Gamt/Gmpr/Gpd1/Gucy2c/Hddc3/Hint1/Hkdc1/Hmgcl/Hnf4a/Hsd17b4/Insr/Jmjd8/Khk/Ldhd/Mccc2/Mlycd/Mpi/Nme3/Nme5/Nt5c2/Nt5c3/Nt5e/Nudt16/Nudt7/Oas1a/Oasl2/Paics/Papss2/Pde2a/Pde4d/Pdk2/Pdk4/Pfkfb2/Pfkm/Pipox/Pklr/Ppargc1a/Prkaa2/Prka…	75
Sto	GO:0008202	steroid metabolic process	62/2924	301/23210	5.7811e-05	0.00145035	0.00109002	Abca2/Acadl/Agtr1a/Akr1c12/Akr1c13/Akr1c14/Akr1c19/Aplp2/Apoa1/Apob/Asah1/Atp8b1/Bmp2/Cftr/Clcn2/Cln6/Cyp1b1/Cyp2r1/Dhh/Ephx2/Erlin2/Fgf1/Fgf23/Fgfr4/Fgl1/Foxa2/H2-Ke6/Hint2/Hnf1a/Hsd17b11/Hsd17b14/Hsd17b4/Hsd17b6/Hsd3b2/Hsd3b7/Insig2/Kit/Lima1/Lipa/Lmf1/Lrp5/Nr1h4/Pcsk9/Pctp/Ppargc1a/Prkaa2/Rorc/Sec14l2/Shh/Slc37a4/Soat1/Soat2/Sorl1/Spp1/Stard3/Stat5a/Sult1a1/Sult1b1/Sult4a1/Tnf/Tnfsf4/Vldlr	62
Sto	GO:0043087	regulation of GTPase activity	61/2924	295/23210	5.87502e-05	0.00146778	0.00110311	Adprh/Ajuba/Arhgap35/Asap1/Bcas3/Bcl6/Bves/Cblb/Ccl19/Ccl2/Ccl6/Ccl7/Dennd1a/Dock8/Dock9/Dvl2/Elmod1/Epha1/Epha4/Epha5/Ephb3/Evi5/Fzd10/Grhl3/Hras/Icam1/Itgb1bp1/Lims1/Lrrk2/Map4k4/Mex3b/Mkks/Myo9a/Net1/Ntrk2/Pafah1b1/Pin1/Plekhg4/Plxna2/Plxnb1/Prom2/Ptk2b/Pycard/Rapgef3/Rasa3/Rasa4/Rcc2/Rdx/Rgs10/Ric1/S100a10/Scrib/Sema4d/Snx9/Spry2/Tbc1d10a/Tbc1d14/Tbc1d2/Tbc1d8/Tiam1/Vav3/Wnt4	61
Sto	GO:0032963	collagen metabolic process	29/2924	109/23210	5.9324e-05	0.00147596	0.00110926	Arrb2/Bmp4/Creb3l1/Cyp2j6/F2/F2r/Fap/Got1/Id1/Idua/Ihh/Il18/Itga2/Itgb1/Ltbp1/Mmp11/Mmp15/Mmp23/Mmp7/Pdgfb/Pepd/Plod1/Pparg/Smpd3/Tgfb3/Tns2/Tram2/Uts2/Vsir	29
Sto	GO:0007009	plasma membrane organization	28/2924	104/23210	6.28427e-05	0.00155705	0.0011702	Abcd1/Ank3/Ano7/Anxa6/Baiap2l1/Bin1/Cavin2/Clu/Dnm2/Fa2h/Fcho1/Gsn/Mtss1/Myh10/Myof/Myrf/Osbpl2/Pacsin1/Pacsin2/Plscr1/Psap/Rab3a/Sh3gl2/Sptbn1/Syt11/Sytl4/Whamm/Xkr9	28
Sto	GO:0050678	regulation of epithelial cell proliferation	71/2924	358/23210	6.31054e-05	0.00155712	0.00117026	Adora2b/Apoe/Ar/Arg1/Bcl11b/Bmp6/Bnc1/Cav1/Ccl2/Cd109/Cdc42/Cdh3/Cdk6/Cflar/Cyp7b1/Dlx5/Eaf2/Ecm1/Ednra/Egfr/Eng/Esrp1/Etv4/Eya1/Fgfbp1/Fgfr1/Fgfr2/Fgfr3/Gas1/Gata3/Gja1/Gli1/Hmgn1/Hmox1/Hoxa5/Hras/Htra1/Hyal1/Kdm5b/Krit1/Krt4/Lims1/Mcc/Mst1/Myc/Ngfr/Nkx2-9/Nod2/Notch2/Nrarp/Nras/Nupr1/Osr2/Pdcd10/Pdcl3/Plau/Plcg1/Prkd2/Ptn/Robo1/Rreb1/Rtn4/Sav1/Sema5a/Serpinb5/Sfn/Sfrp1/Sirt1/Smo/Snai2/Sox2/Spar…	71
Sto	GO:0055067	monovalent inorganic cation homeostasis	36/2924	148/23210	6.58109e-05	0.00158127	0.00118841	Ace/Adora1/Agtr1a/Anpep/Aqp11/Atp1b1/Atp4a/Atp6v0a1/Atp6v0d2/Bcl2/Camk2d/Car2/Car7/Cftr/Chp1/Clic4/Cln6/Gnas/Gpr39/Kcnh2/Mapk3/Pdk2/Pdk4/Rogdi/Slc12a2/Slc12a7/Slc12a8/Slc26a9/Slc4a4/Slc9a1/Slc9a2/Slc9a4/Slc9a8/Tesc/Tm9sf4/Uts2	36
Sto	GO:0002486	antigen processing and presentation of endogenous peptide antigen via MHC class I via ER pathway, TAP-independent	13/2924	32/23210	6.5934e-05	0.00158127	0.00118841	Gm11127/Gm8909/H2-Bl/H2-D1/H2-K1/H2-M3/H2-Q1/H2-Q10/H2-Q2/H2-Q4/H2-Q7/H2-Q8/H2-T23	13
Sto	GO:0046466	membrane lipid catabolic process	13/2924	32/23210	6.5934e-05	0.00158127	0.00118841	Asah1/Cyp1b1/Gla/Gm2a/Hexa/Naga/Neu1/Neu2/Pdxdc1/Pnliprp2/Psap/Smpd3/Smpdl3b	13
Sto	GO:0033865	nucleoside bisphosphate metabolic process	27/2924	99/23210	6.61939e-05	0.00158127	0.00118841	Abcd1/Acaa2/Acacb/Acnat1/Acot1/Acot11/Acot3/Acsl5/Acsm3/Acss1/Dgat1/Ehhadh/Enpp1/Far1/Hddc3/Hmgcl/Hnf4a/Hsd17b4/Mccc2/Mlycd/Nudt7/Papss2/Pdk2/Pdk4/Pipox/Suclg1/Sult1b1	27
Sto	GO:0033875	ribonucleoside bisphosphate metabolic process	27/2924	99/23210	6.61939e-05	0.00158127	0.00118841	Abcd1/Acaa2/Acacb/Acnat1/Acot1/Acot11/Acot3/Acsl5/Acsm3/Acss1/Dgat1/Ehhadh/Enpp1/Far1/Hddc3/Hmgcl/Hnf4a/Hsd17b4/Mccc2/Mlycd/Nudt7/Papss2/Pdk2/Pdk4/Pipox/Suclg1/Sult1b1	27
Sto	GO:0034032	purine nucleoside bisphosphate metabolic process	27/2924	99/23210	6.61939e-05	0.00158127	0.00118841	Abcd1/Acaa2/Acacb/Acnat1/Acot1/Acot11/Acot3/Acsl5/Acsm3/Acss1/Dgat1/Ehhadh/Enpp1/Far1/Hddc3/Hmgcl/Hnf4a/Hsd17b4/Mccc2/Mlycd/Nudt7/Papss2/Pdk2/Pdk4/Pipox/Suclg1/Sult1b1	27
Sto	GO:0098876	vesicle-mediated transport to the plasma membrane	27/2924	99/23210	6.61939e-05	0.00158127	0.00118841	Acsl3/Ank3/Arf4/Arhgap44/Bbs1/Dnm2/Exoc6/Golga4/Golph3l/Grasp/Grip2/Krt18/Lyplal1/Myo5b/Optn/Pkdcc/Prepl/Rab11b/Sec16a/Snap23/Snap25/Sptbn1/Steap2/Stxbp6/Vamp2/Vamp5/Vps35l	27
Sto	GO:1903557	positive regulation of tumor necrosis factor superfamily cytokine production	27/2924	99/23210	6.61939e-05	0.00158127	0.00118841	Abcc8/Akap12/Arhgef2/Cd14/Clu/Cyba/Cyp2j6/Ddt/Ddx58/Fzd5/H2-T23/Ifih1/Ifngr1/Il18/Isl1/Jak2/Lbp/Lgals9/Ly96/Mapkapk2/Pik3r1/Rasgrp1/Thbs1/Ticam1/Tlr3/Tlr4/Zbtb20	27
Sto	GO:0002221	pattern recognition receptor signaling pathway	34/2924	137/23210	6.75193e-05	0.00160653	0.00120739	Appl2/Arrb2/Bpifb1/Cd14/Cyba/Ddx58/Dhx58/Gramd4/Ifih1/Irgm2/Lbp/Lgals9/Lgr4/Ly96/Lyn/Mapkapk2/Nfkbil1/Nlrp6/Nr1h3/Nr1h4/Pja2/Reg3g/Sec14l1/Smpdl3b/Ticam1/Tlr3/Tlr4/Tmem173/Tnf/Tnip1/Tnip3/Unc93b1/Wdfy1/Zcchc3	34
Sto	GO:1903829	positive regulation of cellular protein localization	61/2924	297/23210	7.19789e-05	0.00170587	0.00128205	Abca12/Bag3/Bcas3/Camk4/Ccl2/Cct6a/Cdc42/Cdk5r1/Cenpq/Dkc1/Egfr/Emd/Fis1/Flna/Fyn/Gli3/Gnai1/Gnl3/Gpsm2/Hnrnpk/Hpca/Hras/Ipo5/Itga3/Itgb1bp1/Jup/Lgals3/Lrp1/Mapk14/Mapt/Mark4/Msn/Myo5a/Ngfr/Nipbl/Nmd3/Nrg1/Nup62/Pdcd10/Ppp1r9b/Prnp/Ptgs2/Ptn/Ptpn22/Rab11a/Rab34/Ramp3/Ran/Rapgef3/Rbm22/Rdx/Riok2/Rtn4/Sesn2/Sfn/Smo/Sqstm1/Stom/Tardbp/Tgfb1/Tsg101/Uaca/Vegfa/Wnt3a/Xpo4/Zc3h12a	61
Sto	GO:0098656	anion transmembrane transport	42/2924	183/23210	7.28636e-05	0.00172004	0.0012927	Abcb1a/Abcd1/Abcd3/Acsl5/Ano1/Arl6ip5/AU018091/Cftr/Clcn3/Gabra2/Gabra3/Lrrc8d/Prkca/Rbp4/Slc12a2/Slc12a7/Slc12a8/Slc16a7/Slc19a1/Slc1a1/Slc1a2/Slc1a3/Slc25a1/Slc25a10/Slc25a19/Slc26a2/Slc35a1/Slc35a2/Slc35a3/Slc37a1/Slc37a4/Slc38a1/Slc38a3/Slc38a9/Slc44a4/Slc7a7/Stra6/Tcaf1/Tcaf2/Thbs1/Tnf/Vdac2	42
Sto	GO:0030277	maintenance of gastrointestinal epithelium	9/2924	17/23210	7.3948e-05	0.00173879	0.0013068	Muc13/Rbp4/Slc22a5/Sox9/Tff1/Tff2/Tff3/Tlr4/Vsig1	9
Sto	GO:0040013	negative regulation of locomotion	64/2924	316/23210	7.49065e-05	0.00175445	0.00131856	Ada/Adarb1/Adgrb1/Adtrp/Angpt2/Apoe/Arrdc3/Clasp1/Dach1/Dlc1/Dnaja4/Dpep1/Dusp1/Dusp22/Eng/Epha1/Foxo3/Gata3/Gtpbp4/Hoxa7/Igfbp3/Itgb1bp1/Jag1/Jup/Kank1/Krit1/Krt16/Lrp1/Mcc/Nav3/Nbl1/Nrg1/Nrp1/Olfm1/Osbpl8/Pdcd10/Pin1/Ptn/Ptprg/Ptpru/Rap2b/Robo1/Robo2/Ryk/Sema3f/Sema4b/Sema4d/Sema5a/Sema6c/Sema6d/Sept7/Sfrp1/Slc9a3r1/Slit1/Slit2/Spred1/Srf/Srgap3/Stk26/Strap/Svbp/Tacstd2/Tgfb1/Tgfbr3/Wnt3a/Wnt4	64
Sto	GO:0042304	regulation of fatty acid biosynthetic process	15/2924	41/23210	7.78164e-05	0.00181551	0.00136446	Abcd1/Acadl/Apoc2/Elovl5/Erlin2/Hnf4a/Insig2/Lpgat1/Mapk9/Nr1h3/Pdk4/Pla2g4a/Rgn/Slc45a3/Wdtc1	15
Sto	GO:0042063	gliogenesis	65/2924	323/23210	8.06386e-05	0.00187407	0.00140846	Abl2/Anxa1/Apcdd1/Atf5/Ccl2/Cdk5r1/Cdk6/Cntnap1/Creb1/Csf1/Dab1/Dll1/Dll3/Egfr/Eif2b3/Epha4/Fgfr3/Gap43/Gjc2/Gli3/Gpc1/Hdac2/Id4/Il34/Itgb4/Lamb1/Lrp1/Matn2/Mt3/Myc/Nab1/Nf2/Nrg1/Ntrk2/P2ry1/Pafah1b1/Pard3/Phgdh/Plpp3/Pmp22/Pou3f1/Prkch/Prpf19/Ptn/Ptprz1/Qk/Rheb/Rtn4/S100a8/S100a9/Scrib/Serpine2/Ski/Smo/Sox6/Tenm4/Tgfb1/Tiam1/Trp73/Vcan/Wdr1/Zcchc24/Zfp365	65
Sto	GO:0048754	branching morphogenesis of an epithelial tube	42/2924	184/23210	8.30822e-05	0.0019234	0.00144554	Acvr1/Ar/Bmp7/Cd44/Celsr1/Csf1/Ctnnbip1/Ednra/Eng/Esrp1/Etv4/Eya1/Fgfr2/Foxd1/Gbx2/Gdnf/Gli3/Gzf1/Hoxa5/Kdm5b/Mmp14/Msx2/Myc/Nrarp/Nrp1/Sema5a/Slit2/Smo/Sox2/Spry2/Srf/Tacstd2/Tbx1/Tfap2c/Tgfb1/Timeless/Tmtc3/Vangl2/Vdr/Vegfa/Wnt4/Wnt6	42
Sto	GO:0007528	neuromuscular junction development	18/2924	55/23210	8.49138e-05	0.00195824	0.00147172	Cacnb2/Cacnb3/Chat/Col4a1/Col4a5/Dok7/Erbb2/F2r/Kalrn/Lamb2/Pak1/Pdzrn3/Shank2/Six4/Snta1/Sorbs2/Unc13b/Utrn	18
Sto	GO:0022612	gland morphogenesis	36/2924	150/23210	8.8499e-05	0.0020331	0.00152799	Ar/Bmp7/Capn1/Cav1/Cd44/Cebpb/Cflar/Csf1/Cyp7b1/Egfr/Esrp1/Etv4/Fgfr1/Fgfr2/Gli1/Gli3/Id4/Igf1r/Kdm5b/Lims1/Mmp2/Msn/Mst1/Msx2/Notch2/Nrp1/Plau/Polb/Pthlh/Ptn/Rarg/Rln1/Robo1/Rtn4/Rxra/Scrib/Serpinb5/Sfrp1/Slc9a3r1/Slit2/Snai2/Sostdc1/Stat6/Tbx2/Tet2/Tfap2c/Tgfa/Tgfb1/Trp63/Twsg1/Vdr/Wnt3a/Wnt4	36
Sto	GO:0042632	cholesterol homeostasis	24/2924	85/23210	9.10089e-05	0.00208278	0.00156532	Abcg5/Acox1/Apoa1/Apob/Cd24a/Ephx2/Fgfr4/Gpr39/Gramd1b/Hnf4a/Hpn/Il18/Lima1/Lrp5/Mia2/Nr1h3/Nr1h4/Pcsk9/Pla2g10/Pla2g12b/Slc37a4/Soat1/Soat2/Xbp1	24
Sto	GO:0062013	positive regulation of small molecule metabolic process	34/2924	139/23210	9.19644e-05	0.00209665	0.00157574	Abcd1/Acsl5/Adra1b/Apoc2/Bcl2l1/Cpt1a/Dgat1/Elovl5/Fgf1/Gpd1/Hnf4a/Insr/Irs1/Lpgat1/Mapk9/Mlycd/Nr1h3/Nr1h4/P2ry6/Pdgfb/Pla2g4a/Plin5/Pparg/Ppargc1a/Ppp1r3g/Prkaa2/Rdh10/Rgn/Sec14l2/Slc45a3/Taz/Tcf7l2/Tnf/Zbtb20	34
Sto	GO:0001906	cell killing	41/2924	179/23210	9.24518e-05	0.00209978	0.0015781	Arrb2/B2m/C3/Cd55/Cd59a/Cd5l/Cfh/Clec2d/Ctsh/Cxcl5/F2/Gm11127/Gm8909/H2-Bl/H2-D1/H2-K1/H2-M3/H2-Q1/H2-Q10/H2-Q2/H2-Q4/H2-Q7/H2-Q8/H2-T23/Hspa8/Il18/Lgals9/Mill2/Muc4/Nectin2/Pglyrp1/Pvr/Rab27a/Rasgrp1/Reg3g/Serpinb9/Stat5a/Stxbp2/Tap2/Tsta3/Unc13d	41
Sto	GO:0006893	Golgi to plasma membrane transport	20/2924	65/23210	9.34892e-05	0.00211474	0.00158934	Acsl3/Ank3/Arf4/Bbs1/Dnm2/Exoc6/Golga4/Golph3l/Krt18/Lyplal1/Optn/Pkdcc/Prepl/Sec16a/Sptbn1/Steap2/Stxbp6/Vamp2/Vamp5/Vps35l	20
Sto	GO:0003279	cardiac septum development	32/2924	128/23210	9.38161e-05	0.00211474	0.00158934	Acvr1/Bmp7/Eng/Fgfr2/Fzd1/Fzd2/Gata3/Hectd1/Jag1/Lrp1/Luzp1/Maml1/Matr3/Msx2/Ndst1/Nos3/Notch2/Nrp1/Pcsk5/Prdm1/Ptk7/Robo1/Robo2/Sav1/Slit2/Smo/Tbx1/Tbx2/Tgfbr1/Tgfbr3/Trp53/Vangl2	32
Sto	GO:0019915	lipid storage	21/2924	70/23210	9.49224e-05	0.00213166	0.00160206	Acacb/Acvr1c/Apoa1/Apob/B4galnt1/C3/Cry2/Dgat1/Enpp1/Gm2a/Hexa/Nr1h3/Pla2g10/Plin5/Pnpla2/Pparg/Smim22/Soat1/Stat5a/Tmem135/Tnf	21
Sto	GO:0010001	glial cell differentiation	51/2924	239/23210	0.000100127	0.00221504	0.00166472	Adam22/Adgrg6/Arhgef10/Aspa/B4galt5/B4galt6/Bag1/Bin1/Bmp2/Bmp4/Clcf1/Clu/Cnp/Dag1/Dmd/Erbb2/Erbb3/F2/Fa2h/Gcm1/Hdac11/Id2/Ifngr1/Il6st/Itgam/Kras/Lamb2/Lgi4/Lrp6/Mapk3/Med12/Mycn/Myrf/Ncmap/Notch1/Pdgfb/Pick1/Pparg/Ror2/Shh/Slc45a3/Slc8a3/Sox4/Sox5/Sox9/Tcf7l2/Tlr4/Tmem98/Tnfrsf1b/Tnfrsf21/Tspan2	51
Sto	GO:1904375	regulation of protein localization to cell periphery	33/2924	134/23210	0.000100633	0.00221504	0.00166472	Appl1/Ar/Csnk2a1/Egfr/Gnai1/Gpc4/Gpsm2/Gripap1/Hectd1/Hras/Itga3/Ldlrap1/Lgals3/Lrp1/Lypd1/Lypla1/Mmp14/Myo5a/Pid1/Ppfia1/Ppp1r9b/Ppp2r5a/Prnp/Rab11a/Ramp3/Rhoq/Sqstm1/Tgfb1/Vamp4/Vti1b/Wnt3a	33
Sto	GO:0010669	epithelial structure maintenance	11/2924	25/23210	0.000101524	0.00221504	0.00166472	Cxadr/Muc13/Muc4/Rbp4/Slc22a5/Sox9/Tff1/Tff2/Tff3/Tlr4/Vsig1	11
Sto	GO:0042403	thyroid hormone metabolic process	11/2924	25/23210	0.000101524	0.00221504	0.00166472	Cpq/Crym/Duox2/Duoxa2/Hpn/Iyd/Pax8/Slc16a10/Slc16a2/Slc5a5/Sult1b1	11
Sto	GO:0070861	regulation of protein exit from endoplasmic reticulum	11/2924	25/23210	0.000101524	0.00221504	0.00166472	Derl3/Edem2/Erlec1/Gcc2/Os9/Sec16a/Sec16b/Sorl1/Svip/Tm9sf4/Tmem30b	11
Sto	GO:0099072	regulation of postsynaptic membrane neurotransmitter receptor levels	26/2924	96/23210	0.000101635	0.00221504	0.00166472	Adam10/Adam22/Akap5/Ap2b1/Arhgap44/Ctnnd1/Dag1/Dnm1/Dnm2/Efnb2/Eps8/Grasp/Grip2/Iqsec1/Iqsec2/Kalrn/Myo6/Ophn1/Pacsin1/Pick1/Prkcz/Shisa6/Snap23/Snap25/Usp46/Vamp2	26
Sto	GO:0046365	monosaccharide catabolic process	12/2924	29/23210	0.000101668	0.00221504	0.00166472	Aldob/Gale/Galk1/Galk2/Galm/Glb1/Khk/Lrp5/Mpi/Pfkfb2/Pfkm/Pgm2	12
Sto	GO:0010921	regulation of phosphatase activity	31/2924	123/23210	0.000101939	0.00221504	0.00166472	Arfgef3/Bmp2/Camsap3/Cdk5rap3/Chp1/Cmya5/Cry2/Ell/Farp1/Fkbp1a/Hpn/Hsp90b1/Itga1/Itga2/Jak2/Mgat5/Mprip/Myo1d/Npnt/Ppp1r14d/Ppp1r1b/Ppp2r2b/Rgn/Rock2/Sfi1/Sh2d4a/Slc39a10/Smad3/Sytl2/Tnf/Vrk3	31
Sto	GO:0007178	transmembrane receptor protein serine/threonine kinase signaling pathway	70/2924	357/23210	0.00010196	0.00221504	0.00166472	Acvr1c/Adam9/Akap7/Appl2/Arrb2/Atoh8/Bmp2/Bmp4/Bmp8a/Bmp8b/Chrdl2/Crebbp/Dmrt1/Dnm2/Fermt1/Fgf8/Fgf9/Fkbp1a/Fst/Fut8/Gata4/Gata6/Gdf10/Gdf5/Glg1/Got1/Grem2/Hexa/Hfe/Hnf1a/Hnf4a/Hpgd/Id1/Inhbb/Itgb5/Lefty2/Lgals9/Lrg1/Ltbp1/Mapk3/Notch1/Npnt/Onecut2/Pdcd4/Pmepa1/Pml/Prdm16/Ptprk/Rasl11b/Rbpms/Rnf165/Ror2/Smad3/Smad6/Smpd3/Sorl1/Sptbn1/Sulf1/Tab1/Tcf7l2/Tdgf1/Tgfb3/Tgfbr2/Thbs1/Tob1/Trf/Vsir/Xbp1/Z…	70
Sto	GO:2000649	regulation of sodium ion transmembrane transporter activity	17/2924	51/23210	0.000102535	0.00221949	0.00166807	Ank3/Atp1b1/Camk2d/Chp1/Dmd/Dnm2/Fxyd3/Fxyd5/Gpd1l/Klhl24/Nedd4l/Pcsk9/Plcb1/Scn1b/Slc9a1/Tesc/Wnk2	17
Sto	GO:0070252	actin-mediated cell contraction	25/2924	91/23210	0.000106765	0.00229869	0.00172759	Adora1/Bin1/Cacnb2/Camk2d/Dsg2/Epb41l5/Gata4/Gpd1l/Kcne2/Kcne3/Kcnh2/Kcnq1/Myh7/Nedd4l/Parva/Pde4d/Pkp2/Ptger3/Scn1b/Sgcd/Snta1/Sri/Tpm1/Trpm4/Vil1	25
Sto	GO:0016052	carbohydrate catabolic process	34/2924	140/23210	0.00010696	0.00229869	0.00172759	Adra1b/Aldob/Amy1/Cbfa2t3/Gaa/Gale/Galk1/Galk2/Galm/Glb1/Gm2a/Gpd1/Gusb/Hkdc1/Insr/Jmjd8/Khk/Lrp5/Manba/Mpi/Naga/Neu1/Neu2/Pfkfb2/Pfkm/Pgm2/Pklr/Ppargc1a/Prkaa2/Prkag2/Pygb/Slc2a6/Sord/Zbtb20	34
Sto	GO:0014074	response to purine-containing compound	28/2924	107/23210	0.000107938	0.00231142	0.00173716	Akap7/Aqp1/Asph/Cftr/Duox2/Ezr/Fkbp1a/Gpd1/Gstm7/Hcn2/Hsp90b1/Igfbp5/Irs1/Itpr1/Itpr3/Kcnj11/Kcnq1/Ndufs4/P2rx4/P2ry6/Pde2a/Pik3r1/Pklr/Prkaa2/Selenon/Slc8a3/Tmem38b/Trpm4	28
Sto	GO:0070588	calcium ion transmembrane transport	58/2924	283/23210	0.000113523	0.00242109	0.00181958	Agtr1a/Asic1/Asph/Atp1b1/Atp2a3/Atp2b1/Bhlha15/Bin1/Bmp4/Cacna1f/Cacnb2/Cacnb3/Camk2d/Capn3/Cyba/Dmd/F2/F2r/Fkbp1a/Gpr35/Gpr39/Grin1/Gstm7/Itpr1/Itpr3/Kcne2/Kcne3/Lck/Lyn/Mcoln2/Mcu/Micu1/Micu2/Nos1ap/P2rx4/P2ry6/Pde4d/Pla2g6/Plcb1/Plce1/Plch1/Psen2/Ptger3/Rgn/S100a1/Selenon/Sestd1/Slc25a23/Slc35g1/Slc8a3/Slc9a1/Smim6/Sri/Tmem37/Tmem38b/Trpc1/Trpm6/Tspan13	58
Sto	GO:0031667	response to nutrient levels	72/2924	371/23210	0.000114213	0.00242109	0.00181958	Aacs/Ada/Adrb2/Adrb3/Apoe/Aqp3/Atf4/BC048403/Bcas3/Bcl10/Bglap/Bglap2/Bglap3/Casp1/Cbs/Cd68/Cib2/Dapl1/Dgkq/Dntt/Dsc2/Eif2s1/Fads1/Foxk2/Foxo3/Fyn/Gba/Higd1a/Igf1r/Impact/Lpl/Lrp11/Lrrk2/Mapt/Mkks/Mt3/Mybbp1a/Nenf/Nuak2/P2rx7/Panx1/Pdxp/Plcg2/Plec/Prl4a1/Rnf152/Rraga/Rragc/Rrp8/Sct/Seh1l/Sesn1/Sesn2/Sik1/Sirt1/Slc25a25/Slc2a1/Snai2/Srebf2/Srf/Stk26/Tbl1xr1/Top2b/Trp53/Trpv4/Usf2/Vdr/Wipi2/Wnt4/Xp…	72
Sto	GO:2001257	regulation of cation channel activity	39/2924	169/23210	0.000114271	0.00242109	0.00181958	Abcc8/Akap7/Ank3/Anxa3/Asph/Bmp4/Cacna1f/Cacnb2/Cacnb3/Dmd/Ephb2/Fkbp1a/Gpr35/Gstm7/Ifngr1/Ifngr2/Kcnc1/Kcne2/Kcne3/Kcnj11/Kcnq1/Klhl24/Lrrc26/Nedd4l/Nos1ap/Oprm1/P2ry6/Pde4d/Pirt/Pla2g6/Ppargc1a/Rasgrf2/S100a1/Scn1b/Selenon/Shank2/Shisa6/Sri/Vamp2	39
Sto	GO:1903428	positive regulation of reactive oxygen species biosynthetic process	19/2924	61/23210	0.000115711	0.00244297	0.00183602	Aif1/Clcn3/Clu/Cyba/Dnm2/Duoxa2/Grin1/H2-M3/Insr/Jak2/Mapk9/Oprm1/Rab27a/Smad3/Smpd3/Ticam1/Tlr4/Tnf/Zfp13	19
Sto	GO:0071248	cellular response to metal ion	36/2924	152/23210	0.000118032	0.00248323	0.00186628	Add1/Alox5ap/Ank3/Aqp1/Aqp2/Asph/Atp13a2/Atp7b/B2m/Capn3/Clic4/Cpne4/Cpne7/Fas/Fn1/Gpr39/Gsn/Hfe/Id2/Lgmn/Mapk3/Mapk9/Mt1/P2rx4/Pparg/Ppif/Prkaa2/Shh/Slc25a23/Slc40a1/Smpd3/Syt11/Syt5/Syt8/Tfrc/Trf	36
Sto	GO:0001952	regulation of cell-matrix adhesion	29/2924	113/23210	0.000119313	0.00250139	0.00187993	Bcas3/Bcl6/Cdk6/Clasp1/Col16a1/Csf1/Dlc1/Dmtn/Dusp22/Emp2/Epha1/Hoxa7/Itgb1bp1/Jag1/Jup/Lims1/Lrp1/Map4k4/Mmp14/Nrp1/Pcsk5/Peak1/Pik3cb/Plau/Ptk2b/Rac1/Rcc2/Rhod/S100a10/Vegfa/Wnt4	29
Sto	GO:0001818	negative regulation of cytokine production	54/2924	259/23210	0.000120882	0.00252547	0.00189803	Acp5/Adcy7/Anxa1/Arg1/Arg2/Axl/Bcl6/Btn1a1/Cd274/Cd276/Cd34/Cdh3/Cptp/Dll1/Fgfr1/Foxp3/Gata3/Gba/Gpnmb/Hmox1/Homer3/Il1r2/Il20rb/Il23a/Nav3/Ndfip1/Nfkb1/Nlrx1/Nod2/Pglyrp3/Pglyrp4/Prnp/Ptpn22/Pycard/Rac1/Serpinb1a/Serpinb1c/Sirpa/Sirt1/Socs5/Srgn/Tgfb1/Tnfrsf1a/Tnfrsf9/Trib2/Tusc2/Twist1/Twist2/Twsg1/Ufd1/Zc3h12a	54
Sto	GO:0048771	tissue remodeling	43/2924	193/23210	0.00012373	0.00257524	0.00193543	Acp5/Adrb2/Angpt2/Anxa1/Atp6ap1/Axl/Capn1/Cav1/Cbs/Def8/Egfr/Epas1/Fgfr3/Flna/Foxc1/Gja1/Gpnmb/Hif1a/Hoxa3/Il23a/Itgav/Jag1/Mmp14/Mmp2/Nos3/Notch2/P2rx7/P3h4/Ppp3ca/Ptk2b/Ptn/Rac1/Sfrp1/Slc34a1/Suco/Tbx1/Tgfbr3/Tmem64/Tpp1/Traf6/Trp53/Vdr/Vegfa	43
Sto	GO:0001909	leukocyte mediated cytotoxicity	34/2924	141/23210	0.000124123	0.00257524	0.00193543	Arrb2/B2m/Clec2d/Ctsh/Cxcl5/F2/Gm11127/Gm8909/H2-Bl/H2-D1/H2-K1/H2-M3/H2-Q1/H2-Q10/H2-Q2/H2-Q4/H2-Q7/H2-Q8/H2-T23/Hspa8/Il18/Lgals9/Mill2/Muc4/Nectin2/Pvr/Rab27a/Rasgrp1/Serpinb9/Stat5a/Stxbp2/Tap2/Tsta3/Unc13d	34
Sto	GO:0002819	regulation of adaptive immune response	45/2924	205/23210	0.000125957	0.00260426	0.00195724	B2m/C3/Cd24a/Cd55/Clcf1/Fzd5/Gm11127/Gm8909/H2-Bl/H2-D1/H2-K1/H2-M3/H2-Q1/H2-Q10/H2-Q2/H2-Q4/H2-Q7/H2-Q8/H2-T23/Hfe/Hspa8/Il18/Il18r1/Il1r1/Il33/Il4ra/Jak3/Mad2l2/Muc4/Nectin2/Nfkbiz/Nlrp10/Parp3/Pkn1/Prkcz/Pvr/Tap2/Tfrc/Tnf/Tnfrsf1b/Tnfsf4/Trp53bp1/Trpm4/Vsir/Zbtb7b	45
Sto	GO:0014909	smooth muscle cell migration	25/2924	92/23210	0.000129264	0.00266347	0.00200174	Ace/Aif1/Bcl2/Camk2d/Cyp1b1/Ddr1/Dock4/Dock5/Dock7/Fgf9/Igfbp5/Il18/Il6st/Itga2/Kalrn/Ndrg4/P2ry6/Pak1/Parva/Pdgfb/Pdgfd/Ppargc1a/Sorl1/Tmsb4x/Zfp950	25
Sto	GO:0042133	neurotransmitter metabolic process	35/2924	147/23210	0.000130328	0.00267618	0.0020113	Aif1/Aldh6a1/Amt/Bche/Chat/Chdh/Chka/Clu/Cyp1b1/Dagla/Ddc/Dnm2/Gch1/Gla/Gldc/H2-M3/Hnmt/Insr/Jak2/Maob/Mapk9/Oprm1/P2rx4/Rgn/Rock2/Slc1a3/Slc44a4/Smad3/Smpd3/Spr/Tha1/Ticam1/Tlr4/Tnf/Upb1	35
Sto	GO:0016137	glycoside metabolic process	9/2924	18/23210	0.000131351	0.00267885	0.0020133	Abcg2/Akr1b8/Akr1c14/Akr7a5/Fuca1/Fuca2/Gla/Gusb/Naga	9
Sto	GO:0046321	positive regulation of fatty acid oxidation	9/2924	18/23210	0.000131351	0.00267885	0.0020133	Abcd1/Acsl5/Cpt1a/Dgat1/Irs1/Mlycd/Plin5/Pparg/Ppargc1a	9
Sto	GO:0010950	positive regulation of endopeptidase activity	36/2924	153/23210	0.000135902	0.00276226	0.00207599	Akirin2/Bcl10/Casp1/Casp8ap2/Ctsd/Dlc1/Efna3/Epha4/Fam162a/Fis1/Fyn/Hip1/Malt1/Myc/Ngfr/Perp/Ppp2ca/Prr7/Psme3/Pycard/Ripk2/Rnf7/Robo1/S100a8/S100a9/Senp1/Sirt1/Sox7/Tbc1d10a/Tnfsf15/Uaca/Wnt3a/Xdh	36
Sto	GO:0002224	toll-like receptor signaling pathway	27/2924	103/23210	0.000137661	0.00278857	0.00209576	Appl2/Arrb2/Bpifb1/Cd14/Cyba/Gramd4/Lbp/Lgals9/Lgr4/Ly96/Lyn/Mapkapk2/Nfkbil1/Nlrp6/Nr1h3/Nr1h4/Pja2/Reg3g/Smpdl3b/Ticam1/Tlr3/Tlr4/Tnf/Tnip1/Tnip3/Unc93b1/Wdfy1	27
Sto	GO:0002718	regulation of cytokine production involved in immune response	23/2924	82/23210	0.000141072	0.00284803	0.00214045	Apoa1/B2m/Ddx58/Fzd5/H2-M3/H2-T23/Hfe/Il18/Il18r1/Il1r1/Jak3/Mapk3/Prkcz/Tgfb3/Ticam1/Tlr3/Tlr4/Tnf/Tnfrsf1b/Tnfsf4/Trim6/Trpm4/Vsir	23
Sto	GO:0009247	glycolipid biosynthetic process	18/2924	57/23210	0.000142674	0.00286301	0.00215171	B3galt4/B4galnt1/B4galt5/B4galt6/Cwh43/Fa2h/Gal3st1/Pgap1/Pgap2/Pgap3/Pigc/Pign/Pigp/Pigt/Sccpdh/St3gal4/St3gal6/St8sia6	18
Sto	GO:0050680	negative regulation of epithelial cell proliferation	34/2924	142/23210	0.000143724	0.00286301	0.00215171	Apoe/Ar/Cav1/Cd109/Cdk6/Eaf2/Eng/Etv4/Fgfr2/Fgfr3/Gas1/Gata3/Gja1/Krit1/Krt4/Lims1/Mcc/Ngfr/Nkx2-9/Nupr1/Pdcd10/Ptn/Robo1/Sav1/Sfn/Sfrp1/Snai2/Sox2/Sparc/Strap/Tgfb1/Tgfbr1/Tgfbr3/Vdr/Wdr77/Xdh	34
Sto	GO:0106106	cold-induced thermogenesis	34/2924	142/23210	0.000143724	0.00286301	0.00215171	Acadl/Acot11/Adipor2/Aldh1a1/Apc/Appl2/Cpt2/Decr1/Dock7/Esrrg/Ffar4/Gatm/Gnas/Hadh/Id1/Il18/Il18r1/Il4ra/Jak2/Lcn2/Lgr4/Mfn2/Notch1/Nr1h3/Oma1/Pctp/Pdgfc/Plac8/Ppargc1a/Prdm16/Prkab1/Tlr4/Ucp2/Zbtb7b	34
Sto	GO:0120161	regulation of cold-induced thermogenesis	34/2924	142/23210	0.000143724	0.00286301	0.00215171	Acadl/Acot11/Adipor2/Aldh1a1/Apc/Appl2/Cpt2/Decr1/Dock7/Esrrg/Ffar4/Gatm/Gnas/Hadh/Id1/Il18/Il18r1/Il4ra/Jak2/Lcn2/Lgr4/Mfn2/Notch1/Nr1h3/Oma1/Pctp/Pdgfc/Plac8/Ppargc1a/Prdm16/Prkab1/Tlr4/Ucp2/Zbtb7b	34
Sto	GO:0032527	protein exit from endoplasmic reticulum	15/2924	43/23210	0.000145355	0.00288592	0.00216892	Aup1/Derl3/Edem2/Erlec1/Gcc2/H13/Hsp90b1/Os9/Preb/Sec16a/Sec16b/Sorl1/Svip/Tm9sf4/Tmem30b	15
Sto	GO:0031341	regulation of cell killing	32/2924	131/23210	0.000149668	0.00296176	0.00222592	Arrb2/B2m/Cd55/Cd59a/Cd5l/Cfh/Clec2d/Cxcl5/Gm11127/Gm8909/H2-Bl/H2-D1/H2-K1/H2-M3/H2-Q1/H2-Q10/H2-Q2/H2-Q4/H2-Q7/H2-Q8/H2-T23/Hspa8/Lgals9/Mill2/Muc4/Nectin2/Pglyrp1/Pvr/Rasgrp1/Serpinb9/Stat5a/Tap2	32
Sto	GO:0110053	regulation of actin filament organization	53/2924	255/23210	0.000150998	0.00297569	0.00223639	Abi2/Alox15/Arhgap35/Arhgef10l/Arhgef15/Bag4/Baiap2/Capg/Capn1/Capza1/Cdc42ep3/Cdc42ep4/Clasp1/Dlc1/Dmtn/Epha1/Fer/Flna/Gba2/Gm14137/Hax1/Icam1/Itgb1bp1/Jmy/Kank1/Limk1/Mkks/Nck1/Nf2/Nrp1/Pdxp/Plekhh2/Ppfia1/Ptk2b/Pycard/Rac1/Rapgef3/Rdx/S100a10/Scin/Sema5a/Shank1/Slit2/Snx9/Swap70/Synpo2l/Tac1/Tacstd2/Tgfbr1/Wasf1/Wdr1/Wnt4	53
Sto	GO:0003094	glomerular filtration	10/2924	22/23210	0.000151365	0.00297569	0.00223639	Adora1/Aqp1/Coro2b/Cyba/F2r/Pdgfb/Ptpro/Sulf1/Sulf2/Uts2	10
Sto	GO:2000379	positive regulation of reactive oxygen species metabolic process	28/2924	109/23210	0.000152304	0.00298436	0.00224291	Agtr1a/Aif1/Clcn3/Clu/Cyba/Cyp1b1/Dnm2/Duoxa2/F2/Grin1/H2-M3/Il18/Insr/Itgam/Jak2/Mapk9/Oprm1/Pdgfb/Rab27a/Rgn/Smad3/Smpd3/Tgfbr2/Thbs1/Ticam1/Tlr4/Tnf/Zfp13	28
Sto	GO:0001676	long-chain fatty acid metabolic process	25/2924	93/23210	0.000155887	0.00304462	0.0022882	Abcd1/Acadl/Acot1/Acot11/Acot3/Acsl5/Cpt1a/Cyp1b1/Cyp2c23/Cyp2c29/Cyp2c55/Cyp2c65/Cyp2c66/Cyp2d10/Cyp2d11/Cyp2d12/Cyp2d26/Cyp2d34/Cyp2d37-ps/Cyp2j6/Cyp2s1/Dagla/Ephx2/Gstm7/Pla2g4a	25
Sto	GO:0003205	cardiac chamber development	43/2924	195/23210	0.000157929	0.00307449	0.00231064	Acvr1/Adamts1/Bmp7/Cpe/Dsp/Eng/Fgfr2/Foxc1/Fzd1/Fzd2/Gata3/Hectd1/Hif1a/Jag1/Lrp1/Luzp1/Maml1/Matr3/Msx2/Ndst1/Nos3/Notch2/Nrp1/Pcsk5/Ppp1r13l/Prdm1/Ptk7/Robo1/Robo2/Rxra/Sav1/Slit2/Smo/Srf/Tbx1/Tbx2/Tgfb1/Tgfbr1/Tgfbr3/Tmem65/Tnni1/Tnnt2/Trp53/Vangl2	43
Sto	GO:0006941	striated muscle contraction	37/2924	160/23210	0.000161303	0.00313001	0.00235237	Adora1/Adra1b/Atp1b1/Atp8a2/Bin1/Cacnb2/Camk2d/Chrnb1/Dmd/Dsg2/Gaa/Gata4/Gpd1l/Kcne2/Kcne3/Kcnh2/Kcnq1/Myh14/Myh7/Nedd4l/P2rx4/Pde4d/Pkp2/Psen2/Scn1b/Sgcd/Slc8a3/Slc9a1/Snta1/Sri/Taz/Tmem38b/Tnni2/Tnni3/Tnnt1/Tpm1/Trpm4	37
Sto	GO:0030336	negative regulation of cell migration	55/2924	268/23210	0.000162023	0.00313384	0.00235525	Ada/Adarb1/Adgrb1/Adtrp/Angpt2/Apoe/Clasp1/Dach1/Dlc1/Dnaja4/Dpep1/Dusp1/Dusp22/Eng/Epha1/Foxo3/Gtpbp4/Hoxa7/Igfbp3/Itgb1bp1/Jag1/Jup/Kank1/Krit1/Krt16/Lrp1/Mcc/Nav3/Nbl1/Nrg1/Olfm1/Osbpl8/Pdcd10/Ptn/Ptprg/Ptpru/Rap2b/Robo1/Sema6d/Sept7/Sfrp1/Slc9a3r1/Slit2/Spred1/Srf/Srgap3/Stk26/Strap/Svbp/Tacstd2/Tgfb1/Tgfbr3/Wnt4	55
Sto	GO:0042136	neurotransmitter biosynthetic process	27/2924	104/23210	0.000163896	0.00315988	0.00237482	Aif1/Chat/Clu/Cyp1b1/Dagla/Ddc/Dnm2/Gch1/Gla/H2-M3/Insr/Jak2/Mapk9/Oprm1/P2rx4/Rgn/Rock2/Slc1a3/Slc44a4/Smad3/Smpd3/Spr/Tha1/Ticam1/Tlr4/Tnf/Upb1	27
Sto	GO:0010634	positive regulation of epithelial cell migration	34/2924	143/23210	0.000166059	0.00319131	0.00239844	Adora2b/Amotl1/Anxa1/Bcas3/Capn7/Clasp1/Ets1/Fgfbp1/Fgfr1/Gata3/Hif1a/Hmox1/Hspb1/Hyal1/Itga3/Itgb1bp1/Map2k3/Map4k4/Nos3/Nrp1/Plcg1/Plk2/Plpp3/Prkd2/Ptgs2/Ptk2b/Rab11a/Rreb1/Rtn4/Sema5a/Sirt1/Snai2/Sparc/Tac1/Tgfb1/Vegfa/Zc3h12a	34
Sto	GO:0043001	Golgi to plasma membrane protein transport	14/2924	39/23210	0.000169687	0.00325062	0.00244301	Acsl3/Ank3/Bbs1/Golga4/Golph3l/Krt18/Lyplal1/Optn/Pkdcc/Prepl/Sec16a/Sptbn1/Vamp2/Vamp5	14
Sto	GO:0006821	chloride transport	26/2924	99/23210	0.000175623	0.00335362	0.00252043	Abcb1a/Ano1/Ano2/Ano7/Car2/Car7/Cftr/Clca1/Clca3a1/Clca3a2/Clcn2/Clcn3/Clcn5/Clic4/Clic5/Clic6/Gabra2/Gabra3/P2ry6/Slc12a2/Slc12a7/Slc12a8/Slc1a1/Slc1a3/Slc26a9/Ttyh2	26
Sto	GO:0019377	glycolipid catabolic process	8/2924	15/23210	0.000177425	0.00337728	0.0025382	Gla/Gm2a/Hexa/Naga/Neu1/Neu2/Pnliprp2/Psap	8
Sto	GO:0043406	positive regulation of MAP kinase activity	47/2924	220/23210	0.000178174	0.00338079	0.00254084	Adam9/Adora1/Adra2a/Adra2b/Akap13/Arrb1/Bmp2/Bmp4/Cd24a/Cxcl17/Erbb2/Ern2/F2r/Fgd4/Fgf1/Fzd4/Fzd5/Gpr39/Insr/Itga1/Jak2/Kit/Kitl/Kras/Lpar2/Magi3/Map3k21/Map3k5/Map4k1/Pak1/Pdgfb/Pdgfc/Pdgfd/Plce1/Rasgrp1/Ror2/Samd5/Tab1/Taok3/Tdgf1/Tgfb3/Thbs1/Tlr4/Tnf/Tnfrsf11a/Tpd52l1/Trf	47
Sto	GO:0006986	response to unfolded protein	28/2924	110/23210	0.000180073	0.00340605	0.00255983	Agr2/Bfar/Bhlha15/Calr/Calr3/Cdk5rap3/Creb3l1/Creb3l2/Creb3l4/Derl3/Dnajc3/Edem2/Edem3/Ern2/Erp44/Hspa8/Mfn2/Optn/Pacrg/Pik3r1/Rnf121/Stc2/Stt3b/Thbs1/Tmbim6/Vapb/Wfs1/Xbp1	28
Sto	GO:1903169	regulation of calcium ion transmembrane transport	37/2924	161/23210	0.000184398	0.00347688	0.00261306	Agtr1a/Asph/Atp1b1/Bin1/Bmp4/Cacna1f/Cacnb2/Cacnb3/Camk2d/Capn3/Cyba/Dmd/F2/F2r/Fkbp1a/Gpr35/Gpr39/Gstm7/Kcne2/Kcne3/Lyn/Nos1ap/P2ry6/Pde4d/Pla2g6/Psen2/Ptger3/Rgn/S100a1/Selenon/Sestd1/Slc9a1/Smim6/Sri/Tmem38b/Trpc1/Tspan13	37
[truncated: 600 more rows]
