# Supplementary material for: Decoding spatiotemporal transcriptional dynamics and epithelial fibroblast crosstalk during gastroesophageal junction development through single cell analysis
Source: Nat Commun. 2024 Apr 9;15:3064. doi: 10.1038/s41467-024-47173-z (PMC11004180; doi:10.1038/s41467-024-47173-z)
Supplement: Supplementary file 12 — Supplementary Data 9 [file 41467_2024_47173_MOESM12_ESM.xlsx]

## Sheet: Fig_6a_Data
Related to Figure 6a. Z-scored gene set enrichment scores of both fibroblasts and epithelial cells of the esophagus and stomach for pathways of interest from embryonic to adult time points.
	Sample_ID	Comm_ID	Cells	LEE_BMP2_TARGETS_UP	HALLMARK_BILE_ACID_METABOLISM	HALLMARK_EPITHELIAL_MESENCHYMAL_TRANSITION	HALLMARK_MYC_TARGETS_V2	HALLMARK_HEDGEHOG_SIGNALING	HALLMARK_MYOGENESIS	HALLMARK_COMPLEMENT	HALLMARK_INFLAMMATORY_RESPONSE	HALLMARK_INTERFERON_ALPHA_RESPONSE	HALLMARK_FATTY_ACID_METABOLISM	HALLMARK_P53_PATHWAY	REACTOME_SIGNALING_BY_PDGF	WP_PDGFRBETA_PATHWAY	REACTOME_FGFR3_LIGAND_BINDING_AND_ACTIVATION	REACTOME_FGFR1_LIGAND_BINDING_AND_ACTIVATION	REACTOME_PI_3K_CASCADE_FGFR1	REACTOME_PI_3K_CASCADE_FGFR3	REACTOME_SIGNALING_BY_FGFR2	REACTOME_SIGNALING_BY_NOTCH	GOBP_POSITIVE_REGULATION_OF_NOTCH_SIGNALING_PATHWAY	VILIMAS_NOTCH1_TARGETS_DN	KEGG_NOTCH_SIGNALING_PATHWAY	KUNINGER_IGF1_VS_PDGFB_TARGETS_DN	MEBARKI_HCC_PROGENITOR_WNT_DN_CTNNB1_INDEPENDENT	REACTOME_WNT_LIGAND_BIOGENESIS_AND_TRAFFICKING	REACTOME_RUNX1_REGULATES_TRANSCRIPTION_OF_GENES_INVOLVED_IN_WNT_SIGNALING	PID_WNT_NONCANONICAL_PATHWAY	MEBARKI_HCC_PROGENITOR_WNT_DN_CTNNB1_DEPENDENT	WP_BMP2WNT4FOXO1_PATHWAY_IN_PRIMARY_ENDOMETRIAL_STROMAL_CELL_DIFFERENTIATION	GOBP_REGULATION_OF_WNT_SIGNALING_PATHWAY_PLANAR_CELL_POLARITY_PATHWAY	REACTOME_NEGATIVE_REGULATION_OF_TCF_DEPENDENT_SIGNALING_BY_WNT_LIGAND_ANTAGONISTS
AAAGAACAGATACTGA-1	E15_Eso	E15_Eso_Epi	AAAGAACAGATACTGA-1	-0.0746447	0.0458914	-0.226693	0.417256	1.03634	-0.259506	0.243838	0.665916	0.97497	0.140636	0.543386	-0.159257	0.509253	0.248125	-0.735599	-0.691334	-0.00279699	-0.106835	1.03341	1.23125	-0.432845	2.38935	-0.244424	2.44887	0.341208	-1.18211	0.861915	0.00836407	0.0876497	-1.18648	0.454128
AAGGTAAAGTGACCTT-1	E15_Eso	E15_Eso_Epi	AAGGTAAAGTGACCTT-1	-0.665474	-1.01409	-0.584067	0.514339	0.967686	-0.44765	-1.47023	-1.05875	-2.10858	-0.477377	0.654126	-0.224412	-0.12068	1.86766	1.4599	2.07728	2.37079	0.706102	0.232685	1.64026	-0.947781	0.587157	-0.837839	1.48509	0.578628	-0.186529	0.518476	0.328188	0.762645	-0.809733	-0.921696
AAGTACCGTACGTTCA-1	E15_Eso	E15_Eso_Epi	AAGTACCGTACGTTCA-1	-1.20633	-1.35926	-0.383686	0.951846	0.17038	-0.512366	-1.17671	-0.544757	-1.64898	-0.144289	0.722916	0.125977	-0.489187	2.47737	0.529891	1.1875	2.01731	1.10559	1.064	0.964296	-0.690239	-0.997496	0.0977285	-1.37421	-0.686663	0.259218	1.05628	1.28104	0.306011	-0.284054	-0.482595
AAGTTCGCAAGCACAG-1	E15_Eso	E15_Eso_Epi	AAGTTCGCAAGCACAG-1	-0.205604	-0.667165	-0.437623	0.874677	1.05442	-0.438892	-0.6331	-0.95831	-0.819179	-0.581357	1.39358	-0.511037	0.529506	-1.25346	-1.06347	1.73132	2.1235	0.605111	0.569889	1.24757	0.001691	0.742559	-0.0987791	1.1868	-0.420005	0.935901	1.3939	0.318489	0.43356	-0.225348	0.139631
ACCTACCGTGTGGACA-1	E15_Eso	E15_Eso_Epi	ACCTACCGTGTGGACA-1	-0.399838	-0.851153	-0.4463	-0.000732102	-0.440291	-1.04108	-2.07524	-0.0494357	-1.42212	-0.462442	1.25004	-0.674129	-0.411865	1.17982	1.78193	0.24974	-0.351065	1.03887	1.09818	0.896995	-0.455434	2.78496	0.110446	1.93198	0.0382686	1.08772	0.545766	-1.41671	0.361324	0.205159	-0.494977
AGACAAATCTCCAATT-1	E15_Eso	E15_Eso_Epi	AGACAAATCTCCAATT-1	-0.804264	-0.227514	-0.602533	1.31022	0.351978	-0.249495	-1.2748	-1.25772	-1.34325	0.0629158	1.09557	0.612184	1.60975	-0.345223	-0.340574	1.86015	2.26381	1.76931	0.681213	1.84545	-1.28528	0.225225	-0.833552	0.631051	0.195137	0.835271	0.69235	-1.12066	-0.483787	-1.01073	0.932644
AGATGAACACAGACGA-1	E15_Eso	E15_Eso_Epi	AGATGAACACAGACGA-1	-1.55971	-1.33891	-0.672509	2.3926	0.787129	-1.76329	-2.52977	-1.47821	-2.55	0.00611519	0.788794	-1.33539	0.305549	-1.65621	-0.41852	1.09303	0.890427	1.96748	1.39969	2.2627	-1.44146	0.801812	2.95852	-0.244174	0.875819	1.10863	0.401514	-0.145812	-1.09155	-0.0885107	0.129959
AGGATAAAGCGTGTTT-1	E15_Eso	E15_Eso_Epi	AGGATAAAGCGTGTTT-1	0.131239	0.0592601	0.492719	0.80347	1.67604	-1.17713	0.700237	-0.11153	-1.24353	0.517347	0.747745	1.25021	0.57046	-0.0216067	-1.16639	-0.153538	0.801444	1.0776	1.30025	1.1956	-0.755055	0.328983	1.6917	-0.342252	-0.103801	-0.219161	-0.414363	-1.26013	1.9941	-0.207812	-0.799435
AGGCTGCGTCCGGTGT-1	E15_Eso	E15_Eso_Epi	AGGCTGCGTCCGGTGT-1	-0.302961	-0.931533	-0.487154	0.287303	1.80737	-1.61458	-0.287636	-0.614827	-0.431906	-0.430402	1.47682	0.49329	1.19246	2.07992	1.38231	-0.0718866	0.149811	0.899085	0.954408	0.594094	-0.521417	1.75435	0.272811	1.16957	-0.178298	-1.19645	0.534745	-1.46563	0.931959	0.382071	1.1171
ATTACCTAGTCTCTGA-1	E15_Eso	E15_Eso_Epi	ATTACCTAGTCTCTGA-1	-0.680441	-1.31727	-0.485166	0.654159	1.29372	-1.04723	-0.551047	-0.678039	-1.48047	-0.178205	0.0133589	-0.0339236	0.737683	-0.695021	-0.70462	-0.724255	-0.591478	0.370129	0.0667003	1.86419	0.216754	0.80991	-1.55883	1.2509	-0.153156	-1.16777	1.11612	-0.633608	1.36385	0.833914	1.88706
ATTGGGTAGATGGTCG-1	E15_Eso	E15_Eso_Epi	ATTGGGTAGATGGTCG-1	-0.741828	-0.840542	-0.58908	0.431048	0.00879985	-0.464187	-1.738	-0.484905	-0.556636	-1.08576	0.619639	-1.121	-0.478873	0.908024	-0.318427	0.865238	1.66951	-0.35546	0.452965	1.42769	0.280189	0.783628	-0.382623	0.455695	-1.45183	-1.0603	0.891699	-0.0582046	0.284413	0.16157	-0.8124
CAATCGACACGGGTAA-1	E15_Eso	E15_Eso_Epi	CAATCGACACGGGTAA-1	-0.664961	-0.930811	-0.4748	-0.309568	1.10619	-0.269344	-1.07951	-0.560564	-1.45615	-1.14938	1.19098	-0.798097	-0.379925	-0.581338	-0.640688	0.877626	1.17719	1.03589	0.233257	2.23731	0.814602	0.581161	-1.30153	-1.10635	0.167912	0.429738	0.184867	0.202214	0.980544	0.181798	-0.0113986
CATTCTAAGGTGGGTT-1	E15_Eso	E15_Eso_Epi	CATTCTAAGGTGGGTT-1	-1.05492	-1.18173	-0.164477	1.49385	1.90325	-0.0425141	-1.13627	0.0659149	0.007843	0.00755919	1.03187	-0.620926	0.500673	-0.162874	-0.235084	-0.618333	-0.450678	0.763809	0.665515	2.3776	-0.117254	0.647308	0.631882	-0.124194	-0.767654	-0.226777	0.479626	-0.614128	-0.398673	-0.488069	0.748016
CATTGTTAGCCTGTCG-1	E15_Eso	E15_Eso_Epi	CATTGTTAGCCTGTCG-1	0.958249	-0.300027	-0.286839	0.378794	0.701614	0.637053	0.414997	-0.100659	-0.581258	0.219625	2.13772	1.06003	1.35754	-0.078567	-1.70332	0.587954	1.64889	1.54404	2.13095	1.80467	-2.08265	2.65781	0.244924	0.850805	1.90036	0.945599	1.23522	0.293208	-0.548786	-0.740083	-1.17174
CCACTTGGTTAGGGAC-1	E15_Eso	E15_Eso_Epi	CCACTTGGTTAGGGAC-1	-0.755603	0.177246	-0.656825	1.06804	0.586868	-0.242765	-0.220573	-0.771435	-0.646649	-0.161154	1.63505	-0.352762	0.00413982	-1.08593	-0.957128	1.05959	1.38265	0.989655	1.14521	1.74967	-0.825326	1.31996	-0.641083	-0.360905	0.0246943	-1.24802	1.04608	0.456884	0.124794	-0.843495	-0.675414
CCACTTGTCCTCGATC-1	E15_Eso	E15_Eso_Epi	CCACTTGTCCTCGATC-1	-0.487374	-1.26605	-0.635438	1.27267	0.893045	-0.25526	0.292375	-0.312549	-1.06024	-0.601231	2.07424	0.567029	1.13106	-0.69973	-1.31619	-0.0514619	0.667937	1.00427	1.07336	2.1689	-0.464257	1.58381	-0.498107	0.503119	0.744517	0.782214	0.443872	0.631605	-0.064627	-0.664968	0.318522
CCCAACTCACGCTTAA-1	E15_Eso	E15_Eso_Epi	CCCAACTCACGCTTAA-1	-1.57398	-0.813742	-0.693982	1.82552	3.36638	-1.13647	-1.32317	-1.46064	-1.65768	-0.0381146	1.39939	-0.332525	1.95655	0.432237	-0.562633	0.694865	1.41278	1.82339	1.72985	2.08207	-3.16416	2.43258	1.50798	0.835145	-0.19335	1.72528	1.58018	-1.63938	1.05289	-0.526952	0.411049
CCCTGATTCGGCATTA-1	E15_Eso	E15_Eso_Epi	CCCTGATTCGGCATTA-1	-1.61981	-0.567751	-0.776968	0.409324	1.03252	-1.38653	-1.25673	0.337397	-0.537289	-0.191025	1.07414	-0.986224	-0.469671	-0.972532	-0.886126	-1.16078	-1.06803	0.615044	0.937638	0.668207	-0.687787	1.33434	-0.262975	2.13869	-0.0253281	1.18826	1.57426	-0.349171	-1.72705	-0.239461	0.137059
CCCTTAGTCGACACCG-1	E15_Eso	E15_Eso_Epi	CCCTTAGTCGACACCG-1	-2.10709	-0.902287	-0.786284	0.350132	1.52498	-1.77542	-1.11206	-0.651917	-0.902877	0.0939778	0.901447	-0.661161	-0.621412	0.00323345	-0.880409	-1.22039	-0.594061	1.06666	1.32853	0.954056	-0.683551	1.43756	0.495909	-0.0349915	-0.486527	1.19607	-0.197632	-0.932997	1.05343	-0.129513	-0.484601
CCTCCTCGTTACACTG-1	E15_Eso	E15_Eso_Epi	CCTCCTCGTTACACTG-1	-0.860012	-1.44188	-0.552434	0.29734	2.27855	-1.47315	-1.0854	0.222653	-0.942553	-0.0438954	0.0962007	-0.180491	-0.614439	0.664318	-0.566672	0.668469	1.54661	0.655346	0.121234	0.288602	0.951885	0.684619	0.119989	1.13613	0.704745	-1.12794	1.41745	-0.505383	0.368619	-0.83052	-0.487475
CCTGTTGTCAGGACGA-1	E15_Eso	E15_Eso_Epi	CCTGTTGTCAGGACGA-1	-0.721872	-0.728391	-0.849718	-0.277277	0.820377	-0.0632998	-0.13949	0.324252	-0.209438	-0.348449	1.7779	-0.358136	-0.224705	1.88602	1.44832	1.04518	1.21289	0.831737	0.777284	2.68475	-0.449564	2.38614	-1.31098	1.06659	-0.215369	1.93323	-0.241361	0.28171	1.66296	0.408318	-0.421195
CCTTCAGTCGCACGGT-1	E15_Eso	E15_Eso_Epi	CCTTCAGTCGCACGGT-1	-0.207969	0.533648	-0.712823	0.165668	0.268147	0.0368355	-0.570164	-0.0424487	1.23236	0.0138285	1.27184	-0.0952671	0.465919	-0.0896974	-0.93249	0.530145	1.30287	0.810083	0.714706	-0.77563	0.0243907	-0.133007	0.112476	1.54247	1.46348	1.20386	0.602508	-1.65076	-0.538822	-0.0703182	-1.27274
CCTTGTGAGTGGTTAA-1	E15_Eso	E15_Eso_Epi	CCTTGTGAGTGGTTAA-1	-1.10738	-0.0194358	-0.724001	1.23163	-0.997815	-0.59424	-1.33799	-0.666849	-0.604178	-1.32705	1.02401	-0.74708	-1.406	0.537578	-0.529976	-0.52259	0.159465	0.953506	0.0446455	0.145311	-0.0874737	-0.0736993	-0.700669	0.0535914	-0.909755	-0.202842	0.0889552	-0.397317	1.02158	-0.332723	-0.995066
CGAGGAATCGACATAC-1	E15_Eso	E15_Eso_Epi	CGAGGAATCGACATAC-1	-1.57466	-1.6021	-0.996334	-0.272657	0.876009	-1.10814	-1.89188	-1.12934	-0.614331	-0.773593	0.563043	-0.323614	-0.273828	1.56198	0.952754	0.998301	1.30681	0.0958748	0.213907	0.284599	0.888553	1.06648	-0.636568	0.481989	0.421304	-0.0562394	-0.0626262	-0.46406	0.771638	-0.389654	0.791168
CTACAGATCAGCTTGA-1	E15_Eso	E15_Eso_Epi	CTACAGATCAGCTTGA-1	-1.69844	-0.207256	-0.589214	2.21378	1.52414	-1.28968	-0.954298	-1.26051	-1.5894	-0.0149372	1.84332	-0.070222	2.43825	0.0498784	-0.596267	1.02008	1.79843	1.73689	1.57658	3.19842	-1.37247	1.99462	0.384937	-0.593174	-0.107882	0.734087	1.60943	-1.20574	0.413129	-0.0723408	0.194407
CTATCCGTCGTGGGAA-1	E15_Eso	E15_Eso_Epi	CTATCCGTCGTGGGAA-1	-1.25724	-0.468657	-0.650517	0.741537	0.863648	-0.584212	-0.865629	1.17824	-0.44254	-0.409234	0.545949	0.073563	0.908558	-0.624646	-0.661687	-0.18383	-9.76954e-05	0.44193	0.542514	-0.0944639	-0.316557	0.100657	-0.380882	1.19997	-0.349765	0.351751	1.345	0.187826	1.331	0.0775035	-0.303901
CTGGACGAGCGCTTCG-1	E15_Eso	E15_Eso_Epi	CTGGACGAGCGCTTCG-1	-1.67539	-0.680721	-0.766353	-0.961886	-0.635029	-1.21881	-0.651	0.668129	-0.972322	-1.18378	-0.929947	-1.1594	-2.14867	1.14769	0.464461	-0.862448	-0.800508	-2.05078	-2.40326	-0.930788	1.61798	-1.14303	0.690731	2.81165	-0.600274	-0.825539	-2.35872	0.127936	-0.531615	-0.52232	-0.718595
GAATCACCACAGTATC-1	E15_Eso	E15_Eso_Epi	GAATCACCACAGTATC-1	-0.507757	-0.349295	-0.926003	1.4555	-0.705674	-0.497723	0.515351	-0.640282	-0.898229	0.341192	1.45073	-0.827313	0.994657	-1.65078	-1.32232	-0.988739	-0.846766	1.00555	1.14042	1.54588	-0.529158	-0.327392	0.113817	2.64009	0.899155	0.99915	0.684498	-1.57123	-0.775717	-0.859394	0.00950492
GCACTAACATGGAACG-1	E15_Eso	E15_Eso_Epi	GCACTAACATGGAACG-1	0.270033	-0.336636	-0.650465	-0.271572	0.700053	-0.686563	-0.44269	-0.120781	-0.302425	0.617394	1.38375	-0.264288	0.0960706	-1.08664	-0.962741	0.76581	1.05998	1.58958	1.57403	0.858126	-0.421942	2.33873	0.170566	0.991914	0.9719	0.802863	1.36694	-1.041	0.791012	-0.15712	0.397159
GCAGCTGTCCGCTGTT-1	E15_Eso	E15_Eso_Epi	GCAGCTGTCCGCTGTT-1	-0.567184	-1.53666	-0.577851	0.475493	0.443642	-0.661174	0.333795	-0.509052	0.184264	-0.380076	0.665707	-0.552419	0.262405	3.82158	1.77545	3.16629	4.3983	1.46436	0.830578	2.19323	-1.2641	3.35933	-0.88771	-0.203649	-0.718229	0.920192	1.53674	-1.17728	-1.68062	-0.804302	0.0312409
GCTTTCGGTAGCGTTT-1	E15_Eso	E15_Eso_Epi	GCTTTCGGTAGCGTTT-1	-0.563941	-0.644524	-0.658226	0.366352	2.79732	-1.36048	-0.740869	-0.7296	-0.94202	0.0286491	1.54268	-0.491777	0.392536	-0.162208	-0.9853	-0.116918	0.611937	1.49556	0.666289	1.15869	-0.226071	0.856497	-2.13357	-0.297452	1.38444	-0.371226	0.695947	-0.650656	-0.087896	-0.638786	-0.198783
GGACGTCGTGTATACC-1	E15_Eso	E15_Eso_Epi	GGACGTCGTGTATACC-1	-1.20452	-0.178312	-0.786248	-1.04944	-1.42688	-1.35993	-0.631034	1.22382	0.0566155	-1.0672	-0.831045	-1.09731	-1.20107	0.944119	0.336284	-1.03152	-0.983214	-1.59711	-1.516	-0.464239	1.39053	-1.33882	-0.0869187	2.68596	0.260039	-0.864217	-2.31306	0.783635	-1.07422	0.145258	-0.347629
GGCAGTCGTGGACCAA-1	E15_Eso	E15_Eso_Epi	GGCAGTCGTGGACCAA-1	-0.527148	0.530133	-0.318554	-0.349546	1.77815	-1.11443	-1.20411	-0.97456	-1.47204	0.0359954	1.10069	-0.601821	0.0687634	0.994464	0.561396	1.57875	1.9541	0.138116	0.821071	1.67592	-0.434331	1.69434	0.142524	0.915983	0.151838	-0.0297012	2.14179	-0.731578	0.392175	-0.822849	0.454132
GGGACTCGTTACCTGA-1	E15_Eso	E15_Eso_Epi	GGGACTCGTTACCTGA-1	-0.903395	-1.39835	-0.921438	1.248	0.567527	-1.05704	-0.743817	-0.719829	-0.271726	0.225962	1.5901	-0.37013	-0.433941	-0.289509	-1.07678	0.952591	1.76644	1.48204	0.443303	0.484907	-0.621406	-0.0764875	-0.0877512	2.1377	0.469059	-0.202298	0.376733	-0.468943	0.0257037	0.0547266	0.79609
GGGACTCTCTGCTTAT-1	E15_Eso	E15_Eso_Epi	GGGACTCTCTGCTTAT-1	-1.15371	-0.189057	-0.620029	0.165945	0.626156	-0.706704	-0.662061	-1.02684	-0.526909	-0.102207	1.6703	-0.717415	-0.446917	-0.0123265	0.0379933	0.604733	0.737082	0.481494	0.435877	1.197	-0.703242	-0.278181	-0.7505	-0.271567	0.274068	0.289218	0.247332	0.48969	1.78332	-0.348139	-0.592141
GGGCTCATCAACGAGG-1	E15_Eso	E15_Eso_Epi	GGGCTCATCAACGAGG-1	-1.84134	-0.32112	-0.77972	0.287433	-0.216735	-1.26043	-1.03749	-0.421572	-0.345906	-1.63474	-0.739867	-0.121911	-1.98292	0.186519	0.830896	-0.0784603	-0.654582	-1.32029	-0.881215	1.18953	0.554005	0.0629955	0.866928	1.84179	0.919308	0.384886	-0.15963	0.930908	-0.0511492	-0.0304603	-0.665564
GTAGAGGAGGTTGAGC-1	E15_Eso	E15_Eso_Epi	GTAGAGGAGGTTGAGC-1	-1.99617	-1.08121	-0.612233	2.60795	-0.114173	-1.06424	-0.847993	-1.21313	-0.643821	0.949258	0.94748	0.0142601	0.768518	-0.505009	-1.53127	0.0509591	1.06024	1.94388	1.22016	2.59449	-1.79382	-0.0187199	0.46153	-0.377259	0.237961	-0.364681	0.735645	-1.03313	0.637635	-1.22783	0.718232
GTAGCTAGTGCCTTTC-1	E15_Eso	E15_Eso_Epi	GTAGCTAGTGCCTTTC-1	-1.91903	-1.44709	-0.712725	0.501727	0.722789	-1.04794	-1.79935	-1.18886	-1.22714	-0.0967946	0.916306	0.203124	0.295747	0.71973	0.40319	0.844461	1.14524	1.54516	0.95668	1.21602	-0.867086	1.02903	0.504153	0.544753	-0.205947	-0.186375	0.934205	0.177452	0.402193	-0.61262	0.0836677
GTCTGTCCAGGTTTAC-1	E15_Eso	E15_Eso_Epi	GTCTGTCCAGGTTTAC-1	-0.95082	-0.215764	-0.336456	0.586552	0.944822	-0.173358	-0.878276	-0.204875	-1.26459	-0.957247	0.699671	-0.837831	0.147241	-0.328045	-0.476335	-0.0806695	0.11893	-0.288396	-0.0871229	1.16543	0.00280737	0.634355	0.343495	0.430295	1.09485	0.221698	0.366364	0.633567	2.06855	-0.271686	-0.930251
GTTAGTGCATGGGCAA-1	E15_Eso	E15_Eso_Epi	GTTAGTGCATGGGCAA-1	-1.25748	-0.728252	-0.391269	1.74482	2.37884	-1.33166	-1.51678	-1.00004	-1.65105	0.203588	1.68745	0.12046	1.29061	0.685193	0.238451	1.34483	1.97603	2.19716	1.73983	2.39813	-2.81723	0.885187	0.548301	1.57901	0.287778	1.81214	0.533037	0.219957	0.988421	0.371762	-0.77574
TACGTCCAGCTGTTAC-1	E15_Eso	E15_Eso_Epi	TACGTCCAGCTGTTAC-1	-0.710145	0.334321	-0.441915	0.465422	0.161619	-0.225659	-1.98755	-0.644885	-0.182316	-0.50762	1.21108	0.0150159	-0.486308	0.497357	-0.734663	-0.602319	0.246793	0.599585	0.487134	2.26657	-0.443768	0.59787	-1.0446	1.95918	-0.532619	-1.17614	0.254402	-0.739093	1.39486	-0.506249	-0.539995
TAGACTGAGATCCTAC-1	E15_Eso	E15_Eso_Epi	TAGACTGAGATCCTAC-1	-0.714016	0.088153	-0.949541	-0.0488035	0.612655	-0.748046	-1.14542	0.199535	-0.651962	-0.319712	0.03359	0.18384	0.611732	-0.265363	-0.437143	0.64743	0.91948	0.413096	-0.429692	1.37968	0.795738	0.668958	-0.612414	2.93854	0.234475	0.537633	0.41781	1.22577	-0.751443	-0.591498	-0.332236
TATATCCCATATCTCT-1	E15_Eso	E15_Eso_Epi	TATATCCCATATCTCT-1	-0.545478	0.523162	-0.737034	-0.228122	-0.268099	-0.480674	-0.499068	-0.0678973	-0.787442	-0.340569	0.455801	-1.18942	-0.629773	-0.749298	-0.746722	-1.30603	-1.22962	0.320805	0.752663	0.712009	-0.455508	0.962464	-1.44787	2.745	-0.639861	2.10569	-0.286407	0.0932963	0.243745	-0.0288247	0.272262
TCAAGTGAGATGCTAA-1	E15_Eso	E15_Eso_Epi	TCAAGTGAGATGCTAA-1	-0.641787	-1.43566	-0.832829	-0.0948534	-0.51563	-1.16569	-0.850621	-1.19393	-0.949371	-0.951079	0.018996	-0.275784	-0.546421	-0.279039	-0.44546	-0.918521	-0.813546	0.177423	-0.0516759	1.04451	0.0606169	1.09758	-0.619888	0.534899	0.343116	-1.09783	-1.1352	2.64018	-0.477546	0.434157	-0.914244
TCAGTTTGTCACAGTT-1	E15_Eso	E15_Eso_Epi	TCAGTTTGTCACAGTT-1	-1.82629	-0.782277	-0.665922	1.28543	0.681324	-0.834695	-0.476613	-0.747365	-1.66693	0.00771561	1.05047	-0.297675	1.21445	-1.35831	-1.12949	-1.74774	-1.7009	0.481951	0.860838	1.66481	-1.10746	1.12932	-1.22254	-0.241152	-0.441381	-0.378231	1.837	-1.08068	0.067519	-0.0467048	-0.854043
TCCGGGACAATCGCGC-1	E15_Eso	E15_Eso_Epi	TCCGGGACAATCGCGC-1	-0.777919	-1.10745	-0.494449	0.758891	0.582383	-0.89418	-1.76461	-0.595746	-0.230399	-0.726498	1.35148	0.696608	1.57828	-1.45006	-1.18396	1.08849	1.42553	1.15968	1.1777	2.16593	-1.2216	1.0276	0.590027	2.25864	-1.2485	-0.235552	-0.493695	-1.01187	1.32047	-1.35782	0.99336
TCCTTTCGTTTCCATT-1	E15_Eso	E15_Eso_Epi	TCCTTTCGTTTCCATT-1	-0.920634	-0.51955	-0.569681	0.108036	1.33149	0.146122	-0.901516	-0.255822	-0.466744	0.628463	0.766191	-0.775732	0.690796	0.654362	0.340941	0.770203	1.07569	1.50716	1.11789	0.900887	-0.757039	0.0722789	0.18674	0.0945151	0.653908	-1.23849	-0.0194195	-1.24032	0.176189	-1.21233	-0.363939
TCTGGCTGTATCTCGA-1	E15_Eso	E15_Eso_Epi	TCTGGCTGTATCTCGA-1	-1.76433	-0.286359	-1.39355	0.671094	0.782352	-1.36898	-1.16518	-1.7886	-0.453595	0.675461	0.865575	-1.07699	0.589001	-2.47576	-1.02953	-0.931906	-1.36679	1.35403	1.59123	-1.38971	-1.01707	0.874838	1.20122	1.54134	-1.16653	1.73152	0.631911	-0.699329	-1.58897	-0.157214	-1.3885
TGGAACTCAGCTGTGC-1	E15_Eso	E15_Eso_Epi	TGGAACTCAGCTGTGC-1	-0.595529	-0.00055231	-1.23083	1.64904	0.457648	-1.20457	-0.822598	-1.74739	-0.145192	0.788938	1.40922	-0.528522	1.6719	0.0253167	-0.652083	0.80004	1.13398	1.9225	1.64626	-0.221468	-1.63961	0.910381	-1.48675	2.73312	-0.339671	0.913059	0.575646	0.301973	-2.05534	-0.883966	-0.483657
TTAGGGTGTACAGAAT-1	E15_Eso	E15_Eso_Epi	TTAGGGTGTACAGAAT-1	-0.623237	-1.81982	-0.435055	0.285529	1.8186	-0.787402	-0.983076	-1.28489	-0.168176	0.186664	1.20588	0.926714	1.38869	1.75665	0.321926	0.476849	1.39606	1.12199	0.63954	-0.292084	-0.314657	0.513541	-0.0570559	1.34056	-0.121234	-0.0601661	0.658411	-0.200336	-0.945606	0.593985	0.843583
TTCTAGTAGACTTGTC-1	E15_Eso	E15_Eso_Epi	TTCTAGTAGACTTGTC-1	-0.803947	-1.19237	-0.799811	1.03314	-0.493724	-0.929764	-0.763271	-1.50046	-0.659201	-0.141339	1.11895	-0.0141701	0.961629	1.01807	0.594841	1.76557	2.16616	1.87684	0.727031	-0.943523	0.154491	0.392927	-0.3458	1.61997	0.388075	1.2357	0.815438	-0.342044	-0.118981	-0.931996	0.515668
TTTCCTCGTTGTCATG-1	E15_Eso	E15_Eso_Epi	TTTCCTCGTTGTCATG-1	0.0941526	-0.969385	-1.18864	0.121979	-1.18445	-0.481155	-0.912628	-0.95082	-0.3677	0.554044	0.244754	-1.06308	0.18231	-0.361885	-1.11348	0.0834603	0.821439	0.944224	0.455399	-0.92112	0.772132	1.01123	-1.35372	0.598665	-0.342192	0.272474	0.188209	-1.10158	-0.716703	-0.314003	-1.07682
AAAGGATTCTACTCAT-1	E19_Eso	E19_Eso_Epi	AAAGGATTCTACTCAT-1	0.582049	-0.0295098	-0.843263	-0.137835	-2.12458	-0.0150284	-0.458737	-0.0689692	-0.361439	-0.616113	0.531237	-1.11929	-2.42309	0.254514	-0.722397	-1.03555	-0.390642	0.762222	0.437692	1.83739	0.382148	0.202582	-0.478816	1.70003	-0.0513536	1.31319	-0.29802	0.621438	0.643381	-0.671603	-1.10204
AACAAGAGTTATCCAG-1	E19_Eso	E19_Eso_Epi	AACAAGAGTTATCCAG-1	0.482304	1.43825	-1.31855	1.54671	-0.270336	-0.407383	0.915773	-0.90446	-0.191334	1.30646	1.91277	-0.50767	0.148451	1.63072	0.177203	1.50604	2.65183	1.87333	1.11623	0.224849	-1.53504	1.57883	-0.970582	2.97775	0.347805	0.0426315	0.592274	-0.230114	-0.283322	-1.58375	-0.894609
AACCACAGTCCTCCTA-1	E19_Eso	E19_Eso_Epi	AACCACAGTCCTCCTA-1	-0.727159	-0.439279	-0.760193	0.399439	-0.575872	-0.72686	-1.85447	-0.685697	-0.675429	-0.553466	0.180317	-0.813665	-0.695821	0.502354	-0.681023	-0.220381	0.597669	0.967693	0.296149	2.38923	-0.345239	0.35652	-1.09245	1.34104	-0.0467105	-1.15979	-0.397543	0.462058	0.0940237	-0.509619	-1.08321
AATGACCAGCCTCGTG-1	E19_Eso	E19_Eso_Epi	AATGACCAGCCTCGTG-1	-0.313426	-0.706641	-0.976459	-0.736566	-1.20482	-1.06264	-0.0805433	0.346591	0.648139	-0.802047	0.201035	-1.30991	-2.18514	0.59723	0.11777	-1.31696	-1.29295	-0.711063	-0.980555	-1.34396	1.68137	-1.59816	-0.629838	2.48038	-0.117245	0.517181	-0.966281	1.1834	-0.604312	-0.68994	-0.528386
ACAAGCTGTGAGCGAT-1	E19_Eso	E19_Eso_Epi	ACAAGCTGTGAGCGAT-1	-0.727478	-0.176926	-0.73245	0.401827	0.478637	-0.0140096	-1.94879	-0.915495	-0.907452	0.739097	-0.123097	-0.532348	-0.934119	1.10037	0.646462	0.656512	0.941816	0.871637	0.977987	0.0708628	-0.532191	1.65262	0.152484	2.91721	-0.546946	-1.19625	-0.436609	-1.47655	0.547075	-0.90599	0.120138
ACAGAAACACTAGGTT-1	E19_Eso	E19_Eso_Epi	ACAGAAACACTAGGTT-1	-1.03441	-0.635146	-0.543035	-0.411267	-0.293106	-0.531217	-1.39336	0.558934	-0.347308	-0.993316	-0.496766	-1.021	-1.54102	1.40169	0.0301355	-0.428806	0.249914	-0.939485	-0.783926	2.21939	0.868985	0.934173	-0.879579	2.07003	0.515023	0.493063	-0.524465	-0.428865	1.49891	-0.0971173	0.0734011
ACATTTCCACGCTGTG-1	E19_Eso	E19_Eso_Epi	ACATTTCCACGCTGTG-1	-0.336504	-1.43793	-0.649827	-0.31168	1.19983	-0.184403	-0.229243	-1.05296	-0.982112	-0.3956	1.45345	-0.228349	0.612126	0.25884	-0.909828	-1.09304	-0.275854	0.883111	1.32172	0.990444	-0.743664	1.32747	0.831915	0.100959	0.117799	0.00109119	0.707474	-0.973437	-1.09404	0.557105	1.0987
ACCATTTCATGGAATA-1	E19_Eso	E19_Eso_Epi	ACCATTTCATGGAATA-1	0.408575	0.477871	-0.934746	0.225935	-0.809919	-1.06625	0.153916	-0.436003	0.810143	0.0560227	1.13446	-0.831678	-0.035837	-0.389303	-0.517085	-0.0801389	0.109504	0.313269	0.0265343	0.329101	0.688729	0.39713	-0.621157	1.91439	0.26035	-1.11572	-1.07776	1.17789	-0.28272	-0.72179	-0.955772
ACCTGAATCCAGCTCT-1	E19_Eso	E19_Eso_Epi	ACCTGAATCCAGCTCT-1	-1.16843	-0.360024	-0.420534	1.02634	0.09055	-1.45371	-0.687456	-0.823708	-0.227961	-0.105545	0.00150044	-0.16897	-0.669163	0.416789	-0.629773	-0.058149	0.679488	0.444266	0.500011	1.22418	-0.246487	0.271344	-0.843315	0.0706646	-0.673228	1.00295	0.468589	-1.26038	-0.490265	0.306164	1.48476
ACCTGTCGTCGCGTTG-1	E19_Eso	E19_Eso_Epi	ACCTGTCGTCGCGTTG-1	-0.975811	0.396136	-0.838059	0.44088	0.282598	-0.682222	-1.18538	-0.863249	0.796768	-0.35265	0.517467	-0.824637	-0.00950364	-0.550424	-0.614075	-1.18743	-1.10538	-0.284685	0.132924	1.0608	0.558962	-0.914666	-1.85231	1.50758	0.324775	-0.227433	-0.979813	0.270426	0.907878	0.159411	-0.445881
ACGCACGTCGGTAACT-1	E19_Eso	E19_Eso_Epi	ACGCACGTCGGTAACT-1	-1.00233	-0.248474	-0.452501	0.267177	-0.616555	-0.131244	-0.231527	-0.500755	-0.162341	-0.360228	0.952518	-1.227	0.0366291	0.156189	-0.776765	0.267568	1.0122	0.632164	0.920673	1.28367	-0.503435	2.56533	-0.237373	0.0880574	1.292	0.0763503	0.0844674	-1.45424	0.165388	-0.246022	1.40188
ACTATTCCACGCGCAT-1	E19_Eso	E19_Eso_Epi	ACTATTCCACGCGCAT-1	-1.61606	-0.714781	-0.433152	0.000390759	-0.533251	-0.383643	-0.857037	0.136004	-1.47596	-1.28128	-0.409362	-0.773738	-1.36025	1.97699	2.14111	0.941293	0.53335	-0.126752	0.1486	-0.048831	1.41604	0.639482	-1.22704	0.616951	0.0265601	0.542393	-0.109348	-0.873893	0.985265	0.0443655	-0.373444
ACTGTCCAGAATCTAG-1	E19_Eso	E19_Eso_Epi	ACTGTCCAGAATCTAG-1	0.289335	-1.02768	-0.839096	-0.19164	-0.281446	0.449476	0.424664	0.0029826	0.982295	-0.112947	0.814339	-0.842206	0.292937	0.245606	-0.718758	-0.875738	-0.222704	0.790527	0.0368056	-0.0670331	-0.405203	0.122409	-0.708045	2.70511	0.512279	-1.17249	1.22191	-1.38354	-0.202338	-0.0601276	-1.11095
AGATGCTTCTTCTGGC-1	E19_Eso	E19_Eso_Epi	AGATGCTTCTTCTGGC-1	-0.227357	0.287408	-0.555832	0.641923	0.836552	-0.997742	-1.0913	-0.9253	0.528761	0.555364	0.634038	-0.521206	0.148958	1.43111	0.862088	-0.227702	-0.0353463	0.357637	0.0538716	1.25855	0.365677	-1.26433	-0.501888	1.37156	-1.94834	-1.14872	-0.781401	-0.295392	-0.452437	-0.557059	-1.04889
AGCGTATTCCTATTGT-1	E19_Eso	E19_Eso_Epi	AGCGTATTCCTATTGT-1	0.136672	-0.957469	-0.649272	-0.755193	-0.662097	-0.495885	-0.878797	-0.809268	-0.565372	0.174565	0.209799	0.0828199	-0.601717	2.62711	1.80037	2.29145	2.70328	0.456481	0.15166	1.44119	-0.205173	1.25035	0.40795	1.37578	0.742081	-1.13978	-1.04617	-0.142338	0.318874	-1.32983	1.17389
AGCGTCGAGGTCATTC-1	E19_Eso	E19_Eso_Epi	AGCGTCGAGGTCATTC-1	-0.650482	-0.911782	-0.853381	-0.662694	-1.36614	-0.756561	-1.24018	0.641842	-0.331408	-1.03991	0.40066	-0.73578	-0.404881	1.52573	0.0349175	-0.708243	0.00522739	-1.14921	-0.616814	-1.0843	0.872626	-0.0985363	0.382533	2.39778	-0.162955	1.35529	-1.08921	-0.427803	0.507713	0.580173	-0.559649
AGGTGTTCAGTAGAAT-1	E19_Eso	E19_Eso_Epi	AGGTGTTCAGTAGAAT-1	1.49489	-0.517876	-0.871394	-0.872465	0.657783	0.27973	1.46372	-0.178322	1.45968	0.899732	1.31439	-0.564951	1.06562	0.928571	-0.0483736	0.814892	1.60536	1.00682	1.20472	0.135605	-0.573391	-0.616854	0.498043	1.67189	-0.280699	0.274824	0.0705101	-1.01214	-0.767229	-0.888567	-0.697603
AGGTGTTGTTCTTAGG-1	E19_Eso	E19_Eso_Epi	AGGTGTTGTTCTTAGG-1	-0.183607	-0.0326991	-0.947125	0.806975	0.139777	-0.438867	0.160819	-0.296559	-1.16443	1.21446	1.93064	-0.668976	0.536772	-0.242969	-1.16878	-0.355473	0.476844	1.13584	0.574608	0.907413	-0.808742	0.860663	-0.984299	1.99634	1.39771	3.05004	0.390874	-0.205703	-2.01575	-0.543751	-0.291882
AGTGACTGTAGTATAG-1	E19_Eso	E19_Eso_Epi	AGTGACTGTAGTATAG-1	-0.841745	-1.35928	-0.510481	-1.16948	-1.50052	-1.01997	-1.19648	0.185792	-1.58336	-1.57421	-0.576788	-1.2556	-1.3956	0.603498	0.116522	-0.591411	-0.483141	-1.39873	-1.40179	1.30594	2.238	-1.47619	-0.929446	1.11391	-0.245368	0.0318144	0.3209	-0.327715	0.0404236	-0.657637	-0.426856
AGTGCCGCAACTGCTA-1	E19_Eso	E19_Eso_Epi	AGTGCCGCAACTGCTA-1	-0.66428	0.00282323	-0.586837	0.471145	0.429215	-0.701105	-1.39894	-1.23171	-1.13059	0.0779086	-0.0871999	-1.11453	-0.863356	1.0878	0.645311	1.7092	2.10244	0.913514	1.08715	2.0241	0.216658	0.415417	-0.582543	1.17019	1.36416	-0.303439	-0.138626	-0.771213	0.27813	0.25495	0.577629
AGTGTTGAGCCGTTGC-1	E19_Eso	E19_Eso_Epi	AGTGTTGAGCCGTTGC-1	-0.78081	-0.906372	-0.520893	-0.495664	-0.473587	-1.355	-1.26591	-0.0479309	-0.545698	-0.127084	-0.0685218	-0.689149	-1.41913	0.193214	-0.145029	-0.653133	-0.534776	0.281496	-0.271608	-0.29458	0.570798	-0.822567	0.67549	0.645092	-0.531675	0.411071	-0.600764	0.153166	0.103555	-0.0390915	-0.6994
AGTTCCCGTTCCACAA-1	E19_Eso	E19_Eso_Epi	AGTTCCCGTTCCACAA-1	-0.87247	-0.95073	-0.767093	0.519955	1.72125	-0.0685915	-1.17433	-0.393567	-1.69801	-0.704572	0.913486	-0.659099	-0.0747691	0.223695	0.198833	0.276691	0.364406	0.971296	0.717454	1.86562	-0.438269	-0.263189	-0.940067	1.20117	0.624503	-0.276197	-0.868979	1.07453	0.356885	-0.350148	0.0160447
ATCGCCTCATTCATCT-1	E19_Eso	E19_Eso_Epi	ATCGCCTCATTCATCT-1	-2.20128	-0.397641	-0.424377	1.42549	2.08488	-0.658318	-1.04758	-0.294463	-1.56115	-0.0397774	0.913978	-0.126599	0.771625	-0.39544	-1.29581	-0.210974	0.643898	1.21531	1.05955	0.941874	-0.465877	1.12689	-0.457047	-0.286194	1.60364	0.609092	1.09839	0.950351	0.153889	-0.683224	0.629973
ATCGTGACAGAACGCA-1	E19_Eso	E19_Eso_Epi	ATCGTGACAGAACGCA-1	0.53162	-0.0643547	-0.84803	-0.373141	0.0602778	-0.744653	-0.126138	0.073872	-0.136105	0.112504	0.81721	-1.17577	-1.29959	0.145528	-0.599106	-0.557571	-0.407901	0.445525	-0.181892	-0.738739	1.63204	-1.34154	-0.714767	1.83891	-1.47775	1.70402	-0.321232	-0.501395	-1.37138	-1.21323	0.27619
ATGGATCGTTCGGGTC-1	E19_Eso	E19_Eso_Epi	ATGGATCGTTCGGGTC-1	-0.497941	0.286321	-0.784971	0.923588	0.408337	-0.345745	-0.0489074	-0.109248	0.245549	-0.180133	0.514982	-0.00979055	0.509545	0.476768	-0.776765	-0.786281	0.0635277	1.01055	0.245434	0.0854976	0.907979	0.598916	-0.581685	0.247914	-0.783989	-0.298566	0.167001	-0.799003	-1.11071	-1.4847	-1.14992
CAACCAACAAGCTGCC-1	E19_Eso	E19_Eso_Epi	CAACCAACAAGCTGCC-1	-2.60754	-0.307958	-0.641861	1.03299	0.527232	-1.03979	-1.77389	-2.06981	-1.14524	0.400167	0.903723	-0.333229	0.357483	-0.739527	-1.52483	0.974299	1.9186	1.32167	0.840471	1.20873	-1.39551	0.777384	2.12591	0.0247937	-0.524331	-0.360884	1.21896	0.400762	-0.441223	-0.457443	-0.945137
CAACCAAGTAGTGCGA-1	E19_Eso	E19_Eso_Epi	CAACCAAGTAGTGCGA-1	0.676239	0.29184	-1.29605	-0.186881	-0.148808	-0.494777	0.326259	-0.906646	2.12592	0.254546	1.05106	0.0216145	1.8525	-1.28096	-1.08728	-0.0539454	0.162136	1.36931	0.689685	1.29335	-0.164859	0.965115	-1.55716	2.04541	-0.671324	1.11711	1.19737	-1.8484	-1.47001	-0.959455	0.365961
CAGATTGAGCAAACAT-1	E19_Eso	E19_Eso_Epi	CAGATTGAGCAAACAT-1	0.109514	0.216885	-0.719903	-0.781941	-1.83549	-0.591276	-0.368039	0.137557	-0.0052088	-0.803895	-0.19847	-1.14919	-1.57299	1.43046	0.0488475	-1.40559	-0.823456	-1.41678	-1.00182	-1.64621	1.58573	-1.26809	-0.389432	2.42454	0.77749	-0.947346	-1.46274	0.326924	-0.616336	-0.922433	-0.561615
CAGCCAGCAGGTTACT-1	E19_Eso	E19_Eso_Epi	CAGCCAGCAGGTTACT-1	-2.37975	-1.16427	-0.549499	0.54631	-0.542333	-1.28757	-0.890793	-1.47915	-1.48427	-0.216904	0.69916	0.322357	1.34364	-0.564182	-1.56641	-0.168467	0.842051	1.85795	0.972304	2.50287	-1.85683	0.272413	0.853728	0.391306	0.262053	-0.395655	0.834767	-0.401799	0.0263462	-0.455202	1.12814
CATACTTGTCTCTCTG-1	E19_Eso	E19_Eso_Epi	CATACTTGTCTCTCTG-1	-0.502743	-0.423962	-1.01813	0.690822	-0.608385	0.107013	0.840323	0.386483	-0.33638	0.356734	0.839725	-1.35828	-0.271192	-0.190683	-1.19373	-1.99345	-1.26447	0.551811	0.553053	-0.619211	-0.346615	0.0327304	-0.227734	1.29883	-0.550263	0.283234	0.228278	-0.67693	-2.05502	-1.00839	0.125792
CATCGCTGTAGAGGAA-1	E19_Eso	E19_Eso_Epi	CATCGCTGTAGAGGAA-1	-1.46988	-0.395529	-0.511521	-0.325327	0.612263	-0.676028	-1.84063	-1.03985	-0.914431	-1.33415	-0.985776	-0.545821	-0.630145	0.103037	0.779656	1.2696	0.870951	-0.939139	-1.29146	1.26178	0.478139	0.0668018	-1.05906	-0.641721	-0.36189	0.0722492	-0.963895	-0.724114	-0.90379	-1.16387	-0.727719
CATTGTTCAGAGCCCT-1	E19_Eso	E19_Eso_Epi	CATTGTTCAGAGCCCT-1	-0.0379866	-1.47953	-0.257773	-0.265214	-1.10077	-0.348285	-1.31109	-0.646071	-0.865158	-0.976797	1.05446	-0.631435	0.364598	0.146297	-0.796101	0.2815	1.03491	0.174083	0.686315	2.04273	-0.542074	0.395588	0.573145	1.16457	0.982157	1.26172	-0.486307	-0.818768	0.479538	-0.332037	0.668206
CCACCATCACTAGTAC-1	E19_Eso	E19_Eso_Epi	CCACCATCACTAGTAC-1	-0.771271	0.427521	-0.971175	-1.46779	-0.429111	0.215796	-1.45639	0.318203	-0.612925	-0.802095	-0.609726	-1.13453	-0.725334	3.0641	1.33956	-0.632352	0.045175	-0.98238	-1.12779	-0.153244	2.21731	0.162871	-0.905354	2.16648	0.137178	0.353812	0.107439	-0.743058	1.08498	-0.215732	-0.152298
CCCAACTGTGATCGTT-1	E19_Eso	E19_Eso_Epi	CCCAACTGTGATCGTT-1	-0.633526	-0.345747	-0.673524	-0.189929	0.1425	-0.0497851	0.133789	-0.594517	-0.435169	-0.340323	0.53065	-0.8722	0.78197	-0.270064	-0.441198	0.424404	0.669799	0.624278	0.448157	0.877727	1.18637	0.246834	-1.35335	1.7006	0.354001	-1.09504	-0.0991598	0.423845	1.765	-0.36976	-0.116557
CCGGTAGTCTTACACT-1	E19_Eso	E19_Eso_Epi	CCGGTAGTCTTACACT-1	-0.37928	-1.24133	-0.629897	0.732192	-0.664727	-1.37015	-0.813898	-0.467968	-0.935589	0.0107959	1.29682	-1.28263	-0.486957	0.658805	-0.647237	-1.04937	-0.243148	0.402405	0.519989	1.63067	-0.294266	2.29414	-0.235994	0.363443	0.180421	-1.15709	0.679026	-0.621653	0.376776	0.00358475	0.370277
CGAATTGAGCGTGAAC-1	E19_Eso	E19_Eso_Epi	CGAATTGAGCGTGAAC-1	-0.127992	-0.426872	-0.758298	-0.0768344	0.558863	-0.944356	0.808524	-0.0367005	-0.255773	0.153013	1.0991	-0.510391	-0.377862	1.48685	1.80973	2.28891	2.07054	0.713204	0.439709	0.822676	-0.184219	0.633808	0.69371	0.437018	-0.51913	-1.13833	-0.208349	-0.142931	-0.0922377	-0.678595	0.319688
CGGACACAGTGCAGGT-1	E19_Eso	E19_Eso_Epi	CGGACACAGTGCAGGT-1	0.0173718	0.36376	-1.03304	-0.142626	-1.06001	-1.42222	0.0542412	-0.112963	-0.292478	0.475878	0.534124	-0.377053	-0.940452	0.385326	-0.634658	1.66616	2.53262	0.478891	0.395195	2.06145	0.334116	0.336315	-0.692308	2.71188	1.06677	-0.24275	-0.0800778	1.40826	-1.39894	0.436251	-1.04154
CGGGCATCATACAGCT-1	E19_Eso	E19_Eso_Epi	CGGGCATCATACAGCT-1	0.227332	-0.0948079	-0.905222	0.283693	-0.080192	-0.215846	-0.990312	-0.241994	0.202462	0.420543	0.1719	-1.14286	-2.04569	-0.606838	-0.654098	-1.78522	-1.77421	0.760397	0.116614	-0.134823	0.439538	0.635022	-1.21025	1.79646	-1.55855	-0.253794	-0.854474	-0.522624	-0.538233	-0.781789	-0.307313
CGTAAGTAGGTCCAGA-1	E19_Eso	E19_Eso_Epi	CGTAAGTAGGTCCAGA-1	0.0594248	-0.035967	-0.344114	-0.264418	-0.193786	-0.561149	-0.660671	0.645117	-0.525895	-0.576777	0.0472003	-0.55581	-1.2677	2.19574	1.36738	0.893597	1.1818	-0.605845	-0.527014	0.97522	0.817925	0.681368	0.694802	1.96718	0.00785965	-1.02153	0.461436	0.103236	-0.074833	0.38632	0.514854
CGTAGTACAGGTATGG-1	E19_Eso	E19_Eso_Epi	CGTAGTACAGGTATGG-1	-1.02449	-0.34382	-0.632383	-0.518619	0.0913177	-0.856856	-1.97697	-0.558582	-1.19677	-1.20535	-0.0834882	-0.526751	-1.27484	0.504204	0.0510305	-0.393158	-0.252824	-0.639147	-0.907457	1.2502	0.909259	1.64312	-0.763406	-0.369524	-0.0894292	-0.95081	-0.948805	1.30288	0.695415	-0.91951	-0.60045
CGTTAGATCCACGTAA-1	E19_Eso	E19_Eso_Epi	CGTTAGATCCACGTAA-1	-2.22426	-1.15473	-0.644626	1.11431	-0.00922247	-1.05044	-1.64147	-1.12111	-0.956248	-0.183598	0.874748	-0.156451	1.66288	-0.976856	-1.75249	0.755588	1.74626	2.31029	1.67958	1.56252	-2.17553	0.933704	-0.0396672	0.0840731	0.447567	1.21138	2.25373	0.437549	0.230718	-0.251832	-0.392369
CTAAGTGGTTAAGGAT-1	E19_Eso	E19_Eso_Epi	CTAAGTGGTTAAGGAT-1	-0.31662	-1.04252	-0.673441	-0.285981	-0.799785	-0.177522	0.150815	-0.307874	0.0120527	-0.671748	0.347937	-0.41159	-0.329706	1.13486	-0.158024	-0.877199	-0.228827	-0.503731	-0.429416	1.21388	0.563664	0.99325	-1.02136	2.25003	-0.036268	-1.00594	-1.3191	0.058221	-0.9041	-0.842507	-0.789314
CTACATTCACTGAGTT-1	E19_Eso	E19_Eso_Epi	CTACATTCACTGAGTT-1	-1.54326	-1.54871	-0.843305	1.44845	-0.41767	-1.40696	-1.43364	-1.14695	-1.63019	0.336894	0.399606	-1.36785	0.667194	-1.04874	-1.6922	-0.605706	0.201348	1.19653	1.37772	0.698184	-2.07061	1.51819	0.0910025	0.0256279	-0.128565	1.94467	1.33764	-2.06692	0.763668	-0.00669897	-0.0855838
CTACATTCACTTCAGA-1	E19_Eso	E19_Eso_Epi	CTACATTCACTTCAGA-1	0.630443	-0.246777	-0.654944	-0.870082	-1.09356	-0.510425	0.774033	1.16927	0.539964	-0.242366	0.933764	-0.156183	-1.22782	0.125404	-0.186091	-1.71242	-1.71387	-0.125388	-0.130127	-0.684923	1.2317	-0.400176	-0.999934	2.20917	-1.25996	0.362842	-0.822307	0.0804361	-0.92718	-0.88273	-0.733505
CTACGGGCAAAGGTTA-1	E19_Eso	E19_Eso_Epi	CTACGGGCAAAGGTTA-1	-0.0242514	-0.170507	-0.425191	0.273323	1.38486	-0.620489	-1.3029	-0.452329	-0.455436	-0.612862	1.30023	-0.909893	0.269896	2.14121	0.903998	-0.254705	-0.0679589	0.049362	0.13279	0.856054	-0.184591	0.781077	-0.913403	0.38642	0.503595	-0.0653875	0.967564	1.22747	0.278738	-0.075973	-1.02926
CTCAGTCTCGTCCTCA-1	E19_Eso	E19_Eso_Epi	CTCAGTCTCGTCCTCA-1	1.36289	-0.11719	-1.01634	0.0581966	-0.46084	-0.495461	0.995588	0.624118	1.53644	0.309073	1.4095	-0.252343	0.855696	0.477029	-1.11015	0.181382	0.916846	0.82215	1.03996	-1.67263	0.315918	0.917409	-0.666367	1.36375	0.1817	1.47208	0.375756	0.231975	-0.127009	-0.751213	-0.722913
CTCAGTCTCTAAGCGT-1	E19_Eso	E19_Eso_Epi	CTCAGTCTCTAAGCGT-1	0.605748	0.830208	-1.04505	-0.375679	0.313449	-0.197402	0.797627	-0.06943	0.577997	0.589043	1.22763	-1.28989	-0.442701	-1.23979	-1.05256	-2.04646	-2.04425	0.280252	0.972683	1.10432	-0.399116	0.912937	-0.850545	1.4257	0.0503353	0.163102	-0.197442	-1.1819	-0.459216	-0.081919	0.00836608
CTGCCTAAGTAGGTTA-1	E19_Eso	E19_Eso_Epi	CTGCCTAAGTAGGTTA-1	-1.02272	-0.724571	-0.658471	-0.654499	0.601461	-0.74959	-1.36211	-0.286147	-0.310687	-0.647913	-0.237803	-0.976738	-1.44457	1.22728	-0.184532	0.0910013	0.909634	-0.528215	-0.726062	1.65566	0.496938	-0.890881	-0.344068	0.597315	0.760198	0.0400171	-0.535891	-0.425262	-0.120556	-0.879526	2.52353
CTGCTCAGTGCTTCAA-1	E19_Eso	E19_Eso_Epi	CTGCTCAGTGCTTCAA-1	-1.54551	-1.96296	-0.772008	0.616734	0.582291	-0.928084	-1.71543	-1.59362	-0.414722	0.0108033	-0.342681	0.440196	-0.619475	-0.858992	-0.810239	0.186648	0.411508	0.947944	0.684261	-0.156073	-0.565703	-0.469695	-0.899241	1.26019	-0.180446	-0.314329	-0.484725	-0.453957	0.658414	-0.823995	-1.18418
CTGGCAGCATCGAACT-1	E19_Eso	E19_Eso_Epi	CTGGCAGCATCGAACT-1	-0.987388	0.79322	-1.01061	0.817619	0.00548528	-0.415004	-1.55241	-1.15274	0.474644	0.360941	1.3348	-0.472722	-0.0824139	2.22117	0.656779	1.03465	1.97556	0.917943	0.234108	0.966294	-0.147273	0.900887	-0.886726	2.23321	0.0875445	-1.1976	0.54442	-0.686803	-0.681325	-0.471286	-1.16113
GAATAGACATAGTCGT-1	E19_Eso	E19_Eso_Epi	GAATAGACATAGTCGT-1	-0.596643	-0.0657588	-0.671865	0.509278	0.240973	-1.12897	-0.643023	-0.854683	0.559284	0.617624	0.526621	-0.574658	-0.164139	-0.0696949	0.172921	-1.79817	-2.5211	0.752268	0.805855	0.370935	-0.113062	-0.620488	-1.48361	2.17769	-0.223138	-0.294179	0.742052	0.178089	1.28639	-0.457841	-1.15152
GAATCACCACCAACAT-1	E19_Eso	E19_Eso_Epi	GAATCACCACCAACAT-1	1.65359	-1.07141	-0.955041	-0.715867	-1.50546	-0.135352	1.13805	0.0186209	0.119898	0.722219	1.9224	-1.34382	0.356941	0.280487	-1.25091	0.574134	1.33542	0.669456	1.00117	0.663009	2.13315	-0.390187	-0.628127	1.22787	0.614877	1.18373	-0.449914	-1.21339	-1.31177	-1.15847	0.167484
GACGTTACATCGTGCG-1	E19_Eso	E19_Eso_Epi	GACGTTACATCGTGCG-1	0.874395	-0.0568353	0.0993268	0.186491	0.18521	1.31165	0.366257	-0.884591	-0.861233	0.171388	0.832343	-0.119002	0.56398	-0.201951	-1.02491	1.14396	1.98436	0.613591	1.35358	2.28486	1.43321	0.520924	-0.613019	1.449	-0.267621	1.03414	0.487958	-1.13021	-0.705788	-1.57643	-0.589456
GATCATGAGATGAAGG-1	E19_Eso	E19_Eso_Epi	GATCATGAGATGAAGG-1	-1.16525	-0.0364874	-0.466984	-0.22832	0.50677	-0.344011	-1.61907	-0.669799	-0.660836	-0.18729	-0.0389546	-0.661787	-0.596473	-0.301548	0.498842	0.695261	0.264831	1.50695	-0.439692	0.834254	0.398409	0.956953	-0.0258129	0.551391	-0.428825	1.23509	0.0969517	-1.05076	-1.84823	-1.18548	0.0615304
GCACATAAGGAACTCG-1	E19_Eso	E19_Eso_Epi	GCACATAAGGAACTCG-1	-0.79269	-0.826613	-0.257238	1.19914	-0.479003	-0.36265	-2.08538	-0.730341	-0.966172	-0.794314	0.489504	-0.627283	-1.09432	0.296401	0.248488	-0.645577	-0.667021	0.119046	0.437634	0.580652	-0.380163	-1.18735	-1.09407	-1.18168	1.63471	0.112025	0.437769	-1.36135	-0.835396	-0.577535	-0.0018697
GCACATAGTAGAGACC-1	E19_Eso	E19_Eso_Epi	GCACATAGTAGAGACC-1	-0.0459301	0.422481	-0.494669	-1.02728	-1.27811	-0.458018	0.0854448	0.250617	-0.737873	-0.701706	-0.616492	-0.984639	-1.24134	0.423287	0.00321111	-1.46367	-1.44696	-0.937518	-0.80691	-1.14646	0.831535	-1.03938	-0.191028	2.39154	-0.954476	0.485415	-1.79928	-0.460084	1.0388	-0.0146637	-0.592438
GCACGGTAGCCACTCG-1	E19_Eso	E19_Eso_Epi	GCACGGTAGCCACTCG-1	-1.18542	-0.207123	-0.765037	-0.185935	-0.421142	-0.972224	-1.132	-0.877066	-1.73744	0.160839	0.542653	-0.524928	-0.354051	2.06761	0.687261	0.940654	1.75741	0.860189	0.394924	1.05748	-0.476165	-0.645556	-0.740539	1.38295	-1.27051	1.06848	-0.0155145	-0.523937	0.190855	-0.765587	-0.119155
GCACTAAGTTAGAAAC-1	E19_Eso	E19_Eso_Epi	GCACTAAGTTAGAAAC-1	2.25934	0.214314	0.0114915	1.60344	1.52597	0.415843	1.0124	0.947266	0.426399	0.40994	1.77658	0.84091	1.1662	0.309574	0.55047	2.27775	2.51818	1.86707	1.65132	1.44355	-1.48748	2.9531	0.796021	1.25489	0.209272	-1.51232	1.46647	0.747511	2.14214	0.0327017	2.114
GCAGCCATCGGTAGAG-1	E19_Eso	E19_Eso_Epi	GCAGCCATCGGTAGAG-1	0.413103	0.809795	-1.03542	-0.275644	-1.25735	-0.916644	0.123007	-0.282206	0.41136	-0.395428	0.257007	-1.21445	-0.677377	2.92393	1.2534	0.862473	1.66842	1.08669	-0.267744	0.641889	1.0251	1.36549	-0.0638457	2.07715	-0.350646	0.47311	0.0993456	-0.857841	-1.02847	-0.278817	-0.810938
GCCAGCAGTGATTCAC-1	E19_Eso	E19_Eso_Epi	GCCAGCAGTGATTCAC-1	-0.186625	-0.129209	-0.682577	0.888484	-1.30214	-1.33746	0.789158	-0.534146	0.179909	0.511268	0.850886	0.198012	0.866094	-0.191854	-0.391611	0.740257	1.01074	0.342843	-0.678628	1.39239	0.16301	0.156556	-0.850681	1.97798	-0.275567	0.0354786	-1.13483	-0.962769	-0.250004	-1.10071	-0.306961
GCGAGAATCGCAATTG-1	E19_Eso	E19_Eso_Epi	GCGAGAATCGCAATTG-1	-0.57412	-0.270349	-0.628065	0.0674322	0.242226	0.35191	-0.968841	-0.47914	-0.783265	-0.0820826	0.951518	-1.06324	-0.0879489	-0.047626	-0.906917	0.327702	1.08378	0.756062	0.304383	0.88342	0.198342	-0.0221025	-0.647205	1.0935	0.206119	0.00380373	0.226917	-0.923764	0.480699	-0.748292	-1.25441
GCTACCTTCCTTCTGG-1	E19_Eso	E19_Eso_Epi	GCTACCTTCCTTCTGG-1	-0.172858	-0.248748	-0.661265	0.48012	-0.900706	-0.652344	-1.13965	-0.651717	0.00722199	-0.0101335	1.08081	-1.67426	-1.84918	2.27857	0.629259	-0.0854349	0.818624	0.800791	0.313587	0.778114	-0.551585	1.40189	-1.22828	1.29088	0.430255	0.0761089	-0.418395	-0.632345	0.489326	-0.198133	-1.21015
GGCTGTGCAAGTGCTT-1	E19_Eso	E19_Eso_Epi	GGCTGTGCAAGTGCTT-1	-0.630878	0.00789412	-0.746893	0.433095	-0.526222	-0.377535	-0.577367	-1.05456	-1.77171	0.0902203	0.875546	0.426521	0.883868	-0.0969057	-0.953489	-0.0212704	0.727292	0.630061	0.26525	1.64811	-0.798502	0.660832	-0.600887	0.993392	-0.159545	1.91606	1.55531	0.272743	0.452502	-0.217817	0.823065
GGCTTGGGTCACTGAT-1	E19_Eso	E19_Eso_Epi	GGCTTGGGTCACTGAT-1	-0.215347	-0.667854	-1.08098	-0.111162	-2.21603	-1.08938	-0.0542403	0.844693	-1.3472	-0.88959	0.284186	-0.127395	-0.0100467	1.20434	-0.219357	0.0582962	0.871227	-0.0551975	-0.274636	1.34676	0.450869	0.270263	-0.301562	2.16822	0.288602	0.372653	-0.0732608	-0.0312439	-0.537634	-0.363928	0.0659305
GGGTCACAGAGGGCGA-1	E19_Eso	E19_Eso_Epi	GGGTCACAGAGGGCGA-1	-0.175953	0.529009	-0.875256	0.611293	-0.990259	-0.259102	0.342123	-0.646872	1.36581	0.435697	2.27868	-0.484232	0.00832211	0.145368	-0.790176	-1.18472	-0.555637	0.532781	0.0788938	0.405151	0.0762163	-0.412003	0.00697685	1.66168	-0.00289091	0.0696354	-0.238911	-0.742097	-0.852101	-1.72659	-1.15688
GGGTTTATCTTAGGAC-1	E19_Eso	E19_Eso_Epi	GGGTTTATCTTAGGAC-1	-1.17658	-1.0332	-0.918819	-0.619057	1.11882	-0.276258	-0.721374	-0.151964	-0.327016	-0.31799	1.43316	-0.800403	1.04574	0.226485	-1.01066	-1.39851	-0.533563	0.974169	0.590329	0.721211	0.10275	1.7745	-0.498791	1.26124	-0.968554	0.941146	1.81579	-1.0526	-1.07234	0.11909	1.40175
GTACAACGTATCCTTT-1	E19_Eso	E19_Eso_Epi	GTACAACGTATCCTTT-1	-0.302112	-1.18195	-0.99025	-0.639689	-1.43325	-0.763926	-0.239536	-0.994892	-0.483096	0.0263522	0.74381	0.238281	1.06786	0.618442	-0.68175	1.15775	2.14571	0.982787	-0.0420637	0.213714	0.731466	1.99589	-0.358751	1.72095	1.13745	-0.259095	0.713064	-0.592191	0.0890169	-0.224799	-1.09617
GTAGGAGGTCTTACAG-1	E19_Eso	E19_Eso_Epi	GTAGGAGGTCTTACAG-1	-0.143034	0.619671	-0.999584	1.70505	-0.511028	-0.487942	0.578633	-1.33847	-0.887033	0.832932	1.2193	-0.647156	1.47752	-0.412869	-1.29446	0.418321	1.32191	1.33886	1.25979	1.12915	-1.00502	0.209792	-1.58276	2.03891	-0.140136	-0.494558	0.156235	1.53925	-0.944666	0.190543	-0.0886764
GTCCACTGTCAAGTTC-1	E19_Eso	E19_Eso_Epi	GTCCACTGTCAAGTTC-1	0.093909	0.0335907	-0.702291	0.322181	0.228259	-0.144036	0.802074	-0.454247	-0.729845	-0.221715	1.18156	-0.0178017	-0.000710915	2.02539	0.453173	1.14169	2.13934	0.352893	0.845942	1.11702	-0.205938	1.63339	-0.116683	0.0878556	1.30009	0.320036	0.101886	-0.340248	-0.635856	-0.283749	1.06181
GTCTAGAGTTGGCCGT-1	E19_Eso	E19_Eso_Epi	GTCTAGAGTTGGCCGT-1	-1.0908	-0.150022	-0.427962	0.597133	0.604931	-1.18242	0.368151	-0.607592	-0.0552671	-0.116053	0.568909	-0.174514	0.941578	0.00797572	-1.12772	0.00765383	0.958163	1.56528	0.89329	0.200408	-0.710601	0.433498	0.466572	1.24362	-0.680203	-0.428251	-0.789801	0.337704	0.319125	-0.495904	-1.00098
GTGCGTGGTCAGCGTC-1	E19_Eso	E19_Eso_Epi	GTGCGTGGTCAGCGTC-1	-0.441528	-0.377415	-0.531186	-0.802421	-0.758733	-0.324472	-0.715562	0.797137	-0.485081	-0.81385	-0.0138991	-0.19677	-1.09678	1.68564	-0.299819	0.52082	1.37332	-0.279318	-0.214482	0.735953	0.306791	0.740514	0.257591	0.70448	-0.0698336	0.0106834	0.230195	-0.140623	0.462099	-0.0240628	0.426653
GTGCTTCTCCTACCAC-1	E19_Eso	E19_Eso_Epi	GTGCTTCTCCTACCAC-1	-0.284492	-0.447079	-1.01728	0.0172667	-0.684097	-0.236072	-0.716648	-0.58348	-0.491651	0.396097	0.769626	-0.679024	0.522311	-0.406683	-0.52405	0.00244487	0.203029	0.13212	0.0681971	0.988669	-0.077814	0.381976	-0.515122	2.56798	0.334498	-1.11697	-0.655074	0.378323	-1.28479	-0.67769	-0.974116
GTGGTTACAAGGATGC-1	E19_Eso	E19_Eso_Epi	GTGGTTACAAGGATGC-1	-1.04648	-0.231971	-0.508098	1.82121	-1.54745	-0.56471	0.557077	-0.460662	-0.841939	-0.12371	0.772942	-0.730787	-1.09569	0.0636544	-0.82604	0.805296	1.58181	1.67465	0.213669	1.41389	-0.5874	0.786915	-0.775007	1.34195	1.00253	-1.20318	0.173321	-0.468956	0.947576	-1.76464	-0.541544
GTGTAACTCAGTCCGG-1	E19_Eso	E19_Eso_Epi	GTGTAACTCAGTCCGG-1	-1.01445	-0.130853	-0.649876	-0.0584499	-1.07518	-0.566235	-1.34316	-0.252275	-0.172246	-0.930132	0.166606	-0.39183	0.489869	0.231536	-0.11956	-0.244699	-0.0896262	0.202999	-0.571402	-0.140893	0.623926	0.115584	-0.189925	2.08125	0.77436	-0.995453	0.0233487	-0.611102	0.691765	-1.08384	-0.677537
GTGTTAGAGTGGTTCT-1	E19_Eso	E19_Eso_Epi	GTGTTAGAGTGGTTCT-1	-1.22158	-1.0046	-0.608278	2.15084	1.66528	-1.14565	-1.84027	-1.55479	-1.35719	-0.394848	0.918873	-1.08873	0.171023	0.742465	0.0750133	0.688072	0.82714	0.68992	0.480048	2.02237	-0.627822	-0.528716	0.728553	1.95833	0.771197	-0.135176	-0.410008	-1.54624	1.17471	-0.218994	-0.464238
GTTACAGTCATTCTTG-1	E19_Eso	E19_Eso_Epi	GTTACAGTCATTCTTG-1	-0.61363	-0.133901	-0.96537	-0.569409	0.121232	0.374779	-0.068021	-0.121439	-0.394699	-0.180833	1.14556	0.316484	-0.676406	0.511267	-0.782795	-1.95043	-1.17559	0.689782	0.00448144	2.65663	-0.516587	1.21003	-0.248149	1.66228	0.297092	0.0839644	-0.792284	0.199945	-0.567639	-1.72266	-0.138776
GTTCATTAGAGAATCT-1	E19_Eso	E19_Eso_Epi	GTTCATTAGAGAATCT-1	2.00605	0.373095	-0.891916	-1.15458	-0.411589	-0.229475	0.696501	1.31512	0.441497	-0.157965	1.60551	-0.00927376	0.783733	2.43345	0.419421	0.831885	1.64	1.21583	0.502626	0.485826	-0.122906	0.440322	0.0850028	0.709378	0.771965	0.356924	-0.645695	0.401997	-1.00616	-1.06952	0.325195
GTTCATTGTAGTCACT-1	E19_Eso	E19_Eso_Epi	GTTCATTGTAGTCACT-1	-0.702264	-1.75193	-0.461624	1.35578	1.28457	-0.868001	-1.29121	-0.595484	-0.490223	0.720177	1.43763	-0.213096	-0.180702	-0.0933832	-1.15922	-1.10653	-0.255817	1.51876	0.951261	1.34885	-1.16661	0.467388	-0.105656	0.754159	-0.639713	-1.30238	0.745034	-0.666365	-0.0751681	-0.477927	-0.911152
GTTTACTGTTCGGTAT-1	E19_Eso	E19_Eso_Epi	GTTTACTGTTCGGTAT-1	-0.692646	-0.384694	-0.884694	0.345515	-0.799859	-1.04593	-0.818933	0.696514	0.587771	0.104511	-0.253659	-0.810383	-1.84792	1.07701	-0.278404	-0.0678295	0.737843	-0.320213	-0.572178	0.0568688	0.701816	-0.710669	-1.20666	0.753087	-0.482126	-1.04135	-1.48707	2.03798	-1.12492	-0.401276	-0.790245
TAACACGCAGTAGAGC-1	E19_Eso	E19_Eso_Epi	TAACACGCAGTAGAGC-1	0.657026	-0.735715	-0.666523	-0.0939791	1.79855	-0.584203	0.0658336	0.285902	-0.134296	-0.314594	2.16116	0.22867	1.54175	0.380138	-0.827288	0.926162	1.88825	0.947991	0.653977	3.00186	-0.589332	0.924375	-1.28283	1.23319	-1.32857	1.38377	1.04433	-1.20896	-0.433696	0.357329	-0.547977
TACCCACCAATATCCG-1	E19_Eso	E19_Eso_Epi	TACCCACCAATATCCG-1	0.991359	-0.513477	-0.932172	-0.919592	0.691744	0.0126688	1.14742	1.07058	-0.00229405	-0.550764	0.174838	-0.0682538	-0.805176	-0.842182	-0.803482	-0.130972	0.0675146	0.179623	0.412243	-0.0296454	0.282038	1.48705	-0.646636	3.30991	0.135047	0.0598317	0.29492	0.293195	-0.153173	-1.08232	0.388467
TACCCGTCACGGCTAC-1	E19_Eso	E19_Eso_Epi	TACCCGTCACGGCTAC-1	1.47851	-0.533445	-0.912957	-0.215566	0.404223	-0.607187	1.43196	0.30051	0.311554	0.85591	0.99383	-1.02018	0.269848	-0.748511	-1.45923	0.327452	0.593976	0.829606	1.38882	-0.949905	0.180842	1.74237	-0.730404	3.85122	-0.579426	1.00675	-0.345298	-1.76607	-0.458755	-0.807579	-1.64324
TACGGTAGTCAGGTAG-1	E19_Eso	E19_Eso_Epi	TACGGTAGTCAGGTAG-1	-0.411434	-1.18284	-0.46245	-1.10298	-0.752714	-0.922546	-0.010675	0.814937	-0.362791	-0.407891	-0.556842	-1.05148	-1.64123	0.479131	0.0376203	-0.324533	-0.17553	-1.21556	-1.18419	0.222352	0.896329	-0.715848	-0.200138	-0.372509	-0.0674803	-0.948404	-1.46146	0.596301	-0.594178	0.151417	-0.554992
TAGACTGAGCTCCGAC-1	E19_Eso	E19_Eso_Epi	TAGACTGAGCTCCGAC-1	0.627823	1.25805	-1.10051	0.74826	-0.773224	-0.427662	0.206249	-1.07627	-0.320829	1.21089	2.2243	-0.501392	1.8231	-1.40381	-2.09814	0.106045	1.11874	1.92166	1.7847	1.26437	-1.96207	1.21784	-0.885988	1.79224	0.924226	2.45587	0.719588	-1.8241	-1.19592	-0.0580678	-0.862691
TATGTTCTCGTGGACC-1	E19_Eso	E19_Eso_Epi	TATGTTCTCGTGGACC-1	0.181944	-0.908493	-0.991486	-1.43461	-1.38494	-0.893341	2.4952	1.68294	1.8529	-0.680818	0.89057	-0.458993	-0.0175578	-0.380755	-0.511264	-2.13305	-2.16545	-0.0643288	-0.0578381	-1.48919	3.28668	0.406324	0.421984	3.04451	-0.0380485	0.485337	-0.650348	-0.85879	-0.709123	-1.13166	-0.0285126
TCAGCCTAGTCTGGTT-1	E19_Eso	E19_Eso_Epi	TCAGCCTAGTCTGGTT-1	-1.01587	-0.641382	-0.782486	-0.361995	0.319453	-1.49782	-0.564553	-0.327629	-0.912369	-0.724695	0.0559258	0.308927	-0.498798	-0.211228	-0.402734	0.338551	0.571113	0.302785	0.272637	2.08215	0.129647	2.40246	-0.771689	2.71742	-1.25478	-1.08359	-0.0730207	-0.982774	1.77197	0.184839	0.928351
TCAGTGATCCTGCTAC-1	E19_Eso	E19_Eso_Epi	TCAGTGATCCTGCTAC-1	-1.36176	-0.581677	-0.58284	1.3747	0.54229	-1.08878	-1.06624	-0.945909	-0.992596	0.28652	-0.387372	-0.44415	0.0613958	1.47017	0.266344	1.78834	2.66549	0.427612	0.412139	0.588903	-0.856609	-0.648226	-0.423041	0.955953	1.02619	-0.175285	0.314204	-0.92978	-0.595755	-0.05312	-0.599244
TCATGGAAGCGCGTTC-1	E19_Eso	E19_Eso_Epi	TCATGGAAGCGCGTTC-1	1.03311	0.868054	-0.515836	-0.343313	-1.5282	0.137431	0.0621387	-0.242471	-0.00966288	0.512485	0.826258	-0.250065	-1.89653	-0.35497	-0.494527	-0.873818	-0.771555	0.22129	-0.160324	-0.0685958	1.95959	-0.657909	0.734186	1.829	0.446623	-1.10591	-0.990642	0.237373	-0.522446	-1.439	-0.960195
TCCGATCAGCCGCTTG-1	E19_Eso	E19_Eso_Epi	TCCGATCAGCCGCTTG-1	-0.988148	-1.35638	-0.754011	0.188288	0.837283	-1.81479	-1.80791	-0.93399	0.546971	-0.426068	0.5385	-0.319445	1.17239	3.01087	1.6607	1.41674	1.72411	0.84132	0.570983	0.639292	-0.377413	1.35791	-0.872638	0.18266	0.326824	-0.265823	-0.0867543	-1.35468	2.15864	0.777772	0.264915
TCGATTTAGCTGGTGA-1	E19_Eso	E19_Eso_Epi	TCGATTTAGCTGGTGA-1	-0.705755	-0.936172	-0.87045	-1.50627	-0.60998	-0.671496	1.20023	1.53174	-1.12117	-1.22308	-0.0252357	-0.44679	0.010522	0.603925	0.120057	-0.388624	-0.255655	-1.74052	-1.34396	-0.523556	2.40464	-1.42549	0.28288	0.965473	0.241592	0.63992	-0.491404	-0.0467473	-1.01647	-0.562772	-0.496753
TCTAACTCACATACGT-1	E19_Eso	E19_Eso_Epi	TCTAACTCACATACGT-1	0.0903351	0.362665	-0.472064	-1.15807	-0.812252	-0.230373	1.28099	0.629522	-1.28229	-0.894483	0.143988	-0.959025	-0.616691	0.269288	-0.0954425	-0.768939	-0.668882	-1.27347	-1.20175	0.107489	2.02591	-1.4331	0.0620796	2.05737	0.540605	0.59691	-1.28762	0.508774	0.257288	-0.199108	0.153238
TGACTCCAGCTGTCCG-1	E19_Eso	E19_Eso_Epi	TGACTCCAGCTGTCCG-1	-0.431924	0.129759	-0.670586	-0.449986	-0.531835	-0.60643	-0.0600281	-0.131239	-0.568743	-0.327848	-0.403604	-0.0806878	-1.34095	0.44494	0.0169332	0.523071	0.751159	-0.379107	-0.422944	1.14777	1.78031	-0.197619	-0.689193	2.38921	2.29046	-0.957641	-0.61136	-0.439488	0.210861	-0.193528	-0.596889
TGCTGAAGTGTCTTCC-1	E19_Eso	E19_Eso_Epi	TGCTGAAGTGTCTTCC-1	-0.732092	-0.23385	-0.672938	1.01915	0.00843222	-0.584192	-1.32429	-1.09058	-0.0872014	0.232603	0.302532	-0.574561	0.430611	-0.587749	-0.638193	1.18649	1.50782	0.920334	0.266586	2.45031	-0.272048	0.925246	0.328552	1.03008	0.43875	-0.247026	1.11181	0.144065	0.268541	-1.36877	0.713229
TGTCAGACACGCGTGT-1	E19_Eso	E19_Eso_Epi	TGTCAGACACGCGTGT-1	-1.08764	-0.61836	-0.665177	0.388591	0.180643	-1.17392	-0.451453	-1.24383	0.266212	-0.583578	0.334553	-0.801759	1.21627	0.379658	-0.645262	-1.15959	-0.513954	0.13224	0.134284	1.5965	-0.284829	-1.28225	-1.18071	3.00343	-0.973978	-0.235178	0.48447	-0.555114	-0.974133	0.508552	-1.04961
TTCATTGTCAGCCTTC-1	E19_Eso	E19_Eso_Epi	TTCATTGTCAGCCTTC-1	-0.903493	-2.48601	-0.494122	0.366391	1.74078	-1.1848	-2.0487	0.730824	-1.35907	-1.03354	0.56527	-0.214158	-0.447689	0.379531	-0.758469	-0.73942	0.0458288	0.627868	0.287783	1.20415	-0.483893	1.67561	-1.39152	1.02042	-0.728158	0.0757459	0.342715	-0.776422	0.0647052	-0.685354	-1.22483
TTCTCTCGTCAACCTA-1	E19_Eso	E19_Eso_Epi	TTCTCTCGTCAACCTA-1	-0.573518	0.506317	-0.957008	1.39883	0.0953019	-0.123518	2.90269	1.76108	0.430897	2.12078	2.10259	-0.739229	1.58268	-0.752243	-1.9078	0.325052	1.02586	1.26828	1.85065	0.701291	4.60079	2.17771	-0.483587	1.68014	1.25874	-0.225673	0.457543	-1.62756	-1.95445	-0.296425	0.58288
TTCTGTAGTGATAGTA-1	E19_Eso	E19_Eso_Epi	TTCTGTAGTGATAGTA-1	-0.831281	-0.407878	-0.558735	0.282488	-0.0509207	-0.20548	-1.41706	0.368303	-0.981183	-0.686956	0.199661	-1.18079	-1.81678	1.32427	0.956643	-0.800651	-0.920503	-0.984873	-1.31191	0.423952	0.775435	0.708701	-0.741886	-0.445215	-0.986211	-0.971304	-0.164462	-0.497381	1.11602	0.0152653	-0.0144202
TTCTTCCCACTTCAAG-1	E19_Eso	E19_Eso_Epi	TTCTTCCCACTTCAAG-1	-0.759458	-1.38353	-0.56314	-0.404058	0.579812	-1.04604	-0.452463	-0.116865	-0.577588	0.0997253	2.30758	0.280134	1.72208	-0.35402	-1.09684	1.14054	1.95573	1.39479	0.947217	2.12914	-0.673283	0.854638	-0.911286	-0.0954761	0.419503	1.95953	1.12799	-0.947216	-1.13833	-0.141436	0.37704
TTGGATGAGCTCCCTT-1	E19_Eso	E19_Eso_Epi	TTGGATGAGCTCCCTT-1	-0.545395	-1.24073	-0.97405	0.143019	-0.550816	-0.764506	-0.0170749	-0.549735	-0.234489	0.613972	0.548699	-0.0696873	1.27173	-0.182706	-1.13739	0.513926	1.39786	1.54453	0.677937	-0.351496	-0.40581	0.789494	-0.262487	1.35307	1.58723	0.86473	-0.055138	-0.578162	-1.14366	-0.409914	-1.41499
TTGGGTAGTTCGGTCG-1	E19_Eso	E19_Eso_Epi	TTGGGTAGTTCGGTCG-1	-0.793357	-0.360245	-0.874327	0.448275	-0.655721	-0.783466	-0.0996295	-0.749874	0.138234	0.2805	0.979446	-0.36104	0.658316	0.374127	0.0659042	1.17578	1.55225	0.770475	-0.208099	0.87676	0.607218	-0.501639	-0.440826	1.11446	-0.085798	-0.324144	0.864045	-0.022215	-0.860917	-0.462068	-0.643346
TTGTTTGCACACAGAG-1	E19_Eso	E19_Eso_Epi	TTGTTTGCACACAGAG-1	-0.96748	-0.765493	-0.874586	-0.136463	1.2404	-1.32678	-0.977411	-1.32692	-1.32387	0.152713	0.170297	0.00781979	1.39168	0.263665	-0.917417	-0.493421	0.374407	0.980498	0.267631	0.119993	-0.758823	0.401799	-1.08991	0.0577155	-0.838092	-1.23705	0.975474	-0.699388	-0.804651	-0.206506	0.18043
TTGTTTGGTGTCTTCC-1	E19_Eso	E19_Eso_Epi	TTGTTTGGTGTCTTCC-1	-1.69752	-1.68828	-0.46861	1.59765	-0.222734	-1.14503	-1.24819	-1.72551	-1.05286	-0.594388	0.166027	-1.44097	-0.774879	-0.775368	-0.757222	0.047892	0.265959	0.181717	0.577118	0.841687	-0.489466	-0.0343256	-1.17123	1.50308	-0.339666	-0.290708	0.138398	0.316871	0.34219	-0.127339	-1.14327
AAAGAACAGTGGCAGT-7	NewBorn_Eso	NewBorn_Eso_Epi	AAAGAACAGTGGCAGT-7	-1.18548	-0.555434	-0.854799	1.91937	-0.638228	-0.767572	0.350878	1.35618	0.773203	-0.316424	1.43363	-1.55962	-0.912059	0.907904	-0.455544	-1.0591	-0.274749	0.578582	0.224163	1.20037	0.0355017	-0.266987	-0.143945	0.56773	1.75973	-0.0421758	-0.410273	-1.04391	0.328006	-0.836823	1.87815
AAAGGATAGCCTAGGA-7	NewBorn_Eso	NewBorn_Eso_Epi	AAAGGATAGCCTAGGA-7	0.105551	-0.545687	-0.714415	1.2241	1.08347	-0.76275	-0.0909239	-0.794319	0.217917	0.182439	1.66739	0.244761	0.90733	2.12803	-1.02168	0.710136	2.80118	0.705994	0.710285	0.32309	-0.526925	0.916218	-1.4253	0.94464	0.0200496	2.05609	0.238053	-0.314167	0.50634	-0.885565	1.09948
AAAGGGCGTAGAGCTG-7	NewBorn_Eso	NewBorn_Eso_Epi	AAAGGGCGTAGAGCTG-7	-1.01876	-1.07429	-0.799181	0.417598	0.152592	-0.551055	-0.891502	0.700427	-0.0332928	0.54922	1.58073	-0.519478	0.324935	0.193173	-0.998606	-0.0276056	0.917886	0.515012	1.02336	1.93833	-0.88477	-0.348909	-0.2671	0.0223405	0.420709	-0.0238202	-2.01571	-1.7309	-1.50825	0.0476916	0.587671
AAAGGGCTCGGACAAG-5	NewBorn_Eso	NewBorn_Eso_Epi	AAAGGGCTCGGACAAG-5	0.347491	-1.32622	-0.706595	-0.271336	-0.513594	-0.752188	1.31381	1.27547	1.78532	0.698509	2.35604	-1.35776	-0.152751	0.0867538	-1.03229	-1.10584	-0.274911	0.769495	0.947838	0.244985	-0.95224	0.783525	-0.452901	-0.0306074	0.456049	1.00119	-0.177455	-1.39601	-1.50461	-0.386567	-0.607854
AAAGGTAAGCTTCGTA-3	NewBorn_Eso	NewBorn_Eso_Epi	AAAGGTAAGCTTCGTA-3	0.352531	-0.281542	-0.617636	0.243072	-1.31121	-0.727174	0.777748	0.941056	0.545524	-0.10456	1.77614	-0.642326	0.585259	2.25421	-0.878538	-0.482672	1.48848	1.02335	-0.225087	0.223887	0.366636	-1.29563	-1.0489	1.17163	2.54549	-1.23349	0.300705	-0.449998	-1.93808	-0.674212	1.18263
AAAGGTAGTTAGAAGT-1	NewBorn_Eso	NewBorn_Eso_Epi	AAAGGTAGTTAGAAGT-1	-0.241693	-1.66441	-0.528876	-1.55086	1.39003	-0.152087	-0.260578	0.605784	-0.0901464	-0.485458	0.506223	-0.347927	-0.00513412	1.09674	-0.174552	0.157109	0.901366	-0.0587317	-0.516334	0.866363	0.527626	-1.05618	-0.865069	1.68206	-0.0903093	0.39501	-0.539681	-0.4173	0.775194	0.0786344	0.593233
AAAGTCCTCGCAGATT-7	NewBorn_Eso	NewBorn_Eso_Epi	AAAGTCCTCGCAGATT-7	-1.19367	-0.788289	-0.796788	1.37071	-0.864083	-0.767309	-0.0734245	-0.770366	-0.0640281	0.886576	2.08014	-1.97866	0.935139	-1.22266	-1.90915	-2.12374	-1.34923	1.05437	1.61266	-0.262513	-1.2716	1.16105	0.311719	-0.0887755	3.38402	1.97919	-0.193431	-1.59375	-0.767678	-0.700126	0.502559
AAAGTGACATATGAAG-7	NewBorn_Eso	NewBorn_Eso_Epi	AAAGTGACATATGAAG-7	-1.25811	0.587866	-0.689902	2.99639	-0.494291	-0.961878	0.508711	0.448927	0.000943382	0.66835	1.74872	-1.68347	0.368472	0.268214	-1.46433	-1.98896	-1.13256	1.0997	1.00855	-0.744824	-1.69596	1.34071	-1.31481	0.43844	2.62935	-0.580948	-0.495648	-0.682143	-0.604503	-1.24165	1.35186
AAATGGAGTGTCGATT-5	NewBorn_Eso	NewBorn_Eso_Epi	AAATGGAGTGTCGATT-5	0.41558	-0.25433	-0.434261	1.94859	0.393399	-0.743236	1.07586	-0.656045	0.555408	0.973474	2.622	-2.4462	-0.892196	-1.08748	-1.56641	-2.68959	-2.19114	0.804006	0.684802	1.63453	-0.691488	1.35093	-1.35199	0.253098	3.44295	0.732034	0.413142	-0.883042	-1.38852	-0.504743	0.349756
AAATGGAGTTGGCCTG-7	NewBorn_Eso	NewBorn_Eso_Epi	AAATGGAGTTGGCCTG-7	0.0179044	1.21504	-0.68269	1.00028	-0.205295	-0.583289	-0.778844	-1.20318	-1.14522	1.60166	1.39909	-1.87455	-0.663939	-1.44374	-1.13682	-0.362801	-0.0910979	1.58068	1.32037	0.14496	-0.738456	0.192214	1.0838	-0.167509	1.77341	0.521892	-0.0876863	-2.17479	-0.270459	-1.48469	-1.12657
AACAACCAGACCATTC-7	NewBorn_Eso	NewBorn_Eso_Epi	AACAACCAGACCATTC-7	-1.10015	-0.555305	-0.694256	1.44214	-0.668604	-0.801128	0.0664307	-1.31431	-0.467789	0.75566	1.5983	-1.25974	0.756387	-0.639007	-1.53117	-0.986167	-0.115318	1.38254	1.2799	-0.202531	-1.804	-0.488996	-1.1059	0.222525	1.43276	0.705612	0.287439	-1.13142	-1.12762	-0.395062	-0.0219732
AACAACCCAACAACAA-3	NewBorn_Eso	NewBorn_Eso_Epi	AACAACCCAACAACAA-3	-0.471988	0.771827	-0.742446	1.40571	0.203803	-0.767155	-0.00659498	-0.573601	0.0919323	-0.108976	1.49719	-0.133002	0.730948	0.246341	-1.16878	0.562604	1.3523	1.23885	1.29697	1.09791	-0.181138	0.782798	-0.516389	1.7566	1.68466	-0.123441	-1.17142	-1.50997	-0.378427	-1.31794	0.0573388
AACAAGACACTCCGGA-3	NewBorn_Eso	NewBorn_Eso_Epi	AACAAGACACTCCGGA-3	-0.515147	-0.783769	-0.798446	1.91917	-0.468764	-0.611291	0.498659	0.25197	-0.75622	0.725101	2.42444	-1.60996	0.800799	-0.851556	-1.76673	-0.0661273	0.946454	1.30566	0.839328	0.976829	-1.1293	0.753957	1.76748	0.0988443	1.68099	2.3074	0.370235	-2.31182	-1.05988	-0.716579	-0.513451
AACAGGGAGTTGGACG-5	NewBorn_Eso	NewBorn_Eso_Epi	AACAGGGAGTTGGACG-5	-0.515359	-1.51018	-0.830129	0.682292	0.487233	-1.73769	-0.740127	-0.0867418	0.190298	1.28394	1.6109	-1.47033	0.00697515	0.407052	-0.750777	-1.59577	-0.88058	0.600475	0.899585	-0.237388	-0.4697	-0.280349	-2.06836	-1.23323	1.23076	-1.19539	0.986094	-0.704648	0.807787	-1.27918	0.0399919
AACCAACAGCCGATCC-5	NewBorn_Eso	NewBorn_Eso_Epi	AACCAACAGCCGATCC-5	-0.012835	-0.112306	-0.896506	0.996971	0.121216	-0.48921	0.159922	-0.137424	0.0847424	0.656761	1.89369	-0.709712	0.554625	0.649294	-0.306892	-0.472746	-0.148418	0.692733	1.00795	1.77059	0.207752	0.923233	0.351018	-0.554446	0.792544	1.2212	0.0860266	-0.913947	0.388006	0.251892	0.204721
AACCAACTCACATACG-7	NewBorn_Eso	NewBorn_Eso_Epi	AACCAACTCACATACG-7	-0.251727	0.768653	-0.935627	1.077	-0.735996	-0.972988	0.709799	-0.292325	-0.033824	1.01375	3.1465	-0.800214	0.572925	-1.06141	-0.464451	-0.195623	-0.771474	1.38381	1.3124	1.54867	-1.47887	1.6676	-0.82712	1.57301	1.53925	1.95372	-0.351692	-1.07966	-0.428218	-1.032	0.68465
AACCACATCACCCTTG-3	NewBorn_Eso	NewBorn_Eso_Epi	AACCACATCACCCTTG-3	-0.0469296	-0.496175	-0.558437	0.336404	-0.509385	-1.39511	-0.774627	-0.782442	0.308599	0.648718	1.55831	-0.828903	0.800011	-0.853931	-1.40871	-0.504188	0.181935	1.42384	1.1874	1.66468	-0.643387	-0.109772	-1.35529	-0.553002	1.4161	-0.235505	1.24858	-1.77566	0.698137	-0.832133	0.142143
AACCATGGTGAATAAC-7	NewBorn_Eso	NewBorn_Eso_Epi	AACCATGGTGAATAAC-7	1.46809	-0.235655	-0.67094	1.12658	-0.808601	-0.319038	0.115445	-0.318298	1.2304	1.31729	2.48395	-1.33624	-0.096762	0.912652	-2.05801	-0.716511	1.44956	1.16157	1.55192	2.04206	-1.87488	2.78338	-0.682684	1.16856	2.0049	0.56804	0.809597	-1.04294	-0.970802	-0.495615	0.0273805
AACCCAAGTGCACATT-3	NewBorn_Eso	NewBorn_Eso_Epi	AACCCAAGTGCACATT-3	-1.35631	-0.520039	-0.752835	1.79116	-0.572482	-2.00499	-0.0736988	-0.618906	-0.232556	0.374892	0.579922	-0.768967	0.766759	-0.0957179	-1.36952	-0.862953	-0.212142	0.988548	1.34472	0.116857	-0.585559	-0.222061	-0.123125	-0.36905	2.00199	1.11354	0.366192	-1.91027	-1.17939	-0.557506	1.92652
AACCTTTAGGACAGTC-3	NewBorn_Eso	NewBorn_Eso_Epi	AACCTTTAGGACAGTC-3	-0.724322	-1.01207	-0.860105	0.538683	-1.32676	-0.819171	-2.09896	-0.467579	-0.791121	-0.0891983	1.43152	-0.864363	1.12448	-0.700573	-1.33043	-0.228629	0.480201	0.745409	0.47027	1.56628	-0.506542	0.870148	0.87423	0.586279	0.725873	2.07401	-0.0463249	-0.836355	0.420541	-0.769064	1.24619
AACGGGATCGGCTCTT-3	NewBorn_Eso	NewBorn_Eso_Epi	AACGGGATCGGCTCTT-3	0.388215	-0.182853	-0.796242	-0.397006	1.9575	-1.3117	-1.83836	-0.396101	0.764614	-0.980499	0.370714	-1.33935	-0.956109	0.669194	-0.576236	-0.665379	0.118568	0.390339	-0.0830378	0.688382	0.200833	0.547537	-1.74519	1.61011	-0.0873681	-0.226613	-0.611364	-0.902122	1.12318	-0.0690744	-0.259524
AACTTCTTCACCTGTC-3	NewBorn_Eso	NewBorn_Eso_Epi	AACTTCTTCACCTGTC-3	-0.798138	-0.612773	-0.876317	1.97446	-0.242325	-0.69873	-0.791646	-1.25424	-0.108786	0.592921	1.48515	-1.05943	0.810116	-1.13752	-1.18084	-1.10051	-1.07527	1.38627	1.01582	-0.990184	-2.06368	-0.144285	-0.341747	-0.184799	2.45982	1.80423	0.324832	-0.481437	0.419692	0.17697	0.0394452
AAGAACAGTCGGTAAG-1	NewBorn_Eso	NewBorn_Eso_Epi	AAGAACAGTCGGTAAG-1	0.130007	-0.211676	-0.520007	-0.998695	-0.187379	-0.591781	-0.797989	0.284513	-0.781963	-1.17074	0.117965	-0.307401	-1.32363	1.03921	0.00705745	0.941538	1.22195	-0.140489	-1.03889	1.50374	0.828786	0.732715	-0.151952	-0.402893	0.625115	0.459258	-1.03948	0.523812	1.03465	-0.783374	0.503707
AAGATAGCAGTAGGAC-7	NewBorn_Eso	NewBorn_Eso_Epi	AAGATAGCAGTAGGAC-7	-0.184683	0.916868	-1.59033	0.921988	-0.757711	-1.11735	1.31835	-0.771488	0.389085	1.26123	1.78368	-1.14345	1.88215	-0.994893	-1.50009	-0.92915	-0.288497	0.986172	0.975069	-0.118901	-0.876739	0.926759	-1.70958	1.00297	1.20929	1.83351	0.217552	-1.09078	-1.53806	-1.24205	-0.947638
AAGCATCAGGTAGTCG-5	NewBorn_Eso	NewBorn_Eso_Epi	AAGCATCAGGTAGTCG-5	-0.811513	-1.19467	-0.6087	2.88644	0.0031516	-1.02342	0.980354	-0.437015	0.474173	0.225352	1.85306	-0.900557	0.513645	0.232527	-1.43231	-1.739	-0.90029	0.674734	1.41778	0.931734	-0.705889	-0.221811	-0.264481	1.22024	0.424839	1.53776	0.157358	-1.36044	-1.04174	-0.756681	-0.487187
AAGTCGTTCGAACTCA-5	NewBorn_Eso	NewBorn_Eso_Epi	AAGTCGTTCGAACTCA-5	-0.343179	0.0715369	-0.898074	0.715741	0.262583	-0.881839	0.54204	-0.0401919	1.15341	1.17884	1.40094	-1.15686	0.629559	-0.0873729	-1.08177	-0.095901	0.749993	1.04737	0.505692	0.163224	0.178596	-0.19148	-0.4325	0.852982	0.614337	0.915831	-0.724103	-0.832625	-1.50193	-0.368919	-0.927247
AAGTGAACATATAGCC-3	NewBorn_Eso	NewBorn_Eso_Epi	AAGTGAACATATAGCC-3	0.0196175	0.176811	-0.498996	0.42973	-0.241755	-0.660182	-0.44311	-0.0672652	-0.00476085	-0.64192	0.41457	-0.195097	-0.474118	0.878109	-0.490369	-0.214082	0.655141	0.321165	0.411222	2.44592	0.348541	1.78772	-1.4544	1.51836	1.38132	1.0801	0.0352076	-0.800582	-1.21936	-0.251422	2.55193
AAGTGAAGTAAGTAGT-3	NewBorn_Eso	NewBorn_Eso_Epi	AAGTGAAGTAAGTAGT-3	-0.976408	-0.214894	-1.0813	2.40888	-1.73352	-1.29532	0.13023	-0.615458	-0.19181	1.16421	2.20541	-2.09846	-0.320995	-0.466397	-0.53582	0.0255261	0.345064	1.0094	1.18406	1.7703	-1.60657	0.87022	-0.693483	1.32597	1.20684	0.776108	0.212971	-1.22988	0.34223	-0.430448	0.601794
AAGTTCGAGCCAACCC-5	NewBorn_Eso	NewBorn_Eso_Epi	AAGTTCGAGCCAACCC-5	0.272534	-1.29447	-0.971676	0.909333	-0.512499	-0.42848	-0.191722	-0.606068	0.192216	1.27546	3.1848	-0.683877	0.471278	-0.474149	-0.549033	0.884411	1.30423	1.19325	1.13757	-1.3634	0.0349555	-0.950364	-0.999935	0.472265	1.45055	0.53756	0.142365	-1.89092	-1.85784	-0.721727	-0.38122
AAGTTCGAGCTCATAC-5	NewBorn_Eso	NewBorn_Eso_Epi	AAGTTCGAGCTCATAC-5	0.714699	-0.405332	-0.604041	1.30289	-0.559925	-0.679173	-1.49041	0.718456	0.619927	0.725767	1.9427	-1.67331	-0.288954	-0.142542	-1.28053	-2.08575	-1.23748	0.497724	0.549492	1.29389	0.404881	0.625596	-0.637695	0.505861	1.53361	-0.166715	-0.549759	-1.79182	1.21703	-0.0706009	-0.78624
AATCGTGAGCAGTAAT-5	NewBorn_Eso	NewBorn_Eso_Epi	AATCGTGAGCAGTAAT-5	-0.0319699	-0.719391	-0.8152	0.607096	0.670433	-1.20806	-0.515627	-0.2303	0.140052	0.674705	1.30673	-0.806072	0.81099	-0.406674	-0.23531	-0.692573	-0.679905	1.17307	0.997789	0.729474	-0.137828	1.13705	-1.57752	-0.569655	0.67125	-0.0931372	0.825063	-1.53006	0.618103	0.338338	-0.856073
AATCGTGTCTGTCAGA-3	NewBorn_Eso	NewBorn_Eso_Epi	AATCGTGTCTGTCAGA-3	-0.569724	-0.255365	-0.663402	0.0910582	-0.388293	-1.63578	-0.849156	-0.409232	0.557515	0.341734	1.42348	-0.808918	0.821982	0.993341	-0.880305	0.269455	1.1903	0.607851	0.609391	0.861933	-0.317253	0.0913478	-1.73487	1.03664	1.03879	1.9858	0.205218	0.0354265	0.298817	-0.734541	1.19305
AATGACCCACAAGCCC-5	NewBorn_Eso	NewBorn_Eso_Epi	AATGACCCACAAGCCC-5	-0.882159	-0.491834	-0.967771	2.50693	-1.14305	-1.35071	-0.304826	-0.367214	-0.165337	0.887642	1.96576	-0.828577	1.1207	0.119407	-1.40517	-1.54088	-0.786284	1.03501	1.17891	1.71806	-1.2038	0.727935	-1.21802	0.499659	2.67032	2.53614	0.18938	-2.25542	-0.434543	-0.845272	1.58492
AATGCCAGTCTTTCAT-3	NewBorn_Eso	NewBorn_Eso_Epi	AATGCCAGTCTTTCAT-3	0.619389	0.634946	-0.854091	0.847709	-0.982025	-0.966644	0.0731317	-0.912883	1.36267	0.745693	1.59473	-1.03542	0.519799	-0.0539383	-1.2377	-0.721951	0.235532	1.01264	0.98002	1.2346	-0.712649	2.64582	-1.6349	2.06007	2.26718	1.42728	0.0667989	-1.60874	-1.3327	-0.788392	3.10897
AATGCCAGTTGCTCAA-3	NewBorn_Eso	NewBorn_Eso_Epi	AATGCCAGTTGCTCAA-3	-0.0360884	0.296243	-0.692602	1.40686	-0.937926	-0.72395	0.0211413	-0.121562	0.53576	0.845691	1.86562	-1.69128	0.846331	-0.0827925	-1.23406	-1.16534	-0.248921	0.341601	0.448629	-0.826209	-0.70463	0.872903	-1.05239	1.3577	2.88423	1.69424	-0.233459	-0.327358	-1.02591	-0.573479	0.145108
AATGGAAGTGAATGAT-3	NewBorn_Eso	NewBorn_Eso_Epi	AATGGAAGTGAATGAT-3	-0.433064	-0.949545	-1.00449	1.00113	-0.284626	-1.47258	-0.700495	-1.33327	0.467522	0.0993297	1.03218	-1.33581	0.475352	0.222781	-1.52815	-0.819992	0.142048	0.889471	0.979876	0.55273	-1.79375	1.21333	-2.61492	2.46238	2.59191	-0.290644	-0.553336	-1.36488	-0.832732	-1.23343	0.0201982
AATTTCCGTGGATCGA-5	NewBorn_Eso	NewBorn_Eso_Epi	AATTTCCGTGGATCGA-5	0.101969	-0.0509535	-0.54873	1.3557	-1.34174	-0.289552	0.218101	-0.0137675	0.94361	1.03371	2.32812	-1.37567	0.781765	-0.302987	-0.522571	-0.008687	0.397897	1.16204	0.736382	1.17388	-1.58606	0.626384	-2.02751	0.485931	2.90769	0.964177	-0.0562835	-2.26008	0.784831	-0.792398	0.72674
ACACCAATCTCTCAAT-5	NewBorn_Eso	NewBorn_Eso_Epi	ACACCAATCTCTCAAT-5	0.428914	-0.584736	-0.776815	2.58576	-0.615737	-1.44819	0.446241	-0.228075	0.468096	0.828671	2.94878	-0.685073	1.33816	0.487926	-0.566826	-0.981349	-0.103092	1.41386	1.36633	2.66178	-1.32724	0.993278	-1.01409	-1.02172	1.90605	1.49802	0.327523	-1.39931	-0.722128	-0.235765	0.983661
ACACGCGCAATCAAGA-7	NewBorn_Eso	NewBorn_Eso_Epi	ACACGCGCAATCAAGA-7	-0.468414	-0.852419	-1.10055	1.43988	0.69578	-0.865949	0.373923	0.455143	0.226156	0.135569	0.9735	-0.787729	1.16692	0.110605	-0.948499	-1.22852	-0.478398	0.223068	1.09576	1.3117	0.234407	0.513443	-1.15025	1.09539	3.09722	-1.25312	-0.263563	-1.6756	-0.337377	-0.454908	0.833086
ACAGAAACAGTTACCA-7	NewBorn_Eso	NewBorn_Eso_Epi	ACAGAAACAGTTACCA-7	-1.04165	-0.123202	-0.844008	1.44956	-0.492084	-1.29056	-0.628492	-1.37238	-0.252367	0.860761	2.14982	-1.39075	1.33571	-1.5403	-2.3073	-0.175639	0.91155	1.55089	1.71732	1.33744	-2.50148	2.56135	0.261813	0.0749774	1.13845	0.422877	0.682083	-1.95749	0.223319	-0.521599	-0.181777
ACAGGGAAGGAATCGC-5	NewBorn_Eso	NewBorn_Eso_Epi	ACAGGGAAGGAATCGC-5	-1.07895	-1.36256	-1.07971	0.189433	0.451596	-1.6412	-1.55101	-0.162345	-1.00807	-0.870905	-0.68058	-0.292957	-0.376282	-0.0117849	-0.272998	0.658598	0.90593	-0.343564	-0.816131	1.95299	0.355312	-0.139953	-1.63893	0.746508	-0.263702	-1.04443	-0.663002	-0.535626	0.550141	-0.69318	0.0191777
ACAGGGATCTCGTGGG-7	NewBorn_Eso	NewBorn_Eso_Epi	ACAGGGATCTCGTGGG-7	-0.619941	-0.5607	-0.8314	2.83819	-1.0612	-0.330353	1.4312	-0.689564	0.677415	1.10445	2.36638	-1.47024	0.503064	-0.92933	-0.897546	-0.725798	-0.409778	1.69084	1.45831	0.565884	-2.15086	1.96594	-0.390601	0.472902	-0.0287056	0.590172	-1.28081	-2.3727	-0.654113	-0.530957	-0.247549
ACATCGAAGCTGCCTG-7	NewBorn_Eso	NewBorn_Eso_Epi	ACATCGAAGCTGCCTG-7	0.152919	0.173351	-0.788906	1.57228	-0.318206	-0.921278	-0.54174	-0.48531	0.602538	0.559497	2.19761	-1.03277	1.0951	-0.458697	-1.33906	-0.736885	0.0832366	1.12137	1.22982	1.38204	-1.09114	0.281953	-1.32093	0.884784	0.506887	1.25645	-0.742253	-1.72432	-0.629623	0.139804	0.53503
ACATCGAGTCTTGGTA-1	NewBorn_Eso	NewBorn_Eso_Epi	ACATCGAGTCTTGGTA-1	0.249634	-1.16417	-0.665506	-0.828338	0.0162754	-0.762572	-1.13006	1.07622	-0.520794	-0.993728	0.462072	-0.0884122	-0.375984	0.210879	-0.130683	-0.506654	-0.37188	-0.783931	-1.00852	0.0459299	0.940081	-0.774572	-0.355161	0.682087	0.263127	-1.00305	1.23031	-0.636832	-0.472064	-0.356521	-0.0948846
ACATTTCCAGGACTTT-5	NewBorn_Eso	NewBorn_Eso_Epi	ACATTTCCAGGACTTT-5	-0.768365	-0.88705	-1.21742	1.15904	-0.40306	-1.0743	-0.143086	-0.516575	-0.132137	1.09113	2.37086	-1.04036	0.834284	-1.02451	-1.99689	-1.03886	0.0118786	1.52376	1.43377	0.487449	-1.24998	1.15083	0.813194	-0.944109	1.61771	1.75596	-0.437504	-2.01763	-0.798828	-1.07601	0.464071
ACCAAACAGGAAACGA-7	NewBorn_Eso	NewBorn_Eso_Epi	ACCAAACAGGAAACGA-7	-0.320147	-0.33665	-0.472497	1.79489	-1.14331	-0.497668	-0.916962	-0.715476	-0.352007	0.149025	1.31605	-0.49383	1.1876	0.0371639	-0.866583	-1.43104	-0.806026	0.696293	0.734475	0.641376	-0.670845	-0.293346	-0.579363	0.0630116	0.890791	-1.22906	0.218941	-1.27271	0.387435	-0.162841	-0.486797
ACCAACACAGCAGAAC-3	NewBorn_Eso	NewBorn_Eso_Epi	ACCAACACAGCAGAAC-3	0.467064	-0.541532	-0.867725	1.32422	-0.596245	-1.16876	0.371568	-0.10585	0.5734	0.764354	2.50457	-0.986885	-0.304692	-0.564138	-1.24009	0.0275165	0.761769	0.922733	0.696995	-0.564246	-0.916732	-0.573639	-1.22103	2.70124	0.917452	0.887143	-0.520808	-1.64031	0.217342	-0.42194	-0.146883
ACCACAAAGTCAGCCC-3	NewBorn_Eso	NewBorn_Eso_Epi	ACCACAAAGTCAGCCC-3	-0.0465883	-0.776643	-0.712286	1.85192	-1.32522	-0.293216	-0.950547	-0.701319	0.849744	0.460714	2.27402	-1.87602	-0.0563855	0.216963	-1.46942	-1.08566	-0.291765	1.21157	1.52597	2.31801	-1.70391	2.48197	-1.40127	0.411879	1.74796	1.73812	0.531694	-1.94321	-1.18649	-1.08144	0.744481
ACCACAAGTGATGAAT-7	NewBorn_Eso	NewBorn_Eso_Epi	ACCACAAGTGATGAAT-7	0.654291	0.310186	-0.67778	0.417004	-0.626076	-0.324349	-0.00341379	-0.219493	1.0934	1.10605	2.63062	-1.40159	1.08781	-0.68307	-1.48564	-0.808768	-0.00533872	1.04626	1.46562	2.14625	-0.0699267	1.51539	-0.594123	1.49953	3.13602	0.790164	-0.69368	-1.95256	-0.480312	-1.03289	-0.426001
ACCATTTCATTGACTG-5	NewBorn_Eso	NewBorn_Eso_Epi	ACCATTTCATTGACTG-5	-1.46793	-1.24806	-0.688337	2.04266	-0.413244	-0.700774	-0.0923228	0.0905174	-0.626575	0.95649	2.43212	-0.997827	0.041357	-0.488005	-1.48158	-0.270409	0.668583	1.21077	1.44206	1.3403	-1.16506	1.14774	-1.36655	0.284949	2.44454	2.26715	-0.29275	-2.06732	-0.812791	-0.554313	1.60281
ACCCTCAAGAAGTCCG-3	NewBorn_Eso	NewBorn_Eso_Epi	ACCCTCAAGAAGTCCG-3	-1.11832	-0.923085	-0.82442	2.67944	-0.426936	-0.746621	0.0644351	-0.595645	-0.468357	0.786958	1.04914	-1.5214	0.50893	-0.133255	-1.10828	-0.23749	0.592907	0.419444	0.961158	0.591517	-1.08138	1.05914	-0.0889216	-0.0866906	1.10889	2.01142	-0.073928	-1.19595	0.275023	-0.678708	-0.833443
ACCCTCATCGTAACAC-5	NewBorn_Eso	NewBorn_Eso_Epi	ACCCTCATCGTAACAC-5	-0.242249	-0.627472	-0.795503	2.86356	-0.395345	-0.535947	0.974377	-0.661046	-0.557832	1.36188	2.50219	-1.29507	0.817094	-0.326689	-0.160314	-0.170452	0.0461086	1.73565	1.78987	1.4954	-2.89272	1.7691	-0.842993	-1.13118	3.08394	1.56825	0.381898	-1.90403	-0.314449	-0.899083	0.835432
ACCGTTCCATGCGGTC-5	NewBorn_Eso	NewBorn_Eso_Epi	ACCGTTCCATGCGGTC-5	-0.222904	-0.124762	-0.795035	1.45076	-0.575611	-0.582577	-0.630452	-0.692535	-0.565177	0.726741	1.33541	-0.426407	1.82035	1.44524	-1.27055	0.128321	2.00796	1.44707	0.861787	1.93813	-0.970129	-0.140688	-0.524967	0.71074	2.08661	-1.34952	-0.460035	-0.894368	-1.86114	-0.56371	0.0326945
ACCGTTCTCGCCAATA-5	NewBorn_Eso	NewBorn_Eso_Epi	ACCGTTCTCGCCAATA-5	-0.971415	-0.83159	-1.03572	-0.134122	-0.419721	-0.583596	-0.54104	-0.185272	-1.06762	0.280777	2.47951	-0.60774	1.22354	0.247154	-0.946524	-0.969603	-0.111408	0.658246	0.526319	0.706378	-0.815443	0.595111	-1.03056	0.0744025	1.60595	-0.0177591	1.56675	-1.38029	-0.346765	-1.01105	1.26263
ACGATCATCACTGAAC-7	NewBorn_Eso	NewBorn_Eso_Epi	ACGATCATCACTGAAC-7	0.147353	0.544516	-0.636905	0.00186748	-0.657198	-0.686101	0.390235	-0.906266	0.354349	0.675899	2.05576	-1.48193	0.760539	-0.211199	-1.2402	-1.45819	-0.640592	0.874244	1.09418	0.418472	-1.30853	1.95091	-0.840959	-0.225935	2.81513	1.35552	1.23403	-0.9981	-0.958062	-0.00444121	-0.00365703
ACGGAAGAGTATAACG-5	NewBorn_Eso	NewBorn_Eso_Epi	ACGGAAGAGTATAACG-5	0.649832	-0.952334	-0.716809	0.418948	1.58933	-1.5255	-1.25387	-0.539226	1.42403	0.651184	1.82693	-1.34218	0.229712	-1.23637	-1.06368	-0.629446	-0.471923	0.717425	0.608858	1.55808	-0.998383	-0.0467165	-1.38688	-0.143393	2.62792	-1.28977	-0.747963	-1.51178	-0.212458	-0.0110469	0.641524
ACGGAAGTCCGCTTAC-7	NewBorn_Eso	NewBorn_Eso_Epi	ACGGAAGTCCGCTTAC-7	0.518334	-1.33604	-0.793069	0.401173	-0.233702	-1.11324	-0.0207699	-0.993803	0.396839	0.362936	0.730657	-1.01568	-0.231878	-1.32099	-1.11524	0.214751	0.464202	0.962118	0.869187	1.76752	0.293693	2.32164	-1.5155	0.601143	2.2599	1.09472	-0.327692	-0.718234	-1.34009	-0.119252	-0.978397
ACGGTCGTCGCGTTTC-5	NewBorn_Eso	NewBorn_Eso_Epi	ACGGTCGTCGCGTTTC-5	-0.682109	-1.24667	-0.793429	1.5008	-1.48139	-0.958707	0.414638	0.395617	-0.121287	0.36484	2.95878	-0.623972	0.435588	0.0400838	-1.11504	-0.482155	0.42198	0.822317	0.713785	1.99059	0.271773	0.330262	-1.26823	-0.101043	2.04067	1.77759	0.471025	-1.59839	-0.395885	-1.19328	1.03601
ACGGTTATCACCTTAT-1	NewBorn_Eso	NewBorn_Eso_Epi	ACGGTTATCACCTTAT-1	0.861836	-1.03417	-0.504517	-1.59065	-0.0467648	-0.0965243	2.85467	3.51971	3.56371	-1.50289	1.49601	-0.0531669	0.676336	0.663379	-0.229233	0.359913	0.585019	-0.254549	-0.563007	0.463431	3.04048	-0.407951	0.0629199	3.13417	-0.468456	0.580851	-0.00878745	0.29492	0.349274	0.118806	0.00390672
ACGTACAGTGCCCTTT-3	NewBorn_Eso	NewBorn_Eso_Epi	ACGTACAGTGCCCTTT-3	-0.573872	-1.61873	-0.919124	0.738923	-1.12206	-1.12892	-0.437116	-0.292282	0.262226	0.182223	1.9836	-1.64099	1.40359	-0.6241	-1.26089	-0.303983	0.399595	1.04362	1.20241	0.601132	-1.34636	-0.289483	-0.0644612	-0.276509	-0.148998	2.37666	-0.464087	-2.06604	0.556938	-0.950977	0.492079
ACTACGAGTTCTCTAT-5	NewBorn_Eso	NewBorn_Eso_Epi	ACTACGAGTTCTCTAT-5	-1.07866	-0.485256	-0.708578	1.04318	0.496586	-0.612203	-0.116011	-0.768973	-0.923372	0.645042	1.89965	-0.258721	1.1903	-0.928584	-0.897381	0.158327	0.548554	1.00606	1.38843	-0.630692	-1.26507	-0.0416392	-0.552247	0.121028	2.25946	1.49529	0.0254206	-2.06952	-0.283446	-0.496007	0.140443
ACTATCTAGGATTCCT-1	NewBorn_Eso	NewBorn_Eso_Epi	ACTATCTAGGATTCCT-1	-0.00852586	-1.15117	-0.276205	-0.951938	-0.826496	-0.12974	-1.36997	-0.0235549	-0.788616	-0.987335	0.705979	0.474109	-0.354863	1.16295	-0.12954	-0.548019	0.13124	-0.44122	-0.775048	0.794537	0.594501	-0.746059	-0.0260261	0.691125	-0.321892	-0.0564875	-0.252685	0.349915	0.724858	-0.307952	-0.286157
ACTATGGAGACCTTTG-5	NewBorn_Eso	NewBorn_Eso_Epi	ACTATGGAGACCTTTG-5	-1.24971	-0.079112	-0.776507	1.22972	-1.42899	-1.20812	-1.44217	-0.740814	-0.0494848	0.795614	2.24092	-1.5436	0.3677	-1.23511	-1.91549	-0.404555	0.483089	1.6113	1.60881	0.496094	-0.889296	1.07002	0.696542	0.877951	0.936737	2.06481	-0.800267	-2.32721	-0.810904	-0.419269	0.801322
ACTATGGCACGACGAA-3	NewBorn_Eso	NewBorn_Eso_Epi	ACTATGGCACGACGAA-3	0.266912	-1.598	-0.910507	0.762733	-2.18113	-1.01907	-0.119886	-1.13677	0.790836	0.924958	1.90984	-1.29171	-0.698334	-0.218427	-1.25787	-1.17891	-0.323147	1.19991	0.668379	1.83177	-1.33796	0.635389	-0.678828	0.667082	1.62358	0.639113	0.799618	-0.976586	0.276662	-0.286779	0.893138
ACTCTCGGTGGCCACT-3	NewBorn_Eso	NewBorn_Eso_Epi	ACTCTCGGTGGCCACT-3	-0.625512	-0.186353	-1.03663	0.961365	-0.245009	-0.731256	0.340496	-0.758687	-0.826658	0.520448	2.3488	-1.14164	0.82321	-0.70993	-1.48356	-1.75893	-1.03569	1.11931	1.15201	1.2941	-1.72821	0.324736	-0.206746	-0.461209	1.68583	1.72754	0.477003	-2.35775	0.298395	-0.379746	-0.409687
ACTGATGGTGGAATGC-5	NewBorn_Eso	NewBorn_Eso_Epi	ACTGATGGTGGAATGC-5	-0.275718	0.0926948	-0.980712	1.05169	-1.34165	-1.41417	-0.206632	-0.190432	0.559505	0.981236	1.39709	-1.27891	0.317678	-0.20668	-0.420645	-0.0820402	0.277873	1.06311	1.4354	0.0785742	-1.44213	1.70425	-0.982116	-0.299733	1.9058	0.0856576	0.156376	-0.610121	0.175604	-1.40755	-0.45958
ACTGTGAAGAACTGAT-3	NewBorn_Eso	NewBorn_Eso_Epi	ACTGTGAAGAACTGAT-3	-0.513091	0.0104043	-0.804875	1.65169	-0.670021	-1.45692	-0.0506913	-0.723093	-0.0881461	1.43293	2.22685	-1.05191	0.775519	-0.858029	-0.544918	-0.631805	-0.590601	0.915485	0.870704	1.69916	-1.62753	0.716809	-0.0100911	1.5478	2.31004	0.739451	0.0730956	-1.97397	-1.29303	-1.49168	1.12039
ACTTAGGTCTCTGGTC-3	NewBorn_Eso	NewBorn_Eso_Epi	ACTTAGGTCTCTGGTC-3	-0.735216	-0.0444417	-0.820985	0.840698	0.813063	-2.10366	-1.43561	-1.29392	-0.24217	0.865475	0.781462	0.116627	0.951652	-0.31128	-1.36089	-0.000409085	0.979226	1.43819	1.57133	2.90072	-1.51807	1.055	-1.59121	-0.384933	0.959317	1.49739	0.212706	-1.73362	0.00758302	-0.407966	0.775292
ACTTAGGTCTGATGGT-5	NewBorn_Eso	NewBorn_Eso_Epi	ACTTAGGTCTGATGGT-5	-0.00502662	-1.52973	-0.626911	0.917064	0.357436	-0.374436	0.0295785	0.122861	1.54464	0.267565	1.55992	-0.871757	0.575254	0.505794	-1.13385	0.835079	1.75311	0.813039	0.698627	0.151487	-1.12218	0.468443	-1.81747	0.788932	2.1899	1.26595	0.253586	-1.18119	-1.24016	-0.401473	0.934019
ACTTCCGAGCACGATG-1	NewBorn_Eso	NewBorn_Eso_Epi	ACTTCCGAGCACGATG-1	-0.700467	-0.46036	-0.533331	-1.14642	0.390014	-0.919306	0.681084	1.27959	-0.398612	-0.418619	0.270808	-0.897113	-1.14889	0.242933	-0.107605	-0.627638	-0.509434	-0.626953	-0.578505	-0.128405	0.636632	-0.313129	0.286558	0.724104	-0.77994	0.0558109	-0.337652	0.116159	1.18554	-0.237489	-0.676863
ACTTCCGCACATATGC-5	NewBorn_Eso	NewBorn_Eso_Epi	ACTTCCGCACATATGC-5	-0.0564154	0.962324	-0.809339	2.63869	-0.203323	-1.11449	-1.03143	0.0365631	0.842398	0.927625	1.58196	-1.59399	0.167042	-0.459662	-1.49541	-2.39798	-1.56298	0.539177	1.3819	1.346	-1.74211	1.7701	-1.92306	-0.46891	2.1561	-0.0271605	-0.615894	-1.3211	-0.490965	-0.861595	1.00565
ACTTCGCGTACACGCC-3	NewBorn_Eso	NewBorn_Eso_Epi	ACTTCGCGTACACGCC-3	-0.173155	0.0985206	-0.680081	2.03543	-1.06924	-0.91375	0.333241	-1.0347	0.330509	0.901402	1.59921	-1.13323	-0.0901807	1.65506	0.0972047	-0.069709	0.976465	1.62494	1.38101	2.24899	-1.74151	1.39077	-1.75312	0.482037	1.25071	-1.41562	1.49363	-1.7989	1.00219	-0.135641	0.952703
ACTTTGTAGGAACGTC-7	NewBorn_Eso	NewBorn_Eso_Epi	ACTTTGTAGGAACGTC-7	-0.503934	-1.37877	-0.827704	1.75795	-0.0309104	-0.821029	-0.0965445	0.411167	0.33782	0.548922	2.28301	-0.58149	0.441093	-0.111931	-1.2822	-0.876159	0.0783469	1.3222	1.26302	1.24329	0.452952	0.839314	0.227429	1.46953	1.94243	1.17357	-0.233258	-1.28368	-0.536303	-0.890489	0.632697
ACTTTGTAGGGAGGGT-7	NewBorn_Eso	NewBorn_Eso_Epi	ACTTTGTAGGGAGGGT-7	0.451582	-0.949061	-0.775258	1.32608	-0.532918	-1.25812	0.614916	-0.068786	0.896205	0.853342	2.08467	-1.16428	0.208039	-0.318262	-1.25111	-0.87994	-0.076132	1.27947	0.0751813	1.02657	-1.31797	-0.890848	-1.29102	0.668946	3.06809	0.641915	0.328097	-0.984548	-2.11456	-0.646593	0.13235
ACTTTGTAGGTCGAGT-7	NewBorn_Eso	NewBorn_Eso_Epi	ACTTTGTAGGTCGAGT-7	0.901393	-0.431141	-0.915508	1.83052	-0.841704	-0.142111	0.911505	0.193833	2.02559	1.05778	2.13533	-1.2944	1.18744	-1.64209	-1.31692	-1.09437	-0.978805	0.87524	1.02982	-0.305221	-0.380377	2.30466	-0.336635	1.15833	0.912912	1.38342	-0.132997	-1.27173	-1.30871	-0.715326	0.0454532
AGAACAAAGCTTACGT-3	NewBorn_Eso	NewBorn_Eso_Epi	AGAACAAAGCTTACGT-3	-0.201974	-1.39797	-0.828077	1.16246	-2.19117	-0.618925	0.212547	-0.531338	0.73226	0.544507	1.64651	-1.21781	0.443397	-0.263946	-1.27669	-0.651196	0.230306	0.701163	1.38018	3.64035	-1.37102	1.84081	-0.952243	1.61762	1.89133	-0.162574	0.00514035	-1.66514	-1.77682	-0.382031	-1.51214
AGAACAACAAGTGGAC-3	NewBorn_Eso	NewBorn_Eso_Epi	AGAACAACAAGTGGAC-3	-0.330528	0.650706	-0.945831	2.10895	0.381125	-0.715672	0.932903	-1.22023	0.482059	1.10953	2.40501	-1.75696	0.632709	-0.074864	-1.23365	0.415245	1.43578	0.963952	0.942117	0.797928	-0.722304	-0.452587	0.231778	-0.199671	0.910697	1.30729	0.352334	-2.03689	-1.73066	-0.386696	0.78475
AGAACCTCAAGAGGCT-7	NewBorn_Eso	NewBorn_Eso_Epi	AGAACCTCAAGAGGCT-7	0.852993	-0.16301	-0.696906	-0.0499645	-0.855368	-1.13541	-0.412875	-0.484622	0.790802	1.10957	1.62582	-1.18801	0.335656	0.0247335	-0.169315	-0.522798	-0.303625	0.267427	0.777219	2.2362	-1.06273	0.328801	-2.0109	1.76131	1.58249	0.983671	0.129824	-0.718071	0.634251	-0.877099	-0.981033
AGAAGCGAGCTCGTGC-7	NewBorn_Eso	NewBorn_Eso_Epi	AGAAGCGAGCTCGTGC-7	0.0489788	-0.447376	-1.27886	2.02348	-1.40007	-1.00098	-0.142287	-0.0634091	0.928012	1.08003	2.22525	-1.39307	1.64246	-0.397025	-1.36702	0.606411	1.58233	1.06793	1.07477	0.161839	-0.000609276	0.0318241	-0.714573	0.975118	1.07961	0.86593	-0.59728	-1.62532	-1.51312	-0.26541	-0.70059
AGACACTGTGCTCTCT-7	NewBorn_Eso	NewBorn_Eso_Epi	AGACACTGTGCTCTCT-7	-1.92895	-1.49298	-0.951052	3.92244	-0.598675	-1.2291	0.107684	-1.20102	0.0811068	1.06122	1.99386	-1.48158	1.13245	-0.526716	-1.91944	-0.669224	0.268644	1.34887	0.859749	0.999459	-1.29343	0.169196	-0.375786	-0.870418	2.48932	0.518667	-0.251649	-2.33576	-0.534862	-0.90527	0.295025
AGACAGGTCTCAACGA-5	NewBorn_Eso	NewBorn_Eso_Epi	AGACAGGTCTCAACGA-5	-0.0788844	-0.426466	-0.938966	1.69358	0.519071	-1.4177	-0.335677	-0.582521	-0.452183	0.72209	2.29264	-0.704122	0.797524	-0.398641	-1.30143	0.296559	1.19672	1.3555	0.672229	0.387289	-1.41174	0.38993	-1.05709	0.377691	1.39414	0.813618	-1.61376	-2.12276	-1.02178	-0.724461	-1.00599
AGACCATCAGTCGCAC-7	NewBorn_Eso	NewBorn_Eso_Epi	AGACCATCAGTCGCAC-7	0.367786	-0.567011	-0.322982	1.78089	0.32541	-0.468643	-0.48756	-1.07199	0.635225	0.764164	2.93007	-1.89728	1.12931	-0.54604	-1.30086	-1.7048	-1.28098	1.10736	1.45943	1.59406	-2.41435	1.66007	0.163716	-0.297506	2.266	0.625531	1.2864	-1.41451	0.534261	0.284869	2.94944
AGACCATTCTAGACAC-7	NewBorn_Eso	NewBorn_Eso_Epi	AGACCATTCTAGACAC-7	-1.35397	0.118629	-0.641842	2.61257	0.551878	-0.861536	0.548202	-0.889393	-0.663973	1.03755	1.94178	-0.427851	1.55655	-0.919905	-1.4286	0.0699413	0.408939	1.86401	1.76794	2.38079	-2.1646	1.97965	-0.759165	0.0890599	3.10148	0.762944	1.58649	-1.28404	-0.156345	-0.526985	1.46189
AGAGAATGTCCACGCA-3	NewBorn_Eso	NewBorn_Eso_Epi	AGAGAATGTCCACGCA-3	-0.0479548	-0.565504	-0.760949	-0.205363	0.0403487	-0.700212	0.170162	0.300666	0.209195	-0.594534	1.52913	-0.67969	0.188302	0.229028	-0.0659418	-0.0417936	0.244437	0.211443	0.372582	1.90636	-0.888411	1.54679	1.3702	0.025387	-0.380218	-1.27159	1.57962	-0.14206	0.165884	0.938262	0.421385
AGAGAGCCAATGCAAA-5	NewBorn_Eso	NewBorn_Eso_Epi	AGAGAGCCAATGCAAA-5	-0.958974	-0.530749	-0.557432	0.414913	-0.533716	-1.09813	0.17924	-0.636762	-0.452925	-0.353144	0.580142	-0.588513	-0.494936	0.93037	-0.283082	-0.945337	-0.299755	-0.881174	-0.219955	0.740353	0.330271	-1.05295	-0.196434	1.47985	1.37099	-1.04702	-1.02025	0.0391398	-0.0199838	-1.24017	-0.902399
AGAGAGCTCCATTTGT-5	NewBorn_Eso	NewBorn_Eso_Epi	AGAGAGCTCCATTTGT-5	-0.446833	0.406094	-0.616221	0.921441	0.684299	-0.856779	-0.512493	-0.500196	0.115747	1.33521	1.92621	-1.29661	0.795168	-0.862769	-1.60175	-0.741019	0.0764019	1.31878	1.52014	1.16933	-1.94072	0.40901	0.170185	0.263383	1.91024	1.02611	-0.983456	-0.156528	-1.00177	-0.634942	0.565929
AGAGAGCTCGTGACTA-3	NewBorn_Eso	NewBorn_Eso_Epi	AGAGAGCTCGTGACTA-3	-0.32406	0.369868	-0.682042	1.04897	-1.03091	-0.419788	0.721503	-0.168064	0.313331	0.694335	1.43164	-0.749394	2.24703	0.0307256	-1.17627	0.148706	1.16144	1.35495	1.02149	1.01835	-1.19537	1.73973	-0.278224	-0.155212	1.13666	-1.32739	1.54789	-0.976539	-0.698558	-1.00434	-1.4374
AGAGCAGCAGAGGACT-5	NewBorn_Eso	NewBorn_Eso_Epi	AGAGCAGCAGAGGACT-5	0.072869	-0.57849	-0.760012	0.863789	-0.523722	-1.09768	0.351955	-0.2786	-0.207633	1.589	2.976	-1.42726	1.34047	-1.29303	-1.68045	-2.11447	-1.57854	1.44614	1.44888	1.34385	-1.162	1.5397	-1.53728	-0.660036	1.95677	0.684118	-0.297276	-2.61234	-0.607247	-1.30959	0.64292
AGAGCAGCAGATCATC-5	NewBorn_Eso	NewBorn_Eso_Epi	AGAGCAGCAGATCATC-5	0.236138	-0.0272696	-0.535807	1.13409	0.466121	-0.530604	0.570881	-0.12432	-0.830178	1.34569	2.1584	-0.21235	2.44619	-1.31913	-1.05916	0.544398	0.900966	1.40524	1.29562	1.7988	-0.76221	1.18168	-1.0061	-0.0682615	2.201	0.236379	0.967853	-1.95326	-0.764594	0.34007	0.305339
AGATAGAAGCCTGGAA-5	NewBorn_Eso	NewBorn_Eso_Epi	AGATAGAAGCCTGGAA-5	-0.236723	-0.585862	-0.290151	1.41847	-0.712328	-1.00159	-0.895611	-0.711653	-0.211688	0.702269	1.77239	-1.3264	0.811817	0.0567303	-1.0563	-1.43361	-0.63389	0.763469	1.06979	0.0492389	-0.985454	2.06213	-0.48586	0.887843	1.3059	-0.404251	-1.26839	-1.11713	0.520171	0.0192049	0.478486
AGATGAAGTATTCTCT-7	NewBorn_Eso	NewBorn_Eso_Epi	AGATGAAGTATTCTCT-7	-0.489608	-0.12057	-0.807111	2.87109	-1.12903	-1.06878	-0.424616	-0.419704	1.15385	1.36331	1.43115	-1.08766	0.195927	-0.370954	-1.35819	-0.596386	0.303418	1.16865	1.29911	2.23269	-0.546039	0.673866	-1.16265	0.827247	1.44991	0.556835	-0.890279	-0.354352	-1.32625	-0.6346	0.3496
AGATGAATCTCATAGG-3	NewBorn_Eso	NewBorn_Eso_Epi	AGATGAATCTCATAGG-3	-0.460821	-0.341591	-0.796674	1.08515	-2.53423	-0.766578	-0.737414	-1.24517	-0.114013	1.09747	1.82137	-1.07442	1.10482	-0.620498	-1.12096	-0.765382	-0.619491	0.553862	0.868177	1.76375	0.280825	0.493331	-1.27929	-0.152507	0.122391	-0.0825539	0.562687	-1.50762	-1.19734	-0.421162	0.0134321
AGATGCTGTTCGGGTC-7	NewBorn_Eso	NewBorn_Eso_Epi	AGATGCTGTTCGGGTC-7	-0.35856	-0.564502	-1.06099	-0.0285741	0.0123038	-0.253931	0.111027	0.701463	-0.38854	-0.163974	1.43371	-0.566608	0.721427	0.312231	-0.687156	0.926445	1.72413	0.614337	-0.0323962	-0.582567	-0.354973	-0.637045	-1.43567	0.343658	0.782322	0.119505	0.68225	-0.706941	-1.00671	-0.611803	0.577644
AGCCACGGTGAGAGGG-5	NewBorn_Eso	NewBorn_Eso_Epi	AGCCACGGTGAGAGGG-5	-0.424574	-0.384136	-1.01852	1.52142	-0.539257	-0.661251	0.298713	-0.66067	0.0745162	0.73011	1.68211	-1.73075	-0.069939	-0.0164013	-1.15579	-2.17894	-1.38072	1.16618	0.93326	1.12189	-1.1574	1.15283	-0.199312	0.779189	0.960176	1.90764	-0.0221	0.252684	-0.902595	-0.0956599	-0.32786
AGCCAGCAGATACATG-5	NewBorn_Eso	NewBorn_Eso_Epi	AGCCAGCAGATACATG-5	-0.679579	-0.383372	-0.362873	1.13953	0.596614	-0.827165	-0.26108	0.456091	0.646893	0.786127	2.09841	-0.539942	0.73382	-0.601354	-0.364319	-1.63702	-1.71789	0.220552	0.747281	1.86173	-1.3442	0.391843	-0.466727	1.70538	2.7189	0.225699	1.66019	-1.63616	-0.868305	0.55126	-0.499736
AGCCAGCGTAGCGCTC-5	NewBorn_Eso	NewBorn_Eso_Epi	AGCCAGCGTAGCGCTC-5	-1.58967	-1.54967	-1.0042	1.91616	0.0554454	-2.07284	-1.07335	-1.11479	0.301515	0.350232	1.03027	-1.36453	1.25044	-0.938643	-0.883477	-0.541342	-0.2242	1.54118	1.00193	0.404384	-1.44369	0.285348	-1.02004	-0.345639	1.61873	1.48795	0.272135	-1.02152	0.128834	-0.854514	0.578962
AGCGATTGTAACACGG-7	NewBorn_Eso	NewBorn_Eso_Epi	AGCGATTGTAACACGG-7	-0.0517853	-0.965557	-0.94034	1.63884	-0.661092	-0.927021	-0.93545	-1.33298	0.188968	1.26295	1.54476	-1.58024	0.884844	-0.252049	-1.26608	-1.16682	-0.320812	1.0188	1.00163	0.794864	-1.34858	1.49858	-2.17321	0.411154	0.494693	1.18663	0.32914	-2.07643	-0.158378	-0.219408	0.699712
AGCGATTGTAATCAGA-5	NewBorn_Eso	NewBorn_Eso_Epi	AGCGATTGTAATCAGA-5	-0.533236	0.0348579	-1.05153	2.48561	-1.93932	-1.54192	0.060016	-0.697506	-0.803331	1.09444	1.95012	-1.2243	0.395836	-0.153021	-1.77068	-1.04002	-0.100659	1.4316	1.37096	-0.0852653	-1.32217	-0.14376	-0.374874	-0.747687	0.446373	0.541393	-0.0631968	-0.925348	-1.43455	-1.3838	0.29105
AGCGCTGGTGCGTGCT-3	NewBorn_Eso	NewBorn_Eso_Epi	AGCGCTGGTGCGTGCT-3	0.0366894	-0.206848	-0.625394	1.87225	-0.445079	-0.602256	-0.265425	-0.00236822	1.36534	0.283323	1.81357	-0.61043	2.00736	0.0679443	-1.08811	-0.0370357	0.90273	1.315	0.868281	0.988153	-1.05723	0.638308	-1.33483	0.858301	1.27404	2.29666	1.22873	-1.84427	-0.326175	-0.779402	-0.690282
AGCGTCGAGCCAGAGT-5	NewBorn_Eso	NewBorn_Eso_Epi	AGCGTCGAGCCAGAGT-5	-1.1974	-0.770098	-0.646934	-0.111475	-0.12521	-0.875868	-0.167016	0.408522	-0.13426	-0.749699	0.686724	-1.09143	-0.474808	1.05015	0.760178	-0.163544	-0.183689	0.212761	-0.449015	-0.184308	0.441878	0.395413	1.08272	0.433522	-0.283981	-1.03567	0.0333642	-0.742822	-0.0288801	0.309916	0.839793
AGCGTCGGTTGGCCTG-5	NewBorn_Eso	NewBorn_Eso_Epi	AGCGTCGGTTGGCCTG-5	-0.243073	-1.52871	-0.818743	1.06768	-0.896188	-0.762102	0.0804017	0.983206	-0.402002	0.523386	1.57838	-1.54989	-0.081268	0.317384	-0.889453	-1.08041	-0.246701	1.11443	0.436044	-0.599232	-0.249456	-0.889022	-1.12618	0.130978	1.18184	0.0141628	-0.382699	-0.475934	-0.3038	-0.32951	-0.491336
AGCTTCCCAATGCTCA-5	NewBorn_Eso	NewBorn_Eso_Epi	AGCTTCCCAATGCTCA-5	-0.0408373	-0.923293	-0.709395	2.26808	0.243379	-0.778974	-0.166495	-0.411252	-0.173014	0.850268	1.98462	-0.933584	0.36854	-0.65771	-1.73586	-1.25333	-0.23287	0.855417	1.43714	0.922731	-1.78324	0.27878	-0.968858	-0.517459	2.67689	0.862025	-0.993416	-1.78434	-0.79747	-0.852625	0.451226
AGCTTCCCATGGCTAT-3	NewBorn_Eso	NewBorn_Eso_Epi	AGCTTCCCATGGCTAT-3	-0.83775	-1.37585	-0.832585	1.32926	-0.00115365	-1.48628	-0.641333	-0.526951	1.65241	0.514936	2.27192	-0.513321	0.644391	-0.902727	-1.43511	0.216231	0.938818	1.72819	1.17833	0.701269	-1.26381	0.888309	-0.407171	0.44978	1.80831	-1.40244	0.299394	-0.688233	0.592311	-0.780164	0.693263
AGGAATAAGTATAGAC-3	NewBorn_Eso	NewBorn_Eso_Epi	AGGAATAAGTATAGAC-3	0.135993	0.800698	-0.961116	0.733028	-0.236552	-0.798575	-0.401223	-0.864545	-0.348974	0.646991	2.00468	-1.00731	1.21891	-0.379158	-1.36245	-0.729729	0.160691	1.05403	0.919506	0.956435	-0.958168	1.86469	-1.64088	0.621168	1.0095	1.94359	-0.179473	-1.25976	-0.253725	-0.515776	1.18053
AGGACGACACGAGGAT-3	NewBorn_Eso	NewBorn_Eso_Epi	AGGACGACACGAGGAT-3	0.262969	0.730882	-1.21453	0.815276	-1.94032	-0.966181	1.13322	-0.824378	-0.0203188	1.10727	1.81995	-0.741312	1.74238	-0.411956	-1.43397	0.257523	1.25017	1.32458	0.537559	0.757743	-0.902971	-0.200933	-0.596117	0.576136	0.605902	0.826334	0.297329	-1.98352	-0.662726	0.0173744	0.046018
AGGACGACAGCTACCG-7	NewBorn_Eso	NewBorn_Eso_Epi	AGGACGACAGCTACCG-7	0.764171	0.135123	-0.743813	1.61726	-0.643312	-0.344514	-0.46242	-0.197902	-1.01901	0.771437	1.51462	-0.968661	0.271921	-0.640319	-1.29446	-1.15122	-0.51964	0.63933	0.817736	-0.248082	-0.806815	1.21633	-0.345038	-0.269371	0.153605	2.01153	1.01319	-1.70779	-1.79731	-0.625938	0.263699
AGGACTTTCGCTATTT-5	NewBorn_Eso	NewBorn_Eso_Epi	AGGACTTTCGCTATTT-5	0.413821	-0.687374	-0.925202	-0.617825	-1.04888	-1.45792	-0.520022	0.176796	0.903947	0.439093	2.08943	-0.360559	0.186177	-0.0561918	-0.927604	0.674407	1.47552	0.526658	1.30836	1.71114	-0.781114	2.37754	-0.200498	-0.295909	0.0797298	2.25046	-0.132683	-1.65241	0.514988	-0.797588	-0.524897
AGGAGGTTCGATGGAG-5	NewBorn_Eso	NewBorn_Eso_Epi	AGGAGGTTCGATGGAG-5	-1.16408	-0.559187	-0.695143	0.964651	-0.680745	-0.573143	-0.660843	-0.211204	-0.515585	0.969069	1.57403	-1.39906	-0.69629	1.17394	-1.16992	-2.18737	-1.0677	0.783436	0.422407	-0.787033	-1.17768	-0.507106	-0.511323	-0.215329	1.53471	-0.450999	-0.147474	-1.51878	0.585111	0.0431573	0.734832
AGGATAAAGACATAGT-3	NewBorn_Eso	NewBorn_Eso_Epi	AGGATAAAGACATAGT-3	-1.31898	0.100912	-0.694472	1.98947	-0.643556	-1.3227	-0.592044	-0.61107	-1.14321	0.711427	1.14939	-1.43193	-0.350879	-0.730291	-1.33989	-2.37309	-1.84402	0.893063	1.43318	0.889187	-0.258709	0.886344	0.152618	-0.340167	2.27254	0.58951	-0.256735	-0.456623	-0.743375	-1.10143	0.372893
AGGATAAAGTCACTAC-3	NewBorn_Eso	NewBorn_Eso_Epi	AGGATAAAGTCACTAC-3	0.138974	-0.983676	-0.972143	1.45822	-0.236093	-0.95722	-0.442854	-0.105895	-0.274616	0.0472702	1.18762	-1.25224	0.602604	-1.47912	-1.21618	-1.3938	-1.30891	0.643388	1.32424	2.09509	0.289651	1.88705	0.0217263	0.7896	1.29853	-0.132444	0.272418	-0.760534	-1.3179	-0.428024	0.318541
AGGATCTAGACGAGCT-1	NewBorn_Eso	NewBorn_Eso_Epi	AGGATCTAGACGAGCT-1	-0.721413	0.374872	-0.566347	-1.03035	-0.1441	-0.699123	-0.499293	-0.020314	-0.0620219	-1.08881	1.1851	-0.817436	-0.459618	1.04671	-0.205739	-1.33259	-0.738296	-0.340387	-1.20998	0.5412	0.46625	0.784721	0.251732	0.740322	-0.839776	-0.088753	0.275613	0.246547	0.166469	-0.95448	-0.736535
AGGCATTGTGCCTATA-5	NewBorn_Eso	NewBorn_Eso_Epi	AGGCATTGTGCCTATA-5	-0.0174783	-1.52727	-0.940679	1.92469	-0.500179	-0.600858	-0.71106	-0.570622	-0.310496	0.458631	1.24636	-1.16804	-0.0998223	0.052421	-1.13437	-1.01527	-0.118284	0.587754	1.10331	1.43352	0.987013	0.565924	-1.15057	-0.108092	0.817645	1.76577	0.145702	-1.31731	0.0731339	-1.42183	-0.461306
AGGCCACAGGTGTGAC-5	NewBorn_Eso	NewBorn_Eso_Epi	AGGCCACAGGTGTGAC-5	-0.640446	0.138605	-0.8674	0.224545	-0.565243	-0.877231	-0.133483	-0.925517	-0.42188	0.241309	1.57489	-0.764273	0.274733	-1.09177	-0.969083	0.0960574	0.322574	0.525604	0.691711	0.834341	0.0815432	0.39226	-0.966248	0.00697184	1.12638	-0.00831586	-0.543289	-0.932144	-0.955087	-0.270322	-0.0569241
AGGCCACTCCGCTGTT-5	NewBorn_Eso	NewBorn_Eso_Epi	AGGCCACTCCGCTGTT-5	-1.13623	-0.619281	-0.669615	1.60931	-0.649633	-1.21484	0.55289	-0.3536	0.00688607	0.653897	1.23991	-0.639952	1.36784	-0.438021	-1.48231	0.0777459	1.08196	0.941259	0.90585	1.60391	-1.71506	0.254861	-0.475114	-0.448978	2.94678	0.488799	0.657533	-1.85867	-0.391366	-0.236471	0.309701
AGGGCCTGTGGTTTGT-7	NewBorn_Eso	NewBorn_Eso_Epi	AGGGCCTGTGGTTTGT-7	-0.861496	-0.486687	-0.66585	1.83515	-2.05988	-0.918709	-0.252615	0.504145	-0.101854	1.03707	1.91039	-0.943721	0.103214	-1.88043	-1.47015	-0.784162	-0.622218	1.09518	1.21393	0.443752	-1.31772	0.482972	-0.36803	0.517559	1.42061	0.704977	0.3757	-0.872362	-2.0964	-0.476784	-0.789796
AGGGCTCCAATGCAAA-7	NewBorn_Eso	NewBorn_Eso_Epi	AGGGCTCCAATGCAAA-7	-0.795967	0.450836	-0.512435	0.662268	-0.776664	-0.102617	-0.341957	0.376263	0.115319	-0.0778711	1.09982	-1.45313	-0.168782	-0.437169	-0.552014	-1.31385	-1.25051	0.376925	0.45828	2.1107	0.838298	1.50697	-0.443073	0.461875	1.50479	0.445156	0.742516	-0.251742	-1.88993	-0.797279	0.0149747
AGGGTCCTCAGAGTGG-1	NewBorn_Eso	NewBorn_Eso_Epi	AGGGTCCTCAGAGTGG-1	0.351291	-0.0594241	-0.457491	0.925117	-1.23779	-0.83095	-1.07296	-0.367734	-0.573396	-0.312757	1.06162	-1.35312	0.710385	0.620842	-0.642455	-0.901846	-0.10637	-0.189365	0.212162	1.09125	-0.286612	-0.429371	-0.497703	1.30596	0.081879	0.971461	0.35195	-0.0746854	0.174379	-0.716553	-1.09178
AGGTAGGGTCACAGAG-5	NewBorn_Eso	NewBorn_Eso_Epi	AGGTAGGGTCACAGAG-5	-1.08775	0.479611	-0.390207	1.94396	-0.72193	-0.338188	-0.0947364	-0.7956	-0.31647	1.25618	2.06064	-1.37477	1.23023	-0.901942	-1.46266	-0.772275	-0.11045	1.19928	0.79859	-0.333554	-1.69069	-0.756503	-1.46749	0.438512	1.23952	0.819792	-0.261238	-1.88557	-0.169637	-0.0809006	0.703501
AGGTGTTGTCATTGCA-3	NewBorn_Eso	NewBorn_Eso_Epi	AGGTGTTGTCATTGCA-3	-0.311181	-0.380093	-0.762544	2.33549	0.423112	-0.684979	-0.364577	-0.283575	0.408089	1.16603	1.65354	-1.46633	0.121227	-0.333857	-1.38823	-1.88777	-1.0458	1.12471	0.973792	1.68054	-1.56244	-0.338119	-1.44943	-0.359295	0.500766	2.28855	0.440001	-1.66215	-0.162956	-0.395048	0.552181
AGGTTGTTCAGCAGAG-5	NewBorn_Eso	NewBorn_Eso_Epi	AGGTTGTTCAGCAGAG-5	0.123385	-0.813297	-0.601321	0.654684	-1.64325	-0.978593	0.115687	0.588447	0.475628	-0.00912075	1.44489	-1.10892	0.109587	0.707827	-0.549623	-0.82101	-0.0573665	0.0385485	0.0537253	0.859561	0.502843	1.17475	-0.932037	0.183275	0.58838	-0.204955	0.554336	-0.80233	-0.758949	-0.529901	-0.415173
AGTACCAAGAGAAGGT-3	NewBorn_Eso	NewBorn_Eso_Epi	AGTACCAAGAGAAGGT-3	0.0298158	-0.763721	-0.458817	1.60806	-0.846536	-1.18508	0.0483827	-0.667232	1.28934	1.25329	2.26667	-1.26396	0.833455	-0.485877	-1.44021	-1.39129	-0.558433	0.927804	1.29502	1.43124	-0.698565	0.237883	-1.84327	0.443759	2.46404	2.15453	-0.25492	-0.614942	-0.947506	-1.52951	1.15423
AGTACCACACAAGTGG-5	NewBorn_Eso	NewBorn_Eso_Epi	AGTACCACACAAGTGG-5	-0.293807	0.701702	-0.822029	2.01543	0.262327	-0.728596	0.0184016	-0.63055	1.14889	1.26542	2.19016	-1.70077	1.43994	-1.33248	-1.15382	0.30787	0.752726	1.74762	1.74015	1.20776	-2.14164	2.49549	-1.82898	1.09392	2.96917	1.99477	0.958336	-2.66647	0.290198	-0.911483	0.762219
AGTACTGCAGATCATC-3	NewBorn_Eso	NewBorn_Eso_Epi	AGTACTGCAGATCATC-3	-0.27119	-0.813856	-0.684047	0.801269	0.14461	-1.78333	0.624672	0.147598	-0.45954	0.521995	0.909462	0.0610266	1.34037	-0.376837	-1.41287	-0.312181	0.64193	1.75089	1.43296	0.811895	-1.61824	0.928241	-1.19901	0.822589	0.0729273	0.537842	0.0260314	-1.124	0.37364	0.932395	0.789187
AGTACTGGTCACTCAA-5	NewBorn_Eso	NewBorn_Eso_Epi	AGTACTGGTCACTCAA-5	0.107999	-1.21463	-0.588075	0.0826639	-0.0389138	-0.373559	1.01943	0.55895	-0.502868	-0.132037	3.04902	-0.524708	-0.237912	0.180472	-1.00017	-1.81349	-1.0338	0.768398	0.75098	1.76303	-0.894653	0.70922	-0.258457	0.959839	1.40203	-0.39398	-0.970346	-1.32237	0.433549	-0.448614	-0.545077
AGTAGCTTCGGTAGAG-5	NewBorn_Eso	NewBorn_Eso_Epi	AGTAGCTTCGGTAGAG-5	-0.131943	0.233312	-0.635336	1.06015	0.183379	-0.949996	-0.540893	-0.325769	0.260508	-0.268795	0.755084	-0.671148	0.0253832	0.0796345	-1.04986	-0.526254	0.359571	0.998309	0.474757	1.06636	-0.975794	0.436882	-1.47409	-0.217646	2.14806	-1.27698	0.162406	0.134123	-0.000974642	-0.367608	0.426079
AGTAGCTTCTGGGCCA-5	NewBorn_Eso	NewBorn_Eso_Epi	AGTAGCTTCTGGGCCA-5	-0.361095	0.698731	-0.949365	1.12074	-0.0978767	-0.781916	-1.56366	-0.520089	-0.539076	0.417608	0.956022	-0.620792	0.240234	-0.806605	-1.58252	0.47463	1.38558	1.24408	1.70231	1.47243	-1.30972	2.67504	-1.02984	1.45753	0.455047	1.90219	1.28996	-1.97937	-0.317418	-0.189792	0.0567619
AGTCATGCAACGTATC-7	NewBorn_Eso	NewBorn_Eso_Epi	AGTCATGCAACGTATC-7	-0.591266	-0.152546	-0.643645	0.479867	-0.371516	-0.790197	0.74702	0.612882	0.283824	0.800332	1.72957	-0.323172	1.24206	0.16946	-1.01805	0.364851	1.33609	0.922793	0.695854	2.03599	-0.926381	1.11758	-0.021394	0.011988	0.977351	1.14225	0.154256	-1.45201	-1.29198	-0.424005	-0.0663111
AGTCTCCAGTGCGTCC-7	NewBorn_Eso	NewBorn_Eso_Epi	AGTCTCCAGTGCGTCC-7	-0.765693	1.07083	-0.756784	1.08032	0.185845	-0.970904	0.106464	-0.0631437	-0.356438	0.885093	0.994645	-1.58772	-0.697723	0.13327	-0.930723	-1.62801	-0.904215	1.00187	0.892272	0.480191	-0.763281	0.68281	-1.18428	1.02932	1.86925	0.249146	1.26055	-1.33824	-0.899195	0.0845779	1.01759
AGTGCCGTCGGCTGTG-1	NewBorn_Eso	NewBorn_Eso_Epi	AGTGCCGTCGGCTGTG-1	0.333226	-0.392	-0.402134	-0.489006	-0.245197	-0.262363	-0.149106	0.0699037	0.417109	-0.50419	0.847769	-0.678357	0.187529	0.771283	-0.39369	0.39258	1.15958	0.123932	0.169129	1.66657	0.147777	-1.10635	0.029556	1.4976	-0.641677	1.72473	-0.349643	1.00188	0.794432	0.326295	0.201973
AGTGTTGCACAGTCAT-7	NewBorn_Eso	NewBorn_Eso_Epi	AGTGTTGCACAGTCAT-7	-0.549586	0.014824	-1.22676	2.80477	-0.545931	-1.27726	-1.31419	-0.795058	0.752399	1.34072	2.65317	-1.12169	0.629852	-0.595929	-1.55134	-1.1342	-0.234542	1.44003	1.41185	0.398602	-0.428329	1.38902	-0.360689	0.330242	0.998886	1.42253	0.330768	-1.88738	-1.28848	-1.34233	-0.193603
AGTTAGCAGCGCCATC-3	NewBorn_Eso	NewBorn_Eso_Epi	AGTTAGCAGCGCCATC-3	-0.201349	-0.808899	-0.882341	1.28002	-0.885812	-0.948699	0.456411	0.0845729	-0.803248	0.222428	1.33898	-1.19844	-0.358936	-1.76774	-1.40445	-0.831183	-0.674443	0.345704	0.99587	-0.702506	-0.635338	0.68138	-0.579856	-0.376503	0.89079	0.0183724	0.3864	-2.25749	0.778565	-1.05729	-0.270665
AGTTCCCGTACAGCGA-5	NewBorn_Eso	NewBorn_Eso_Epi	AGTTCCCGTACAGCGA-5	0.591547	-0.818729	-0.243952	0.671911	-0.942341	-0.593657	1.08111	0.357393	1.38467	0.424292	1.12138	-0.860426	0.21288	0.18677	-0.921159	-0.133242	0.732496	0.567827	0.571163	0.346879	0.500122	-0.239072	-0.703952	0.0962711	0.641701	-1.2458	-0.203716	-1.32783	-0.731659	0.560251	1.16175
AGTTCGAGTGCAGTGA-7	NewBorn_Eso	NewBorn_Eso_Epi	AGTTCGAGTGCAGTGA-7	0.327016	-0.434527	-0.812187	1.67805	1.11406	-1.59738	-0.252381	0.0969075	1.52023	0.753053	1.33041	-1.12996	-0.0203474	-0.54949	-1.23282	-0.178037	0.551254	0.488326	0.810874	1.19084	-0.295749	-0.552984	-0.339543	0.690102	1.09734	0.10013	-0.391054	-0.255249	-0.0340373	-1.05689	-0.394802
AGTTCGATCACCTCTG-3	NewBorn_Eso	NewBorn_Eso_Epi	AGTTCGATCACCTCTG-3	-1.16419	-0.0166586	-0.846267	2.08768	-0.0986104	-1.04314	0.441493	-1.62114	-0.522732	1.26874	1.29298	-1.14268	0.884983	-2.04369	-0.480261	-0.0599709	-0.614835	1.4047	0.741632	0.357941	-1.88678	-1.09475	1.06387	0.437176	2.21678	-0.334121	-0.509599	-2.07083	-0.695578	-0.889063	-0.5516
ATAGACCAGTATTCCG-7	NewBorn_Eso	NewBorn_Eso_Epi	ATAGACCAGTATTCCG-7	-0.574596	0.255601	-0.784968	1.70326	-1.25798	-1.6624	-1.31038	-0.227985	0.350967	0.804351	1.08041	-2.06947	-1.25007	-0.757496	-1.35871	-1.68475	-1.09576	1.02712	1.76186	1.69817	-1.51644	1.75821	-0.750058	1.35879	2.13703	1.13283	-0.536312	-1.14005	0.0145291	-1.21303	0.376805
ATAGGCTGTATCGAGG-5	NewBorn_Eso	NewBorn_Eso_Epi	ATAGGCTGTATCGAGG-5	0.752262	-0.395136	-0.585301	0.575705	0.0581423	-0.358502	0.960463	0.818758	-0.612297	0.305069	2.23706	-0.972988	1.31486	1.48483	-0.369318	-0.670273	0.600449	1.56939	1.30969	2.51292	-1.14195	1.65163	-0.0129487	0.365721	1.31625	0.506217	1.06358	-2.04367	-0.866679	-0.498438	-1.15477
ATATCCTAGTAAGAGG-5	NewBorn_Eso	NewBorn_Eso_Epi	ATATCCTAGTAAGAGG-5	0.302509	0.045403	-0.663204	0.403338	-0.29109	-0.996575	0.277241	0.409364	1.5722	0.756172	2.07967	-1.17179	0.639544	-0.341369	-1.2535	-0.054545	0.805564	1.10639	0.899952	-0.856936	-0.798472	-0.682373	0.204483	-0.48376	1.37792	-0.169987	-0.56598	-0.422571	-0.291582	-0.997254	0.174284
ATCACAGAGAACCGCA-5	NewBorn_Eso	NewBorn_Eso_Epi	ATCACAGAGAACCGCA-5	-0.973423	-0.457455	-0.537892	-0.421991	0.000646836	-0.756568	-0.602133	0.787158	-0.92915	-1.04624	0.995853	-0.589809	-1.05329	1.02961	-0.3151	-0.239688	0.530725	0.308337	-0.724242	0.924122	0.278109	-0.825668	-0.337863	-0.74861	0.531437	-0.124167	-0.570418	-0.0969285	0.28894	0.27866	-0.0821347
ATCACAGAGTCCTACA-7	NewBorn_Eso	NewBorn_Eso_Epi	ATCACAGAGTCCTACA-7	-0.707654	0.898623	-1.20978	0.919559	-0.0310905	-1.01825	-0.55451	-1.39497	-0.478242	1.00456	1.29543	-0.883639	0.153804	0.974989	0.652563	0.824173	1.18625	0.887432	1.23856	1.52433	-1.02913	-0.237764	-1.0509	0.253134	2.64448	0.964318	0.259229	-2.22421	0.86647	-0.337796	1.34405
ATCACAGTCATCCCGT-1	NewBorn_Eso	NewBorn_Eso_Epi	ATCACAGTCATCCCGT-1	0.810016	-0.610315	-0.752506	-1.53542	-1.42781	-0.587298	0.634609	1.08508	0.259797	-0.664492	0.261189	-0.792899	-0.437835	1.10992	0.0725493	0.150613	0.341097	-1.75339	-1.15761	-1.38584	2.29836	-0.710343	0.2877	2.20702	-0.188456	0.595213	-1.0138	0.353025	-0.66395	-0.89804	0.819461
ATCACTTGTAAGTTGA-5	NewBorn_Eso	NewBorn_Eso_Epi	ATCACTTGTAAGTTGA-5	0.0587124	0.12559	-1.52286	1.26512	-2.00494	-0.599564	1.16115	-1.32998	-0.569165	1.47548	1.9464	-1.47603	2.11113	-1.13873	-1.58315	-1.42998	-0.841621	1.2413	0.464042	0.732553	-0.17128	-0.018011	-0.948469	0.872665	0.0836102	-0.338915	-0.505449	-0.825089	-1.52612	-0.788952	0.734699
ATCAGGTAGATGTTCC-5	NewBorn_Eso	NewBorn_Eso_Epi	ATCAGGTAGATGTTCC-5	-0.440872	-1.21845	-0.504448	1.33301	0.0248125	-0.596887	-1.30327	0.361484	-0.789568	0.736597	2.72913	-1.26895	0.0952049	-0.379064	-1.13832	-0.719511	-0.0389366	1.06546	0.820913	2.92334	-0.213449	2.19115	-1.36367	0.901707	0.796338	0.720093	-0.0533161	-1.91249	0.122213	0.355124	1.08694
ATCATTCCACCAGACC-5	NewBorn_Eso	NewBorn_Eso_Epi	ATCATTCCACCAGACC-5	-0.0161146	-0.400637	-1.02854	1.62685	-1.28969	-1.68253	0.477695	-0.621063	-1.0305	0.922232	2.08557	-1.61684	0.692477	-0.568398	-1.53709	-1.92766	-1.08488	0.987136	1.22784	3.12621	-1.81871	1.24891	-1.38967	0.327302	2.3217	1.02866	1.01151	-2.03085	-1.14674	-0.772024	-0.225294
ATCATTCTCACCTGTC-5	NewBorn_Eso	NewBorn_Eso_Epi	ATCATTCTCACCTGTC-5	-1.17064	-0.852054	-0.850554	2.3231	0.626699	-0.881006	0.0151115	-1.36873	-0.290052	0.0866556	1.83157	-1.32492	0.80849	-0.984131	-1.09644	-0.699346	-0.242048	1.04462	1.50077	2.10561	-2.47921	2.09502	-0.671395	0.6322	2.28282	1.60737	0.309354	-0.792677	-1.6092	-1.15398	0.803114
ATCCATTAGTTAACGA-7	NewBorn_Eso	NewBorn_Eso_Epi	ATCCATTAGTTAACGA-7	0.406684	0.0957644	-0.800642	0.604247	-0.736094	-1.02748	-0.436698	-1.18284	1.25068	1.16413	2.27663	-1.99667	-0.76068	0.41274	-1.32742	-1.15903	-0.285108	1.65958	1.24725	0.900507	-1.46175	0.547082	-1.50559	-0.316836	1.42538	-0.203903	-0.961433	-2.16867	-0.45042	-0.776235	-1.02863
ATCCCTGCAGGCTATT-3	NewBorn_Eso	NewBorn_Eso_Epi	ATCCCTGCAGGCTATT-3	-0.272848	-0.219739	-0.778789	0.557912	-0.758448	-1.04765	-0.384714	-0.542196	-0.268742	0.312412	1.06126	-0.609357	0.214089	0.540016	-0.707531	-0.130415	0.737745	0.953807	0.578282	0.992471	-0.389079	1.36015	-0.55598	0.307648	1.758	-1.17865	0.0630931	-1.36389	-1.11065	-0.964453	0.361314
ATCCGTCAGCCTCATA-7	NewBorn_Eso	NewBorn_Eso_Epi	ATCCGTCAGCCTCATA-7	-0.0607475	0.0963457	-0.879502	2.09848	0.20089	-1.07958	-0.367649	-0.966214	-0.583921	1.35254	2.28016	-0.920975	1.49128	-1.93156	-2.06935	-0.228951	0.442209	1.48419	1.83818	1.92662	-1.84798	1.52458	-1.83698	0.603328	1.76231	0.94242	0.923402	-1.05029	-1.10056	-0.0875475	-0.542594
ATCCGTCTCCTAGAGT-5	NewBorn_Eso	NewBorn_Eso_Epi	ATCCGTCTCCTAGAGT-5	-0.251273	-1.23982	-0.402684	-0.152099	-0.0628323	-0.568086	1.12427	0.825431	0.622468	0.404406	2.65711	-0.533405	2.29614	-0.112759	-0.742906	0.616175	0.793798	1.26007	0.980025	1.38066	-1.34432	0.70535	-1.08076	0.23346	2.3404	-0.328854	0.859635	-1.39996	-2.07588	-0.00775061	-0.433662
ATCCTATAGTTTCGAC-5	NewBorn_Eso	NewBorn_Eso_Epi	ATCCTATAGTTTCGAC-5	-1.20692	0.843472	-0.55298	2.3666	-0.299771	-1.29498	-0.459627	-1.92575	0.0975582	0.857647	1.40334	-1.34546	-0.0153982	0.0992382	-1.57213	-0.652565	0.304073	1.40858	1.26059	0.477903	-0.729122	0.53973	-1.30087	-0.575589	0.951942	3.21594	-0.614253	-1.20993	-1.25904	-1.06146	-0.542747
ATCGCCTCACCCTATC-7	NewBorn_Eso	NewBorn_Eso_Epi	ATCGCCTCACCCTATC-7	-1.66039	-0.64347	-0.741222	0.673395	-0.438929	-1.54764	-1.08091	-2.03024	2.06119	1.33046	1.49848	-1.13148	0.682456	-1.09718	-2.11321	-0.977628	-0.215318	1.68586	1.79812	0.45598	-2.8127	1.68788	0.144068	-1.04179	0.590579	1.95931	0.407038	-1.66494	-0.436371	-0.976287	-1.02504
ATCGGATCAGGCGATA-5	NewBorn_Eso	NewBorn_Eso_Epi	ATCGGATCAGGCGATA-5	-0.732043	-0.7093	-1.0144	1.52509	-1.07151	-0.484664	-0.783515	-0.316406	-0.199384	0.812728	2.58155	-1.3367	0.30887	0.139716	-1.5399	-1.90524	-1.07089	1.25647	1.34335	1.77734	-0.324761	1.02416	-1.19905	-0.509752	3.03062	-0.595359	-0.257821	-0.744432	-2.46284	-0.888987	0.170649
ATCGGATTCTTAATCC-5	NewBorn_Eso	NewBorn_Eso_Epi	ATCGGATTCTTAATCC-5	0.578317	-0.39797	-0.61993	0.226287	-0.551603	-1.63971	0.0299741	-0.735076	-0.159996	0.222396	2.29761	-1.1371	-0.218639	-0.300481	-1.23167	1.37835	2.34065	1.13326	1.27276	1.8461	-0.305848	2.02592	-1.51473	-0.349216	1.23176	-1.34298	-0.122027	-1.07399	-1.17145	-0.39595	0.659004
ATCGGCGGTGCCGGTT-5	NewBorn_Eso	NewBorn_Eso_Epi	ATCGGCGGTGCCGGTT-5	-0.0354655	0.202557	-0.744317	1.34983	-0.730441	-1.28843	1.20219	-0.101692	1.36609	1.37096	2.17334	-1.57208	-0.396083	-0.174843	-1.3085	-1.16749	-0.256346	1.16736	0.740775	0.178473	-0.622399	0.398294	-0.0509598	0.607035	1.70174	0.258789	0.439106	-1.82869	-1.3201	-0.533468	0.610604
ATCGTAGAGTACAGAT-5	NewBorn_Eso	NewBorn_Eso_Epi	ATCGTAGAGTACAGAT-5	-1.42153	-0.848187	-0.993352	0.658065	-0.507334	-2.19331	-0.11704	-1.88051	0.245103	0.784047	1.86167	-1.74731	1.13554	-1.6175	-1.87141	-2.93036	-2.47118	1.36136	1.07069	-0.686055	-2.02072	0.349022	0.342756	0.695863	2.06932	1.48214	0.341032	-0.921919	-0.0842785	-0.442094	1.10636
ATCTTCAAGGATACCG-3	NewBorn_Eso	NewBorn_Eso_Epi	ATCTTCAAGGATACCG-3	0.356268	-0.358438	-0.946632	0.174427	-0.0471499	-0.565389	-0.14012	-0.255144	0.600888	1.07435	2.40501	-0.287372	0.713181	-0.42699	-1.38626	0.64331	1.61899	1.49967	1.21292	1.84878	-0.70788	0.884538	-0.483218	0.507495	2.03843	1.09941	0.403833	-2.24002	0.133828	-0.412761	-0.473701
ATCTTCACACGACAAG-7	NewBorn_Eso	NewBorn_Eso_Epi	ATCTTCACACGACAAG-7	-1.06611	0.0173723	-1.08808	1.56875	-0.992263	-0.886874	0.249076	-2.05154	-0.299822	0.782141	1.37728	-1.21358	1.37067	-1.3141	-1.97017	-1.25093	-0.422556	1.59742	1.39264	0.478592	-2.5721	0.0304516	0.275274	0.0764136	2.4804	0.378765	0.764171	-2.70137	-0.378813	-1.10567	-0.0612315
ATCTTCAGTATCCCTC-7	NewBorn_Eso	NewBorn_Eso_Epi	ATCTTCAGTATCCCTC-7	-0.554786	-1.59718	-1.14321	0.612106	-0.768861	-1.98658	-0.735359	-0.0142716	0.146779	0.357647	1.72406	-0.598175	0.990363	-0.311487	-1.22616	-0.159853	0.678589	1.15921	1.21319	-0.537271	-0.338665	1.48899	-0.595368	0.645767	1.43654	1.20407	0.156502	-1.64148	-0.891706	-0.971451	-0.120439
ATGAAAGCATCACGGC-5	NewBorn_Eso	NewBorn_Eso_Epi	ATGAAAGCATCACGGC-5	-0.240047	0.0818801	-0.766817	0.486588	0.188667	-1.11157	-1.0686	-0.410544	-0.110643	1.08146	1.57271	-1.92381	-0.551581	-0.249585	-1.19165	-1.31811	-0.554451	0.43753	0.579748	1.39507	-0.244785	0.168872	-0.776893	0.49179	2.67833	-0.136811	0.72053	-1.00833	-1.34203	0.0899376	1.82227
ATGACCAAGTTGTAAG-1	NewBorn_Eso	NewBorn_Eso_Epi	ATGACCAAGTTGTAAG-1	0.187799	0.272482	-0.616563	-1.19263	-1.52623	-0.449113	-0.660211	-0.0522729	-1.4235	-0.854447	-0.106119	-1.07522	0.0901181	1.04685	-0.353875	-0.780044	0.0204339	-0.351262	-0.119703	0.425314	0.217624	0.82154	-0.0643361	-0.800969	-0.887636	-0.134447	0.983425	-0.578863	-0.387296	-0.929934	-0.645396
ATGACCACAAGTGGAC-5	NewBorn_Eso	NewBorn_Eso_Epi	ATGACCACAAGTGGAC-5	-1.14027	-0.422023	-0.751302	1.50431	0.614604	-0.996909	-0.203267	-1.61451	-1.11858	1.37512	1.10163	-1.04164	1.41204	-0.873671	-1.42784	-0.963989	-0.320095	1.45871	1.09204	0.884005	-1.63176	0.602888	-1.17739	0.317716	2.48409	-0.34339	0.313923	-1.23045	-0.874858	-0.790167	2.34338
ATGAGGGGTCAAGGCA-5	NewBorn_Eso	NewBorn_Eso_Epi	ATGAGGGGTCAAGGCA-5	-0.180067	-0.830271	-0.484421	2.06774	-0.418502	-0.100168	1.31148	0.430184	0.52997	0.171344	2.14225	-1.48134	0.22083	-0.499346	-1.49821	-1.5364	-0.678075	1.0228	1.41312	0.42938	-1.0131	0.222205	-1.37796	0.277734	1.32414	1.92793	0.488899	-1.50694	-0.461116	-0.875961	-0.305026
ATGAGTCAGGATTCAA-5	NewBorn_Eso	NewBorn_Eso_Epi	ATGAGTCAGGATTCAA-5	0.213657	0.323537	-0.883754	0.87042	-1.28306	-0.648337	0.0517574	-0.664709	0.823009	0.407175	1.69696	-1.20439	1.2356	-0.071824	-0.939143	-1.49127	-0.884443	0.0678109	0.531986	1.81754	-0.185482	0.643719	-0.630243	-0.0850112	0.20629	-1.24917	-0.293798	-1.65282	-1.11629	-0.98913	-1.27331
ATGAGTCCAATGTGGG-3	NewBorn_Eso	NewBorn_Eso_Epi	ATGAGTCCAATGTGGG-3	-0.0285458	0.0332438	-1.04179	1.2104	-0.191211	-0.419638	-0.917529	-0.543111	0.259323	1.26433	2.10954	-1.49152	0.491632	-0.264011	-1.34675	-0.753267	0.186951	1.52332	0.91717	0.312249	-1.49147	-1.12284	-1.76889	0.896071	1.70672	0.582622	-0.91495	-1.88094	-1.54703	-0.562143	-0.645087
ATGCGATCATACAGCT-1	NewBorn_Eso	NewBorn_Eso_Epi	ATGCGATCATACAGCT-1	0.205334	-1.20277	-0.794691	-1.19584	-0.394768	-0.0592353	-0.00271487	-0.16489	-0.727391	-0.54692	1.21161	-0.150395	0.541702	0.0642885	-0.22653	-1.30003	-1.25966	-0.586552	-0.320174	1.1616	0.43311	1.91541	-0.190513	-0.677803	0.0575508	-1.03317	1.08817	0.302374	-0.292192	-0.112825	1.59064
ATGCGATTCGCTGTTC-3	NewBorn_Eso	NewBorn_Eso_Epi	ATGCGATTCGCTGTTC-3	-0.564355	-0.694454	-0.764597	1.58274	-0.811161	-1.1472	-0.7718	-0.290707	0.119611	1.10918	1.07417	-0.707075	0.623308	-0.0508081	-1.059	-0.892329	-0.090302	0.677368	0.672634	0.575688	0.390131	-0.274909	-1.70651	-0.0614371	2.36975	-1.28487	-0.720315	-1.42465	0.112498	-0.306935	-0.208276
ATGGAGGCAGTTTGGT-3	NewBorn_Eso	NewBorn_Eso_Epi	ATGGAGGCAGTTTGGT-3	-0.152676	0.0810306	-0.597055	0.17455	0.820045	-1.0625	-0.863904	-0.0513565	-0.626785	-0.63774	0.78038	-1.43377	0.0757554	0.528879	-0.561994	-1.10753	-0.451764	0.37033	0.377281	-0.131791	0.473764	0.822242	0.252001	0.359522	0.294425	-0.205747	0.791193	-0.31193	2.02008	0.02862	-0.344116
ATGGGAGTCGGTAACT-3	NewBorn_Eso	NewBorn_Eso_Epi	ATGGGAGTCGGTAACT-3	0.316356	0.0163521	-0.775628	1.55881	-1.16611	-1.12916	0.636582	-0.606935	-1.05643	1.21375	2.02497	-0.83535	1.09412	-1.53624	-1.25049	-0.39223	-0.207552	0.850667	0.971987	0.160615	-0.933323	0.118698	-1.85554	-0.453491	1.8535	0.098179	-0.552836	-1.74758	0.155442	-0.590191	1.03078
ATTACCTCACCGTCGA-3	NewBorn_Eso	NewBorn_Eso_Epi	ATTACCTCACCGTCGA-3	-0.726548	-0.53512	-0.93546	2.02868	1.00213	-1.34537	-0.0898544	-0.0791327	0.00228555	1.05451	1.6964	-0.843279	0.893657	-0.0362947	-1.34436	-1.64832	-1.05512	0.840945	1.36111	1.91435	-0.980545	1.64856	-1.14482	-0.318815	1.51724	1.24216	0.825543	-1.13044	-0.721476	-0.660909	0.62233
ATTATCCGTTCGATTG-5	NewBorn_Eso	NewBorn_Eso_Epi	ATTATCCGTTCGATTG-5	-1.02075	-0.962622	-0.874281	1.00295	0.602379	0.196536	1.50096	0.414658	1.0762	0.447025	2.40152	-1.21138	1.95593	0.0574596	-1.50185	-1.74177	-0.936488	0.757617	0.719237	0.520341	-1.75295	1.22285	0.366197	0.374959	2.56988	1.81451	0.132605	-1.45396	-1.13146	-1.03197	-0.616281
ATTATCCGTTGCACGC-7	NewBorn_Eso	NewBorn_Eso_Epi	ATTATCCGTTGCACGC-7	0.0174278	0.0505041	-1.25161	2.34476	0.743799	-0.44269	0.0413955	-0.404924	0.565336	1.46445	2.24954	-0.680868	1.08449	-0.798776	-1.55102	-2.73315	-2.08282	1.18917	1.69314	1.91278	-0.607595	1.66603	-1.66976	0.555564	0.216544	1.11259	0.821778	-2.44527	-0.893358	-0.529741	-0.323546
ATTATCCTCAAAGACA-1	NewBorn_Eso	NewBorn_Eso_Epi	ATTATCCTCAAAGACA-1	0.672209	-0.424529	-0.454801	-0.747309	-1.93791	-0.36055	-1.53483	0.196916	-0.0960994	-0.0690209	0.569069	-0.906524	-1.10596	0.838068	-0.491096	-0.951036	-0.15953	-0.3003	-0.229451	-0.578214	-0.0145058	0.217075	-0.0581576	0.23296	-0.493527	-1.11024	1.04829	-1.09832	0.563069	0.449766	-0.498371
ATTCAGGGTACCTTCC-5	NewBorn_Eso	NewBorn_Eso_Epi	ATTCAGGGTACCTTCC-5	0.283374	0.842206	-0.527279	0.302176	-1.26411	-1.0992	0.318037	0.0740978	-0.143775	0.694842	2.03262	-0.900942	1.04418	-0.275824	-1.37804	-0.691076	0.275539	0.925843	0.989703	0.763476	-0.575137	0.754837	-0.605617	1.68445	0.226605	1.10767	0.691188	-1.36116	-0.691846	-0.174624	0.870747
ATTCAGGTCGCTGTCT-5	NewBorn_Eso	NewBorn_Eso_Epi	ATTCAGGTCGCTGTCT-5	0.73489	-0.210485	-0.585425	1.17365	-0.0727258	-0.836061	0.208626	-0.589017	0.922735	0.799841	2.38735	-0.108697	1.30303	1.77116	0.293431	0.343955	1.35493	0.940393	1.42424	1.31154	-0.137489	0.55563	-0.0408509	0.414666	1.81084	0.815393	-0.273659	-0.944223	-1.04924	-0.89706	-0.215626
ATTCATCAGCTCTTCC-7	NewBorn_Eso	NewBorn_Eso_Epi	ATTCATCAGCTCTTCC-7	0.805994	0.364885	-0.64339	0.0738234	-0.173412	-0.83955	0.287064	-0.789189	-0.0253574	0.41027	1.66327	-1.77626	1.26016	-0.36643	-0.461077	0.246822	0.58298	1.19847	1.15192	0.817351	0.0651428	1.09747	-0.681244	0.539608	0.284847	0.885623	0.00767208	-0.448285	0.129986	0.120886	1.5493
ATTCCATCACGCTGAC-1	NewBorn_Eso	NewBorn_Eso_Epi	ATTCCATCACGCTGAC-1	-0.216217	-0.494443	-0.668644	-0.615474	-0.787393	-0.441599	-0.31604	0.254334	0.243476	-0.58898	1.33181	-1.10702	-0.414644	0.946698	-0.428411	-0.168282	0.676094	-0.530812	-0.363918	0.437745	0.0862523	-0.156597	-0.0851771	1.69536	1.04467	0.245736	-0.131239	-0.658791	-1.37512	0.150149	0.40884
ATTCCCGTCCGATAGT-3	NewBorn_Eso	NewBorn_Eso_Epi	ATTCCCGTCCGATAGT-3	0.35916	0.00836619	-0.904681	1.46795	-1.01172	-1.44072	0.137362	-0.976585	0.000692961	0.370655	2.37342	-1.57878	0.187885	-0.564926	-0.680288	-1.26969	-0.996195	1.10497	1.10693	2.25771	-1.45298	1.20762	-0.743396	1.75009	2.87085	1.81789	0.397157	-2.44421	-0.895985	-1.42802	2.60603
ATTCCTAAGGCTGAAC-7	NewBorn_Eso	NewBorn_Eso_Epi	ATTCCTAAGGCTGAAC-7	0.977963	0.26665	-0.744638	1.08932	-1.72732	-0.691767	1.06855	-0.164073	1.15971	0.47676	1.68166	-0.994243	0.676255	-0.297668	-1.4059	-1.59115	-0.682486	1.04726	0.918159	0.0388939	-0.871538	0.839144	0.0147014	0.484106	1.83337	0.54753	0.053762	-1.94322	-1.01809	-1.24281	1.5891
ATTCGTTAGAGGGTAA-5	NewBorn_Eso	NewBorn_Eso_Epi	ATTCGTTAGAGGGTAA-5	-0.311721	-0.452448	-0.63771	2.04077	-0.983012	-1.23818	-0.446147	0.0626132	1.01989	0.663597	1.95287	-0.706972	1.10976	-1.09597	-1.99231	-0.750132	0.276312	1.43566	1.29234	1.31298	-1.7488	2.07119	-0.633017	0.89006	1.43604	0.398861	-0.297767	-1.3797	-0.449371	-0.767567	0.764826
ATTCTACAGCGTATAA-3	NewBorn_Eso	NewBorn_Eso_Epi	ATTCTACAGCGTATAA-3	-0.175556	-0.0925722	-0.514947	1.31024	-1.07909	-1.13056	-0.273126	0.831442	-0.231501	0.273778	1.17057	-0.70931	0.25311	0.0621559	-0.980933	-0.269168	0.566724	0.868368	0.442022	1.7676	-0.870132	-0.793249	-0.953781	0.916966	1.31505	1.36133	-0.113858	-0.516197	-0.0963882	-0.312938	0.848413
ATTGTTCAGAGGCGGA-1	NewBorn_Eso	NewBorn_Eso_Epi	ATTGTTCAGAGGCGGA-1	-0.174095	-0.545636	-0.787272	-1.67938	-1.2457	0.0417396	-0.136735	1.96483	1.74906	-1.00758	-0.197909	-0.65839	-1.09435	1.15007	0.10228	-1.33766	-1.31239	-0.981514	-1.74502	0.1607	2.38904	-1.03101	0.265098	0.89963	-0.315403	0.623828	-0.0571432	0.392596	-1.08637	-0.615403	-1.05034
ATTGTTCAGCTGACCC-5	NewBorn_Eso	NewBorn_Eso_Epi	ATTGTTCAGCTGACCC-5	-0.605146	-0.500404	-0.638763	1.26387	0.0107056	-1.1691	-0.473559	-1.32033	0.117744	0.604623	2.10574	-1.10592	1.48381	-0.679587	-1.96788	-0.996111	-0.135548	1.34902	1.26238	1.80258	-2.56563	1.02785	-0.123264	-2.54655	2.09379	1.77345	0.733793	-1.36924	0.304161	-1.15331	1.38406
ATTGTTCGTTCCACGG-5	NewBorn_Eso	NewBorn_Eso_Epi	ATTGTTCGTTCCACGG-5	0.498777	-0.35733	-0.984066	1.08388	-0.525764	-1.05722	-0.0951806	0.615614	0.832886	0.773677	1.62383	-0.776967	1.4672	0.170002	-0.135964	0.825435	1.22839	1.32303	0.303398	2.10439	-0.00996717	1.00417	-0.36567	0.991771	2.72312	2.24	-0.377298	-1.49443	-0.458329	-0.400318	-1.35206
CAACAGTAGTACGAGC-5	NewBorn_Eso	NewBorn_Eso_Epi	CAACAGTAGTACGAGC-5	0.0830003	-0.547327	-0.552093	0.876188	-0.0137187	-1.25947	0.171486	0.387831	1.38671	0.0818198	1.62923	-0.4696	0.462297	-0.429437	-1.31026	-0.156937	0.693531	1.13564	1.65153	2.59359	-0.4603	0.674117	0.0748931	0.328929	1.13044	2.22985	0.459895	-1.74589	0.143796	-0.783025	-0.552492
CAACGATCACTCCGGA-3	NewBorn_Eso	NewBorn_Eso_Epi	CAACGATCACTCCGGA-3	-1.03096	-0.114341	-0.994099	1.56977	-1.01714	-1.13064	-1.10294	-0.47174	-0.186729	0.559687	1.50887	-0.777679	-0.104797	-0.646004	-1.29062	-0.882974	-0.233979	1.16024	0.841772	0.864664	-0.816985	1.25661	-1.4976	2.01615	0.141509	2.34678	1.24339	-1.807	-1.58907	-1.1027	-0.0520443
CAAGAGGGTTCGTAAC-3	NewBorn_Eso	NewBorn_Eso_Epi	CAAGAGGGTTCGTAAC-3	-1.20654	-1.31272	-0.673741	2.7855	-0.218522	-0.645373	0.274702	-0.60497	-0.0810541	1.17575	2.46164	-1.85951	1.21566	-0.777352	-1.62275	-1.35914	-0.519005	1.05564	0.679376	1.43326	-1.57451	0.776412	-0.26672	0.239117	2.25952	-0.647546	0.955478	-1.58658	-0.624581	-0.813363	1.52953
CAAGCTAAGCTCAGAG-7	NewBorn_Eso	NewBorn_Eso_Epi	CAAGCTAAGCTCAGAG-7	-0.219332	-1.15025	-0.682019	1.46811	0.365863	-0.154438	-0.672101	0.30417	1.1964	-0.545581	1.33101	-0.830137	-0.988959	0.43025	-0.736015	-1.10685	-0.356969	-0.71515	0.716832	0.530093	0.536837	0.338811	-1.33594	0.248477	2.60609	2.2801	-0.710139	-1.39664	0.167367	-0.279464	1.29466
CAAGCTATCTGACCCT-7	NewBorn_Eso	NewBorn_Eso_Epi	CAAGCTATCTGACCCT-7	-0.434786	-0.429938	-0.732669	1.03253	-0.44154	-0.443749	-0.316876	-1.20718	-0.345188	0.178567	1.0537	-1.29126	0.558792	2.2131	-1.18791	-0.00987513	1.86748	1.56383	0.659481	-0.569938	-0.845387	0.00312463	0.401514	-0.258836	2.13078	0.214729	1.58178	-1.24652	-0.592605	-0.88131	0.296839
CAAGGGATCGGTCACG-3	NewBorn_Eso	NewBorn_Eso_Epi	CAAGGGATCGGTCACG-3	0.253836	0.24457	-0.847715	2.5529	-0.506987	-0.776645	-0.406441	-1.32046	-0.659777	1.97058	2.88382	-0.855014	1.64333	-1.72168	-1.73144	-1.11636	-0.569427	1.65919	1.6029	1.47089	-1.51904	2.201	-2.71173	1.379	1.1122	3.16545	1.4756	-2.51915	-0.548764	0.167604	0.394261
CAATCGACATGACTAC-5	NewBorn_Eso	NewBorn_Eso_Epi	CAATCGACATGACTAC-5	0.305195	-1.24306	-0.650713	2.45956	-0.474643	-0.802053	0.480657	-0.664783	0.0598758	1.11978	2.14245	-0.692892	1.73836	-0.908698	-1.82328	0.525805	1.58786	1.77194	1.39601	0.930151	-1.4184	1.74963	-1.39546	1.0101	2.60224	1.68758	1.15344	-2.79475	-0.0234631	-0.928313	1.26177
CAATGACCAGAGGTAC-3	NewBorn_Eso	NewBorn_Eso_Epi	CAATGACCAGAGGTAC-3	0.471162	-0.818467	-0.874559	1.79959	-1.27144	-0.915215	-0.352513	-0.396	0.603829	0.961596	1.88402	-1.27286	0.329687	-0.375218	-1.28116	-0.478927	0.339979	0.597023	1.03024	0.284162	0.53171	1.61855	-1.81271	0.943519	1.05531	1.28324	1.07456	-1.63447	-0.489893	-0.832209	1.11364
CAATGACCATAGGTTC-5	NewBorn_Eso	NewBorn_Eso_Epi	CAATGACCATAGGTTC-5	-0.777156	-1.10901	-0.415758	0.32179	0.716936	-0.740137	-0.88842	0.308395	-1.45266	-0.975475	1.24194	-0.521705	-0.457681	1.38316	-0.404086	0.463646	1.2121	-0.666411	-0.839123	-0.0300334	0.11969	-0.464085	-0.553048	0.343765	-0.17188	2.61813	-0.808971	0.087678	-1.06849	-0.826598	0.711383
CAATGACTCGACATTG-5	NewBorn_Eso	NewBorn_Eso_Epi	CAATGACTCGACATTG-5	0.402681	0.715772	-0.753877	1.56279	0.154706	-0.675474	-0.0326078	-0.0990672	1.28554	0.23716	2.72451	-0.586556	1.69515	-0.518922	-1.38875	-0.18698	0.678106	1.19002	1.59715	2.38063	-1.5608	2.76385	-0.21937	0.464381	1.11291	0.929868	0.184223	-1.77641	-0.82555	-1.74573	1.82038
CAATTTCAGGGATCAC-1	NewBorn_Eso	NewBorn_Eso_Epi	CAATTTCAGGGATCAC-1	0.704831	-1.01058	-0.825825	-0.536419	0.0386637	-0.961752	-0.50112	0.215587	-0.0545052	-0.879519	0.643277	-0.348112	-0.338634	-0.00694127	-0.274142	0.0211887	0.222162	-0.394397	-0.0160855	0.491134	0.350036	0.369514	-0.0450933	0.727273	-0.950813	-1.04914	0.500198	0.916099	-0.644768	-0.507456	-0.804649
CACAACAAGTTCATGC-5	NewBorn_Eso	NewBorn_Eso_Epi	CACAACAAGTTCATGC-5	-0.771282	0.0189697	-0.632138	0.912174	-0.482669	-0.623724	0.411028	-1.06918	0.351957	0.708898	1.04864	-1.8412	-0.837923	-0.675763	-1.30018	-0.583487	0.0795767	1.4039	1.00442	0.822292	-1.03119	0.245023	-0.857147	-0.323478	0.934532	2.09346	-1.06394	-2.1214	-1.64354	-0.045484	-0.844008
CACAGATAGATGAACT-5	NewBorn_Eso	NewBorn_Eso_Epi	CACAGATAGATGAACT-5	-0.231094	-0.358076	-1.31388	1.9824	-0.377008	-0.913838	1.00326	-0.0943037	3.36276	1.39717	2.44346	-0.524441	1.87641	-0.542206	-1.91009	0.124702	1.08545	1.78994	1.42903	-0.515392	-1.01043	0.259631	-0.967254	1.38938	1.25655	0.659112	-0.373148	-2.31284	-2.0753	-1.57589	-1.30777
CACAGGCAGTGCAACG-7	NewBorn_Eso	NewBorn_Eso_Epi	CACAGGCAGTGCAACG-7	-2.45176	-1.70785	-1.23945	2.08355	-0.9971	-1.1999	-1.08163	-0.87791	-1.4887	-0.17952	1.60623	-1.16163	0.303794	-0.543906	-1.63772	-0.534522	0.506993	1.30542	1.26661	1.40359	-2.00321	1.38115	0.381964	0.234987	1.28137	1.72243	0.323641	-1.6565	0.438539	0.15513	0.677008
CACAGGCCAATAGGAT-1	NewBorn_Eso	NewBorn_Eso_Epi	CACAGGCCAATAGGAT-1	0.688554	-1.084	-0.628815	-1.65468	-2.00937	-0.381089	2.2372	1.94143	1.03056	-1.37052	1.07013	-0.374723	-0.366109	0.309461	-0.0721565	-1.56147	-1.55249	-1.1037	-0.710708	-0.925497	2.84902	-0.821645	0.371574	0.939498	-0.201208	0.602844	-0.243804	0.978206	-1.25293	-0.745965	-0.372098
CACAGGCTCCTACCGT-5	NewBorn_Eso	NewBorn_Eso_Epi	CACAGGCTCCTACCGT-5	-1.30904	0.559754	-0.772714	1.61573	-0.684429	-0.831657	-0.11747	-1.11443	-0.592012	0.972066	1.01849	-1.29985	-0.893056	-0.574333	-0.346653	-0.359564	-0.308095	1.11623	0.799659	-0.0739237	-1.31247	1.53258	-0.241809	0.894688	0.517099	-0.485955	-0.860609	-1.74511	-0.0225621	0.380829	-0.719652
CACCAAACAGGTACGA-7	NewBorn_Eso	NewBorn_Eso_Epi	CACCAAACAGGTACGA-7	0.321014	-0.980452	-0.675392	1.44533	-0.0204402	-0.341452	-0.0309534	-0.128233	0.623625	0.620647	3.19366	-1.47738	-0.225911	0.607563	-1.24467	-1.01109	-0.0882414	0.646818	0.47737	0.635677	-0.573165	0.494095	0.896536	-0.257711	3.21857	1.32454	0.341705	-1.08485	0.108089	-0.738987	1.79419
CACGAATCATGTTCAG-3	NewBorn_Eso	NewBorn_Eso_Epi	CACGAATCATGTTCAG-3	0.0449408	-1.05656	-0.56131	0.078576	1.2529	-0.602264	0.0782562	-0.0522688	0.212231	-0.444233	1.68656	-0.885488	0.3199	-0.0483197	-1.19155	-0.567295	0.364618	1.0898	1.20447	3.22081	0.159972	1.94597	-0.900265	-0.278043	1.46459	1.96898	0.314917	-0.416977	-1.12292	-0.0749045	1.1078
CACGAATGTAGACGGT-5	NewBorn_Eso	NewBorn_Eso_Epi	CACGAATGTAGACGGT-5	-1.35015	-0.539254	-0.658829	0.6323	-1.3807	-0.885213	-1.17131	-1.16706	0.157717	0.679037	2.03136	-1.51488	-0.26001	-1.05596	-1.53855	-1.75704	-1.18137	0.656074	1.22794	1.50763	0.0427547	0.27789	0.780145	-0.570614	2.03162	0.941958	-0.222216	-2.12675	-0.987606	-1.20086	0.657924
CACGAATTCGTTCAGA-5	NewBorn_Eso	NewBorn_Eso_Epi	CACGAATTCGTTCAGA-5	-0.219171	-0.533564	-0.497144	1.03562	-0.144007	-1.39811	-0.32549	-0.816882	-0.00272941	1.21579	1.5177	-1.38616	0.55006	-0.942543	-1.4558	-0.0261137	0.679624	1.32797	1.42023	-0.239361	-1.69039	0.237351	0.188402	-0.449386	0.727298	2.38043	0.476018	-1.6538	0.0977777	-0.231619	-0.618117
CACGGGTGTGAATTGA-7	NewBorn_Eso	NewBorn_Eso_Epi	CACGGGTGTGAATTGA-7	-0.254731	-1.22826	-0.889135	0.65033	-0.404804	-0.531797	-1.14078	0.338942	-0.385196	-0.925132	1.55313	-0.807122	1.11159	0.512965	0.39424	1.27127	1.43223	0.541821	-0.335167	1.71607	-0.138001	-0.891134	0.27692	0.416304	-0.411914	-0.21231	0.76545	-0.192701	0.308915	0.214674	2.17336
CACGTGGTCACAGAGG-3	NewBorn_Eso	NewBorn_Eso_Epi	CACGTGGTCACAGAGG-3	-0.499567	0.0683152	-0.683714	1.4224	-0.195304	-0.446474	-1.49096	-0.257883	0.333226	0.384157	2.08529	-1.7312	1.25575	1.28223	-1.14695	-2.15739	-0.599467	1.0015	0.723677	0.130839	-0.762907	-0.627979	-0.598727	1.97382	1.03855	2.17921	-0.402783	-0.657077	-0.535837	0.0248597	0.210035
CACGTGGTCCTAAACG-3	NewBorn_Eso	NewBorn_Eso_Epi	CACGTGGTCCTAAACG-3	-0.451648	0.656872	-1.4556	0.594875	-0.791143	-0.292189	-0.873059	-0.732476	-0.743465	1.40959	2.01469	-1.06059	0.298005	-0.75564	-1.66486	-1.0598	-0.165539	1.27656	0.816989	-0.0793452	-1.24221	1.51421	-1.3843	0.866822	0.0329537	1.59663	0.9623	-1.96867	-1.87029	-0.224452	0.213783
CACTAAGCAGACACAG-3	NewBorn_Eso	NewBorn_Eso_Epi	CACTAAGCAGACACAG-3	0.204197	0.171612	-0.738718	1.242	-0.719938	-0.869681	0.09936	-0.375653	-0.157715	0.253783	2.10341	-0.13393	0.697366	-0.463923	-0.45637	0.570708	0.879648	1.59089	1.34711	1.53654	-1.49504	2.12088	-1.14278	0.804169	0.281504	1.9635	0.116376	-1.59993	-0.993443	-0.626127	0.888069
CACTGAATCACAACCA-5	NewBorn_Eso	NewBorn_Eso_Epi	CACTGAATCACAACCA-5	-0.483709	-0.105046	-0.856662	1.89815	-1.29871	-0.351719	0.322626	0.246994	0.636469	1.03294	2.13593	-0.849653	0.547793	1.68858	-0.326439	0.0486225	0.947822	1.95281	1.39985	2.30394	-1.89711	1.82781	-1.29824	0.239059	0.0187891	2.06474	0.834036	-2.48516	-1.96135	-1.08061	-0.131119
CACTGTCCACAACGAG-3	NewBorn_Eso	NewBorn_Eso_Epi	CACTGTCCACAACGAG-3	0.576983	-0.598461	-1.11097	0.557757	-0.26505	-0.27507	0.0962459	-0.588678	1.30265	1.55915	2.56557	-1.48859	1.23555	-0.957809	-1.74563	-0.940662	-0.0732524	0.911201	1.15449	0.311626	-0.497194	0.37647	-1.28056	2.08459	1.51665	0.989802	0.62786	-2.6949	0.772202	-0.323557	0.901842
CACTTCGTCACATTGG-3	NewBorn_Eso	NewBorn_Eso_Epi	CACTTCGTCACATTGG-3	0.865978	-0.948466	-1.3569	0.813074	0.350628	-1.37118	0.640433	-0.427855	0.510688	0.783034	2.95517	-0.320011	1.50783	-0.189818	-1.30288	-0.705622	0.244997	0.65622	0.804533	0.427208	-0.853261	-0.333353	-0.0195956	1.14776	0.272877	0.898971	-0.0352064	-1.54389	-1.14279	-0.112104	-0.175515
CAGATCAGTGGATCGA-7	NewBorn_Eso	NewBorn_Eso_Epi	CAGATCAGTGGATCGA-7	-0.0441312	-0.259568	-0.7499	0.100825	-0.0825158	-0.709231	-1.2159	-0.508307	0.157935	1.16558	1.0855	-0.835679	2.061	-0.475931	-1.19602	0.0960861	0.843444	1.21479	1.47058	1.45664	-0.650604	1.20244	-2.08714	0.928683	1.76571	2.08025	0.836385	-1.59763	-1.10205	-0.764558	0.757326
CAGCAATGTTATTCCT-5	NewBorn_Eso	NewBorn_Eso_Epi	CAGCAATGTTATTCCT-5	-0.0907732	0.30122	-0.81644	0.771444	-0.441997	-1.66158	0.750187	0.528866	-0.0908052	1.21048	1.52751	-0.923155	-0.260427	-1.57642	-1.27658	-1.10304	-0.994656	0.934566	1.46577	2.32802	-1.38254	1.73049	0.0770826	0.621989	2.63047	2.31181	0.126688	-0.999153	-0.516694	-0.878172	1.09883
CAGCCAGAGACGTCCC-3	NewBorn_Eso	NewBorn_Eso_Epi	CAGCCAGAGACGTCCC-3	-0.134996	-0.401351	-0.891197	1.1419	-0.348973	-1.10391	-0.955087	-0.21943	0.0591105	0.664104	1.06839	-0.963858	0.782895	0.0488784	-1.28521	0.872474	1.65546	1.34157	1.51009	0.021913	-1.38745	1.3319	-1.45487	0.639518	1.85975	-0.501522	0.371504	-1.0574	-1.47379	-0.710384	0.264885
CAGCCAGCAAGGGTCA-7	NewBorn_Eso	NewBorn_Eso_Epi	CAGCCAGCAAGGGTCA-7	0.12714	0.479408	-0.824367	1.03805	-1.16227	-0.707396	-0.189339	0.291859	0.637535	1.25725	2.61109	-1.59124	1.09404	-0.0178148	-1.08936	-0.626003	0.395508	1.54685	1.46914	1.23131	-2.58929	0.614465	-1.12749	-0.416319	2.6567	1.81141	0.357254	-2.13597	0.393226	-0.598707	2.47542
CAGCCAGCAATTTCCT-3	NewBorn_Eso	NewBorn_Eso_Epi	CAGCCAGCAATTTCCT-3	-1.48598	-0.862081	-0.940344	2.21121	-1.67854	-1.24505	0.547675	-0.889618	0.211085	0.868946	1.83274	-1.47692	0.844591	-1.17831	-2.07184	-1.22113	-0.209523	1.52998	1.22016	1.04654	-1.57569	0.42537	-0.299844	0.64493	2.59608	1.96232	0.253783	-1.38496	-1.52543	-0.969621	-0.449893
CAGGCCAAGAGGACTC-3	NewBorn_Eso	NewBorn_Eso_Epi	CAGGCCAAGAGGACTC-3	-0.198785	0.287698	-0.758145	1.05358	0.716802	-1.14498	-0.901255	-0.583445	0.225565	1.05706	1.46295	-1.55437	-0.63444	0.0242422	-1.12533	-1.87325	-1.05313	0.412953	1.23169	1.68023	-1.09602	0.671517	-1.23735	-0.111638	1.51073	-0.436293	0.203482	-1.20636	0.102322	-0.656894	-0.699233
CAGTGCGTCTCATGGA-5	NewBorn_Eso	NewBorn_Eso_Epi	CAGTGCGTCTCATGGA-5	0.156071	-1.52031	-0.697911	1.2855	0.971107	-1.14879	-0.145994	-0.834795	-0.0584114	0.626748	1.72089	-1.90956	0.173592	-0.254875	-1.20974	-1.71321	-0.979337	1.21972	1.12635	1.62775	1.00457	1.30859	-0.507076	0.681498	0.365463	0.997566	-0.369607	-2.0065	-0.847781	-1.01015	-0.520983
CAGTTAGCAGCTCCTT-7	NewBorn_Eso	NewBorn_Eso_Epi	CAGTTAGCAGCTCCTT-7	0.057755	0.168849	-0.550609	2.4063	0.329906	-0.777731	1.47476	-0.988322	0.545273	1.12431	2.8359	-0.876248	1.88346	-1.5604	-1.41937	-0.283535	0.204639	1.69284	1.64617	0.355163	-2.00153	0.875725	-0.606706	1.84086	2.37715	2.10198	-0.00765942	-2.29153	-0.884603	0.182773	0.538118
CAGTTCCTCTGCGGAC-5	NewBorn_Eso	NewBorn_Eso_Epi	CAGTTCCTCTGCGGAC-5	-0.349341	-0.415158	-0.362276	-0.27804	0.566438	-0.532882	0.876309	0.0974029	0.752941	-0.281743	1.69214	-0.149762	1.07086	0.450716	-0.808368	-0.0437318	0.8568	1.07886	0.5402	1.78257	-0.561616	1.01562	-1.52713	2.26605	0.301151	1.12746	0.455859	-1.49549	-0.551615	-0.603877	0.867144
CATACCCCAAACTAGA-3	NewBorn_Eso	NewBorn_Eso_Epi	CATACCCCAAACTAGA-3	-0.209868	0.49993	-0.442837	0.835452	-0.044356	-0.622374	-1.10025	0.155616	-0.227198	0.180411	1.10529	-1.27315	0.408352	0.628194	-1.22544	-0.71778	0.229507	0.515414	0.998214	1.16616	-1.28045	1.53941	-1.09695	0.708151	0.156137	0.641009	-0.40255	-1.6345	0.759788	-0.467293	0.333014
CATACCCCATGATCTG-5	NewBorn_Eso	NewBorn_Eso_Epi	CATACCCCATGATCTG-5	0.623103	-0.50181	-0.448594	1.14474	0.725655	-0.0788832	0.682387	0.406501	-0.909226	0.460912	2.42071	-0.230191	0.350824	1.32928	-1.20517	-0.442016	1.29144	0.962072	0.187422	0.311992	-1.24998	-1.21144	0.0621424	0.72296	1.56413	0.133107	-0.361265	-0.936998	0.384446	-0.130477	0.294133
CATACCCTCTGTAACG-5	NewBorn_Eso	NewBorn_Eso_Epi	CATACCCTCTGTAACG-5	0.560263	-0.06031	-0.524218	1.71113	0.0966616	-0.562743	0.207242	0.38964	-0.11796	1.10167	1.7725	-1.23556	1.29294	-0.245516	-1.33812	-2.11185	-1.27135	0.817632	1.00677	1.03404	-1.48798	0.631721	-0.896251	0.652883	3.26483	-1.37117	0.22588	-1.13512	-1.52357	-0.49674	-0.18959
CATAGACTCGCATGAT-5	NewBorn_Eso	NewBorn_Eso_Epi	CATAGACTCGCATGAT-5	0.380684	-1.41334	-0.495424	2.24283	0.325642	-0.540405	-0.474163	0.428924	0.757284	0.859276	2.47581	-0.905233	1.08664	-0.802585	-0.447925	-0.511475	-0.486559	1.13073	0.853614	0.342528	-1.8422	0.670178	-0.690742	-0.572328	1.43395	-0.309314	0.174264	-1.98785	-0.367563	0.0112979	1.03105
CATCCACCAAGACGGT-1	NewBorn_Eso	NewBorn_Eso_Epi	CATCCACCAAGACGGT-1	0.674277	-0.636623	-0.586793	-1.75782	-1.04517	0.366615	2.35467	1.82098	2.69395	-0.916348	1.23574	-0.0919456	-0.102676	-0.437312	-0.548376	-0.249515	-0.0815333	-0.583177	0.26076	0.822079	2.25201	0.833269	0.0947406	2.53197	-1.11649	0.508925	-0.203813	-0.903354	-1.33015	-1.13751	-0.10314
CATCCCACAATAACCC-7	NewBorn_Eso	NewBorn_Eso_Epi	CATCCCACAATAACCC-7	-0.381563	-0.0292795	-0.583084	1.91077	-0.603736	-0.737859	0.339527	-0.387332	-0.582016	0.312934	2.21974	-0.0549101	1.12396	-0.24135	-1.19113	-0.696504	0.117552	0.397715	1.14264	2.20566	-0.865586	1.16121	-1.70698	0.692596	1.95797	2.14337	0.328496	-0.0826968	-0.307457	0.542717	0.389445
CATCCCACAGAACGCA-3	NewBorn_Eso	NewBorn_Eso_Epi	CATCCCACAGAACGCA-3	-0.0812194	-0.790326	-0.505492	1.17431	1.50918	-0.662204	-0.307892	-0.220445	0.468474	0.0301214	0.644168	-1.46921	-0.463566	2.16046	0.485389	0.341243	1.33042	0.406096	0.210435	1.36475	-0.789734	0.625988	-0.122206	1.15859	-0.417406	2.09868	0.366895	-1.66486	1.32447	0.285375	0.949726
CATCGGGCATCTCATT-1	NewBorn_Eso	NewBorn_Eso_Epi	CATCGGGCATCTCATT-1	-0.109109	-0.00536808	-0.521122	-1.42668	-1.10692	-0.186948	1.00585	2.81865	0.912767	-1.09224	0.341506	0.140014	-0.548284	0.712479	0.186484	-1.2278	-1.1935	-2.0515	-1.41984	0.201088	2.53048	-0.597946	0.0479985	1.17726	-0.096182	0.667034	-0.210261	-0.239606	-0.963553	-0.536755	-0.117864
CATGAGTGTCTAGGTT-5	NewBorn_Eso	NewBorn_Eso_Epi	CATGAGTGTCTAGGTT-5	0.428082	-1.11512	-0.792294	-0.710868	-0.721555	-0.502291	-0.0653375	0.538011	0.85323	-0.728717	2.12673	-0.466406	-0.176764	0.700619	-0.54297	-1.23512	-0.508037	0.39561	0.54529	1.04508	-0.11571	1.1099	-1.37053	1.87473	-0.979961	0.471508	0.566583	-0.511328	-1.41911	-0.15028	0.688866
CATGCAAGTAGTCTTG-3	NewBorn_Eso	NewBorn_Eso_Epi	CATGCAAGTAGTCTTG-3	-1.36613	0.0126687	-1.25323	1.63762	-0.1381	-1.91311	-0.843013	-1.67439	-0.730632	0.662172	1.95725	-0.626671	1.47989	-0.869816	-1.62203	0.691705	1.62855	1.78299	1.08588	2.76564	-1.39906	0.33962	-1.42451	1.1637	1.56046	0.687551	0.782523	-1.89509	-1.05761	-1.55874	0.558132
CATGCGGTCTACTTCA-3	NewBorn_Eso	NewBorn_Eso_Epi	CATGCGGTCTACTTCA-3	-0.0954808	-1.22133	-1.01417	1.37382	-0.592359	-0.61918	0.306937	-0.941761	-0.585595	1.1603	1.50009	-1.37022	0.382144	-0.386549	-1.40892	-2.28535	-1.47524	1.04486	1.37234	-0.496072	-1.21978	1.56183	-1.44519	0.491816	1.94945	3.44479	0.344922	-2.25412	0.451655	-0.446151	0.106291
CATGGTAAGGGCCTCT-5	NewBorn_Eso	NewBorn_Eso_Epi	CATGGTAAGGGCCTCT-5	-0.238545	-1.90083	-0.628768	1.62999	0.854453	-1.07236	-0.332628	-0.79226	1.0395	0.394131	0.983114	-0.931046	0.851525	-0.0986735	-1.27066	-0.0441094	0.970169	0.832536	1.1254	0.196166	-0.963698	1.26547	-1.69537	0.731174	0.230037	0.860825	0.127249	-1.11819	-1.03326	-1.30082	-0.0708305
CATGGTACACCAGCTG-3	NewBorn_Eso	NewBorn_Eso_Epi	CATGGTACACCAGCTG-3	-0.415561	0.331508	-1.18067	1.30899	-1.51696	-0.863942	0.355517	-0.661109	0.434644	1.58304	2.29452	-1.04997	-0.367484	-1.21472	-1.51194	-0.37818	-0.17825	1.08308	1.03286	0.763932	-1.7673	0.387014	-1.92512	1.27835	0.380278	-0.599088	-0.43948	-1.78854	-0.996266	-1.12859	0.525366
CATGGTACATGAATAG-5	NewBorn_Eso	NewBorn_Eso_Epi	CATGGTACATGAATAG-5	0.359474	0.148779	-0.648983	0.715072	0.280659	-0.221947	0.669546	0.208481	0.662923	1.19483	2.81222	-0.631531	0.43424	-0.0534251	-1.49884	0.0281762	0.888334	0.708736	0.69885	1.21	-0.945256	1.52763	-0.788764	1.30184	1.84016	1.46392	0.342709	-1.96746	-0.71781	-0.127143	2.27873
CATTCCGTCCATACAG-1	NewBorn_Eso	NewBorn_Eso_Epi	CATTCCGTCCATACAG-1	0.170901	-0.653314	-0.753047	-1.42538	-0.993562	-0.122024	1.43536	1.71531	0.751307	-1.55153	1.01397	-1.25717	-0.464974	0.939199	-0.135153	-1.6454	-1.64192	-1.88489	-0.80962	-0.881722	2.06417	0.0480618	0.92339	3.25167	0.046949	0.390419	-0.00613199	0.929742	-0.199269	0.282894	-0.0611325
CATTCCGTCCTCAGGG-5	NewBorn_Eso	NewBorn_Eso_Epi	CATTCCGTCCTCAGGG-5	-0.201541	-0.824084	-0.941518	1.68336	0.170224	-0.515775	0.428933	-0.553969	-0.164438	0.824767	2.6975	-1.20691	1.04273	-1.03613	-0.900586	0.333229	0.719961	1.89608	1.08617	-0.501868	-2.5692	2.03342	-0.380762	0.659048	1.88248	2.09403	-0.0147929	-1.20039	-0.18628	-1.39508	0.332201
CATTCCGTCGCTATTT-7	NewBorn_Eso	NewBorn_Eso_Epi	CATTCCGTCGCTATTT-7	0.197919	-1.36492	-0.654162	1.0891	-0.253943	-0.914385	-0.502685	-0.177502	0.246129	0.401222	1.85446	-0.806308	0.298481	-0.413489	-1.39977	-1.243	-0.389699	0.930908	1.35687	1.64154	-0.10289	1.30591	0.207794	1.49755	3.06561	0.853182	0.362688	-0.297818	-0.173582	-0.119186	1.26034
CATTCTAGTAGGTAGC-5	NewBorn_Eso	NewBorn_Eso_Epi	CATTCTAGTAGGTAGC-5	-0.667547	0.238049	-0.794644	0.21244	-0.18168	-1.25907	0.324845	-0.896509	0.986675	0.882539	1.57429	-0.966627	0.160596	2.36781	-1.26951	0.395971	2.32593	1.59245	1.24528	-0.0838822	-0.383128	-0.0808668	0.235745	0.16506	1.20678	-0.178391	-0.63755	-1.70171	-0.20212	-0.809002	-1.12366
CATTGAGAGACTGAGC-5	NewBorn_Eso	NewBorn_Eso_Epi	CATTGAGAGACTGAGC-5	0.181127	-1.23704	-0.421118	0.868882	0.0604256	0.350109	-0.513323	0.464499	-1.174	-0.57373	1.92697	0.704575	1.92553	2.40249	-0.841633	0.409111	2.48268	0.216019	0.557164	1.70295	-0.243066	0.61956	1.27858	0.105194	0.43711	1.26492	0.451762	-1.5381	-0.6872	-0.524066	-0.449233
CCAAGCGAGGCCTTGC-7	NewBorn_Eso	NewBorn_Eso_Epi	CCAAGCGAGGCCTTGC-7	-1.14162	-0.807098	-0.957715	0.459375	1.25102	-0.574863	0.0905785	0.395077	-0.189986	-0.700542	1.03132	0.162253	1.57493	0.461547	-0.779572	-0.49652	0.376867	0.276613	-0.216773	2.49198	-0.523126	-0.367648	-0.730563	2.45216	1.08904	1.21056	-0.203441	-0.530911	-1.56914	-0.493122	0.65746
CCAAGCGGTAGCTGCC-7	NewBorn_Eso	NewBorn_Eso_Epi	CCAAGCGGTAGCTGCC-7	-0.332594	-1.22047	-0.765431	2.30635	-0.227994	-1.05721	0.084101	-0.144779	1.91553	1.37244	2.61636	-0.776503	2.15063	-1.61127	-1.4738	-0.497779	-0.038309	1.48115	1.67685	0.634931	-2.01382	0.993769	-0.94418	-0.151022	3.58683	1.69379	0.282573	-2.09818	-0.628044	-1.5686	-0.443374
CCAATTTCAAGATGTA-3	NewBorn_Eso	NewBorn_Eso_Epi	CCAATTTCAAGATGTA-3	0.233028	-1.09576	-0.523862	0.774696	-0.859885	-1.37534	-0.309587	0.233087	0.413863	0.687113	2.0204	-1.15993	0.883683	-0.220992	-1.30247	-0.425949	0.522146	0.788785	1.07852	1.82654	-0.0641206	1.157	-1.56184	0.586999	1.39507	1.17238	0.891472	-1.46939	-0.647556	-0.300405	0.907372
CCAATTTCAAGCGAAC-7	NewBorn_Eso	NewBorn_Eso_Epi	CCAATTTCAAGCGAAC-7	0.0290716	-0.696246	-0.513237	0.204052	0.43708	-0.74618	-0.22409	0.604332	-0.509973	0.819564	1.84007	-0.130265	0.615918	0.0906692	-1.10932	-1.08101	-0.173699	0.966616	0.901922	0.382714	-1.08235	0.584706	-1.76925	-0.0811864	2.33731	2.12342	0.230619	-0.814917	-0.393549	-0.119975	2.3576
CCAATTTGTCCACATA-5	NewBorn_Eso	NewBorn_Eso_Epi	CCAATTTGTCCACATA-5	-1.78329	-2.68395	-0.526198	0.0280347	-0.247414	-0.779002	-0.139795	-0.0508125	-0.625806	-0.77369	1.30728	-0.903802	-0.276012	0.15262	-0.792982	-0.903856	-0.241299	0.248574	0.226107	0.941715	0.71504	1.07009	-0.280962	0.823192	0.488702	0.900777	0.0246214	-0.62361	-1.05346	-0.380899	0.633579
CCACAAACAAAGCAAT-7	NewBorn_Eso	NewBorn_Eso_Epi	CCACAAACAAAGCAAT-7	-1.26047	-1.67828	-0.633098	1.48188	-0.17297	-1.24176	-1.12007	0.979356	-0.394731	-0.76962	1.28009	-0.962621	1.38808	0.605737	-0.674681	0.325151	1.25056	0.544397	0.442095	1.61004	-0.338031	2.30291	-1.28105	1.48331	0.474083	1.35173	0.558254	-0.961141	-1.99423	-0.416945	0.774454
CCACACTCAGAAACCG-5	NewBorn_Eso	NewBorn_Eso_Epi	CCACACTCAGAAACCG-5	-1.22771	-1.52229	-0.823299	0.556148	-1.68124	-1.37599	-0.225336	-0.468962	-0.394649	0.213352	1.6764	-1.54733	0.363325	-0.722037	-1.51204	-0.349836	0.497604	1.02942	1.21901	1.26276	-1.77978	3.15969	0.814557	-0.562589	2.99059	2.47394	0.459545	-0.812622	-0.568066	-0.263728	-0.338349
CCACGAGAGAGCTGAC-5	NewBorn_Eso	NewBorn_Eso_Epi	CCACGAGAGAGCTGAC-5	-0.0698646	0.637556	-0.755897	1.21038	0.213578	-0.518743	-0.364081	-0.475663	-0.792295	0.818428	2.39641	-1.42587	-0.169492	-0.367221	-1.2586	-2.07172	-1.37287	1.18712	0.904356	0.865895	-1.34346	0.81641	-0.179458	-0.238635	2.91129	1.14296	-0.0445105	-1.76684	-0.67989	-0.469383	-0.391204
CCACGAGGTTGTAAAG-7	NewBorn_Eso	NewBorn_Eso_Epi	CCACGAGGTTGTAAAG-7	0.394724	-0.216942	-0.924239	0.926967	-2.22232	-0.594446	1.04343	0.468742	1.0442	1.00406	2.73753	-1.54572	1.06422	-0.61187	-1.51256	-0.0385248	0.901897	1.47849	0.94535	0.647099	-1.76982	-0.0516604	-0.0996419	-0.469437	2.00837	0.893258	-0.198963	-1.75282	-0.0807277	-0.912651	1.82709
CCACGTTAGCATTTGC-5	NewBorn_Eso	NewBorn_Eso_Epi	CCACGTTAGCATTTGC-5	-0.54053	-0.895194	-0.794728	2.70482	-0.263265	-0.536636	-0.276329	0.302541	0.685668	0.165688	2.31699	-0.685085	-0.216007	-0.0235935	-1.20922	-0.624945	0.338825	0.757827	1.57151	0.0818294	-0.867041	0.567969	-0.995021	-0.417598	1.03553	-0.128558	-0.0951789	-1.54821	-0.553077	-0.916282	0.46596
CCATAAGGTTGCCATA-1	NewBorn_Eso	NewBorn_Eso_Epi	CCATAAGGTTGCCATA-1	1.03501	-0.534885	-0.102283	-1.21519	1.11957	0.928972	2.32472	2.65225	3.89744	-0.164947	1.23528	0.973011	1.38189	1.74642	0.653887	1.67033	2.04982	-0.347078	0.701218	0.853522	1.34606	1.3643	0.336686	1.96383	-0.414902	1.36366	1.73035	0.115768	-0.715054	0.818723	1.78842
CCATCACCAAATAGCA-3	NewBorn_Eso	NewBorn_Eso_Epi	CCATCACCAAATAGCA-3	-0.0911909	-0.945583	-1.28733	0.982558	0.0385977	-1.28024	0.0361211	0.0100572	0.281478	0.910566	2.08383	-1.66504	0.803896	-1.02689	-1.51464	-1.91021	-1.35741	1.46872	0.620312	-0.167865	0.739538	-1.37586	1.16191	1.30554	0.0386478	2.19755	-0.167697	-0.410265	-0.0363533	-0.679998	-0.139973
CCATCACGTCGCGTTG-7	NewBorn_Eso	NewBorn_Eso_Epi	CCATCACGTCGCGTTG-7	0.396231	-0.598581	-0.508578	0.314074	-0.767829	-0.587535	-0.415642	-0.249825	0.0362658	0.453311	2.04017	-1.28366	0.271346	0.758164	0.0704617	0.64161	0.824284	0.999324	0.968497	0.890934	-0.962122	2.27303	-1.50874	1.04357	0.934611	-0.40563	0.670708	-1.07831	-0.884423	-0.151173	-0.121128
CCCAACTGTACATACC-7	NewBorn_Eso	NewBorn_Eso_Epi	CCCAACTGTACATACC-7	-0.459862	0.095069	-0.857326	0.93243	-0.712891	-1.2104	-0.61364	-1.2933	-0.171123	0.603306	2.30073	-0.572493	1.20532	-0.852305	-1.84834	-0.545591	0.512508	1.63787	1.75632	1.85958	-1.31973	1.48442	0.127988	-0.908421	0.623373	1.56401	0.67855	-2.36428	0.281778	-0.945853	0.921776
CCCAACTTCTAACGGT-3	NewBorn_Eso	NewBorn_Eso_Epi	CCCAACTTCTAACGGT-3	-0.496172	0.589957	-0.750104	0.493213	-0.479346	-0.863895	-0.362576	-0.395538	-0.0552115	0.35177	2.29081	-0.776405	0.59838	-0.631578	-1.45487	-1.17903	-0.399619	1.10347	1.34161	1.56167	-0.590129	1.47844	-0.869561	0.448539	1.56659	0.779378	-0.543559	-1.74884	-0.984116	-1.10167	0.413829
CCCATTGCAGTGTACT-5	NewBorn_Eso	NewBorn_Eso_Epi	CCCATTGCAGTGTACT-5	-0.637898	0.406899	-0.886814	1.02659	-0.361854	-1.33445	0.696101	0.617723	-0.658484	0.702123	1.88332	-0.490477	0.210045	-0.177123	-1.20724	0.0632294	0.986561	1.43548	0.97162	1.26152	-1.24857	1.47313	-1.05026	0.713744	2.22514	1.04808	0.0554146	-2.01387	-0.87187	-0.378556	2.04386
CCCGAAGGTCCTTGTC-7	NewBorn_Eso	NewBorn_Eso_Epi	CCCGAAGGTCCTTGTC-7	0.46537	-0.579306	-0.790366	1.55779	-1.08501	-1.4744	0.271292	-0.755358	-0.143783	0.390233	2.25266	-1.67691	-0.276954	-0.217961	-1.36744	-0.169109	0.846838	0.817211	1.07532	0.506176	0.724282	-0.00614253	-0.265422	-0.360638	1.18582	2.23902	-0.601066	-1.89665	0.0220097	-0.39791	1.07959
CCCTCAACAGACCTGC-7	NewBorn_Eso	NewBorn_Eso_Epi	CCCTCAACAGACCTGC-7	-0.630741	-0.809083	-0.776642	2.47045	-1.04317	-0.393274	0.40279	0.284765	-0.0515825	1.23878	2.26566	-1.03108	1.14624	0.203325	-1.45247	-0.359176	0.570424	0.927981	1.15592	0.537291	-0.732915	1.17618	-1.03182	-0.422995	2.62975	-0.273582	-0.364621	-1.86615	-1.33666	-1.03942	0.00751661
CCCTGATAGTTCATGC-5	NewBorn_Eso	NewBorn_Eso_Epi	CCCTGATAGTTCATGC-5	-0.666344	-0.793602	-0.410049	1.62336	-0.229246	-0.824731	-0.235621	-0.390015	0.429034	0.80577	2.50238	-1.15022	0.802535	-0.126694	-1.26296	-1.75258	-0.894901	0.545227	0.819594	-0.308651	1.0457	-0.0680127	-0.385681	0.606436	0.624898	1.18579	-0.667356	-1.62288	-0.259427	-1.02356	-1.55458
CCCTGATAGTTGCATC-7	NewBorn_Eso	NewBorn_Eso_Epi	CCCTGATAGTTGCATC-7	-0.887926	-1.21931	-0.91296	1.56029	-0.0391104	-0.691684	0.150986	-1.06574	-0.676856	1.30071	1.7294	-1.76546	0.164185	-0.52956	-1.6187	-1.04801	-0.0458085	1.03674	1.03524	-0.527933	-1.39491	0.875487	-2.09099	-0.577075	2.52228	-0.339998	-0.223281	-2.52925	-1.8341	-1.44623	0.139002
CCGGACAAGAGAGGTA-3	NewBorn_Eso	NewBorn_Eso_Epi	CCGGACAAGAGAGGTA-3	0.62214	-0.444485	-0.775569	0.649345	-1.88148	-1.37834	0.535046	0.00021755	0.599269	0.480387	1.0601	-1.03234	-0.205498	-1.07553	-0.954945	-0.962191	-0.84149	0.942138	0.988579	1.71255	-0.818193	1.06844	-0.746641	0.0650372	0.00100979	-1.25735	-0.986247	-0.261428	-0.432663	-0.382379	1.33623
CCGGACATCACTTGGA-7	NewBorn_Eso	NewBorn_Eso_Epi	CCGGACATCACTTGGA-7	-0.392167	-1.83754	-0.772686	2.03058	-0.566736	-1.69404	1.27549	-0.753527	0.832847	0.708172	2.16299	-0.368892	1.60043	-0.292583	-1.38106	-0.388973	0.578747	0.768028	0.544998	0.291386	-0.586713	0.314863	-1.35354	1.59553	-0.105698	2.45984	-0.232585	-2.22609	-1.05778	-1.02048	0.650933
CCGGTAGCAATCTAGC-5	NewBorn_Eso	NewBorn_Eso_Epi	CCGGTAGCAATCTAGC-5	-0.394965	0.823346	-1.06234	2.07203	0.464242	-0.145811	-1.07277	-0.95622	1.03194	1.3047	1.75876	-1.52695	-0.12793	0.871775	-0.423165	-0.372795	0.5977	1.39497	1.56908	1.82918	-0.695739	1.04237	-2.57169	1.33757	3.22565	-0.605261	-0.877812	-2.45111	0.569621	0.294072	1.64308
CCGTGAGCAAACGAGC-3	NewBorn_Eso	NewBorn_Eso_Epi	CCGTGAGCAAACGAGC-3	0.214845	-0.276035	-0.706859	1.32609	-0.499598	-1.04868	0.879282	-0.259526	-0.593603	0.394106	2.78663	-1.10054	1.71168	-1.48978	-2.10178	0.537319	1.52222	2.09077	1.84438	1.21026	-1.95719	1.65151	0.528427	-1.37065	3.32356	1.47201	0.0409952	-2.58973	0.116716	-0.901401	0.392746
CCGTTCATCGGTCTGG-3	NewBorn_Eso	NewBorn_Eso_Epi	CCGTTCATCGGTCTGG-3	-1.0815	-1.49377	-1.21652	2.928	-0.634097	-0.762797	0.00718968	-0.82341	-0.943991	0.916176	2.18948	-1.14378	0.995287	-1.09929	-1.98493	-2.02682	-1.11208	0.887548	1.81338	0.824108	-2.5744	1.14593	0.0793354	0.441642	-0.183601	0.181298	0.288481	-1.33587	-1.13337	-1.37939	1.00337
CCTAAGACAGAGTAAT-1	NewBorn_Eso	NewBorn_Eso_Epi	CCTAAGACAGAGTAAT-1	0.755338	-1.2651	-0.655104	-1.13027	0.292479	0.363781	2.9147	2.8916	2.26379	-1.09812	1.22478	0.0529506	0.301252	0.604141	-0.286512	-0.572651	-0.444998	-1.40936	-1.19833	1.64584	1.85876	0.543318	-0.417041	1.9624	-1.90884	1.36159	-0.307746	-0.139454	-1.55443	-1.24692	0.0853421
CCTAAGATCATACGGT-3	NewBorn_Eso	NewBorn_Eso_Epi	CCTAAGATCATACGGT-3	0.183425	0.122023	-0.622468	1.95427	0.374551	-0.693671	-0.405863	-0.879357	-1.31658	-0.505887	0.0862952	-1.17606	-0.712412	2.14028	0.279565	0.305519	1.07921	0.362171	0.557236	1.18425	-1.06139	0.687818	-1.48226	1.18636	0.527349	0.745076	0.699324	-0.284543	-0.100683	-0.763312	2.16257
CCTATCGAGAACGCGT-5	NewBorn_Eso	NewBorn_Eso_Epi	CCTATCGAGAACGCGT-5	-1.31737	-1.08896	-0.826616	1.12119	-0.743041	-1.81449	-0.919803	-0.965776	0.476937	0.368535	1.2362	-0.472496	-0.0213416	-1.2012	-1.63575	-0.518327	0.15537	1.24637	1.59687	2.14204	-0.5043	1.26646	0.200562	0.498461	0.911614	1.63622	0.815211	-1.44466	-0.883665	-1.27814	0.187024
CCTATCGTCAACCCGG-5	NewBorn_Eso	NewBorn_Eso_Epi	CCTATCGTCAACCCGG-5	-0.123365	-0.362262	-0.704266	1.50157	-0.126323	-0.427077	-0.33947	-0.189615	-1.34243	0.551474	2.17674	-0.794705	1.15354	-0.376514	-1.2849	-1.48306	-0.724389	0.852711	1.22115	1.82486	-1.00007	2.37198	-0.269345	0.383972	1.42926	2.13294	0.0822684	-1.71072	-0.813221	-0.620927	0.513544
CCTCAACAGACGACGT-7	NewBorn_Eso	NewBorn_Eso_Epi	CCTCAACAGACGACGT-7	-0.253845	-0.161219	-0.934313	1.28432	1.10854	-1.30712	-0.10193	-0.706763	0.466052	0.677521	1.2577	-0.787547	0.41009	0.121882	0.00314546	0.360947	0.625097	1.56273	0.755557	0.625081	-0.871528	0.54218	-1.94404	0.101664	1.16419	0.598423	-0.0145006	-1.84603	-1.9025	-0.0838865	-0.724449
CCTCAACCATAACGGG-5	NewBorn_Eso	NewBorn_Eso_Epi	CCTCAACCATAACGGG-5	0.611331	0.113986	-1.43506	-0.000677051	1.77674	-0.595197	0.558934	-0.942188	0.266885	-0.0726816	0.74187	-1.0477	1.15795	-1.76646	-1.40341	-1.8991	-1.86601	0.729018	0.778134	0.802725	-1.59669	0.612627	-1.92842	0.346269	-0.577002	-1.40254	-0.202318	-0.767634	-0.43708	-1.52927	-1.14064
CCTCAACGTGTGTACT-3	NewBorn_Eso	NewBorn_Eso_Epi	CCTCAACGTGTGTACT-3	0.149346	-0.669525	-0.84271	1.37762	-2.19788	-1.02947	0.689719	-0.557506	0.928669	0.671307	2.38577	-0.887406	0.854863	-0.326479	-1.24966	-0.554145	0.279063	1.32994	1.19988	0.892677	0.223111	1.2136	-0.167811	0.833164	1.23712	0.835477	-0.228292	-1.09836	0.348957	0.128383	0.98148
CCTCACAGTTAGGAGC-3	NewBorn_Eso	NewBorn_Eso_Epi	CCTCACAGTTAGGAGC-3	0.380302	-0.755128	-0.733476	0.187937	0.300035	-0.922264	0.230245	-1.27826	-0.229912	0.687259	1.64686	-1.17602	1.28341	-0.990907	-0.631664	-0.611408	-0.563717	0.740698	0.59803	0.968736	-0.820521	0.991021	-0.641736	0.733975	-0.105561	1.72569	0.227456	-2.07213	0.822526	-0.524534	0.636446
CCTCATGGTGTCTAAC-3	NewBorn_Eso	NewBorn_Eso_Epi	CCTCATGGTGTCTAAC-3	0.344385	0.248076	-1.25073	1.30157	-0.695638	-0.807048	0.307111	-1.12435	0.865774	2.15747	3.12401	-1.42444	1.36175	-2.12394	-1.48913	-0.120709	0.131351	1.51535	1.37811	-0.425768	-2.0752	1.23971	-1.17224	1.11278	0.811386	2.16923	0.82233	-0.584338	-1.05081	-1.21341	-0.339676
CCTCCAAAGGGAGGAC-3	NewBorn_Eso	NewBorn_Eso_Epi	CCTCCAAAGGGAGGAC-3	-1.21273	0.173224	-0.826396	1.87424	0.382415	-1.50891	-0.342692	-0.685098	-1.04246	1.32777	1.43679	-1.27982	0.783705	-0.591789	-1.63772	0.186178	1.24886	1.36232	1.0486	1.59368	-1.61166	0.882652	-1.4001	1.20053	1.72666	1.36663	1.03531	-1.6417	0.7715	-0.159411	-0.0458778
CCTCCAATCTGGGATT-5	NewBorn_Eso	NewBorn_Eso_Epi	CCTCCAATCTGGGATT-5	-0.782599	-0.47822	-0.756111	2.04865	1.29835	-0.911171	1.20835	-0.506605	0.706164	1.03306	3.18158	-1.76302	1.87001	-1.58749	-1.57182	-0.610354	-0.0602887	1.76461	1.85892	1.82094	-1.56264	1.89975	1.16849	0.804557	1.45404	2.76197	0.0741898	-1.43505	-0.224075	-0.574144	-0.645156
CCTCTAGCAGGAGACT-7	NewBorn_Eso	NewBorn_Eso_Epi	CCTCTAGCAGGAGACT-7	0.226957	0.206497	-0.619433	1.54341	-0.972271	-0.674555	0.339601	0.59931	0.726418	1.45148	2.47075	-1.78617	0.334611	-0.425342	-1.38293	-2.32554	-1.59031	0.55143	1.56948	2.15981	-1.55567	1.17248	-0.735737	1.58209	1.32882	1.89154	-0.947121	-1.26974	-0.599843	-0.591089	-0.177
CCTCTCCGTTGCACGC-7	NewBorn_Eso	NewBorn_Eso_Epi	CCTCTCCGTTGCACGC-7	-0.452744	-1.1722	-1.03937	2.18688	1.06047	-1.2039	-1.11585	-0.756362	-0.671682	0.807846	1.62746	-1.03985	0.844833	-0.432488	-0.683224	0.0637052	0.550773	1.2624	0.576829	1.91217	-1.46029	0.68995	-1.12615	0.333407	1.69749	-1.44285	0.802233	-1.22691	-0.97824	-0.37046	1.2977
CCTGCATCAGGACTTT-5	NewBorn_Eso	NewBorn_Eso_Epi	CCTGCATCAGGACTTT-5	0.508119	-0.61869	-1.02485	1.5842	-0.632341	-1.05137	0.137803	-1.1427	-0.334791	0.721105	2.48519	-0.783234	1.06022	-1.44225	-2.15459	-0.546472	0.429964	1.36	1.78709	0.454028	-2.50342	2.07917	0.600163	-1.09573	2.08839	1.41765	1.05873	-1.74471	-0.770457	-0.702265	-0.31429
CCTGCATGTATACCTG-3	NewBorn_Eso	NewBorn_Eso_Epi	CCTGCATGTATACCTG-3	-0.419848	-0.721612	-0.783703	0.0624366	-0.858664	-1.28378	-1.12082	-0.553857	0.858168	0.74786	1.34585	-2.02423	-0.133456	0.824188	0.49387	0.377264	0.649979	1.25934	1.10164	1.32028	0.366738	1.43771	-0.945456	0.942075	-0.402003	-1.31633	-0.68506	-0.948469	-0.381731	-0.720628	0.214882
CCTGCATTCCGTGCGA-7	NewBorn_Eso	NewBorn_Eso_Epi	CCTGCATTCCGTGCGA-7	-0.356008	-0.491548	-0.876204	0.661978	0.934872	-0.976904	0.0551466	-0.561571	-0.799757	0.602652	0.975729	-0.349399	0.841116	-0.00595712	-1.14882	-1.3154	-0.449918	0.727062	1.03496	0.0337089	-1.14372	0.780957	-1.50685	-0.564814	1.70509	-0.444139	0.186779	-1.52685	-0.17373	-0.267417	1.79882
CCTGCATTCCTCTAAT-7	NewBorn_Eso	NewBorn_Eso_Epi	CCTGCATTCCTCTAAT-7	-0.376569	-0.625389	-0.847364	2.48077	0.553794	-1.18918	-0.367108	-1.03417	-0.709136	0.939274	1.21364	-1.46361	1.12637	-0.359918	-1.37035	-0.942016	-0.0592068	0.853293	1.21349	1.31159	-0.328642	1.86811	-1.40151	-0.417401	0.514712	-1.38147	0.166102	-1.26043	0.192996	-1.12553	-0.130163
CCTGTTGCAATTCGTG-7	NewBorn_Eso	NewBorn_Eso_Epi	CCTGTTGCAATTCGTG-7	-0.0460912	-0.307513	-0.449912	0.741012	0.427487	-0.180919	0.194782	0.0498375	-0.554144	0.171881	3.11384	-0.239792	0.212685	-0.126091	-1.11992	-0.605379	0.21812	1.16074	1.23678	0.508078	-0.511117	1.88897	-1.05876	0.82679	2.14699	0.893824	0.138568	-0.816986	0.854216	-0.214187	1.95656
CCTTGTGTCCTCAGAA-3	NewBorn_Eso	NewBorn_Eso_Epi	CCTTGTGTCCTCAGAA-3	-0.17142	-0.533617	-0.820979	0.639384	-0.935688	-0.905148	-0.132721	-0.695124	1.80821	1.18133	1.89707	-0.206197	1.67683	-0.475631	-1.33615	-0.353821	0.491386	1.20135	0.996866	0.0356606	-1.46703	0.274019	-1.30237	0.477816	0.564696	1.02972	1.13915	-2.15999	0.171398	0.293747	1.27607
CGAAGGACAAACGAGC-5	NewBorn_Eso	NewBorn_Eso_Epi	CGAAGGACAAACGAGC-5	-1.42183	-0.723074	-0.849832	1.50213	-1.25503	-0.965519	0.853741	-0.211219	-0.506036	1.01839	1.88119	-1.31566	1.97569	-1.14879	-1.92266	-1.45208	-0.566268	1.56211	1.13556	0.194077	-1.2719	-0.266439	0.702805	-0.180478	1.4166	2.11814	0.0171097	-0.595771	-1.49269	-0.269248	-0.153508
CGAAGTTTCGTCTCAC-7	NewBorn_Eso	NewBorn_Eso_Epi	CGAAGTTTCGTCTCAC-7	0.549272	-0.256406	-0.666794	1.09108	-0.75338	-0.655145	1.68492	-0.529677	1.41547	1.32835	1.83446	-1.31798	-0.271373	-0.711322	-1.32773	-0.0597716	0.663021	1.0925	1.87927	1.17636	-1.46361	2.00956	-1.34941	-0.316125	1.87405	0.823173	0.128207	-1.85342	0.166053	-1.08829	0.557366
CGAATTGAGCCGAATG-5	NewBorn_Eso	NewBorn_Eso_Epi	CGAATTGAGCCGAATG-5	-1.24693	-1.19253	-0.86906	2.79203	-0.565389	-0.490799	-0.10111	0.261995	0.150974	1.11357	2.06585	-2.48314	1.02821	0.727526	-0.175563	0.593855	1.35594	0.998483	0.856694	-0.134574	-1.31586	0.414152	-0.0743608	-0.4607	2.81721	-0.263503	-1.69471	-0.327941	-0.915175	-0.677487	1.60804
CGAATTGCATCTAGAC-5	NewBorn_Eso	NewBorn_Eso_Epi	CGAATTGCATCTAGAC-5	-1.75666	0.48352	-0.83065	2.70197	-1.26111	-1.05161	0.289749	-0.351282	-0.345078	0.61834	1.69591	-2.31011	-0.551699	-1.30224	-0.892275	-0.793646	-1.24596	0.980817	1.29236	1.40104	-1.60824	1.61062	0.414197	0.100338	2.56099	0.762309	-0.510005	-0.307877	-1.46823	-1.00736	-0.36738
CGAATTGTCGTGCATA-7	NewBorn_Eso	NewBorn_Eso_Epi	CGAATTGTCGTGCATA-7	-0.139893	-0.765805	-0.731156	1.83869	-0.499534	-0.709378	-0.79411	-0.873432	-0.733894	0.495314	0.953501	-1.30156	0.0198249	-0.00921834	-1.1877	0.988812	2.0373	1.03289	0.667702	2.5568	-1.21067	-0.105437	-0.695461	0.932388	0.0892167	0.920292	1.08824	-1.97333	0.258282	-1.41981	-0.637461
CGAGTGCCAAATCAAG-3	NewBorn_Eso	NewBorn_Eso_Epi	CGAGTGCCAAATCAAG-3	-0.572986	-0.897045	-0.8542	0.657729	-1.00831	-0.629143	-0.273714	-1.50438	-0.943089	0.774069	1.35824	-1.69594	0.00502121	-0.190614	-1.15215	-0.385252	0.452986	1.2011	0.496452	0.291687	-0.168711	-0.274062	-1.61914	0.982236	1.09179	0.14224	0.473617	-1.26325	0.100786	-0.82701	1.12233
CGAGTTAGTCAACGCC-7	NewBorn_Eso	NewBorn_Eso_Epi	CGAGTTAGTCAACGCC-7	0.00262465	-0.184832	-1.08549	2.15809	-1.18338	-0.931281	-0.275475	-1.23984	0.413259	1.09469	1.21294	-1.03093	0.207007	1.35095	-0.134479	0.252716	1.30512	0.859374	0.674476	1.58249	-1.04133	-0.478514	-1.46052	1.5551	1.02919	0.590631	0.62087	-1.10378	0.00937365	-0.952916	-0.867554
CGAGTTAGTCTTGAGT-3	NewBorn_Eso	NewBorn_Eso_Epi	CGAGTTAGTCTTGAGT-3	-0.385795	-0.12791	-0.866248	1.85487	-0.732321	-1.47345	-0.392778	-1.66123	-0.296102	1.341	2.15078	-0.924102	1.55583	-0.64167	-1.44624	-0.579177	0.232909	1.42378	1.37378	-0.167436	-1.66319	0.347155	-1.63107	-0.42377	1.31105	2.03966	0.0171219	-1.91264	-1.05791	-0.136578	0.159153
CGATGCGCAGCTCGGT-5	NewBorn_Eso	NewBorn_Eso_Epi	CGATGCGCAGCTCGGT-5	-0.0140934	-0.173748	-0.305628	0.350711	0.737749	-0.548682	-0.49408	0.469088	0.151495	-0.697301	0.317941	-1.58884	-0.542586	-0.33759	-0.484235	-0.180034	0.00669273	-0.609208	-0.341465	2.42224	-0.0179981	0.787843	-0.989513	1.26713	1.51075	-1.11447	-1.34961	-0.747618	-0.806077	0.394868	-0.276126
CGATGGCTCACACGAT-5	NewBorn_Eso	NewBorn_Eso_Epi	CGATGGCTCACACGAT-5	-0.52337	-1.03959	-0.488245	1.38458	-0.584476	-1.55009	-0.16753	-0.437241	1.2225	1.03507	1.94983	-1.217	-0.161301	-0.236635	-1.35153	0.405387	1.43315	0.621129	1.20347	1.96848	-0.535237	1.54665	0.0483931	0.451399	2.30691	3.13234	-0.118331	-1.79604	0.512159	-0.693137	2.44724
CGCATAAAGAGCCTGA-3	NewBorn_Eso	NewBorn_Eso_Epi	CGCATAAAGAGCCTGA-3	-1.06547	-0.477063	-0.832626	0.939894	-1.95708	-1.05109	-0.474562	-0.654653	0.0519151	-0.353864	1.05159	-0.16468	0.116041	0.373307	-0.755558	0.623891	1.50631	0.698649	0.462686	-0.752882	-0.116108	-0.522493	-0.626077	0.104472	1.52774	-1.19404	-0.048503	-1.14364	-0.717165	-1.23274	0.529785
CGCCAGACACTTTATC-3	NewBorn_Eso	NewBorn_Eso_Epi	CGCCAGACACTTTATC-3	0.0654604	0.08236	-0.510742	1.29119	-0.358107	-0.536305	-1.16935	-0.740122	0.855054	0.796046	2.05914	-1.42916	-0.119821	-0.530288	0.313738	-1.28911	-1.8464	0.165506	1.06377	0.4222	-0.767304	1.5283	-0.967605	0.256387	1.54515	0.643967	-0.536714	-1.61734	1.33641	-0.0293177	1.12823
CGGAACCAGTACCCTA-5	NewBorn_Eso	NewBorn_Eso_Epi	CGGAACCAGTACCCTA-5	0.0566529	-0.594414	-0.49918	1.51092	-2.12579	-0.73528	0.46333	-0.39393	0.286897	1.0437	2.10156	-0.998405	0.156353	0.0252063	-1.29623	-1.64886	-1.06225	1.05904	0.561684	0.627248	-1.03031	0.615935	-1.15422	-0.278731	2.65099	-0.504253	-0.200473	-0.885678	-0.854928	-0.441197	-1.12217
CGGAACCCAGAACTTC-3	NewBorn_Eso	NewBorn_Eso_Epi	CGGAACCCAGAACTTC-3	-0.164382	-0.42242	-0.695148	-0.126286	-0.0586938	-0.707146	-0.795566	0.418297	-0.659518	-0.116134	1.82755	-1.0702	-0.0170166	-0.26891	-1.06077	-0.707533	-0.0338316	0.526873	0.831553	2.63957	-1.00284	2.5321	-0.856682	1.23248	0.822247	0.200686	0.922039	-1.21004	-1.30908	-0.265094	0.977867
CGGAATTAGGGACCAT-7	NewBorn_Eso	NewBorn_Eso_Epi	CGGAATTAGGGACCAT-7	0.556221	0.256124	-0.412986	0.903958	-0.164232	-0.598201	-0.910598	-0.23525	0.638771	0.451069	1.69984	-0.775192	1.25964	0.579468	-0.707011	-0.63459	0.224468	-0.310441	0.348027	2.28227	-0.390937	0.792999	-0.667699	1.50304	2.23766	1.17204	-0.103804	-0.453098	-1.5588	-0.0289901	0.637575
CGGAATTTCGGACGTC-3	NewBorn_Eso	NewBorn_Eso_Epi	CGGAATTTCGGACGTC-3	-0.155912	-0.0342214	-0.945177	0.674182	-0.679847	-1.15658	0.0117452	-0.502991	0.445851	0.927903	1.84987	-1.09372	0.360228	-0.548956	-0.33137	2.02588	2.31614	1.13966	0.47161	1.7379	-1.30133	0.163456	-0.999152	-0.243757	1.90853	1.70552	0.419471	-1.73415	-1.71074	0.496312	0.444379
CGGACACTCGGTTCAA-5	NewBorn_Eso	NewBorn_Eso_Epi	CGGACACTCGGTTCAA-5	0.557761	0.279039	-0.780976	1.22205	0.644139	-0.770492	-0.660136	-0.508125	1.02493	0.157795	1.24673	-1.1476	0.629824	-0.297545	-1.22845	-0.231447	0.630992	0.856696	1.15511	1.14612	-0.309974	2.13111	-1.23329	0.648148	1.7828	1.69641	-0.896152	-2.04261	-0.339559	-0.0733982	0.330439
CGGGACTCAGAGTAAT-3	NewBorn_Eso	NewBorn_Eso_Epi	CGGGACTCAGAGTAAT-3	-0.61516	0.275795	-0.775724	-0.254808	-1.2147	-1.42655	0.0702783	0.282936	-0.491894	-0.450627	1.27089	-0.285312	1.16591	0.863928	-0.436	-0.532029	0.242445	0.38175	0.482625	0.168393	0.0817197	0.318364	-0.996234	0.58961	1.44126	1.13079	-0.528301	-0.354171	-1.21653	-1.04924	1.21581
CGGGTCATCCGTATAG-1	NewBorn_Eso	NewBorn_Eso_Epi	CGGGTCATCCGTATAG-1	-0.24982	0.0357257	-0.511825	-0.619331	0.205922	-1.08282	-0.327913	0.0611178	-0.304155	-1.24198	0.0405892	-1.20026	-1.22534	1.09422	-0.178191	-0.0249254	0.700494	-0.625912	-0.505298	0.594387	0.518264	0.70742	-0.760994	0.770133	-0.166675	-1.01778	0.131631	0.83073	-0.130878	-0.405484	-0.145318
CGGTCAGAGGCGATAC-5	NewBorn_Eso	NewBorn_Eso_Epi	CGGTCAGAGGCGATAC-5	0.143971	-1.36183	-0.583233	0.450234	0.827872	-0.585833	-0.0821512	-0.123103	0.0519612	-0.22073	0.581711	-0.285971	0.408535	0.241056	-0.885606	0.563214	1.47549	0.749698	0.399747	1.78599	-0.694474	0.372913	-0.169575	0.135184	1.97899	1.68062	0.700571	-1.59464	-1.29707	-0.850023	1.75356
CGTAATGCACTAGTAC-3	NewBorn_Eso	NewBorn_Eso_Epi	CGTAATGCACTAGTAC-3	-0.735848	-0.495051	-0.648265	1.00939	-0.506932	-1.01892	0.361875	-1.02919	-0.699701	0.230532	1.53527	-1.16244	0.596246	-0.563359	-0.0242189	0.42195	0.317147	0.609667	0.502093	1.26958	-0.901491	0.599916	0.522041	0.682461	2.46271	-1.33047	0.348342	-0.781032	-1.63775	-0.343226	0.212183
CGTAATGGTTGTTGAC-5	NewBorn_Eso	NewBorn_Eso_Epi	CGTAATGGTTGTTGAC-5	0.190855	-0.616972	-1.06853	1.84856	0.187608	-0.856442	0.504631	-0.773197	-0.103399	1.39154	2.21166	-1.00981	0.797707	1.53564	-0.249924	0.428756	1.32044	2.00744	1.59912	2.38078	-1.02925	0.520024	-1.07625	0.496823	2.19566	0.0138166	-1.00737	-1.81701	-1.20007	-0.482929	-1.60614
CGTAGTACATCCGGTG-7	NewBorn_Eso	NewBorn_Eso_Epi	CGTAGTACATCCGGTG-7	-0.102582	0.426138	-0.645749	0.257496	-0.0368861	-1.062	-1.05547	-0.502242	0.14823	0.498166	2.88152	-1.82105	0.140056	-0.0932491	-1.16816	-1.10367	-0.251069	0.696653	0.651645	-0.0670179	-0.180217	-0.862776	-1.20685	0.855713	1.50797	1.99742	0.474007	-1.94365	-1.53438	-0.913316	0.686266
CGTCAAAGTGGTTCTA-3	NewBorn_Eso	NewBorn_Eso_Epi	CGTCAAAGTGGTTCTA-3	-0.265024	0.228048	-0.831151	0.580698	-0.958042	-1.12198	-0.441077	-0.763291	0.19805	0.8425	2.01108	-1.44385	-0.382248	-0.53429	-0.497384	0.460968	0.757543	0.676497	1.40472	0.304524	-1.5449	1.63802	-1.90679	0.741534	2.62268	2.32506	1.07757	-0.66489	-0.243791	-0.96242	1.87469
CGTCAAATCGACGATT-5	NewBorn_Eso	NewBorn_Eso_Epi	CGTCAAATCGACGATT-5	-1.68909	-0.850025	-0.60059	2.34799	-1.39625	-0.876283	-0.872065	-0.928132	-0.0710618	0.716395	1.78582	-1.53025	1.02486	-1.93228	-1.50674	-1.36507	-1.26916	1.16547	0.986143	1.21571	-0.825043	0.390496	-0.507982	-0.550175	2.51054	-0.594921	0.508747	-1.94058	-0.431495	-0.930502	-0.588934
CGTCCATCATGGCTGC-3	NewBorn_Eso	NewBorn_Eso_Epi	CGTCCATCATGGCTGC-3	-1.98826	-0.735123	-1.15461	1.51522	-0.422543	-2.21983	-1.20729	-2.25038	0.301777	0.694595	0.58537	-1.46724	0.173414	-1.05668	-1.95562	-1.65624	-0.700708	1.14584	1.47627	1.52796	-2.54245	1.62134	-0.710054	-0.168661	1.94188	0.627894	-0.346865	-2.41274	-0.620221	-1.29236	-0.882467
CGTCCATTCATTATCC-7	NewBorn_Eso	NewBorn_Eso_Epi	CGTCCATTCATTATCC-7	-0.494996	-1.0805	-0.44352	0.752395	-0.504797	-0.622553	-0.0976686	0.0094732	-0.50521	-0.129725	1.52418	-0.6951	0.414068	1.78306	-1.17959	-0.297343	1.68952	1.29562	1.09735	2.51221	-0.829259	1.42801	0.167034	0.868861	1.66195	-0.111591	-0.03131	-1.55339	0.58387	0.131521	1.03033
CGTGAATCACCTGTCT-7	NewBorn_Eso	NewBorn_Eso_Epi	CGTGAATCACCTGTCT-7	-0.642401	-0.968861	-0.764098	1.48215	-1.10786	-1.34564	-1.17552	-1.65118	-0.697673	0.882437	2.16874	-1.14677	0.657446	-1.67201	-1.3428	1.20632	1.56736	1.25314	0.715336	1.27187	-1.49519	0.375687	-0.775495	0.563297	2.49752	0.899261	0.383796	-1.87861	-1.07299	-1.22958	1.3487
CGTGAATCATGAGATA-1	NewBorn_Eso	NewBorn_Eso_Epi	CGTGAATCATGAGATA-1	-0.493949	-0.605222	-0.867059	0.327318	-0.537858	-0.604634	0.425621	0.0531812	-0.66288	-0.090314	1.21936	-0.777609	-0.481678	0.570678	-0.725204	-0.878704	-0.0327135	1.11943	0.826443	1.08211	0.650664	1.76137	0.497533	1.33624	0.723234	1.14173	-0.33736	0.384875	-0.928614	0.089627	-0.434255
CGTGATATCTACGGGC-7	NewBorn_Eso	NewBorn_Eso_Epi	CGTGATATCTACGGGC-7	0.13442	-0.574609	-0.751225	1.39039	-0.565944	-1.33842	-0.647697	0.250713	2.2691	0.387022	1.31413	-0.63202	0.597758	1.31455	0.168826	-0.390781	0.316913	0.699143	0.137997	-0.195285	-1.02996	-0.522195	-1.44815	-0.172354	0.0513281	-0.419541	0.414181	-1.45656	1.01156	-0.232194	1.07263
CGTGATATCTTCTTCC-3	NewBorn_Eso	NewBorn_Eso_Epi	CGTGATATCTTCTTCC-3	-0.418048	-0.450098	-0.986328	1.39744	0.301622	-0.852573	-1.25449	-0.475291	0.963939	0.795132	1.82277	-1.25054	-0.271047	-0.101011	-1.17013	-1.81433	-1.04092	0.470654	1.1803	-0.560271	-0.709054	0.660234	-1.56585	-1.69641	0.636321	-0.126077	0.863102	-1.08381	-2.19714	-0.997581	-1.03418
CGTGCTTCAGTAGAAT-3	NewBorn_Eso	NewBorn_Eso_Epi	CGTGCTTCAGTAGAAT-3	-0.665947	-2.02245	-0.633553	0.191601	-0.851231	-1.3001	-1.18361	-0.424992	0.626922	-0.633052	1.14249	-0.889773	-0.296947	0.540852	-0.543698	-2.17543	-1.63002	-0.493926	-0.147307	2.36215	0.996943	1.43335	-0.459189	1.4545	0.957613	-1.12977	-0.451719	-0.776422	-0.1915	0.0554769	1.69604
CGTGCTTCATCATTTC-3	NewBorn_Eso	NewBorn_Eso_Epi	CGTGCTTCATCATTTC-3	-1.20973	-0.716456	-0.835353	-0.661533	-1.38091	-1.58208	-0.565848	-0.247693	-0.186822	0.571398	0.804463	-0.726187	-0.377889	0.271736	0.0906535	0.287073	0.488204	0.771806	0.606519	0.264469	-0.626411	-0.246346	-0.492237	0.123622	0.819975	0.268049	-0.584519	-1.17073	-0.563688	0.475185	-0.644086
CGTTAGAGTACTCCCT-5	NewBorn_Eso	NewBorn_Eso_Epi	CGTTAGAGTACTCCCT-5	-1.02522	-0.953549	-1.01057	1.05327	-1.17385	-0.681027	-0.0840278	-0.911472	-0.252599	0.47322	2.01902	-0.964634	0.926722	-0.450331	-2.01123	0.395991	1.50871	1.76917	1.42509	1.92314	-2.63266	1.60453	0.0417283	-0.980425	1.37562	0.804033	1.14756	-1.32034	-0.821199	-0.775242	-0.632182
CGTTCTGAGGCTCTCG-3	NewBorn_Eso	NewBorn_Eso_Epi	CGTTCTGAGGCTCTCG-3	-1.19831	0.0445376	-0.917341	1.34671	0.778941	-1.77152	-0.322497	-1.18151	-0.618678	0.907374	0.679782	-1.28714	-0.220284	-0.666793	-0.588043	0.0595175	0.314062	1.40285	0.448168	0.686567	-1.68125	0.72633	-0.798605	0.399701	1.31069	-0.26473	0.561833	-1.75084	-0.48571	-1.27732	0.518494
CGTTCTGGTGATTCAC-5	NewBorn_Eso	NewBorn_Eso_Epi	CGTTCTGGTGATTCAC-5	-0.805773	-0.0317153	-1.07063	1.17056	-0.981061	-1.02685	0.150683	-0.852055	-0.575223	1.0239	2.07062	-1.74708	0.905492	-0.913953	-1.79719	-2.51685	-1.69468	1.10739	0.975612	0.46052	-1.43393	0.16302	0.644108	-0.767027	1.56214	1.41076	0.598749	-2.76513	-2.26652	-0.754212	1.21635
CTAACCCCACCTTCCA-3	NewBorn_Eso	NewBorn_Eso_Epi	CTAACCCCACCTTCCA-3	0.254286	0.101893	-0.990916	0.623094	-0.0626612	-0.696564	0.347895	-0.127768	-0.586811	0.966732	1.58215	-0.523828	1.0623	-0.509366	-1.21878	-0.196017	0.521263	0.455523	0.784703	0.00435763	-0.286889	-0.626977	-1.08607	0.680278	1.34496	0.676624	-0.124457	-1.59619	-0.619136	-0.937031	1.1863
CTAACCCGTCAAACGG-7	NewBorn_Eso	NewBorn_Eso_Epi	CTAACCCGTCAAACGG-7	-0.879964	-0.867967	-0.570065	1.39669	0.823677	-0.424463	-1.92741	-0.456498	-0.455751	0.296763	0.996349	-1.41608	0.651713	0.671226	-1.05848	-0.255181	0.60315	0.632331	0.922012	0.912813	0.976417	0.825462	-1.10985	1.06002	1.44936	-0.402374	-0.190202	-0.684202	-0.612721	-0.19013	1.70874
CTAACTTAGACATAAC-3	NewBorn_Eso	NewBorn_Eso_Epi	CTAACTTAGACATAAC-3	-0.0963271	0.49202	-0.611954	-0.335475	0.907021	-0.751073	0.157482	-1.65399	0.0805468	-0.0548105	1.74349	-0.209025	0.978224	-0.210123	-1.17335	0.3416	1.23978	1.28422	0.940148	0.251637	-1.20792	0.355395	-2.14291	-0.280116	1.10576	-0.124389	0.34958	-1.57907	-0.777265	0.0309155	-0.285209
CTAACTTCATCGTGGC-5	NewBorn_Eso	NewBorn_Eso_Epi	CTAACTTCATCGTGGC-5	-0.450835	-0.896391	-1.00676	1.55194	-0.746025	-1.14094	-0.617908	-1.81703	-0.179112	0.683489	1.36072	-1.01024	-0.0405596	-1.7978	-1.41807	-0.0238377	0.212609	1.39701	1.22942	0.223289	-1.61111	1.64123	-1.32158	1.87061	1.61028	1.54835	-0.661165	-1.7012	-1.81856	-0.758618	-1.617
CTAACTTGTGTCATTG-5	NewBorn_Eso	NewBorn_Eso_Epi	CTAACTTGTGTCATTG-5	0.252057	-0.363901	-0.902986	1.05946	-0.518463	-1.6177	0.409208	-0.209771	0.298654	0.170839	1.61594	-0.755061	-0.0292321	-0.316888	-1.07532	-0.292668	0.410508	1.20329	1.22451	2.08058	-0.656803	0.666161	-1.61747	-0.113588	0.749506	1.81198	-0.538052	-1.54742	-0.868844	-0.815538	-1.38558
CTAAGTGGTGCAGATG-3	NewBorn_Eso	NewBorn_Eso_Epi	CTAAGTGGTGCAGATG-3	-1.38262	-0.744746	-1.25603	3.30135	-1.9603	-1.32471	0.701593	-0.503414	-0.986507	1.03543	2.8658	-1.30273	1.67758	-0.262813	-1.96165	-1.05742	-0.132519	1.6801	1.64497	1.24223	-1.56731	0.582834	0.29187	1.28016	4.66218	1.93598	0.289745	-1.44528	-2.23744	-1.35715	0.653577
CTACATTGTCGCGTTG-3	NewBorn_Eso	NewBorn_Eso_Epi	CTACATTGTCGCGTTG-3	-0.626658	-0.121644	-0.909759	3.37993	-0.805549	-1.11073	-0.121644	-1.2367	-0.211087	1.37862	2.06015	-0.632085	0.731851	-0.933786	-1.80021	-0.663677	0.296577	1.04596	0.687858	0.685254	-2.27584	0.273331	-1.36556	-0.762872	3.43107	1.93874	-0.00888129	-1.17646	-1.14779	-0.311314	0.961158
CTACCCAGTACTGTTG-3	NewBorn_Eso	NewBorn_Eso_Epi	CTACCCAGTACTGTTG-3	-0.0480456	0.0849101	-0.82194	2.0805	-1.59096	-0.994837	-1.44116	-0.859855	-0.545615	1.00179	0.944899	-0.756674	0.426106	-0.541483	-1.23188	-1.68773	-1.09445	-0.112957	0.4913	-0.859591	-1.29531	-1.49786	-1.47271	0.692318	2.54292	0.893311	-0.205861	-1.36234	-1.20475	-0.890309	1.03795
CTACCTGAGTCCGCGT-5	NewBorn_Eso	NewBorn_Eso_Epi	CTACCTGAGTCCGCGT-5	1.01694	1.30522	-0.690111	0.946501	-0.910871	-0.472219	1.10385	-0.334467	0.703777	0.991132	2.72242	-1.81432	0.744228	2.22106	-0.663921	-1.12371	0.766723	1.56959	1.44864	1.42581	-1.08999	1.92693	-1.64249	1.02385	1.29089	1.82639	-0.33106	-2.22211	-0.838476	-1.36228	-0.532067
CTACCTGCAGGAGGTT-5	NewBorn_Eso	NewBorn_Eso_Epi	CTACCTGCAGGAGGTT-5	0.0165396	-0.02015	-0.790029	1.10602	-1.89295	-1.24698	-0.0464918	-0.326789	-0.095243	0.688203	2.12259	-1.05418	0.8061	-0.142151	-1.2009	-0.470849	0.428664	0.659026	0.381906	0.464579	-0.0350375	-1.22069	-1.87749	0.703571	1.66582	0.664771	0.392893	-0.98217	-0.541404	-0.541675	-0.0270429
CTACCTGGTCCAGCCA-1	NewBorn_Eso	NewBorn_Eso_Epi	CTACCTGGTCCAGCCA-1	0.409622	-0.798216	-0.510599	-1.42953	-0.11735	-0.485894	1.74571	2.41936	1.46845	-1.38185	0.575918	-0.0117963	0.286283	0.23353	-0.121431	-1.62758	-1.62239	-1.64086	-1.30064	-0.628767	2.11044	-0.636711	1.56416	1.99197	0.355316	0.5973	-0.839487	-0.625206	-0.0497671	-0.817594	-0.712254
CTACCTGTCAGAGTGG-7	NewBorn_Eso	NewBorn_Eso_Epi	CTACCTGTCAGAGTGG-7	-0.523299	-0.277709	-0.522349	0.825265	-0.664005	-0.814049	0.226442	0.75405	0.198516	0.488713	1.57509	-0.826838	-0.149771	0.710344	-0.431218	-1.0755	-0.432829	0.0588495	0.24765	-0.241801	0.0820169	-0.227915	-1.203	1.51164	1.949	-1.09542	-1.91969	0.0187066	0.070835	-0.0270285	-0.26224
CTACGGGGTATCGTAC-3	NewBorn_Eso	NewBorn_Eso_Epi	CTACGGGGTATCGTAC-3	-0.855029	-0.462233	-1.05269	2.21933	0.139319	-1.59786	-1.43564	-2.21288	-0.334253	0.58893	1.17384	-1.78632	-1.109	-0.976889	-1.81258	-1.20972	-0.316062	1.24688	1.32293	-1.43268	-0.501233	0.574884	-0.490659	0.249614	1.25703	0.671557	0.238161	-2.245	-2.18067	-0.431783	-0.428869
CTAGACATCATTACTC-7	NewBorn_Eso	NewBorn_Eso_Epi	CTAGACATCATTACTC-7	-0.977427	-1.85377	-0.770564	1.86796	-0.342587	-0.947379	-0.501408	-0.0227149	0.144627	-0.05919	2.17974	-1.78674	-0.299893	0.0156494	-1.1955	-1.06192	-0.139222	0.241319	0.667982	-0.864242	-1.23334	0.160646	0.976436	1.62783	2.80216	1.05069	0.301992	-1.68527	0.650798	-0.791278	0.344475
CTAGGTAGTCGTGGTC-1	NewBorn_Eso	NewBorn_Eso_Epi	CTAGGTAGTCGTGGTC-1	-0.350467	-0.430855	-0.801526	-0.746776	-0.107256	0.118421	-0.707305	0.307715	0.135623	-1.00127	0.0616851	-0.522669	-0.736499	1.28976	-0.0461677	0.716609	1.49224	-1.10749	-0.99153	-0.457845	0.743335	0.0984739	0.115364	-0.455072	1.03179	-0.0302859	-0.602	0.459041	0.676075	0.00474152	-0.639067
CTAGGTATCGACGCTG-5	NewBorn_Eso	NewBorn_Eso_Epi	CTAGGTATCGACGCTG-5	0.313199	-0.821035	-0.347398	0.642412	0.582297	-0.962157	-0.386761	0.825197	2.03849	1.01314	2.13355	-1.25237	-0.153631	0.0998879	-1.07408	-1.40577	-0.558388	0.62905	1.3057	0.383038	0.368124	-0.394717	0.505032	1.75417	-1.32156	1.39842	-0.794684	-1.8258	-1.05062	-0.662752	-0.67298
CTATAGGAGGAAAGGT-5	NewBorn_Eso	NewBorn_Eso_Epi	CTATAGGAGGAAAGGT-5	0.51286	-0.440323	-0.5836	2.2621	-0.164836	-0.814666	1.12315	0.64718	1.39553	0.380107	2.35796	-0.306593	0.954436	-0.130391	-1.18583	-0.375097	0.511958	1.22245	1.98373	1.12986	-0.635683	2.49022	-0.913521	0.685566	1.11082	2.1394	-0.753079	-1.58994	-0.919208	-0.467574	-0.364702
CTATCTACAGTCAGAG-3	NewBorn_Eso	NewBorn_Eso_Epi	CTATCTACAGTCAGAG-3	0.448843	-0.560176	-0.57873	1.0787	-0.0735009	-1.00177	-0.774907	-0.406431	0.626606	0.619281	2.38666	-1.20123	0.922825	-0.863848	-1.43064	-1.55574	-0.945282	1.12979	1.35378	0.228394	0.759311	0.335893	-1.03903	0.440706	0.959892	2.10399	0.390557	-1.38295	-0.693462	-0.479117	-1.0978
CTCAACCCAGAACCGA-7	NewBorn_Eso	NewBorn_Eso_Epi	CTCAACCCAGAACCGA-7	-1.73738	0.531337	-0.825104	2.87502	-0.802366	-1.62027	-0.214513	-1.59432	-0.395882	1.32225	1.70535	-1.11542	1.32193	-1.22159	-1.92776	-1.25368	-0.394379	1.33961	1.35305	1.32328	-1.63911	1.62667	0.125008	1.96299	1.85134	0.704994	0.627232	-2.93651	-1.77461	-0.648762	1.77937
CTCAAGACAAATTAGG-7	NewBorn_Eso	NewBorn_Eso_Epi	CTCAAGACAAATTAGG-7	1.42431	1.2788	-0.951196	1.29443	0.805656	-0.34398	-0.796095	-1.09815	0.13388	1.24565	2.05139	-1.15065	1.34729	0.312227	0.157531	1.68444	2.15476	1.41307	1.47731	1.70634	-1.41412	2.03204	-1.88386	2.25061	1.62387	1.6925	-0.466881	-1.91738	0.869355	-0.703889	2.76029
CTCAAGATCACGGACC-3	NewBorn_Eso	NewBorn_Eso_Epi	CTCAAGATCACGGACC-3	0.192394	-0.247146	-0.795547	2.6841	-1.72545	-0.823168	1.08883	-0.910738	0.715784	1.27513	2.34551	-1.48247	0.842948	-0.574151	-1.31219	-0.617137	-0.250873	1.44042	1.38179	1.04292	-1.38508	1.43214	-0.171906	1.03438	2.89036	0.591955	0.517722	-2.21204	-0.299773	-0.103999	1.58458
CTCAATTTCGCGTTTC-5	NewBorn_Eso	NewBorn_Eso_Epi	CTCAATTTCGCGTTTC-5	-0.224278	0.327067	-0.788838	0.595121	0.513728	-1.22805	-0.823122	-2.08665	-0.0248801	0.911261	1.77816	-1.23241	0.714775	0.437905	-0.963859	-0.205747	0.968347	1.55272	1.02439	1.70211	-0.594608	1.82288	-1.95124	0.00972522	2.31737	1.74167	-0.472966	-1.50945	0.752971	0.17635	0.746479
CTCAGGGGTCCCTGAG-1	NewBorn_Eso	NewBorn_Eso_Epi	CTCAGGGGTCCCTGAG-1	0.948625	-0.801637	-0.634027	-1.50487	-1.652	0.0367723	1.98717	2.85822	4.58579	-1.08209	1.59196	-0.362318	-0.382256	0.173413	-0.155217	-1.67292	-1.67275	-1.36159	-0.648033	-0.909313	1.99382	-0.500096	-0.0298192	0.844631	1.33454	0.562809	-1.2611	0.147631	-0.965524	-0.861022	0.0995492
CTCAGGGGTCCTCCAT-3	NewBorn_Eso	NewBorn_Eso_Epi	CTCAGGGGTCCTCCAT-3	-0.027027	-0.998687	-0.329807	0.380253	0.422814	-0.460285	-0.736599	0.78446	-0.0385814	-0.106146	2.38713	-0.360942	0.927204	0.503032	0.982247	0.415908	0.0367104	-0.018577	0.380721	1.76293	1.16855	-0.290623	-0.580821	1.61724	1.0611	1.18718	-0.197377	-0.313434	-1.47159	-0.306711	0.682878
CTCAGTCAGTAATTGG-1	NewBorn_Eso	NewBorn_Eso_Epi	CTCAGTCAGTAATTGG-1	1.72004	-1.23219	0.099214	-1.54734	-0.343407	0.973393	1.66757	2.1551	1.19541	-0.951019	1.13072	0.962606	0.493511	0.30349	-0.499621	0.878444	1.16957	-0.0145269	0.242736	-0.695194	1.57568	-0.20182	0.273593	1.43868	1.28085	0.50676	-2.20057	-1.10458	0.358301	-0.387332	-0.524159
CTCAGTCTCACCATGA-3	NewBorn_Eso	NewBorn_Eso_Epi	CTCAGTCTCACCATGA-3	-1.86606	-0.43516	-1.50668	0.915459	-0.0269545	-1.55082	-0.996462	-0.843449	-0.108386	0.465652	0.0867929	-0.615638	0.918265	2.24946	0.817738	0.138613	0.874468	1.15955	0.288685	0.0461811	0.775261	-0.658351	-1.1534	0.211327	0.350993	0.33844	-0.965861	-1.29897	-1.21806	-1.59212	-0.594932
CTCAGTCTCATTACCT-7	NewBorn_Eso	NewBorn_Eso_Epi	CTCAGTCTCATTACCT-7	0.54669	-0.146337	-0.602958	1.98388	-1.58529	-1.15566	-0.725286	-0.739736	-0.255384	0.976804	2.38897	-1.7902	-0.15136	-0.76888	-0.476352	-0.443995	-0.390539	0.911242	1.2006	1.54903	-1.5287	0.0545065	-0.890009	-0.355635	2.01165	2.4273	0.164473	-2.20656	-0.834962	-0.147818	0.410918
CTCATTAAGAGCTGCA-1	NewBorn_Eso	NewBorn_Eso_Epi	CTCATTAAGAGCTGCA-1	2.02527	-2.47523	-0.620168	-1.52245	-1.07255	-0.251004	2.6908	3.15556	3.52569	-0.621975	1.41193	-0.241211	0.737977	-0.187208	-0.796621	0.39233	0.646106	-0.243592	0.705717	0.591352	2.16232	2.14603	-0.0776107	3.19728	-1.36732	0.447524	0.531102	0.587777	-0.335634	-0.357579	0.672371
CTCATTATCTACGCAA-3	NewBorn_Eso	NewBorn_Eso_Epi	CTCATTATCTACGCAA-3	0.239972	-0.75059	-0.694319	0.875861	0.751005	-1.404	-0.408287	-0.710864	-1.26852	0.879011	2.0832	-1.80319	0.578486	-0.474784	-1.43761	-1.85977	-1.05095	0.468688	1.01985	1.59622	-0.694846	1.06054	-1.30742	0.761691	0.43237	-0.247508	1.0377	-1.98344	-0.416224	0.0844484	0.224026
CTCCAACGTACGAGCA-7	NewBorn_Eso	NewBorn_Eso_Epi	CTCCAACGTACGAGCA-7	0.353476	-0.465092	-0.520501	0.501719	-1.56355	-1.02134	0.104405	0.0512784	0.878512	1.25603	1.89317	-0.723426	0.735053	0.0747164	-1.11285	-1.26521	-0.380392	0.628656	1.08395	-0.610041	-1.08539	0.561383	-1.2193	0.83042	1.82765	1.78479	-0.8327	-1.88363	-0.454238	-1.21024	-0.30532
CTCCACATCGTCGATA-1	NewBorn_Eso	NewBorn_Eso_Epi	CTCCACATCGTCGATA-1	0.0435097	-0.734043	-0.73925	-0.438844	-0.313882	-1.4048	-0.168829	-0.585309	-0.602099	-0.564532	0.803961	-0.509337	-0.718359	1.04417	-0.35689	-0.392133	0.430551	-0.58261	0.100826	0.608303	0.198453	0.929143	0.684071	0.640771	0.112476	-1.07127	0.710129	1.54992	1.31359	-1.31526	0.497235
CTCCACATCTAGGCAT-3	NewBorn_Eso	NewBorn_Eso_Epi	CTCCACATCTAGGCAT-3	-1.99649	-1.88812	-0.812821	1.83497	-0.808613	-1.40779	1.17347	0.455397	0.157655	0.621869	1.77018	-1.45923	0.678617	-0.59581	-1.98109	-2.71888	-2.08937	0.99557	1.33181	0.443526	-0.984329	0.00595053	0.490752	1.67538	1.45889	2.14322	0.320732	-2.08969	-0.780117	-1.24332	0.183689
CTCCCAAAGACCATGG-7	NewBorn_Eso	NewBorn_Eso_Epi	CTCCCAAAGACCATGG-7	-1.56736	-0.864342	-0.549973	1.88959	-0.844732	-0.773871	-0.0951376	-1.00564	-0.7632	0.171445	1.44964	-0.983441	-0.192196	-0.58469	-1.51859	-0.968154	-0.0788643	0.991922	1.35936	1.59967	-1.79078	-0.227681	-0.86418	-1.1439	2.37961	0.684787	-0.101734	-1.7628	-0.0633931	-0.509656	-0.00769098
CTCCCAAAGCCTCTTC-3	NewBorn_Eso	NewBorn_Eso_Epi	CTCCCAAAGCCTCTTC-3	0.134172	-0.688141	-1.06106	0.871525	0.108692	-0.995291	0.303361	-0.521246	0.0498569	0.630549	1.18463	-0.921726	0.641168	-1.49935	-1.23406	-1.19452	-1.08211	0.428886	1.45586	0.188306	-1.30779	0.0533178	-1.81995	1.65001	2.30352	0.194959	0.285614	-1.58165	-0.523793	-0.547501	1.89759
CTCGAGGCACTTGTCC-7	NewBorn_Eso	NewBorn_Eso_Epi	CTCGAGGCACTTGTCC-7	-1.96378	-1.16929	-0.878908	0.507503	0.73558	-1.07744	-0.837623	0.04076	-0.79272	-1.10797	-0.0780555	-0.936361	-0.120135	1.09569	-0.272582	-1.26964	-0.576818	-0.735453	-0.510406	1.00019	0.347436	0.826204	-0.995578	1.71104	-0.13136	0.490442	1.13264	-0.539512	-0.296423	0.170526	0.592711
CTCTCAGCACATACTG-7	NewBorn_Eso	NewBorn_Eso_Epi	CTCTCAGCACATACTG-7	-0.733833	-1.45647	-0.457966	0.0101758	-0.768473	-0.686702	0.285767	0.669532	0.746876	0.100144	0.09495	-0.935977	-0.267824	0.260455	-0.100224	-1.59877	-1.59352	-0.374138	-0.494891	-0.729304	0.634403	-1.0213	-0.866523	1.77422	1.10591	0.407616	-1.67312	-0.599653	0.405102	0.144494	1.24778
CTCTCAGGTGCAAGAC-5	NewBorn_Eso	NewBorn_Eso_Epi	CTCTCAGGTGCAAGAC-5	-0.381589	-0.56795	-0.497338	0.454408	0.65182	-0.54761	0.48002	0.677666	0.0594001	0.292889	1.79262	-0.180248	1.16894	-0.674698	-1.15454	0.593882	0.875587	1.1226	0.90721	1.35916	0.00513281	0.731999	-0.0689883	1.76555	1.38262	1.09421	0.585607	-0.251125	0.514991	-0.466544	1.84244
CTCTCAGGTTCGGCCA-3	NewBorn_Eso	NewBorn_Eso_Epi	CTCTCAGGTTCGGCCA-3	-1.38817	0.492045	-1.00121	2.53924	-1.10679	-1.04679	-0.923599	-2.04421	-0.762777	1.76007	2.12671	-1.99209	0.0741661	-1.33071	-1.99169	-1.28238	-0.418879	0.964263	1.43699	0.502908	-2.5961	1.36605	-0.790114	-0.162175	0.828701	1.51869	-0.554259	-3.00514	-0.307031	-0.904203	-1.50016
CTGAGCGAGATGGCGT-5	NewBorn_Eso	NewBorn_Eso_Epi	CTGAGCGAGATGGCGT-5	0.265248	-0.634981	-0.761146	2.21851	-1.35973	-0.960112	0.553873	-0.114941	0.0995639	1.08059	2.33543	-1.50949	0.165423	-0.879001	-1.02733	0.60388	1.17638	1.01947	1.52126	1.23999	-0.771108	2.05088	-0.954782	-0.0106549	1.98398	1.4589	0.025901	-2.51922	-0.114651	-0.0997426	1.36876
CTGAGCGCAAGGCAAC-7	NewBorn_Eso	NewBorn_Eso_Epi	CTGAGCGCAAGGCAAC-7	-0.11224	-0.272676	-0.537058	0.704894	-0.968206	-0.25084	-0.488997	-0.401425	-0.0631463	0.376996	1.43868	-0.227997	-0.752651	-0.102389	-0.332253	-0.654283	-0.536206	0.55305	-0.0925438	0.341985	0.863456	-0.318544	-0.396763	1.6437	-0.600343	0.3007	-0.595455	-0.890535	-0.706671	-0.517706	0.152752
CTGAGCGGTACGATCT-7	NewBorn_Eso	NewBorn_Eso_Epi	CTGAGCGGTACGATCT-7	0.19066	0.53984	-0.942383	2.57254	0.444772	-1.39364	-0.399649	-1.63198	-0.381382	0.66171	1.50337	-1.59155	-0.669774	-0.391323	-1.36609	-1.8648	-1.07863	0.754093	0.999889	-0.231547	-1.51912	0.532282	-0.127201	0.74606	2.70979	0.893698	0.27051	-1.80669	-0.161442	-0.703918	1.62047
CTGATCCCAGCGAGTA-3	NewBorn_Eso	NewBorn_Eso_Epi	CTGATCCCAGCGAGTA-3	1.11038	-0.298881	-0.690947	0.39808	-0.649479	-0.892072	0.896218	-0.46507	0.48046	0.91867	2.21451	-0.973951	-0.712111	-1.09149	-0.967523	-1.19545	-1.10009	0.543409	1.04671	0.671651	-0.239695	1.10668	-0.115265	0.938022	0.344823	-1.2535	-0.722635	-1.39464	-0.709774	-0.410982	-0.304763
CTGCAGGCAGAGCGTA-7	NewBorn_Eso	NewBorn_Eso_Epi	CTGCAGGCAGAGCGTA-7	-0.323271	-0.0716401	-0.563372	1.84014	-1.02326	-0.377224	0.842502	0.353731	0.60732	0.639535	2.49153	-1.11396	0.482503	-0.856403	-0.726256	-0.181847	0.101805	0.937134	1.72097	2.4693	-1.9004	0.962184	0.524352	1.97591	1.68894	1.19831	-0.267567	-1.94145	-1.26175	-0.857647	-0.430357
CTGCAGGGTTTCCCAC-5	NewBorn_Eso	NewBorn_Eso_Epi	CTGCAGGGTTTCCCAC-5	-0.631648	0.0775223	-0.718844	1.52946	-0.323762	-1.06214	-0.2096	-0.708087	0.374039	1.53865	2.138	-1.53269	2.36351	0.102025	-1.02754	0.195658	1.27498	1.3946	1.4406	1.04566	-2.34413	0.810752	0.41278	0.853778	1.76517	-0.586304	0.192056	-1.61885	-0.188832	-1.25435	1.50529
CTGCCATAGAATCGCG-3	NewBorn_Eso	NewBorn_Eso_Epi	CTGCCATAGAATCGCG-3	-0.965761	-0.704058	-1.0806	2.53397	-0.719666	-1.3934	0.660994	-0.287895	-1.01372	0.659501	2.20623	-1.13347	1.32989	-0.490784	-1.58387	-1.02911	-0.0495108	1.24197	1.22498	1.29354	-1.34904	1.64953	-1.56333	0.288476	1.98696	2.45623	-0.965478	-1.65293	-1.49668	-0.683462	0.142249
CTGCCATGTGTTTGCA-7	NewBorn_Eso	NewBorn_Eso_Epi	CTGCCATGTGTTTGCA-7	-1.39757	0.238735	-0.776125	1.5308	-0.229479	-0.77566	0.200907	-1.04953	0.0497872	1.20152	1.36308	-1.20945	0.942336	-0.935434	-1.64542	-1.08558	-0.286799	1.15024	1.02806	0.0888477	-1.9995	0.415967	-1.36631	-0.000419212	1.99204	-0.0707899	-1.12458	-1.70784	0.43522	-0.38613	-0.687903
CTGCGAGTCCATTTAC-5	NewBorn_Eso	NewBorn_Eso_Epi	CTGCGAGTCCATTTAC-5	-0.883322	-0.313469	-0.744251	1.67261	0.832562	-1.59701	1.56696	0.576517	1.3012	0.619191	2.34909	-1.41939	1.01176	1.20573	-1.53668	0.521143	2.49806	1.55685	0.989734	0.247973	-1.24129	0.168008	-0.540525	0.359603	1.68203	1.13683	-0.219007	-1.40205	-0.210364	-0.878137	0.697258
CTGCTCACACCCATAA-3	NewBorn_Eso	NewBorn_Eso_Epi	CTGCTCACACCCATAA-3	-0.534246	-0.820644	-0.810975	0.461285	0.11386	-1.45165	-1.11132	-1.71931	-0.372243	0.14442	1.40705	-1.00887	1.4286	-0.557109	-1.41006	-0.254113	0.604499	1.44736	1.31557	2.10292	-1.59676	2.42135	-1.53348	0.235087	1.8467	2.17394	-0.475911	-1.28891	0.205099	-1.10761	1.39093
CTGCTCAGTATTTCCT-3	NewBorn_Eso	NewBorn_Eso_Epi	CTGCTCAGTATTTCCT-3	-1.82599	-0.528971	-0.956393	2.56114	0.329584	-0.984952	-0.864907	-1.42532	-0.601928	0.404031	1.79858	-0.275786	1.77763	-1.75792	-2.26343	-0.590605	0.307744	1.98314	1.57894	1.60376	-3.06823	1.60321	-0.598952	-1.37687	1.94036	1.55028	0.654251	-1.10368	-0.0135158	-0.931362	0.087261
CTGCTCATCATGGGAG-5	NewBorn_Eso	NewBorn_Eso_Epi	CTGCTCATCATGGGAG-5	-0.76352	-0.21909	-0.72157	1.64319	0.152123	-0.707071	0.109603	0.0588024	0.336864	1.22146	2.7698	-0.767692	0.518644	-0.202504	-1.23448	-0.80955	0.0520701	1.12706	1.01783	1.25573	-0.33768	1.73063	-1.89242	1.73835	2.62668	-0.480566	0.667474	-1.73101	0.0434448	-0.85862	0.442668
CTGCTCATCTTCTGGC-3	NewBorn_Eso	NewBorn_Eso_Epi	CTGCTCATCTTCTGGC-3	-0.0663749	-0.352327	-0.661013	1.54198	0.430554	-0.661392	0.192307	-0.0523017	0.8084	0.255773	1.59155	-0.684494	0.818337	-0.14093	-1.30663	-0.666623	0.312192	0.428361	0.90687	1.95962	-1.03249	0.733179	-1.12402	0.781251	1.52515	0.0737593	1.9904	-0.0399999	-1.12179	-0.45495	1.42539
CTGGACGAGCTCCATA-3	NewBorn_Eso	NewBorn_Eso_Epi	CTGGACGAGCTCCATA-3	-1.64691	-0.459612	-0.977522	0.0808424	-0.836258	-1.39431	-1.44764	-0.150516	-0.00769414	-0.456525	0.0650595	-1.57078	-0.180986	-0.122761	-0.343584	-1.91121	-1.92878	-0.512427	0.044086	0.746788	0.227284	-0.534807	-0.719276	0.590558	1.26187	-1.07117	-0.89636	-0.0424932	-0.574733	-0.796013	0.140558
CTGGACGGTCGAAGCA-7	NewBorn_Eso	NewBorn_Eso_Epi	CTGGACGGTCGAAGCA-7	-0.656089	-0.609649	-0.94708	1.87548	-0.37219	-0.500915	-0.341105	0.775388	-0.19086	0.29485	2.55411	-2.17989	-0.0233358	0.0632612	-1.15121	-2.96209	-2.18995	0.452984	1.26983	-0.895362	-1.14491	1.53896	-0.808473	1.18597	0.818192	-0.0965657	-0.728111	-1.92122	-0.849513	-1.20276	-0.501574
CTGGCAGTCACGATCA-7	NewBorn_Eso	NewBorn_Eso_Epi	CTGGCAGTCACGATCA-7	0.113893	-0.434708	-0.526933	-0.0226138	1.07419	-0.651131	-0.471359	1.04888	0.131268	-0.564015	0.912123	-0.444917	-0.593753	0.566627	-0.651291	-0.552711	0.257429	-0.214944	-0.148285	-0.617105	0.0793602	1.79563	-0.820157	1.5257	2.81593	0.138364	-0.494822	-0.911167	-1.23564	0.0588197	0.273119
CTGTAGATCTTGCAAG-7	NewBorn_Eso	NewBorn_Eso_Epi	CTGTAGATCTTGCAAG-7	-0.203283	0.217436	-1.31376	1.73904	0.0698465	-0.377947	1.2341	-0.701106	0.558338	1.05775	1.44842	-1.01093	1.59802	-0.4789	-0.601077	0.33628	0.739919	1.34965	1.14198	0.0363275	-0.313141	1.0951	-1.33122	-0.429473	-0.387419	1.04881	-0.804886	-2.03475	-1.47377	-2.0625	0.365606
CTGTCGTTCCTCAGGG-5	NewBorn_Eso	NewBorn_Eso_Epi	CTGTCGTTCCTCAGGG-5	-1.04518	-0.457563	-0.716713	1.73537	-0.625276	-1.35704	-0.236877	0.0958637	-0.321332	0.328035	2.60319	-1.5552	0.564353	-0.0556757	-1.06264	-2.84882	-2.22061	0.471696	0.910803	-0.325984	0.224406	1.53113	-0.601474	-0.107346	0.895146	1.16475	1.29457	-1.35641	0.390169	-0.892804	-0.028015
CTGTCGTTCTTTACAC-7	NewBorn_Eso	NewBorn_Eso_Epi	CTGTCGTTCTTTACAC-7	-0.313911	0.823786	-0.504267	0.528906	1.05248	-1.3261	-0.0572644	0.229306	-0.0042378	0.691636	1.76617	-1.25802	0.649647	-0.644807	-1.30943	-2.10304	-1.53119	0.797634	0.737249	2.05128	-1.42192	2.51549	-1.17595	-0.367458	1.37447	-1.36992	0.556456	-1.6645	-0.101476	0.227432	-0.565591
CTGTGAAAGCGTTGTT-7	NewBorn_Eso	NewBorn_Eso_Epi	CTGTGAAAGCGTTGTT-7	0.00554622	0.0930524	-0.949287	0.3781	0.87245	-1.13348	-0.901857	-0.233977	-0.409938	0.612442	2.79418	0.037058	1.41164	0.193446	-1.01638	-0.3576	0.575552	0.463156	0.8693	1.02867	0.0896646	0.867548	-2.07687	0.93077	1.7142	2.25784	-0.496418	-1.76654	0.200658	-0.358462	-0.189704
CTGTGGGCATCCTGTC-5	NewBorn_Eso	NewBorn_Eso_Epi	CTGTGGGCATCCTGTC-5	0.0131483	0.465766	-0.7891	1.09518	-0.206589	-0.502543	0.0661882	0.45987	0.884199	0.876896	2.41468	-0.557148	0.55647	1.74356	-1.16473	-0.0169189	1.93362	1.30226	0.977518	0.068461	-1.18058	-0.686473	-0.78394	1.60702	1.21191	1.01072	-1.53835	-1.64305	0.332262	0.859003	1.08668
CTGTGGGGTCGTGGAA-5	NewBorn_Eso	NewBorn_Eso_Epi	CTGTGGGGTCGTGGAA-5	0.64686	-1.63055	-0.879857	2.1588	-1.43515	-0.747523	0.0177183	-0.0904363	1.45844	0.756326	1.91651	-0.786385	0.666908	-0.064532	-1.23448	-1.08495	-0.153495	0.254475	1.65866	0.420781	-1.30356	0.631096	-0.168677	0.696634	0.345071	-0.150059	-0.3796	-2.04621	-0.313065	-0.189049	1.20185
CTTACCGAGGATTACA-7	NewBorn_Eso	NewBorn_Eso_Epi	CTTACCGAGGATTACA-7	-0.337237	0.220902	-0.654485	0.456805	0.404985	-1.2939	-0.595657	-0.833566	-1.89876	0.369708	1.02621	-1.56554	-0.246011	0.21251	-0.993408	-0.258689	0.672697	0.812859	0.596077	0.879758	-0.887371	1.06123	-1.519	-0.508011	0.0586138	0.306779	0.246928	-1.03473	1.50253	-0.0500607	-0.122602
CTTACCGCACCTTCGT-3	NewBorn_Eso	NewBorn_Eso_Epi	CTTACCGCACCTTCGT-3	-1.14937	-0.641528	-0.584718	2.21449	-0.670384	-0.582863	-0.620031	-1.66225	0.740222	1.19783	2.76344	-1.08043	0.547238	-1.15026	-1.13785	-1.01474	-0.650852	0.986047	0.75165	1.55927	-1.7294	0.507723	-1.17053	-0.142621	1.08058	0.958293	0.257394	-2.55602	0.486609	-0.605056	0.75847
CTTCCGACAATGCAAA-7	NewBorn_Eso	NewBorn_Eso_Epi	CTTCCGACAATGCAAA-7	0.116734	-0.259413	-1.0764	2.33899	-0.763583	-0.642606	0.294033	-0.63955	-0.972126	1.31835	2.99939	-1.3185	0.794552	-1.32994	-1.48159	-0.535798	0.0818595	1.5093	1.38776	1.37567	-1.69487	1.68341	-1.74263	1.05501	1.86357	1.59887	0.507132	-2.33109	-0.568653	-0.981504	1.3737
CTTCCGAGTAACTGCT-5	NewBorn_Eso	NewBorn_Eso_Epi	CTTCCGAGTAACTGCT-5	0.152904	-0.677759	-0.828415	0.407371	1.5161	-0.70956	0.280778	0.318894	-0.0835307	0.726026	1.93576	0.0156869	1.70738	-0.304582	-1.07449	1.33762	2.16019	1.05745	0.97916	1.67654	-1.02811	0.810215	-0.243677	1.06125	1.1103	0.17829	-1.07681	-1.84061	-1.92175	-0.961321	-0.818538
CTTCCTTGTTAAGTCC-3	NewBorn_Eso	NewBorn_Eso_Epi	CTTCCTTGTTAAGTCC-3	-0.0951338	0.300267	-0.814274	1.86626	-0.168913	-1.60405	0.0424543	-1.41889	0.748614	0.461434	2.40161	-0.457714	1.04383	1.64741	-0.420907	0.187235	1.60103	1.40281	0.890747	1.02477	0.332147	0.702338	-0.443074	-0.277699	1.66147	-1.36165	-0.668383	-1.63524	0.342159	-0.329801	-0.158666
CTTCGGTTCCGTCAAA-3	NewBorn_Eso	NewBorn_Eso_Epi	CTTCGGTTCCGTCAAA-3	-0.658775	0.172341	-0.696056	1.80705	-0.639296	-0.587611	-0.439607	-0.529453	-0.870824	0.995524	1.82739	-1.3806	0.894341	-0.334098	-1.89408	-1.23102	-0.262613	1.33439	1.40452	-0.206045	-0.5316	0.204005	-0.204026	1.17176	2.26949	0.695207	0.0125625	-1.37078	-1.54665	-0.336284	0.724318
CTTGAGACATTGGCAT-1	NewBorn_Eso	NewBorn_Eso_Epi	CTTGAGACATTGGCAT-1	1.21225	-0.675412	-0.737485	-1.70423	-1.21077	-0.23196	2.70743	2.09447	1.265	-1.27731	0.541067	-0.0959046	0.694727	1.35719	-0.479661	-0.743133	-0.107399	-0.43226	-0.000330665	-0.457022	3.31683	-1.35603	0.185028	1.78112	-0.278962	1.73921	-0.762526	-1.08192	-0.311561	-1.07001	-0.39625
CTTTCAATCCATGCAA-5	NewBorn_Eso	NewBorn_Eso_Epi	CTTTCAATCCATGCAA-5	0.316237	0.21873	-0.773166	0.685776	0.409449	-0.134837	-0.776458	-0.787747	-0.552355	0.525772	1.79248	-1.18839	-0.50027	-0.306966	-1.23635	-0.485999	0.347113	0.30296	0.994023	0.0850094	-0.333211	-1.17253	-1.3029	-0.217178	1.40682	2.10956	0.964738	-1.07289	-0.782231	-1.11809	-0.815964
CTTTCGGGTCCAGCGT-5	NewBorn_Eso	NewBorn_Eso_Epi	CTTTCGGGTCCAGCGT-5	-1.12414	-0.731597	-1.25996	2.25617	-0.347511	-1.37669	-1.05166	-0.885599	-0.915348	1.39399	1.80704	-1.24428	1.20678	-1.68605	-2.09222	-0.155404	0.659518	1.77045	1.50876	0.852231	-1.52054	0.89258	0.158324	0.640086	2.12716	1.78549	0.580045	-2.62197	-0.829724	-1.04499	0.494971
GAAACCTGTCTATGAC-7	NewBorn_Eso	NewBorn_Eso_Epi	GAAACCTGTCTATGAC-7	-0.220479	-0.708494	-0.731245	0.599359	-0.277253	-0.818595	0.167505	-0.054158	-0.384347	0.856498	2.51508	-1.11212	1.58543	-0.386985	-1.47638	-0.561619	0.442606	0.867747	1.8657	1.24054	-1.16387	1.40498	-2.01911	0.808688	1.31012	2.15949	-0.0175646	-1.4133	-0.954021	-0.903872	1.23182
GAAATGAAGCTTTGTG-5	NewBorn_Eso	NewBorn_Eso_Epi	GAAATGAAGCTTTGTG-5	-1.14442	0.325855	-0.958714	0.38169	0.146059	-1.66568	-0.558701	-2.18275	-0.733212	0.616689	1.35422	-1.80125	0.24676	-0.930037	-0.33312	-0.16025	-0.227871	1.42951	1.35594	1.19938	-0.279346	1.5258	0.839988	0.0404169	0.5157	0.0748905	1.19596	-2.37681	-0.998473	-1.00731	-1.00106
GAAATGACAAGCAATA-3	NewBorn_Eso	NewBorn_Eso_Epi	GAAATGACAAGCAATA-3	-0.153669	-0.720928	-0.738712	1.19207	0.486038	-1.72567	-0.434038	-0.54798	-0.151606	0.979024	0.724926	-0.832478	1.31739	0.13605	-0.936129	-0.298306	0.53559	0.525216	0.384074	2.26976	-0.793226	0.925601	-2.25786	-0.306887	0.291932	-1.24975	0.579037	-0.817192	1.13912	0.470123	0.710027
GAACACTGTGTTCCTC-7	NewBorn_Eso	NewBorn_Eso_Epi	GAACACTGTGTTCCTC-7	0.628686	1.19233	-1.03784	0.0342453	0.0762414	-0.720093	0.484455	0.306652	0.0403841	0.962839	2.41044	-0.796065	1.61022	-0.62572	-1.27388	0.47374	1.23452	1.01436	1.91501	0.811472	-0.403217	1.63201	-0.417957	2.11741	0.99908	-0.292697	0.57166	-1.20914	0.0316957	-1.20142	-0.172452
GAAGAATCAGCGCGTT-3	NewBorn_Eso	NewBorn_Eso_Epi	GAAGAATCAGCGCGTT-3	0.608377	-0.600934	-0.775638	0.587314	-1.3522	-0.476105	-0.630682	0.373589	0.505659	0.277753	1.53846	-1.35759	-0.861483	0.175694	-0.772607	-1.69282	-1.10331	0.483898	0.115369	2.39539	-0.1283	0.18453	-0.647278	1.32532	0.229233	-1.1976	0.0447602	-1.4445	-0.532715	-0.523024	0.526456
GAAGAATGTCGTAATC-3	NewBorn_Eso	NewBorn_Eso_Epi	GAAGAATGTCGTAATC-3	-0.0627544	-1.17253	-0.536584	0.0594429	-0.56907	-1.02582	-1.07365	-0.636833	-0.637033	0.259873	1.33445	-0.491898	1.32017	0.136277	-1.0301	0.861359	1.86279	1.26195	0.772679	0.778033	-0.560443	1.27228	-1.17371	2.49712	1.76459	0.758677	0.443158	-0.711769	-0.753051	-0.0763256	1.5554
GAAGCCCAGTCAGAGC-7	NewBorn_Eso	NewBorn_Eso_Epi	GAAGCCCAGTCAGAGC-7	0.11468	1.11517	-1.43576	0.432479	0.577635	-1.51375	0.512476	-0.835043	0.947451	1.68929	3.2327	-0.765735	1.54454	-0.662836	-1.64573	-1.15404	-0.212354	0.982534	0.930406	0.40454	-0.945415	1.09695	-0.870375	1.66584	0.189677	0.66949	0.436414	-2.18507	-1.22435	-0.880323	0.231631
GAAGCGAAGACTCAAA-5	NewBorn_Eso	NewBorn_Eso_Epi	GAAGCGAAGACTCAAA-5	0.34839	-1.12786	-0.76751	0.667708	-0.359488	-0.541648	-0.44499	0.198571	0.450741	-0.329054	1.67484	-0.229045	-0.509254	0.318772	-0.875211	-0.27289	0.613417	0.588983	0.980752	0.00711739	-0.09156	1.63217	-0.882773	0.940142	1.1118	1.2155	0.0507759	-1.27942	-0.904419	-0.512996	0.604819
GAAGGGTAGAGAGCAA-7	NewBorn_Eso	NewBorn_Eso_Epi	GAAGGGTAGAGAGCAA-7	-0.685496	-0.321164	-1.04017	2.51237	-1.51682	-0.886823	0.0315201	-0.970079	-0.719534	1.43751	1.6732	-1.66198	1.54264	0.173674	-1.78908	-0.390275	0.61131	1.43486	1.14084	0.80209	-1.36038	-0.545518	-0.0561975	0.395541	2.09091	2.45839	-0.156052	-2.74453	-0.342316	-0.818117	1.19728
GAAGTAATCCCATAGA-7	NewBorn_Eso	NewBorn_Eso_Epi	GAAGTAATCCCATAGA-7	0.13375	-1.22263	-0.421576	1.41165	-0.412966	-0.98106	0.509274	1.60344	0.792773	0.455053	2.03669	-1.51516	0.0174056	1.59854	0.0561952	-0.500752	0.467867	1.23224	1.4343	2.38033	-0.173064	0.811251	-0.666114	-0.262643	0.487738	-0.254656	0.515122	-0.967095	-0.407952	-0.681053	0.653215
GAATAGATCTATCGGA-7	NewBorn_Eso	NewBorn_Eso_Epi	GAATAGATCTATCGGA-7	-1.02559	0.0216658	-0.965553	1.56121	-1.17759	-1.19021	-1.16751	0.270205	-0.525011	-0.283906	1.11567	-0.977416	-1.33431	-0.0754643	-0.318115	-0.248899	-0.0798613	-0.623982	0.101348	0.238782	0.281081	0.477727	-1.12443	1.72438	0.904042	0.31003	-0.46105	-0.864923	-1.05996	0.203945	-0.355504
GAATCACCATAGAAAC-7	NewBorn_Eso	NewBorn_Eso_Epi	GAATCACCATAGAAAC-7	-0.0874358	-0.602498	-0.433359	-0.213123	-0.561973	-1.20315	0.0366294	-0.525738	0.118962	0.510356	1.34558	-1.64168	0.077829	0.338876	-0.818763	-0.911305	-0.117998	0.562537	0.182479	0.251909	0.487426	0.000400406	-1.46819	1.24069	-0.67408	0.0616403	-0.326931	-0.785442	-0.268855	0.701611	0.172498
GAATCGTAGCGACTAG-5	NewBorn_Eso	NewBorn_Eso_Epi	GAATCGTAGCGACTAG-5	-0.180487	0.0649716	-0.918939	1.27424	-0.954614	-0.450112	1.02246	0.493428	0.0552886	0.722551	2.13275	-1.17458	0.772541	0.0358948	-1.11639	-0.925549	-0.0491111	1.33403	1.15092	1.67862	-0.0808692	1.34903	-0.512759	0.78656	0.447876	2.17579	0.328756	-1.57447	0.0669012	0.419551	0.89514
GAATCGTCACACTGGC-3	NewBorn_Eso	NewBorn_Eso_Epi	GAATCGTCACACTGGC-3	-0.69958	-1.40073	-0.695537	1.31607	1.06362	-0.755653	-0.239305	-0.524211	0.347017	0.445136	2.37613	-0.952357	1.28729	-0.725911	-1.70249	-0.985258	-0.010176	1.49902	1.69425	0.703336	-0.680019	0.797586	-0.221803	0.134101	1.63838	1.78729	-0.0542706	-1.00001	-0.128308	-0.581896	0.619557
GACACGCAGCTGAGTG-5	NewBorn_Eso	NewBorn_Eso_Epi	GACACGCAGCTGAGTG-5	0.47906	-0.285698	-0.741417	0.68717	0.450584	-0.753546	0.121465	-0.469055	-0.524848	0.40839	1.77909	-0.359685	1.80863	-0.796852	-1.72203	0.724581	1.7793	1.58001	1.05386	1.12377	-1.74497	0.813598	0.0856464	0.867383	1.6077	1.29391	0.189976	-2.18452	0.191005	0.146869	1.73285
GACACGCCAGGTCTCG-3	NewBorn_Eso	NewBorn_Eso_Epi	GACACGCCAGGTCTCG-3	0.594517	0.27025	-0.921792	0.469128	-0.571188	-1.30822	0.756715	-0.93414	1.13399	0.65287	1.56389	-0.983169	-0.063607	-0.97578	-1.49281	-1.24294	-0.623034	0.915288	1.31717	2.66862	-1.01273	1.01473	-1.55651	0.585522	0.751758	1.22634	0.147253	-1.8558	0.341158	-1.29894	-0.98149
GACAGCCAGCAGGTCA-3	NewBorn_Eso	NewBorn_Eso_Epi	GACAGCCAGCAGGTCA-3	0.0389062	0.0887411	-0.814476	2.68532	-1.18971	-1.08686	-0.00515744	-0.749922	-0.251339	1.24832	2.82462	-1.18859	0.258954	-0.650656	-1.37248	0.108859	0.552292	1.49592	1.42223	0.489185	-1.05349	1.08364	-0.314864	-0.118295	2.57545	0.674029	-0.0679745	-1.98287	-0.304226	-0.670384	1.26719
GACAGCCAGCAGTACG-5	NewBorn_Eso	NewBorn_Eso_Epi	GACAGCCAGCAGTACG-5	-0.995104	0.0447944	-0.779867	1.28298	-1.25559	-0.754056	0.0845642	-0.913705	-0.476981	0.429907	2.16605	-0.661574	2.43772	-0.328756	-0.982285	-1.25523	-0.549623	1.41721	1.11462	0.753918	-2.30645	0.266871	0.420686	1.02577	1.94186	2.03755	-0.267008	-2.65453	-0.96126	-1.68878	0.0910193
GACAGCCCAGGTTCAT-1	NewBorn_Eso	NewBorn_Eso_Epi	GACAGCCCAGGTTCAT-1	-0.175058	-0.477242	-0.618872	-0.121046	-1.34492	-0.634369	0.209905	-0.224354	-0.532052	-0.432299	1.5532	-0.783674	-0.084389	0.346019	-0.480077	0.79555	1.08748	1.07359	0.137576	1.33866	0.00637402	-0.668064	-1.05362	0.53532	-0.5488	-1.1009	-0.0516385	-0.730371	-0.535051	-0.535645	0.649646
GACATCAAGTGCCAGA-5	NewBorn_Eso	NewBorn_Eso_Epi	GACATCAAGTGCCAGA-5	-0.394442	0.0695961	-1.33553	1.85633	-1.98363	-1.02864	0.327839	-0.442642	0.313743	1.63579	2.60031	-1.20173	0.0618597	-1.69281	-1.35756	0.487435	0.766919	0.876447	0.782625	-0.197985	-0.450102	-0.299428	-0.217713	0.562905	-0.145288	1.6161	-0.0581192	-1.32746	-1.00989	-2.03091	0.00405641
GACCAATCATCTCGTC-7	NewBorn_Eso	NewBorn_Eso_Epi	GACCAATCATCTCGTC-7	-1.20006	0.317499	-0.887653	1.41028	0.531953	-1.67729	1.0293	-0.895512	-0.445423	1.02133	2.34912	-0.781171	1.2513	-1.24034	-2.07184	-1.92851	-1.00021	1.30632	1.38967	1.19883	-2.73297	0.776075	0.119	-0.28017	1.26156	3.04043	0.352485	-2.31888	-1.47617	-0.187323	0.460073
GACCGTGCACTATCGA-5	NewBorn_Eso	NewBorn_Eso_Epi	GACCGTGCACTATCGA-5	0.39102	-0.473245	-0.675854	1.76357	0.20123	-0.646083	0.91254	-0.575486	-0.0187069	1.13942	1.95018	-0.469593	2.5604	-1.01661	-1.95427	0.0567704	1.15083	1.43985	1.81463	1.0254	-2.53301	2.34721	-0.490147	0.0947971	1.37755	1.5676	0.335642	-2.43822	-0.61998	-1.36551	0.517467
GACGTTACAATACGAA-7	NewBorn_Eso	NewBorn_Eso_Epi	GACGTTACAATACGAA-7	-0.664099	0.383038	-0.998005	1.94847	-1.29924	-0.933014	-0.496718	-0.88638	-0.339281	0.972842	0.834386	-1.28572	0.521677	-0.970936	-1.49832	-1.00704	-0.360866	1.4497	0.991399	0.348488	-0.241927	0.778675	-0.94708	1.56419	1.43707	1.06188	-0.640554	-0.150755	-0.882039	-0.975915	-0.426776
GACTATGCAGGCCCTA-7	NewBorn_Eso	NewBorn_Eso_Epi	GACTATGCAGGCCCTA-7	0.536824	-1.47262	-0.833162	0.396076	0.253128	-0.798445	-0.955691	-1.15011	0.680781	0.0381268	0.738287	-0.278861	0.683497	-0.182291	-1.31972	-0.105538	0.898571	1.58571	0.949232	0.258579	-0.950396	1.62932	-1.28363	-0.305704	1.11005	-0.518214	1.0392	-1.56718	-0.228097	-0.595059	0.945805
GACTGATCAACCGTAT-5	NewBorn_Eso	NewBorn_Eso_Epi	GACTGATCAACCGTAT-5	-0.150015	-0.786694	-0.884522	1.62586	0.664871	-0.817418	-0.103331	-1.03781	0.487271	0.928024	2.0429	-1.03963	1.10171	-1.52528	-1.7054	-2.5975	-2.62997	1.34304	0.831845	1.23736	-0.978281	-0.203458	-0.138229	0.13411	4.15862	-0.339736	-0.720961	-2.2272	-0.326318	-0.940653	1.05462
GACTTCCAGTCAGCGA-7	NewBorn_Eso	NewBorn_Eso_Epi	GACTTCCAGTCAGCGA-7	-0.1097	1.48003	-1.57229	2.57981	-0.660025	-0.942969	0.0704299	-0.898452	0.828511	1.39026	2.65231	-1.60532	0.931624	1.87542	-0.336405	-1.24897	0.201815	1.91911	0.86758	0.62164	-0.748204	0.440722	-1.26645	1.38479	0.783018	2.09169	0.239161	-0.0191315	-0.997306	-1.9672	-0.358714
GAGAAATAGTCCTGCG-5	NewBorn_Eso	NewBorn_Eso_Epi	GAGAAATAGTCCTGCG-5	0.070206	-0.779517	-0.725826	2.07976	-0.630422	-0.799943	0.108413	-0.0944288	-0.466711	0.690282	1.74528	-0.832865	0.194786	-0.600676	-1.25901	-0.799171	-0.132297	1.29476	1.0088	1.1841	-1.35408	1.10201	-1.60686	-0.247806	1.74677	-1.35087	0.362761	-1.36973	-0.455471	-0.369395	0.284549
GAGAAATGTTCAGGTT-5	NewBorn_Eso	NewBorn_Eso_Epi	GAGAAATGTTCAGGTT-5	-0.0325331	-1.49599	-0.149945	1.71489	-1.33781	-0.404514	0.69259	0.155777	-1.01616	1.04277	2.01816	-1.253	0.461224	-0.0284266	-1.12231	-0.759048	0.106373	0.864177	0.58031	1.11192	-0.722905	0.283462	-0.607021	-0.153489	2.51169	1.28503	0.124738	-1.59114	0.606916	-0.494038	2.01191
GAGACCCCAACTAGAA-7	NewBorn_Eso	NewBorn_Eso_Epi	GAGACCCCAACTAGAA-7	1.0853	0.520821	-1.35659	1.10553	-1.00438	-0.753219	2.11163	0.212471	1.82198	1.10831	2.47908	-0.553474	1.83216	0.886888	0.49128	-0.116046	0.227612	0.950044	0.866384	-1.17511	-0.48974	-0.0832421	-0.887767	1.76208	0.615481	0.658769	0.409544	-0.566749	-1.72061	-1.63118	-0.387131
GAGATGGTCTCAGGCG-5	NewBorn_Eso	NewBorn_Eso_Epi	GAGATGGTCTCAGGCG-5	-0.171132	-0.980063	-0.401662	0.679966	-0.876408	-0.646035	-0.369169	0.309225	0.577063	0.278005	2.96709	-1.127	-0.0180342	-0.270192	-1.06025	-0.0468707	0.696303	0.876458	0.978031	-0.615529	0.0338862	-0.349006	-0.248225	-0.0197232	0.782608	0.745507	-1.05947	-1.34671	-0.611814	-1.10714	-1.48154
GAGCTGCAGATCCGAG-3	NewBorn_Eso	NewBorn_Eso_Epi	GAGCTGCAGATCCGAG-3	-0.995249	0.0655287	-0.867575	1.3495	-0.131087	-1.30857	0.652422	-0.746748	1.02588	0.121186	1.78689	-1.12224	0.302175	-1.5673	-0.37309	-0.888353	-1.42328	1.13184	0.722899	1.81394	-1.36248	-0.539751	-0.476927	-0.303036	2.6949	-0.285378	0.423967	-1.41572	-1.06603	-1.09282	2.00413
GAGGCAAAGACATATG-7	NewBorn_Eso	NewBorn_Eso_Epi	GAGGCAAAGACATATG-7	-0.673082	-0.640348	-0.436266	0.794198	0.112998	-0.926239	0.215727	-1.00402	-0.368731	0.785742	1.55596	-1.22303	0.877113	-0.222841	-0.272903	-0.489659	-0.310089	1.33816	0.396028	1.01796	-1.19864	0.45536	-0.892949	0.732577	2.52153	0.940165	0.0194039	0.45618	-0.732575	-0.176087	-0.855653
GAGGCAAGTGTTCGAT-5	NewBorn_Eso	NewBorn_Eso_Epi	GAGGCAAGTGTTCGAT-5	0.151804	-0.304682	-0.696806	2.55639	-1.78563	-0.398662	0.416449	0.544181	0.712616	1.47743	2.43869	-1.37361	1.89811	0.0812116	-2.13484	-1.94523	-0.218664	1.29576	1.37639	0.950341	-1.78933	-0.342372	-0.136204	0.679263	2.63729	0.498438	-0.504739	-1.25803	-1.16905	-0.898516	-0.703396
GAGGCCTAGGTCACCC-5	NewBorn_Eso	NewBorn_Eso_Epi	GAGGCCTAGGTCACCC-5	0.871507	-1.13274	-0.944994	0.297697	0.528997	-0.440641	1.64313	-0.745587	1.08007	1.22027	2.39501	-0.550562	0.471277	-1.54038	-1.26037	-0.908455	-0.771438	0.352315	0.729851	-0.347156	1.47177	0.831133	0.0602554	1.5284	0.468716	0.952346	0.144414	-1.78092	-1.5762	-0.212785	0.247126
GAGGCCTCAGTTTCAG-3	NewBorn_Eso	NewBorn_Eso_Epi	GAGGCCTCAGTTTCAG-3	-1.41149	0.0242489	-1.09928	1.00668	-1.64995	-1.77709	-0.499285	-1.29315	-0.277715	-0.196877	0.592464	-0.906135	0.55869	-1.011	-0.912427	0.117243	0.340059	0.837982	0.30776	0.256423	-0.7586	1.12341	-0.674327	-0.276456	0.0575892	-1.24465	-0.36459	-0.905459	-0.741927	0.350633	-1.27363
GAGGCCTCATCCGAGC-7	NewBorn_Eso	NewBorn_Eso_Epi	GAGGCCTCATCCGAGC-7	0.234635	-0.00484505	-0.836782	1.31897	0.0537718	-0.627265	0.00685556	-1.04335	0.383568	0.877262	1.2948	-1.05556	1.43643	-0.865903	-1.59354	-1.22829	-0.451936	0.88198	1.40309	1.09083	-1.91479	1.92778	-1.48854	0.346381	2.78439	2.01866	0.472277	-2.19241	-1.09369	0.284643	2.53924
GAGGGATCATCGTCCT-5	NewBorn_Eso	NewBorn_Eso_Epi	GAGGGATCATCGTCCT-5	-0.62078	-0.409924	-1.42313	1.40209	-1.16931	-1.09498	0.0641272	-0.23678	0.352346	1.42845	2.22351	-0.870251	1.19168	-0.816501	-1.53855	-0.796323	-0.00177941	1.50993	0.93905	0.535248	-0.751509	0.517235	-1.09827	0.983471	-0.119755	0.864145	0.453414	-1.22313	-1.29956	-1.61039	-1.72195
GAGGGTAAGCCACAAG-3	NewBorn_Eso	NewBorn_Eso_Epi	GAGGGTAAGCCACAAG-3	0.363757	-1.70755	-0.362974	0.415483	0.580489	-0.5703	-0.668446	-0.527836	0.860001	0.500557	1.64294	-0.967223	-0.0168666	0.330402	-0.912323	-1.17615	-0.32832	-0.319282	0.456954	0.275273	-0.374049	0.610788	-0.231293	1.05067	-0.230513	1.41008	0.711399	0.0841772	-0.656472	-0.614493	-0.834284
GAGGGTACATAGTCAC-7	NewBorn_Eso	NewBorn_Eso_Epi	GAGGGTACATAGTCAC-7	-0.68775	-1.0828	-0.511222	1.67079	0.0563932	-0.414259	0.855096	-0.26482	-0.416274	0.582568	2.10494	-1.50264	0.480617	-0.209848	-1.30746	-1.37922	-0.487682	0.936409	0.770509	2.89834	-1.44206	0.764547	-1.5892	0.58871	2.37818	-0.3145	-0.415912	-1.45911	0.284217	-0.355883	1.94245
GAGGGTAGTCCGAAAG-7	NewBorn_Eso	NewBorn_Eso_Epi	GAGGGTAGTCCGAAAG-7	-1.22288	-1.85354	-0.663552	1.15326	1.00873	-0.696406	-0.73903	-0.2288	-0.446118	-0.450614	1.92362	-0.966747	0.625752	0.201603	-1.02304	-1.58376	-0.750326	-0.0587614	0.33757	1.89597	-0.538688	0.529112	-0.432538	1.85353	0.515001	-1.27515	0.409749	-1.76578	-0.976171	-0.614206	2.45612
GAGTCTATCTAGGCAT-5	NewBorn_Eso	NewBorn_Eso_Epi	GAGTCTATCTAGGCAT-5	-1.80665	-0.766538	-1.14735	2.90367	-0.544367	-1.35602	-1.13707	-2.75813	-1.16493	0.518744	1.76997	-1.0941	-0.0863114	-1.81932	-1.18325	0.0907193	0.247035	1.31269	1.30411	0.459483	-2.09449	0.821075	-0.411893	-1.49581	0.886105	2.04763	-0.705787	-2.05127	-0.259947	-1.10884	-0.753509
GAGTGAGGTCGAGTTT-5	NewBorn_Eso	NewBorn_Eso_Epi	GAGTGAGGTCGAGTTT-5	-0.958376	0.831159	-0.338642	2.34836	-1.65252	-1.0142	0.658242	-0.144254	-0.428569	0.858802	1.03011	-1.18482	0.027576	0.413589	-1.06794	-1.51566	-0.90963	0.377704	0.945757	1.13408	-1.00841	-0.712939	-1.06898	-0.0684015	1.87981	0.938194	0.291064	-1.5199	-0.0769911	-0.305808	0.270321
GAGTGAGTCCGTCACT-5	NewBorn_Eso	NewBorn_Eso_Epi	GAGTGAGTCCGTCACT-5	-0.0988766	0.293529	-0.472339	1.22769	-0.000185054	-0.955617	0.50485	-0.803083	0.474309	0.56009	2.1109	-0.497091	0.847872	-0.0619381	-1.22814	-0.387793	0.590011	1.18806	0.394307	-0.164417	-1.28929	-1.45323	-1.6705	0.628003	0.908968	1.23335	0.122217	-1.01713	-0.436388	0.53977	1.26956
GAGTGTTTCACGAACT-5	NewBorn_Eso	NewBorn_Eso_Epi	GAGTGTTTCACGAACT-5	0.282018	-1.27534	-0.669728	0.996732	-0.133563	-0.807162	0.166454	0.639714	-0.0724876	0.472769	2.36472	-0.642486	1.80221	-0.168963	-1.21057	-0.548893	0.332102	0.947097	1.43518	1.30036	0.172054	0.433444	0.297302	-0.24684	1.01526	0.835426	0.97505	-1.33689	-1.00784	-0.502792	-0.0349311
GAGTTACCACGGATCC-3	NewBorn_Eso	NewBorn_Eso_Epi	GAGTTACCACGGATCC-3	-1.13078	-1.65616	-0.853074	0.867271	0.0637112	-0.637005	0.107921	-0.617036	-0.599529	0.0219	1.30488	-1.20883	-0.474575	0.758247	-0.518125	-0.914228	-0.163337	-0.185088	0.278796	-0.0669465	1.04228	0.112092	0.296704	0.391196	1.48181	0.227765	-1.20679	-0.382762	-0.351866	-1.2061	-0.688706
GAGTTGTGTTTGAACC-3	NewBorn_Eso	NewBorn_Eso_Epi	GAGTTGTGTTTGAACC-3	-1.08716	-0.853862	-0.698015	0.946219	-0.150622	-1.19806	0.0170859	-0.60415	0.0998358	0.467475	1.71023	-1.82091	0.788585	-0.207198	-1.15911	0.566672	1.45877	0.922866	1.32276	-0.306295	-0.174335	1.57583	0.231165	-0.368961	0.787914	2.06751	-0.952953	-1.94477	0.541448	-0.767065	-0.609033
GATCACACATCGCTGG-3	NewBorn_Eso	NewBorn_Eso_Epi	GATCACACATCGCTGG-3	-0.447947	-1.08334	-0.486831	2.04515	0.740994	-0.737916	0.508493	0.165764	0.563612	0.992652	2.49786	-0.84593	0.36214	-0.490007	-1.35486	-1.52415	-0.787789	1.02461	1.3307	1.30237	-1.49838	0.951181	-0.668294	0.519172	1.74173	-0.225746	-0.425635	-1.74729	0.182581	-0.0585914	0.884586
GATCAGTCACGTCATA-5	NewBorn_Eso	NewBorn_Eso_Epi	GATCAGTCACGTCATA-5	0.463342	-0.562568	-0.297526	-0.375371	0.252757	-0.524953	0.298367	0.143415	1.36404	0.449403	2.36116	-0.128631	1.93232	0.064465	-1.13759	-0.781833	0.162705	0.380417	1.21132	1.39242	0.0792798	1.14899	-0.922793	0.371831	1.26812	1.27314	0.818279	-1.9155	-0.468879	-0.372847	0.708383
GATCAGTTCACGATAC-3	NewBorn_Eso	NewBorn_Eso_Epi	GATCAGTTCACGATAC-3	-1.14002	-0.384175	-0.843139	2.45205	-0.185553	-0.798821	0.0590356	0.1206	0.296437	0.541491	2.60775	-1.39122	1.61606	-0.137538	-1.3954	-1.3245	-0.703407	0.639967	1.42603	0.707977	-1.57113	1.94494	-1.68488	-0.369039	2.17529	0.996522	1.10375	-1.14641	-1.20663	-0.75965	0.820693
GATCATGCATTGCTGA-5	NewBorn_Eso	NewBorn_Eso_Epi	GATCATGCATTGCTGA-5	0.0508753	0.589363	-1.07821	0.756428	0.949159	-0.573967	-1.10884	0.213391	1.20385	0.831932	2.58218	-0.290403	0.895785	1.29424	-1.22679	-1.24865	0.448773	1.21259	1.0171	0.0974111	-1.28007	0.977536	-0.182831	0.699484	0.189984	1.17402	-0.601788	-1.0613	-1.3251	-0.223479	0.0803214
GATCGTACACTAGAGG-3	NewBorn_Eso	NewBorn_Eso_Epi	GATCGTACACTAGAGG-3	-0.333846	0.151043	-0.704681	1.69379	-1.2656	-1.34074	0.785395	-0.458891	-0.592784	0.735471	2.09114	-1.40687	0.55683	-0.480494	-1.52711	-1.77567	-0.883291	0.846447	0.992035	0.0744704	0.414649	0.539967	-0.795916	1.42814	0.788745	-0.0318221	0.636109	-1.20901	-0.435725	-0.416711	0.267731
GATGACTGTGGAACAC-3	NewBorn_Eso	NewBorn_Eso_Epi	GATGACTGTGGAACAC-3	-0.413092	-0.625331	-0.850712	1.42041	-0.89997	-0.980325	-0.786087	-0.772306	-0.644983	1.24372	1.20981	-0.897758	0.513828	-0.506642	-1.44166	0.286743	1.23722	1.75235	1.4167	0.437981	-1.08812	1.30618	-1.20523	-0.492599	1.44009	2.04257	0.0475608	-1.36601	-0.619872	-0.57946	1.01867
GATGCTACAGAACGCA-5	NewBorn_Eso	NewBorn_Eso_Epi	GATGCTACAGAACGCA-5	-0.629054	-0.215412	-0.818081	0.941374	-1.30211	-1.15359	-0.152795	-0.469325	-0.173392	0.717745	1.67961	-1.31512	0.344679	0.0305666	-1.14944	-0.425666	0.535	0.557614	1.03796	0.466785	-1.16156	0.702844	-0.748713	0.979329	2.22434	-0.451007	-0.397808	-0.619749	-2.08717	-0.90468	1.39314
GATGCTAGTTCGTACA-5	NewBorn_Eso	NewBorn_Eso_Epi	GATGCTAGTTCGTACA-5	-0.540172	-0.205163	-0.932625	0.182799	-0.0511061	-0.311912	-0.344532	0.556115	0.81686	0.208919	2.24105	-1.04831	0.125929	0.0303131	-1.06898	-0.27665	0.62207	1.05221	0.905103	1.34253	-1.01428	1.62968	-0.235166	2.22865	1.82433	0.911878	-0.106822	-1.82733	-1.94211	-1.16764	-0.393621
GATGTTGTCACAGAGG-5	NewBorn_Eso	NewBorn_Eso_Epi	GATGTTGTCACAGAGG-5	0.0344944	-0.0244592	-0.604572	1.46074	-1.96627	-0.892522	0.806286	0.00820978	1.03081	1.12451	1.89907	-1.61125	-0.133307	-0.234497	-1.36962	-0.29095	0.710334	1.24277	0.778398	0.543149	-1.53279	0.861973	-0.969307	0.357568	2.96984	2.25403	-0.195195	-1.91093	-1.03047	-1.23311	1.18897
GATTCGATCTTAATCC-3	NewBorn_Eso	NewBorn_Eso_Epi	GATTCGATCTTAATCC-3	0.787856	-0.31675	-0.950882	0.611226	-0.808564	-0.509986	0.167266	-0.424755	0.272283	0.605006	2.88977	-0.947375	0.0904438	-0.410893	-0.513812	-0.306686	-0.00753237	0.756866	1.11195	0.97795	-1.58599	1.22583	0.249192	-0.382295	1.66956	1.48927	-0.525964	-1.34573	0.491911	0.231112	1.39343
GATTCTTCAGTGTACT-5	NewBorn_Eso	NewBorn_Eso_Epi	GATTCTTCAGTGTACT-5	-1.18287	0.44779	-0.624555	0.73121	1.80657	-0.586209	-0.633951	-0.974403	-1.00375	-0.750948	0.70192	0.0289702	1.73078	0.448738	-0.840802	1.43422	2.49358	0.943412	0.477884	1.71028	-0.618311	2.75329	-0.993068	0.170273	1.49011	-1.21684	0.871604	-1.23033	0.202705	-1.0178	1.0552
GATTTCTTCCAATGCA-5	NewBorn_Eso	NewBorn_Eso_Epi	GATTTCTTCCAATGCA-5	-0.343317	-0.492776	-0.588664	1.24808	1.01285	-0.926595	-0.0872996	-0.760446	0.465595	0.995006	1.74605	-0.671952	1.69842	-0.743599	-1.51849	-0.992017	-0.191937	0.411897	1.22991	1.38659	-1.78015	0.667918	-0.488614	-0.500477	0.620788	0.667248	-0.0419392	-1.88855	-0.0201057	-0.312502	-0.481632
GCAACATGTGGTCTAT-3	NewBorn_Eso	NewBorn_Eso_Epi	GCAACATGTGGTCTAT-3	-0.717404	-0.229272	-0.79154	2.72827	0.040124	-0.635207	-0.0063512	0.935266	-0.590134	1.13622	2.40263	-1.54457	0.15973	-0.170815	-0.115649	-1.20538	-1.18362	0.938877	1.35919	1.17194	-1.41479	1.05164	-0.835313	0.707454	1.15696	2.12439	0.794428	-1.43464	-1.77887	-0.206106	-1.13427
GCACATATCACTTCTA-5	NewBorn_Eso	NewBorn_Eso_Epi	GCACATATCACTTCTA-5	0.267465	-0.159297	-0.542669	0.117995	0.945086	-0.664425	0.86394	-0.23071	-1.22831	-0.142714	0.225366	-0.387971	0.167318	0.922615	-0.863776	-0.165396	0.674936	0.212689	0.305492	1.61324	-0.667278	2.23261	-0.868597	1.11319	-0.011621	-1.22935	0.702167	-0.51748	-1.72416	-0.580209	0.318337
GCACATATCCACACAA-1	NewBorn_Eso	NewBorn_Eso_Epi	GCACATATCCACACAA-1	0.209866	-0.939274	-0.779032	-0.527851	-0.0318689	-0.96634	-1.40943	0.357482	-0.850595	-0.248805	1.08832	0.329558	-0.583313	-0.120909	-0.339841	-0.362586	-0.209116	-0.448608	-0.0919991	1.43797	0.246157	-0.856185	0.0665107	0.621608	0.963531	-1.05915	-0.0663062	0.0306177	0.689215	-0.547095	0.525792
GCACGTGGTTCATCTT-3	NewBorn_Eso	NewBorn_Eso_Epi	GCACGTGGTTCATCTT-3	-0.0374846	-0.0884169	-0.690874	1.04596	-0.952599	0.0712806	-0.0171851	-0.521232	0.0840827	0.802388	1.8718	-1.70761	-0.332408	-0.15304	-1.306	-1.76503	-0.887196	0.983951	1.35787	0.345099	-1.42512	1.52207	-0.879641	0.824749	1.28195	-1.36107	-0.189824	-1.63605	0.551617	-0.562958	1.24808
GCACTAAAGAGACAAG-3	NewBorn_Eso	NewBorn_Eso_Epi	GCACTAAAGAGACAAG-3	-0.400508	-1.12973	-0.498723	1.0965	-0.221874	-0.0647591	1.59506	0.814275	-0.489841	0.325977	2.20505	-0.155597	0.248126	0.139447	-0.944133	-1.6314	-0.893037	0.51234	1.13438	2.02159	-0.790923	1.13144	-0.168953	-0.0881931	0.0440579	-0.359718	0.079718	-1.65796	-0.347851	-0.385935	0.470001
GCAGCCACAGTGACCC-5	NewBorn_Eso	NewBorn_Eso_Epi	GCAGCCACAGTGACCC-5	0.18894	-0.549299	-0.651239	1.48322	0.393939	-0.634912	0.234787	-0.30398	-0.866164	0.468775	2.56608	-1.51603	0.184559	2.84683	-0.270701	0.37054	2.36907	1.10798	0.978202	1.08009	-1.6409	0.527906	-1.08027	1.36337	1.32723	0.956233	-0.478225	-1.81972	-1.02895	-0.374484	0.282485
GCAGCCATCAGATTGC-5	NewBorn_Eso	NewBorn_Eso_Epi	GCAGCCATCAGATTGC-5	0.193136	-0.299062	-0.530733	1.37962	-0.386116	-0.838403	-0.457674	-0.764491	0.324086	1.47729	2.05716	-0.580121	0.775126	-0.0175812	-1.17367	-0.446781	0.48303	1.56133	1.63792	0.835719	0.272181	0.641591	-0.534703	0.746241	1.66999	1.25047	-0.642865	-1.663	-0.294598	-0.837101	1.22965
GCAGCCATCATAGAGA-7	NewBorn_Eso	NewBorn_Eso_Epi	GCAGCCATCATAGAGA-7	-0.555092	0.500255	-0.411816	1.94518	-1.80955	-1.08643	-0.962281	-0.227452	0.210806	-0.117296	0.810489	-0.227988	-0.569593	0.0363087	-1.3112	-1.60684	-1.00473	1.3019	1.08277	0.694715	-1.43626	0.680166	-2.26146	0.565262	0.329839	-0.506317	-0.568806	-1.45938	0.418039	-0.514952	0.393575
GCAGTTAAGTGTTCCA-7	NewBorn_Eso	NewBorn_Eso_Epi	GCAGTTAAGTGTTCCA-7	0.235922	0.302534	-0.66815	1.3837	-0.307531	-0.514671	0.860107	-0.539636	0.906703	1.14555	2.25566	-0.776546	1.24746	-1.08793	-1.19015	-1.34219	-0.918898	1.54931	1.87714	1.81002	-1.77751	3.05278	-1.66236	-1.04561	1.20677	2.02182	0.0800589	-2.1534	-1.32387	-1.22204	-0.712016
GCAGTTACATCTCAAG-7	NewBorn_Eso	NewBorn_Eso_Epi	GCAGTTACATCTCAAG-7	-0.456891	0.235572	-0.914647	2.54791	-0.312918	-1.06366	0.737731	0.671164	2.02043	0.68016	2.47824	-1.88905	0.492683	-1.38909	-1.97423	-1.09754	-0.961377	1.54153	1.75278	-0.289061	-1.5739	0.791194	2.45977	0.668296	0.98796	-0.373633	-0.0203561	-1.44572	-2.68594	-1.05013	-0.169585
GCATCGGCAGGAGGAG-7	NewBorn_Eso	NewBorn_Eso_Epi	GCATCGGCAGGAGGAG-7	-1.46697	0.680854	-0.723558	1.76775	-0.145761	-1.61093	-0.314974	-1.01211	-0.121284	1.3477	1.47434	-1.5214	0.883524	-0.266305	-1.79002	-1.13852	-0.198471	1.36193	1.03049	1.5113	-0.530764	0.127332	-0.186117	-1.02386	2.90202	1.64836	0.159531	-2.45846	-1.75703	-0.733628	0.27641
GCATCTCAGCGTGAAC-7	NewBorn_Eso	NewBorn_Eso_Epi	GCATCTCAGCGTGAAC-7	-2.48668	0.299809	-1.5729	3.51135	-1.3469	-1.44701	-0.0804971	-0.548363	2.18763	1.2476	1.54074	-1.99471	0.628912	-0.962792	-2.13796	-2.68879	-1.97947	1.04464	1.20617	-0.204097	-2.85461	0.126593	-0.332512	1.39818	0.953827	0.485753	-0.671616	-2.27068	-2.17537	-1.29983	-0.819261
GCATGATCATGGGTTT-7	NewBorn_Eso	NewBorn_Eso_Epi	GCATGATCATGGGTTT-7	-0.9659	-0.887371	-0.758909	2.72257	0.445055	-1.15286	-0.736809	-1.05157	-0.328631	0.964377	1.86491	-1.09603	0.822745	-1.80872	-2.47487	-0.451206	0.605181	1.77759	1.38896	-1.16146	-2.9372	0.78334	-0.59618	0.566364	1.74155	0.0904783	0.175233	-2.70266	-1.05564	-0.867451	0.497271
GCATGATGTGAGAGGG-7	NewBorn_Eso	NewBorn_Eso_Epi	GCATGATGTGAGAGGG-7	-0.408013	-0.477334	-0.98234	2.61202	-0.409566	-0.766905	0.617455	0.0054637	-0.555038	0.947061	1.69707	-1.56243	-0.201805	0.250568	-1.28823	0.350644	1.22265	1.04764	1.07169	2.63329	-0.565924	1.06584	-0.123576	-0.249313	2.4158	0.842218	-1.17902	-1.81295	-1.37659	-0.424469	2.68033
GCCAACGCAGCGCGTT-7	NewBorn_Eso	NewBorn_Eso_Epi	GCCAACGCAGCGCGTT-7	0.279318	-0.196925	-1.14301	1.12588	-1.06091	-0.421249	0.192026	-1.24721	0.440436	1.28836	2.02284	-1.53837	-1.03743	-0.310111	-1.29779	-0.365446	0.540098	0.914994	0.57689	-1.70303	-1.02317	0.947384	-0.484457	-0.260194	0.863109	0.927092	0.747961	-1.15984	0.0226116	-0.439182	0.758036
GCCAACGGTAGGGAGG-3	NewBorn_Eso	NewBorn_Eso_Epi	GCCAACGGTAGGGAGG-3	-0.435756	0.411719	-0.820591	0.59193	-0.24353	-1.54774	-0.927141	0.384336	1.05525	1.06818	1.46153	-1.24787	1.02674	-0.353484	-1.4084	-0.493575	0.469327	1.41458	1.0568	-0.195857	-1.59394	0.113999	0.0402666	-0.91637	1.27632	0.025704	-0.435502	-1.21571	-0.500973	-1.49277	-0.206623
GCCAGGTTCGAGCCAC-1	NewBorn_Eso	NewBorn_Eso_Epi	GCCAGGTTCGAGCCAC-1	-0.314771	-0.523916	-0.557738	-0.729784	-0.937345	-0.987231	0.0687804	0.645562	-2.03536	-0.975542	1.78206	0.14636	-0.436503	0.983046	-0.256885	0.719343	1.51499	0.315894	-0.828964	0.133383	0.391276	0.0867492	0.914466	1.5726	0.567162	-0.0991479	0.309966	-0.787555	-0.0944285	-0.799166	-0.0237552
GCCATGGCATCATCCC-3	NewBorn_Eso	NewBorn_Eso_Epi	GCCATGGCATCATCCC-3	-0.117848	0.217187	-1.34626	1.05192	-0.785208	-0.567075	0.409862	-0.696905	-0.0456181	0.95249	1.9194	-1.40826	0.357612	-0.336589	-1.4742	-1.1634	-0.199732	0.911158	0.909625	0.947339	0.401061	1.37871	-0.357518	1.60496	0.601947	-0.58044	0.344004	-1.95432	-1.53275	-1.01495	-0.75404
GCCCAGATCGATTTCT-5	NewBorn_Eso	NewBorn_Eso_Epi	GCCCAGATCGATTTCT-5	-0.600941	-0.966268	-0.719976	0.924413	-1.27185	-1.73379	-0.129697	-0.36677	1.08335	0.606408	1.7557	-1.49272	0.240481	-0.262803	-1.29186	-0.956863	-0.0920222	0.846411	0.836002	0.784001	-1.38759	1.76701	-0.242893	1.68966	3.41616	1.28869	0.933758	-0.954404	0.381535	-0.503569	2.24472
GCGAGAATCTGGAGAG-7	NewBorn_Eso	NewBorn_Eso_Epi	GCGAGAATCTGGAGAG-7	-0.683204	-0.290052	-1.25569	2.52022	-1.08924	-1.22137	0.398408	0.00207906	0.489092	1.06127	2.13727	-1.91447	0.488763	0.131993	-1.56589	-1.23311	-0.409806	0.724255	1.30819	-0.759578	0.518283	-0.0358683	-1.02388	2.03421	0.487322	1.98996	-0.492868	-0.725406	-1.71829	-0.896119	-0.580732
GCGATCGCACTACAGT-7	NewBorn_Eso	NewBorn_Eso_Epi	GCGATCGCACTACAGT-7	0.714284	0.163334	-0.603583	1.25785	-0.67823	-0.516336	0.467706	-0.244618	1.01318	0.77974	1.7905	-1.06051	1.31916	-0.215933	-1.29197	-1.08802	-0.189183	0.833817	0.959368	1.72983	-0.826965	2.33341	-0.703868	0.719982	1.16972	0.59235	-0.7716	-1.42756	-0.893481	0.260904	-0.630143
GCGGAAAGTTGGGCCT-3	NewBorn_Eso	NewBorn_Eso_Epi	GCGGAAAGTTGGGCCT-3	-0.339372	0.636245	-0.836535	2.49772	-0.246245	-0.410313	-2.11584	-1.01909	-0.551873	1.00117	1.33705	-0.180286	1.67562	-1.01688	-0.64896	0.454676	0.61434	0.913942	1.45973	-0.867396	0.263572	0.219557	-0.227155	0.364629	1.34321	1.96551	-1.59877	-1.34291	-2.07437	-0.997834	-0.641122
GCGGAAATCAGATGCT-7	NewBorn_Eso	NewBorn_Eso_Epi	GCGGAAATCAGATGCT-7	-0.521001	-1.05813	-0.749021	1.71002	0.71064	-0.783492	-0.403785	-0.937667	-0.0846753	1.05479	2.34588	-1.18055	1.04966	-0.11612	-0.365602	-0.493624	-0.179147	0.839201	0.650078	1.92537	-1.32458	1.40883	0.103432	-0.260943	1.89994	0.966837	0.782086	-0.816393	0.224784	-1.27639	-0.638102
GCGGATCCACCCTAGG-7	NewBorn_Eso	NewBorn_Eso_Epi	GCGGATCCACCCTAGG-7	0.283941	-0.372743	-1.04853	0.843483	-0.574111	-1.51242	-0.320156	-0.0883433	0.91457	0.416783	1.85874	-1.09522	0.766223	-0.288974	-0.228443	-0.667702	-0.552513	1.01841	1.0508	0.439809	-1.48962	1.66337	-2.34751	0.303247	1.56876	-0.208643	0.283189	-1.87233	-0.683797	-0.0598523	0.73933
GCGTGCAAGGAGAGGC-3	NewBorn_Eso	NewBorn_Eso_Epi	GCGTGCAAGGAGAGGC-3	0.187476	0.679194	-0.698166	1.61724	-0.424824	-0.50193	-0.0970271	-0.0199494	0.706799	0.940152	2.27065	-1.41422	0.809284	-1.03711	-2.00136	-1.96184	-0.993886	1.54502	1.34143	0.121926	-2.10263	0.979854	0.579117	-0.18858	1.25142	0.782719	-0.375681	-1.82281	0.434034	-0.926722	0.616493
GCTACAACACTGTTCC-1	NewBorn_Eso	NewBorn_Eso_Epi	GCTACAACACTGTTCC-1	0.772821	-0.521021	-0.67706	-1.7321	-1.18117	-0.0482938	1.87767	2.27542	1.94436	-1.11726	0.559249	-0.73066	0.279098	0.64487	-0.257717	-1.804	-1.81109	-1.32225	-0.652489	0.960587	3.00938	-0.834926	-0.572435	1.90657	0.191697	0.566423	0.594274	0.152603	-0.974908	-0.506655	0.00550953
GCTCAAACAGTAACCT-5	NewBorn_Eso	NewBorn_Eso_Epi	GCTCAAACAGTAACCT-5	0.102989	0.0252782	-0.725068	0.708189	0.241616	0.117327	0.1317	-0.509113	0.36001	0.919408	2.61747	-0.810968	1.32868	-0.420957	-1.39935	-1.39802	-0.563803	0.79197	0.828003	1.08589	-1.58042	1.10961	-1.24784	0.735274	1.43425	1.0971	-0.854497	-2.24362	0.295666	0.474675	1.14747
GCTCAAACATCCGGCA-3	NewBorn_Eso	NewBorn_Eso_Epi	GCTCAAACATCCGGCA-3	-0.122574	0.0542259	-0.579742	2.15062	-1.34434	-0.235372	-0.274227	0.0560957	0.997197	1.632	2.36913	-1.12005	0.699925	-0.666049	-1.72577	-0.0748985	1.01668	1.29227	0.779965	1.44297	-1.58395	1.13297	-0.101013	0.142514	2.35141	-0.394902	1.32562	-1.60842	0.187961	-0.110748	2.09414
GCTGCAGCAGCTACTA-1	NewBorn_Eso	NewBorn_Eso_Epi	GCTGCAGCAGCTACTA-1	0.371147	-1.25209	-0.706458	-1.11996	-1.66423	0.236811	1.18417	2.57675	1.55525	-1.16031	0.261104	-0.186455	-0.822273	1.26569	0.170787	0.774131	1.02285	-1.54634	-1.96855	-0.525252	2.51599	-0.588815	0.583488	1.1846	0.813183	-0.917423	-0.0052614	-0.253652	0.594927	-0.805308	0.491964
GCTGCAGGTCTCGACG-3	NewBorn_Eso	NewBorn_Eso_Epi	GCTGCAGGTCTCGACG-3	-0.720316	-0.286767	-0.489675	0.460969	-0.905717	-1.24192	-1.01069	0.947746	0.0378603	-0.669599	-0.06284	-1.17123	-0.52601	-0.158376	-0.368949	-0.516995	-0.381305	-0.176851	-0.311122	-1.49786	0.177128	-1.12704	-0.00367297	1.63267	0.444239	0.277582	0.682133	-0.940992	-0.858736	0.305896	1.04419
GCTGCAGTCCCTCGTA-5	NewBorn_Eso	NewBorn_Eso_Epi	GCTGCAGTCCCTCGTA-5	-0.579977	0.0297929	-0.863356	1.33833	-0.691554	-1.29382	0.450491	0.271428	0.389681	0.634797	1.85719	-0.148925	1.51129	-0.564142	-1.23219	-0.690465	-0.0355119	0.888106	1.09006	1.23536	-1.2852	1.43068	-1.52532	-0.186634	1.67976	0.628764	-0.689172	0.23435	-1.5005	-0.407628	-0.729279
GCTGGGTGTGCCTGAC-3	NewBorn_Eso	NewBorn_Eso_Epi	GCTGGGTGTGCCTGAC-3	-0.574811	-0.148358	-0.830841	0.179453	0.225403	-1.26962	-0.728966	-0.720137	0.16964	0.693526	1.20068	-0.929819	0.811357	-0.0611388	-0.347329	-1.01145	-0.728021	1.10846	1.09044	-0.972587	-0.341051	1.27314	-2.04035	-0.271375	0.674365	-1.34134	-0.719548	-1.00852	-0.10775	-0.289055	1.54617
GCTGGGTTCCGTACGG-7	NewBorn_Eso	NewBorn_Eso_Epi	GCTGGGTTCCGTACGG-7	-0.109516	-1.38597	-0.93026	0.997372	-0.819416	-0.503251	0.603038	0.278	0.0906984	0.14476	2.22432	-1.17739	0.326669	0.0967196	-1.03738	-2.2657	-1.53191	0.573685	1.12202	1.52281	-0.962419	1.69799	0.247234	1.02264	1.64668	1.43236	0.330157	-1.40323	-1.52603	-0.514443	-0.831121
GCTTCACAGACCCGCT-7	NewBorn_Eso	NewBorn_Eso_Epi	GCTTCACAGACCCGCT-7	0.152809	-0.140788	-0.911708	-0.403933	0.954299	-1.90191	-0.392298	-0.842436	0.905446	0.117136	1.79812	-1.17577	-1.0104	0.369131	-0.65493	-2.31978	-1.7831	-0.371655	0.397773	-0.0319899	-0.306749	0.878769	-1.16813	0.040864	0.571485	0.141745	0.0290675	-0.570295	-0.538402	-0.0950774	-0.6519
GCTTCACGTCGTCAGC-7	NewBorn_Eso	NewBorn_Eso_Epi	GCTTCACGTCGTCAGC-7	-0.242844	-0.832875	-0.38474	0.182528	-1.22683	-0.625895	-0.0111422	0.511015	0.141116	-0.0800867	1.51489	-1.35258	0.60707	0.112443	-1.03198	-0.377205	0.520363	0.293269	0.723566	0.664248	-0.964128	1.33679	-1.34566	1.05886	0.762389	0.283598	-0.111171	-1.35219	0.337458	-0.447399	1.48811
GCTTGGGAGCACACCC-3	NewBorn_Eso	NewBorn_Eso_Epi	GCTTGGGAGCACACCC-3	-0.617847	-1.00585	-0.581923	2.17696	0.705222	-1.23442	-1.37104	-1.87346	-1.32597	0.405701	0.878563	-0.824923	-0.104642	-0.715372	-1.48377	-1.27192	-0.513778	0.931392	1.10051	0.684894	-1.73586	0.787276	-1.97354	0.570091	0.408371	-0.589603	0.611366	-0.341122	-0.883623	-0.696634	1.40375
GCTTGGGAGTAGACCG-7	NewBorn_Eso	NewBorn_Eso_Epi	GCTTGGGAGTAGACCG-7	-0.250127	-0.942818	-0.48281	0.566594	0.19277	-0.552449	0.860782	0.262933	0.757919	0.0544238	1.64454	-1.29456	-1.02341	0.35544	-0.859514	-1.60777	-0.842685	0.0402771	0.0705511	-1.5231	-0.657619	0.00880372	-0.752166	0.000665462	0.31534	2.44734	-0.616024	-0.516585	-0.963622	0.692067	-0.106831
GCTTGGGGTTCCTAGA-1	NewBorn_Eso	NewBorn_Eso_Epi	GCTTGGGGTTCCTAGA-1	0.458971	-0.493867	-0.453249	0.0155285	0.219224	-0.0329287	0.793431	-0.0243329	0.116921	0.613842	1.52047	-0.148547	1.51624	1.20113	-1.38875	0.347595	2.18654	0.990142	0.582935	2.44875	-1.54973	1.42573	0.804402	0.342965	1.21346	-0.533582	-0.0683102	-1.2399	-0.730152	0.305409	-0.863065
GCTTGGGTCGTAGGAG-5	NewBorn_Eso	NewBorn_Eso_Epi	GCTTGGGTCGTAGGAG-5	-0.616466	-0.00114677	-0.578748	2.09751	1.10027	-0.250046	0.567353	-0.287996	-0.766985	0.417259	3.08607	-0.873872	-0.0186884	-0.569403	-0.522705	-0.95479	-0.798198	0.967429	1.40139	1.27457	-1.21605	3.19263	-0.511023	0.425856	2.00362	2.45827	0.823295	-1.60966	0.195238	-0.26076	-1.01851
GCTTTCGAGTATGATG-5	NewBorn_Eso	NewBorn_Eso_Epi	GCTTTCGAGTATGATG-5	0.317236	-1.11336	-0.912309	2.70773	-1.89302	-1.20616	-0.708155	-0.543199	0.584073	1.04025	2.00135	-1.52871	0.5432	0.150382	-1.35299	-0.391978	0.424116	1.34004	0.986878	2.04203	-0.547165	-0.187809	-0.823788	0.765275	1.24087	-1.37319	0.210548	-1.80564	-1.89801	-1.18628	-1.58516
GGAACCCAGATGACAT-7	NewBorn_Eso	NewBorn_Eso_Epi	GGAACCCAGATGACAT-7	0.0010933	0.725931	-0.716244	1.68804	-0.0805867	-2.09825	0.528129	-1.60522	0.516676	1.12307	1.86074	-1.1419	1.27943	-0.937226	-1.64375	0.716907	1.63229	1.85759	1.13502	0.469291	-1.09723	0.692455	-1.56487	0.22135	-0.298241	-0.0917342	1.40281	-2.26598	-0.463772	0.0505341	1.59603
GGAGAACGTTCACCGG-3	NewBorn_Eso	NewBorn_Eso_Epi	GGAGAACGTTCACCGG-3	-0.169572	-1.65206	-1.07294	1.98627	-0.315051	-1.0955	-1.26759	-0.521798	1.6652	0.891166	1.25548	-0.358359	1.10821	-0.658673	-1.45279	0.53218	1.43616	1.29864	0.925945	0.270719	-1.67352	1.05339	-1.22086	-0.425435	2.14697	1.50161	0.288345	-1.91411	-0.398607	-0.000454312	0.434922
GGAGATGGTTGCCATA-7	NewBorn_Eso	NewBorn_Eso_Epi	GGAGATGGTTGCCATA-7	0.186803	0.324851	-0.753652	1.83485	0.272634	-0.946793	0.0638509	-1.10328	-0.0457033	1.30645	1.6256	-1.59855	0.559397	-0.992591	-0.867593	0.0768808	0.429055	1.44989	2.07701	1.33643	-2.49474	1.19809	-0.522149	0.856604	1.52147	0.467423	0.309685	-2.09412	0.647046	-0.106446	0.649693
GGAGCAACATTGCTGA-3	NewBorn_Eso	NewBorn_Eso_Epi	GGAGCAACATTGCTGA-3	-0.194687	-0.332663	-0.90613	0.867012	-2.48342	-0.388967	0.458742	-0.973435	0.384501	0.864619	2.34648	-2.06705	1.08006	-0.521213	-1.36546	-0.0250446	0.836853	1.5646	0.68814	2.04919	-0.966662	0.973104	-2.34368	0.533628	0.957297	-0.332936	0.431907	-1.91385	-0.385641	-0.588939	-0.936652
GGAGGATAGTATGACA-3	NewBorn_Eso	NewBorn_Eso_Epi	GGAGGATAGTATGACA-3	0.784593	-0.393175	-0.573082	1.20428	-0.556846	-0.631522	-0.842374	-0.738493	-0.695613	0.630613	1.1488	-1.10843	0.466496	1.81761	-1.15641	-1.57007	0.336302	0.906683	1.31409	2.52984	-1.17352	0.561016	-0.756642	-0.138723	0.193169	-1.317	-0.129526	-1.0555	-0.94422	0.21143	0.765186
GGAGGATCAGGTTCCG-5	NewBorn_Eso	NewBorn_Eso_Epi	GGAGGATCAGGTTCCG-5	-1.6567	0.1993	-0.5918	0.407438	-1.18687	-0.936832	-0.373464	-0.484588	0.354757	0.426851	1.36938	-0.963717	-0.794222	-0.730217	-1.7159	-0.43668	0.585662	1.14417	1.13779	1.76657	-1.0066	0.598349	0.771971	0.30194	1.92869	2.12752	-0.332571	-1.53022	-0.917343	-0.528848	0.449052
GGATCTAAGGCCACCT-5	NewBorn_Eso	NewBorn_Eso_Epi	GGATCTAAGGCCACCT-5	-0.519041	-0.0626224	-0.845042	0.421845	-0.576193	-0.638908	-0.13057	-0.811277	-0.106319	0.768152	1.82957	-1.38854	2.12492	1.94211	-1.3297	-1.12477	1.01951	1.16716	0.77045	-1.2563	-1.08212	-1.35685	-0.422379	1.16316	2.76777	0.982902	0.227365	-1.02016	0.796536	0.171148	0.215194
GGCGTCATCGCTCCTA-3	NewBorn_Eso	NewBorn_Eso_Epi	GGCGTCATCGCTCCTA-3	-1.57304	-0.453152	-1.11651	2.1419	0.146429	-1.47401	0.170908	-0.614151	-0.571071	1.06599	1.38588	-1.28338	0.415929	-0.655112	-2.1654	-0.414092	0.994614	1.16163	1.4166	1.89012	-1.34975	0.415106	-0.128757	0.551244	2.39963	1.89546	-0.186555	-1.81845	-1.62451	-0.908793	-1.22747
GGCTTGGGTACGATGG-3	NewBorn_Eso	NewBorn_Eso_Epi	GGCTTGGGTACGATGG-3	0.391902	-0.052808	-0.308011	0.365524	-0.540746	-0.473809	0.321253	0.985511	1.24236	0.61196	2.86611	-0.955393	1.31357	-1.50063	-1.22284	1.26194	1.60751	0.736256	0.888101	0.180579	-1.27785	-0.404085	-0.42538	0.90555	1.32771	3.26467	0.161377	-1.6325	0.716939	-0.129061	-0.294125
GGCTTGGTCCGTGACG-5	NewBorn_Eso	NewBorn_Eso_Epi	GGCTTGGTCCGTGACG-5	-0.281155	-0.962817	-0.551379	1.0733	0.507102	-1.52908	0.312375	-0.0542069	-0.3958	0.770138	2.19111	-1.26115	-0.162528	-0.380088	-0.216783	-1.43832	-1.50499	0.415623	0.83245	-0.979645	-0.521215	0.146452	-0.539957	1.74472	2.26067	-0.100923	-0.491976	-1.90057	-0.367912	-0.533835	0.668076
GGGACAACAGATTAAG-7	NewBorn_Eso	NewBorn_Eso_Epi	GGGACAACAGATTAAG-7	-0.532076	1.35412	-1.20121	2.86084	-0.366811	-1.19917	-0.600354	-1.27197	-0.0772639	1.53452	1.53679	-1.68625	1.16865	0.459077	-0.739287	0.362983	1.46255	1.74663	1.40168	-0.944377	-2.03948	1.49823	-0.269147	-0.116819	1.56319	-0.632253	-1.6613	-1.56824	-0.66861	-0.462113	0.934855
GGGACAAGTAGTCTTG-7	NewBorn_Eso	NewBorn_Eso_Epi	GGGACAAGTAGTCTTG-7	0.19141	-0.689039	-0.738211	1.04874	0.224157	-0.853655	0.170403	-0.089764	-0.153046	0.605929	2.48123	-1.12474	0.315638	3.41213	0.112962	0.593191	2.652	0.931201	0.676908	-0.0507169	-0.917977	-0.166943	-0.56641	0.680865	0.72304	-0.154142	0.0510017	-1.64838	-1.15289	-0.579643	-0.239166
GGGACAAGTCGGCTAC-3	NewBorn_Eso	NewBorn_Eso_Epi	GGGACAAGTCGGCTAC-3	-1.28677	-0.307113	-1.15031	1.26035	-0.175663	-0.794032	0.942109	-1.07343	-0.240767	0.696282	1.8446	-1.87945	1.01236	-0.827452	-1.74625	0.0290171	1.04719	1.78906	1.29397	-0.271703	-1.01517	1.0934	-0.000472931	0.119617	2.28058	1.87482	0.660892	-2.68646	-0.734788	-1.47221	0.466577
GGGACAAGTTGCGTAT-5	NewBorn_Eso	NewBorn_Eso_Epi	GGGACAAGTTGCGTAT-5	0.473158	0.574007	-0.752996	0.584811	-0.437348	-1.07756	0.855535	0.698263	-0.14844	1.06988	1.78463	-0.650872	0.103008	-0.62076	-1.277	-1.29501	-0.664559	0.526492	0.237927	-0.0798623	0.469123	0.781945	-0.16602	1.60042	0.710674	1.5481	0.0179055	-0.969891	1.35399	-0.45268	0.815806
GGGACCTAGTCCGCCA-7	NewBorn_Eso	NewBorn_Eso_Epi	GGGACCTAGTCCGCCA-7	-0.614385	-0.457792	-0.971772	2.49858	0.703963	-0.481608	0.926992	1.33173	0.434188	0.689002	3.11291	-1.02837	1.19765	-0.627834	-1.85842	-1.05072	-0.430994	1.04083	1.04307	0.590646	-1.51151	-0.328994	-0.0278283	2.2539	0.456662	1.66044	0.162036	-1.83499	-0.253146	-0.883067	-0.607358
GGGACCTCAGCAGACA-7	NewBorn_Eso	NewBorn_Eso_Epi	GGGACCTCAGCAGACA-7	0.152625	-0.483618	-0.698716	0.276144	0.837444	-0.391809	-0.00677048	-0.333522	-0.811895	-0.676425	1.7529	-0.442949	0.614612	0.47907	-0.697967	-1.2858	-0.567845	0.0806962	0.624512	1.10738	-0.394652	1.88212	-0.852479	-0.153599	1.31762	-1.18317	1.90745	-0.95194	-0.337955	-0.612868	1.78929
GGGACCTGTTGCTGAT-7	NewBorn_Eso	NewBorn_Eso_Epi	GGGACCTGTTGCTGAT-7	-0.160502	0.097387	-0.366768	1.4392	0.0986249	-0.22023	0.901186	0.0210135	-0.549275	0.855914	1.68008	0.13292	0.672294	0.191128	-1.02636	-0.458697	0.4748	0.606658	1.22931	1.60951	-0.936561	1.27024	0.24194	0.926562	1.44328	0.760406	0.1396	-0.670234	-1.25682	-1.08563	-1.32515
GGGAGTAAGCATCCTA-7	NewBorn_Eso	NewBorn_Eso_Epi	GGGAGTAAGCATCCTA-7	-1.90618	0.00874448	-1.04473	1.84375	0.146387	-1.15362	0.277559	-0.976427	0.496418	1.2447	2.46088	-2.46161	0.390222	-0.626509	-0.609606	-0.159444	0.25747	1.75913	1.54736	0.53352	-1.67111	2.09292	0.368341	-0.491819	2.3995	1.50682	-0.723631	-2.35483	-1.66496	-1.25935	-0.64078
GGGAGTAGTCGCGTTG-3	NewBorn_Eso	NewBorn_Eso_Epi	GGGAGTAGTCGCGTTG-3	0.411278	-0.454676	-0.626	1.55711	-1.13986	-0.615666	0.232808	0.313711	-0.475221	0.811975	1.63179	-0.656784	0.55126	-0.427177	-1.50851	-1.07953	-0.12003	1.29359	0.422331	0.503209	-0.919253	0.633703	-1.15047	0.524774	2.83998	-1.41822	0.020675	-1.5676	-0.449185	-1.08579	0.818587
GGGATCCAGACGGTTG-1	NewBorn_Eso	NewBorn_Eso_Epi	GGGATCCAGACGGTTG-1	0.722486	-0.528929	-0.968348	-1.00156	-1.08073	-0.791136	2.04139	2.11914	2.62981	-0.747483	0.507021	-1.16732	-1.87212	-0.0284527	-0.292126	-0.717142	-0.60794	-1.27804	-0.0379669	-0.244861	1.83511	-0.378311	-0.587905	0.653588	0.396449	0.547209	-0.942658	-0.846687	0.143302	-0.928463	-0.86936
GGGATCCAGTATGCAA-5	NewBorn_Eso	NewBorn_Eso_Epi	GGGATCCAGTATGCAA-5	-0.0439052	-1.16837	-0.597183	0.557726	0.0108145	-0.0230596	1.47626	0.554223	0.240768	0.0701341	2.52755	-0.230932	0.979619	-0.27636	-1.33927	-0.855321	0.0518135	1.04088	0.686746	1.03259	0.0836763	0.8667	-0.693623	-0.324408	2.90927	0.224716	0.111439	-1.20639	-0.997582	-0.444701	0.0192195
GGGATCCCAGCGCTTG-3	NewBorn_Eso	NewBorn_Eso_Epi	GGGATCCCAGCGCTTG-3	-1.03274	-0.797959	-0.559261	-0.469885	-0.317156	-0.5844	0.0166228	0.0474313	-0.977837	0.190467	1.93114	-0.387837	0.454148	0.470712	-0.758573	-0.479816	0.35688	0.620441	0.135953	0.737062	-0.474902	1.2221	0.269578	0.21495	-0.245971	-0.0687924	2.03986	-0.360591	-0.880273	-0.856765	-0.428994
GGGATCCGTTAGGACG-3	NewBorn_Eso	NewBorn_Eso_Epi	GGGATCCGTTAGGACG-3	-1.2646	-0.288876	-0.704184	1.40298	-0.591967	-1.28229	-0.948291	-0.0338607	0.0122065	0.435607	0.280018	-1.05076	-0.602262	0.58812	-0.631852	0.10574	0.957531	0.545328	-0.0499962	-0.817874	-0.266252	-0.915653	-0.842268	0.368628	0.262083	-1.15902	0.180472	-0.536925	0.405127	0.1667	-0.64101
GGGCTCACACCATAAC-5	NewBorn_Eso	NewBorn_Eso_Epi	GGGCTCACACCATAAC-5	0.325051	-0.319222	-0.679676	1.5549	-0.123762	-0.63159	0.677644	-0.984394	-0.182452	1.27115	2.34107	-1.68993	0.827815	-1.56197	-1.22211	-0.367111	-0.0974829	1.29819	1.97102	0.818821	-2.65532	0.622389	-0.965218	0.489094	1.32399	1.89961	0.840525	-2.44366	0.705731	0.0494512	1.24905
GGGTATTCAAGAGTAT-5	NewBorn_Eso	NewBorn_Eso_Epi	GGGTATTCAAGAGTAT-5	-0.532639	0.901207	-1.17707	0.965	-0.445808	-0.905343	-0.444262	-0.522646	0.12291	0.46161	0.973039	-0.4866	-0.303417	-0.10735	-1.18271	-0.383406	0.528638	0.894248	0.988842	0.538788	0.361963	1.38661	-1.64588	1.95135	-0.507019	1.00165	-0.504138	-1.29927	-0.353566	-0.104865	0.195579
GGGTATTGTCCGTACG-5	NewBorn_Eso	NewBorn_Eso_Epi	GGGTATTGTCCGTACG-5	-0.377697	-0.103405	-0.724632	2.37665	1.31607	-0.877501	0.446786	0.507371	0.615312	0.408966	1.66124	-0.975101	0.188644	0.368235	-0.894755	-0.114171	0.811078	0.984617	1.16748	1.15482	-0.344141	1.67507	-0.701872	0.101864	0.407424	0.0185912	-0.327024	-1.20661	-0.949432	-1.16389	-1.23786
GGGTATTTCATCCCGT-5	NewBorn_Eso	NewBorn_Eso_Epi	GGGTATTTCATCCCGT-5	-0.844046	-0.269189	-0.849634	1.35649	-0.952712	-0.716558	0.235121	-0.674639	-0.681196	0.811865	2.00453	-1.23587	1.4882	-0.860661	-1.84595	-1.48271	-0.500475	1.38842	1.11324	1.53359	-1.11882	1.46334	1.1028	-0.819221	2.13434	2.1134	-0.194648	-2.35729	-0.758303	-0.301803	1.64244
GGGTGAACAATATCCG-5	NewBorn_Eso	NewBorn_Eso_Epi	GGGTGAACAATATCCG-5	-1.05612	-0.364571	-1.58001	2.69316	-1.8617	-1.2453	0.594736	-0.862558	0.023433	1.68054	1.65292	-2.22472	0.38613	-0.665478	-1.82308	-1.75768	-1.06785	1.54692	1.40779	-0.395603	-1.10986	2.20252	-1.24551	0.759485	0.659387	1.81372	1.03418	-2.12365	-1.05859	-1.16691	-0.683876
GGGTGTCAGATACAGT-7	NewBorn_Eso	NewBorn_Eso_Epi	GGGTGTCAGATACAGT-7	-0.393341	0.232436	-0.51918	0.546483	-0.584531	-0.668672	-1.95531	-0.593566	-0.0934762	0.980698	1.25008	-1.17722	0.480716	-0.0378719	-1.13645	0.43672	1.39009	1.01488	0.237705	0.775909	-1.13258	1.36151	-2.4137	1.66535	2.20263	1.27684	0.0559655	-0.901479	0.972038	-0.420782	-0.101612
GGTAACTAGGTTCATC-7	NewBorn_Eso	NewBorn_Eso_Epi	GGTAACTAGGTTCATC-7	0.196923	-0.246191	-0.551398	1.03028	-2.22482	-0.985473	0.10424	-0.743995	-0.673302	0.732494	1.69317	-1.13031	0.357979	-0.490088	-1.18916	-1.03264	-0.380336	1.01966	1.1316	2.12036	-0.837669	0.557174	-1.85008	-0.191461	1.0142	0.980078	-0.8685	-1.98071	-1.71562	-0.0422077	1.5716
GGTGAAGTCATCGGGC-3	NewBorn_Eso	NewBorn_Eso_Epi	GGTGAAGTCATCGGGC-3	-0.117042	-0.31972	-0.729946	1.08208	-0.163034	-0.432931	1.55556	-0.232431	0.352792	0.899331	1.88446	-1.3014	0.558936	-0.371589	-1.27159	-2.32952	-1.64976	0.939457	0.497241	-1.10967	-0.862266	1.32882	-1.54744	0.720282	0.752315	2.00168	0.917118	-1.78626	-0.931262	-0.45245	-0.275257
GGTGATTAGGCCTTCG-5	NewBorn_Eso	NewBorn_Eso_Epi	GGTGATTAGGCCTTCG-5	-0.0856553	-0.335189	-0.478366	1.57893	1.13297	-0.466376	0.134486	-0.0724219	-0.218582	1.09312	2.37247	-0.667674	0.937603	-0.403632	-1.46433	0.714019	1.76244	1.63548	0.630697	0.561179	-1.11281	-0.928404	-1.00581	0.558862	1.09313	1.97437	-0.386673	-1.92171	-0.417412	-0.873284	-0.959643
GGTGGCTTCATTTCGT-7	NewBorn_Eso	NewBorn_Eso_Epi	GGTGGCTTCATTTCGT-7	-0.0853443	0.174801	-0.812571	0.0602034	-1.32304	-0.750178	0.637273	-0.522063	0.462158	0.576976	1.44535	-1.65196	-0.667639	-0.0569373	-1.19976	-0.975538	-0.0805117	0.689235	1.37692	1.13779	-0.333805	0.483659	-0.3869	-1.73186	0.717087	-0.134497	0.249198	-1.3239	-0.798852	-0.653759	0.725218
GGTGGCTTCCACTGGG-7	NewBorn_Eso	NewBorn_Eso_Epi	GGTGGCTTCCACTGGG-7	-0.130581	0.0427539	-0.749613	1.2244	-0.415197	-0.0454169	0.741347	-0.912136	0.245928	1.20613	2.2935	-1.05716	-0.198527	-1.82529	-1.4399	-1.8031	-1.75382	0.821346	1.51616	-0.0474497	-0.10231	1.8257	-1.99353	-1.96626	3.01862	0.149497	0.899741	-2.29726	-1.65307	-0.890583	1.39514
GGTGTCGCAAAGGGCT-7	NewBorn_Eso	NewBorn_Eso_Epi	GGTGTCGCAAAGGGCT-7	-0.438313	0.169268	-0.449961	-0.08916	-0.062649	-0.557546	-1.26317	1.09614	0.184837	0.425987	2.238	-1.10308	0.796133	0.745832	-0.854004	-0.688825	0.000712716	1.00118	0.512956	1.24814	-0.655687	-0.0591188	-1.18865	-0.219142	2.96349	0.357303	-0.183518	-1.25968	-0.800489	-1.52583	0.348196
GGTGTCGTCCGATTAG-5	NewBorn_Eso	NewBorn_Eso_Epi	GGTGTCGTCCGATTAG-5	-0.262442	0.266946	-0.939674	1.66564	-0.287017	-0.293064	0.0743294	1.09213	0.255366	0.631358	2.7172	-1.67633	0.47414	0.0849842	-1.3611	-1.69303	-1.11914	1.19789	0.705005	-0.486398	-0.155	-0.163879	-0.824883	1.08627	2.09874	0.560651	-0.181937	-1.34183	-1.23006	-1.47068	-1.59844
GGTGTTAGTTAGGCCC-1	NewBorn_Eso	NewBorn_Eso_Epi	GGTGTTAGTTAGGCCC-1	-0.0206465	-0.123858	-0.517767	-0.47964	-0.724418	-1.18101	-0.814447	0.1549	-0.239058	-0.350696	1.39059	-1.29592	-0.399052	1.08649	-0.300858	0.140412	0.994461	-0.492771	-0.493799	1.78211	1.07117	-1.00611	0.534093	-0.749514	-0.108796	-1.05241	0.106921	-0.148955	0.792933	-0.27719	-0.255554
GGTTAACAGGTTTGAA-7	NewBorn_Eso	NewBorn_Eso_Epi	GGTTAACAGGTTTGAA-7	0.0578145	-1.50368	-0.852769	1.09145	0.826533	-0.727112	0.117169	-0.157496	1.08098	-0.470272	2.43286	-1.34487	-0.382858	0.304664	-0.910764	-1.33731	-0.521514	0.706773	0.860792	1.59477	0.504164	-0.0537652	-1.06107	0.102769	1.41696	0.833841	-0.682895	-0.55292	-0.607332	-0.97142	-0.560079
GGTTCTCCATGAGATA-7	NewBorn_Eso	NewBorn_Eso_Epi	GGTTCTCCATGAGATA-7	-0.390051	-1.2203	-0.797081	1.02652	-1.00825	0.390572	0.0615865	0.102443	1.02616	1.13497	2.12732	-1.81459	0.361483	-0.278974	-1.0589	-0.931504	-0.285036	0.31317	1.05344	0.30132	-0.990061	1.40448	-0.662239	-0.0967023	0.602808	-1.28381	0.0603032	-1.40221	-0.156481	-0.529083	-0.940724
GGTTCTCTCTCTGCTG-5	NewBorn_Eso	NewBorn_Eso_Epi	GGTTCTCTCTCTGCTG-5	-0.431218	-0.129412	-0.617364	1.33426	-0.594065	-0.91244	0.164289	-0.755628	0.0165275	0.515958	1.79723	-1.49331	1.54963	-1.29939	-1.85634	-1.13678	-0.374442	0.760985	1.15094	-0.0213912	-0.917557	1.08652	0.986812	-0.182202	1.23296	0.253128	1.16209	-2.43684	0.503971	-1.18667	-0.835275
GTAACACAGGGTAGCT-3	NewBorn_Eso	NewBorn_Eso_Epi	GTAACACAGGGTAGCT-3	-0.549791	-1.07947	-0.807623	0.671956	0.147861	-1.31207	0.228755	-0.222763	-0.832601	-0.910293	0.152213	0.141854	-0.982838	1.17544	-0.122679	0.0934465	0.823522	-0.0211212	-0.283458	0.260687	0.60156	0.907302	-0.894762	0.705143	1.22939	-1.00613	0.874807	-0.316883	-0.504123	0.045316	0.696763
GTAACACGTGCGAGTA-3	NewBorn_Eso	NewBorn_Eso_Epi	GTAACACGTGCGAGTA-3	-0.238295	-1.68214	-0.659642	0.0944682	-0.492024	-1.08068	-0.558959	-0.0863848	-0.997466	0.298554	1.83736	-1.1931	0.379755	-0.669674	-1.30496	-1.36981	-0.749607	0.53373	0.985104	-0.0991823	-1.05009	0.718994	0.412539	0.104964	1.03073	0.785016	-0.157601	-2.1342	0.352476	-0.451558	0.0450152
GTAAGTCCATTGAAGA-5	NewBorn_Eso	NewBorn_Eso_Epi	GTAAGTCCATTGAAGA-5	-0.0238059	0.00335154	-0.485236	0.784166	0.440433	-0.984113	0.731041	-1.06016	-0.768702	0.989593	2.31671	-0.952114	-0.316021	-0.0374571	-0.20909	-0.0332565	0.232766	1.40999	0.639965	-0.0620918	-0.105204	-0.150997	-0.942174	0.987476	0.10927	0.315401	0.50227	-0.924341	-0.248657	-0.491888	0.072951
GTAATCGGTGCGGATA-7	NewBorn_Eso	NewBorn_Eso_Epi	GTAATCGGTGCGGATA-7	0.0046907	0.417008	-1.73587	1.8229	-1.55259	-1.20507	-0.0706469	-1.90673	0.781919	1.43033	2.28885	-2.2101	0.623899	-1.17114	-2.03712	0.174906	1.24574	1.69332	1.38729	-2.04771	-0.820339	0.576055	-1.56554	0.91616	1.33914	1.88394	0.947921	-0.0175974	-1.92462	-0.835092	0.310626
GTAATCGTCCGAAATC-3	NewBorn_Eso	NewBorn_Eso_Epi	GTAATCGTCCGAAATC-3	-0.846465	-0.0981805	-0.631894	0.514863	-0.820266	-0.247688	0.613971	-0.881294	-0.0528805	0.708339	2.60366	-0.987171	1.17697	-0.084337	-1.85956	-0.738628	0.719946	1.3964	1.72697	1.55131	-1.47787	1.43229	0.284325	-0.0303578	0.293734	1.99139	0.132528	-0.305495	-0.304722	-0.552643	-0.389426
GTACAGTCACGATTCA-7	NewBorn_Eso	NewBorn_Eso_Epi	GTACAGTCACGATTCA-7	-1.97938	-0.396472	-0.503508	1.43615	-0.250667	-1.39976	0.001257	-1.09122	-0.228199	0.729905	1.01976	-1.53208	1.06241	-0.443856	-1.93649	-1.16407	-0.22348	1.53997	1.54653	0.836912	-0.874532	1.11312	0.464289	0.0895097	2.05534	0.190567	-0.917694	-2.18736	-1.35514	-0.530871	0.205853
GTAGAAACAATCCTAG-5	NewBorn_Eso	NewBorn_Eso_Epi	GTAGAAACAATCCTAG-5	1.52281	0.612663	-0.754674	1.3765	-0.592422	-0.637498	0.212505	-1.07171	0.743688	1.42167	2.71086	-1.32521	0.667314	-1.00618	-1.9237	-1.00694	-0.0119834	1.17413	1.55642	2.41371	-2.0942	1.9414	-1.03184	0.727344	1.43219	0.758796	0.697592	-2.00597	-1.48484	-0.643871	0.0238828
GTAGAGGAGGTCGTAG-7	NewBorn_Eso	NewBorn_Eso_Epi	GTAGAGGAGGTCGTAG-7	-0.18226	-0.00468464	-1.30045	1.49745	-0.259076	-1.21968	-0.753756	-0.473584	-0.401927	1.10581	1.88535	-1.27092	-0.158231	-0.934102	-1.61704	0.00193122	0.845433	1.05272	1.22439	-0.542016	0.372478	-0.132287	-1.02341	1.57491	1.43782	0.584202	0.341066	-2.06892	-1.5138	-0.97106	1.02822
GTAGATCAGCAACCAG-7	NewBorn_Eso	NewBorn_Eso_Epi	GTAGATCAGCAACCAG-7	-0.477694	-0.676664	-0.850914	0.761828	-0.0761628	-0.701024	-0.102003	-0.0239615	-0.373061	0.356074	2.146	0.134021	0.25955	0.408954	-0.828639	0.798869	1.76048	0.579645	0.946267	1.30016	-0.618311	0.831564	-1.35212	0.131282	2.22043	0.347984	-0.153547	-1.53002	-0.345017	-0.732892	-0.0207875
GTAGCTATCGTTATCT-3	NewBorn_Eso	NewBorn_Eso_Epi	GTAGCTATCGTTATCT-3	-0.346374	-0.0659126	-0.970213	2.84745	-1.12336	-1.59885	0.314502	-1.45074	0.250063	0.483564	1.77402	-0.893018	0.684641	0.927472	-0.757066	0.641746	1.63436	1.93423	1.41617	3.15787	-0.938576	0.588462	-1.02054	-0.0538297	1.02941	2.48584	0.0397606	-2.34662	-0.861209	-1.11342	-0.309712
GTAGCTATCTATGTGG-7	NewBorn_Eso	NewBorn_Eso_Epi	GTAGCTATCTATGTGG-7	-0.950422	-0.238552	-1.08015	2.09608	-1.12514	-0.491631	0.49537	-0.0361016	-0.401128	0.631628	1.56573	-1.91563	0.187707	0.540154	-1.24155	-1.49151	-0.62673	0.77757	1.5048	2.1662	-1.31396	0.973711	-1.91237	-0.197901	1.34473	1.34409	0.618281	-2.04669	0.385029	-0.296219	0.867449
GTCAAGTCATCGAAGG-3	NewBorn_Eso	NewBorn_Eso_Epi	GTCAAGTCATCGAAGG-3	1.19233	-0.181708	-0.472402	0.275016	2.30046	0.506325	0.230195	-0.0112561	0.281606	-0.156786	2.03969	0.552636	0.868522	0.587082	-0.730713	-1.08746	-0.249869	0.134252	0.536764	2.25021	0.642383	0.797489	-1.90554	0.284316	0.598278	0.0966956	-0.212299	-0.99131	-0.52558	0.0406014	1.64546
GTCAAGTGTAGGTACG-5	NewBorn_Eso	NewBorn_Eso_Epi	GTCAAGTGTAGGTACG-5	-0.0330807	0.383206	-0.825018	1.06603	-0.590665	-0.43882	-0.296001	-0.381529	0.178498	1.09339	2.38404	-2.28448	-0.63139	1.45164	-1.27762	-1.34405	0.452621	1.15637	0.499266	1.88617	0.393575	2.01364	-0.90982	-0.25335	1.11877	2.15171	0.506028	-1.79669	-0.420295	-0.713721	-0.381927
GTCACTCAGTATGAAC-5	NewBorn_Eso	NewBorn_Eso_Epi	GTCACTCAGTATGAAC-5	-0.345041	-2.05039	-0.758715	-0.0890977	1.78425	-0.359647	-0.706451	-0.108012	-0.675171	-1.13993	2.03851	-0.156363	0.677119	0.825719	-0.521035	0.917726	1.86756	0.0149193	-0.363563	-0.0974852	-0.0758077	0.181047	-0.538991	1.4515	0.895296	1.45613	0.851198	-0.839036	0.379556	-0.132697	-1.02348
GTCATCCCACGTGTGC-3	NewBorn_Eso	NewBorn_Eso_Epi	GTCATCCCACGTGTGC-3	-1.08088	-0.053418	-0.612542	3.11203	-0.173059	-0.918052	-0.359686	-1.39136	-1.46443	1.11344	1.22577	-1.1928	1.23558	0.0813289	-1.13266	-0.373698	0.748231	2.11988	1.57229	-0.0741108	-2.47811	1.99146	-2.25813	-0.340371	1.15127	0.343375	0.357156	-1.59964	-1.49657	-0.82061	0.261249
GTCCACTCATCGCCTT-7	NewBorn_Eso	NewBorn_Eso_Epi	GTCCACTCATCGCCTT-7	0.161342	-0.402527	-0.942498	1.80901	0.50292	-0.26383	-0.0699315	-0.659057	0.0549039	1.05367	2.28603	-1.4078	0.17346	-1.09257	-2.03234	-1.02362	-0.000398217	1.65528	1.86742	1.79419	-2.66825	2.55771	-1.68301	0.0282392	3.0127	1.85744	-0.189507	-2.76439	-1.60063	-1.07692	0.503791
GTCCACTTCCAAGCTA-7	NewBorn_Eso	NewBorn_Eso_Epi	GTCCACTTCCAAGCTA-7	-0.00849434	-0.710875	-0.478039	1.09807	0.303868	-0.896944	0.456008	0.132573	0.113959	0.673631	2.01715	-0.741466	1.54158	-0.359321	-1.26629	-0.914462	-0.11892	0.881884	0.624161	1.38185	-1.36389	0.560487	-1.70479	1.50424	2.82956	0.620913	0.508608	-1.65105	-1.21836	-0.612391	0.134411
GTCCCATGTCTGTTAG-5	NewBorn_Eso	NewBorn_Eso_Epi	GTCCCATGTCTGTTAG-5	0.664419	-1.17626	-0.36489	0.837258	0.696749	0.291251	1.29956	1.46783	0.155246	0.132635	1.97076	-0.926956	0.759191	0.0289255	-0.158121	0.570512	0.897671	1.05986	0.608217	1.11635	-0.638747	1.83439	-0.0371695	-0.0653704	2.73131	0.981343	0.453548	-1.53076	-1.35675	-0.227968	1.53983
GTCCTCAGTGTGACCC-3	NewBorn_Eso	NewBorn_Eso_Epi	GTCCTCAGTGTGACCC-3	-1.44446	-0.751689	-0.887678	2.55322	-1.67916	-1.48714	-0.308781	-0.648042	-1.30342	0.753817	1.49378	-2.19648	0.955335	-0.251081	-1.79085	-2.22251	-1.53168	1.15123	0.971507	0.434267	-1.14431	-0.29377	-0.278766	-0.777327	1.30324	0.519058	0.0439927	-2.2163	-0.996773	-0.210121	0.496862
GTCGCGAGTTGCATCA-7	NewBorn_Eso	NewBorn_Eso_Epi	GTCGCGAGTTGCATCA-7	-1.55508	-0.329759	-0.931376	2.0636	-0.839919	-1.49117	-0.548699	-1.75145	-0.453291	0.769438	1.42104	-2.44229	-0.262705	-2.30353	-1.74875	-3.06772	-3.14355	0.796215	1.34531	0.0303323	-1.79934	0.743254	0.311038	0.764332	2.60306	0.348675	0.371224	-1.56307	-2.32175	-1.65593	0.117341
GTCGCGATCTCGGCTT-7	NewBorn_Eso	NewBorn_Eso_Epi	GTCGCGATCTCGGCTT-7	1.01849	0.08883	-0.79679	1.34229	-0.212341	-1.01689	0.0333145	-0.516881	0.481149	1.63368	2.91557	-1.72566	0.919846	-1.65164	-0.947962	0.12495	0.212378	1.34184	1.52776	1.14357	-0.814552	1.28084	-1.2906	1.06618	0.389918	1.50993	-0.22508	-2.11801	-1.33874	-1.30687	-0.734179
GTCGTAAAGGTCTGGA-7	NewBorn_Eso	NewBorn_Eso_Epi	GTCGTAAAGGTCTGGA-7	0.808967	0.141968	-0.796887	1.26624	-0.226882	-0.676591	0.433673	-0.424768	0.467797	1.5802	1.57104	-0.460933	1.26872	-0.484382	-1.13122	-0.558166	-0.144523	1.2192	1.67515	1.34469	-0.533629	1.42815	-1.60652	0.0832445	2.13606	0.195831	0.128384	-2.53884	-0.0358167	-1.15352	2.04632
GTCGTAAAGTAATACG-7	NewBorn_Eso	NewBorn_Eso_Epi	GTCGTAAAGTAATACG-7	0.391	0.533059	-0.574713	0.831767	-0.878242	-0.894081	-0.503042	0.44303	0.4554	0.901938	1.98296	-0.467378	0.617944	0.127383	-1.06451	0.052023	1.01727	0.880755	0.958628	-0.384231	-1.00106	0.729153	-0.839919	-0.233527	1.64824	2.01322	-0.428689	-0.978539	0.0276148	-0.370287	0.205763
GTCGTAACACTGTGAT-5	NewBorn_Eso	NewBorn_Eso_Epi	GTCGTAACACTGTGAT-5	0.108366	-1.10313	-0.740213	0.195949	-0.743212	-0.745506	0.285216	1.12164	0.744721	0.45711	2.2432	-2.03124	0.332757	0.0158997	-1.11909	-0.383174	0.543626	0.333331	0.886921	0.95197	-1.09609	0.0042576	0.0803559	0.817412	2.45177	1.37995	-0.592362	-1.58296	-0.454636	-0.515364	1.0049
GTCGTTCAGATGGCGT-5	NewBorn_Eso	NewBorn_Eso_Epi	GTCGTTCAGATGGCGT-5	-0.56574	0.13871	-1.48139	1.49834	-1.52505	-0.786208	1.48592	-0.03253	0.667986	1.59291	1.99289	-1.99212	-0.704825	-0.810361	-1.52566	-1.31216	-0.578084	1.223	1.1212	0.361774	-0.513399	0.247852	-1.43034	1.0065	0.878292	1.15634	-0.732339	-0.733979	-0.102893	-0.860707	-0.982255
GTCTACCGTCTACAGT-5	NewBorn_Eso	NewBorn_Eso_Epi	GTCTACCGTCTACAGT-5	-0.603427	0.101517	-0.535534	1.26469	-0.226442	-1.12711	-1.55943	0.351695	-0.328913	1.19653	1.66484	-1.03694	0.451777	-1.71945	-1.3743	0.0942029	0.342813	1.13991	1.01564	0.230337	-1.54022	-0.285835	-1.75013	1.69964	2.26953	0.807802	0.517894	-0.412243	-1.19417	-0.80899	1.60152
GTCTAGAAGGAGTATT-7	NewBorn_Eso	NewBorn_Eso_Epi	GTCTAGAAGGAGTATT-7	-1.02907	-0.0751516	-0.967352	1.49208	0.407853	-0.931805	-0.676673	-1.22501	-0.558342	1.33508	1.39552	-1.53268	0.311065	-0.871214	-1.01158	-1.1464	-1.13435	1.28346	1.27905	1.11942	-1.97978	0.0177155	1.54763	-0.145723	3.50884	1.63537	-0.708475	-1.76896	1.1717	-0.320762	1.75736
GTCTCACGTGTCTAAC-5	NewBorn_Eso	NewBorn_Eso_Epi	GTCTCACGTGTCTAAC-5	-0.46985	-0.497934	-0.568222	2.07045	-0.605946	-0.610534	-0.026592	-0.0821384	-0.978453	0.879696	2.1911	-1.92533	0.616592	-1.00724	-1.68783	-1.02618	-0.246551	1.10205	1.40125	0.412426	-2.08391	0.31328	-0.0779958	0.176792	1.37585	2.37586	-0.589327	-1.60223	0.292032	0.0250688	0.325472
GTCTGTCTCGTTACCC-3	NewBorn_Eso	NewBorn_Eso_Epi	GTCTGTCTCGTTACCC-3	-0.611318	-0.00683792	-0.910939	2.04406	-1.76045	-1.00015	-0.0432917	-0.959734	-0.127344	1.14809	2.29817	-1.36623	0.909529	1.14016	-0.702425	-1.26389	0.0157569	1.0907	0.836538	2.51607	-0.959863	0.546563	-1.26563	1.93571	1.37793	3.14201	0.410614	-1.35674	0.636631	-1.09861	-0.022536
GTGCACGTCCGATCGG-7	NewBorn_Eso	NewBorn_Eso_Epi	GTGCACGTCCGATCGG-7	-0.463331	-0.933139	-0.855089	1.5616	-1.32596	-1.00715	-0.054195	0.0846486	0.0598809	0.990769	1.76283	-0.716623	0.361761	-0.838272	-1.38906	0.25867	0.98093	1.07679	1.02165	2.51955	-0.696797	0.661417	-0.664255	1.40096	1.4013	0.537163	-0.882246	-1.74481	-1.00123	-0.710443	0.300782
GTGCAGCAGTCATCCA-3	NewBorn_Eso	NewBorn_Eso_Epi	GTGCAGCAGTCATCCA-3	-1.11348	-0.473318	-0.837881	2.92656	-1.06499	-0.490354	-0.383647	-0.760031	-0.106104	1.40308	1.9944	-1.95936	0.346247	1.28371	-1.69282	-2.50604	-0.843469	0.950543	0.820089	-0.540925	-2.08569	-1.34883	-1.02021	1.20288	2.95033	-0.394037	-1.42465	-2.16811	-0.817702	-1.20001	-1.43116
GTGCGTGCAAGAAACT-3	NewBorn_Eso	NewBorn_Eso_Epi	GTGCGTGCAAGAAACT-3	0.184928	-1.58953	-0.536389	0.755153	-0.075846	-0.302703	-0.905324	-0.390435	0.123592	0.1109	1.70777	-0.935577	0.0409336	0.355828	-0.852965	-0.333212	0.546857	0.246601	0.556868	0.604569	-0.652269	1.07488	-1.47888	1.10077	2.34061	0.86974	-0.255164	-0.631613	0.708997	0.957856	1.74436
GTGCTGGCAGGATGAC-7	NewBorn_Eso	NewBorn_Eso_Epi	GTGCTGGCAGGATGAC-7	-2.07139	0.20861	-1.32778	2.2403	-1.72396	-1.74297	-0.00653423	-0.906787	0.233535	0.634269	1.46411	-2.61716	0.332011	-0.852464	-1.25496	-1.20962	-1.10083	0.838087	0.670592	-1.57206	-0.177654	-0.532162	0.940226	0.772938	0.101739	1.87435	-1.03369	-1.48783	-1.27268	-0.569904	-0.0618569
GTGCTGGGTATAGCTC-5	NewBorn_Eso	NewBorn_Eso_Epi	GTGCTGGGTATAGCTC-5	-0.590674	-0.342755	-0.554424	2.23951	-0.322985	-0.459737	0.00753208	1.05701	-0.0782087	0.959569	2.37259	-1.90802	0.383151	0.521727	-0.0839092	0.541851	0.577449	1.1527	1.11107	1.60676	-1.11232	-0.21948	-0.694248	1.48568	1.70455	1.16739	-0.185319	-2.11621	-0.145204	-0.976531	-0.520722
GTGCTGGTCGAAGTGG-7	NewBorn_Eso	NewBorn_Eso_Epi	GTGCTGGTCGAAGTGG-7	0.352652	1.09648	-1.13894	0.656622	-0.433711	-1.53341	-0.590766	-0.525765	0.108391	0.879667	1.52377	-1.41213	-0.117951	0.0252959	-0.418959	0.106742	0.22141	1.37114	1.04352	-0.853213	-0.231064	0.193079	-1.50166	0.805989	1.43009	0.784344	0.562362	-2.13657	-1.05598	-0.450018	-0.223033
GTGCTTCAGCTAATCC-1	NewBorn_Eso	NewBorn_Eso_Epi	GTGCTTCAGCTAATCC-1	1.17631	-0.478649	-0.917692	-1.74351	-1.31718	-0.299332	1.90966	1.83742	2.83931	-0.640638	0.992863	-0.44677	-1.01515	-0.0798805	-0.319466	0.545449	0.783711	-0.560475	-0.261734	-0.176238	1.675	-0.281705	-0.615181	0.691473	0.54681	1.51139	-0.501481	0.0716774	-1.01394	-0.962968	0.59091
GTGGAAGCACTTTAGG-1	NewBorn_Eso	NewBorn_Eso_Epi	GTGGAAGCACTTTAGG-1	-0.0226685	-0.780527	-0.684065	-0.0531901	0.263273	0.143378	0.366955	0.51204	-0.05592	-0.306299	0.845944	-0.334009	0.574164	-0.161082	-0.368221	1.95589	2.35365	0.0357864	-0.139322	0.552357	0.190949	0.15272	-0.053068	1.56991	-0.089367	0.45853	0.427241	-0.110077	-0.345335	-0.24842	0.640029
GTGGAGATCAAGTCTG-7	NewBorn_Eso	NewBorn_Eso_Epi	GTGGAGATCAAGTCTG-7	-1.40467	-0.997788	-0.979907	2.86094	-0.253469	-0.625623	-0.39582	0.400601	-0.0726663	0.98564	2.31458	-1.54777	1.37702	-0.456283	-1.53179	-1.29407	-0.348467	1.08746	1.00667	-0.541622	-0.0774978	-0.0682866	-0.195407	1.26459	1.7963	1.08718	0.382798	-2.42296	-1.45468	-1.19947	0.744552
GTGGAGATCCATTTAC-5	NewBorn_Eso	NewBorn_Eso_Epi	GTGGAGATCCATTTAC-5	-1.23999	-1.42951	-0.925007	1.58268	-2.03897	-2.04428	-0.637063	-1.6965	-0.624622	0.625762	1.57146	-0.921231	1.39583	-0.274435	-1.35195	0.126195	1.1293	1.63178	1.25421	-0.166727	-1.4937	0.806321	-0.519808	0.518695	2.12313	-0.532772	-0.228772	-1.38054	-0.649835	-1.71831	-0.514257
GTGGAGATCGGACAAG-7	NewBorn_Eso	NewBorn_Eso_Epi	GTGGAGATCGGACAAG-7	-0.153381	-0.538886	-0.949766	1.00366	0.880301	-1.49156	-0.705599	-0.958904	0.0102602	0.241132	0.163076	-1.11468	0.178293	0.400513	0.0876307	0.568308	0.877404	0.202466	0.481646	0.287579	0.43007	0.177133	-1.94511	1.12315	1.00206	-1.22858	0.0434891	-1.24526	0.559971	-0.46653	-0.0652059
GTGGCGTAGGGAGTGG-3	NewBorn_Eso	NewBorn_Eso_Epi	GTGGCGTAGGGAGTGG-3	-0.848882	-0.717741	-0.97373	2.12658	-1.92815	-0.830557	-0.95752	-0.632064	0.998401	1.16318	2.53856	-1.93489	0.146521	-0.398812	-1.41547	-0.330507	0.620746	0.733578	0.869619	-0.189296	-1.61556	1.07086	-1.22883	1.83426	1.20892	-0.337032	0.165725	-1.862	-1.06031	-0.874541	-0.754265
GTGGGAACAAGGGCAT-3	NewBorn_Eso	NewBorn_Eso_Epi	GTGGGAACAAGGGCAT-3	0.148252	-0.647807	-0.250891	0.308866	-0.590743	-0.643226	-0.0249155	0.0948654	-1.18764	0.465916	1.48058	-0.826488	0.6433	-0.086802	-0.0105186	0.545912	0.659619	0.613527	1.17426	-0.587585	-0.780966	-0.0568954	-0.413251	0.967217	1.45794	1.81203	-0.363895	-1.03912	-0.011319	-0.4847	-0.70114
GTGGTTAAGACATCAA-5	NewBorn_Eso	NewBorn_Eso_Epi	GTGGTTAAGACATCAA-5	0.824821	-0.498965	-0.571205	1.06124	-1.25022	-0.507492	1.29445	-0.56405	0.200319	0.659962	1.93009	-0.38263	1.03481	1.17942	-0.0608401	0.876014	1.82375	1.26093	1.04861	0.519771	-0.557092	1.08983	-0.743582	0.530412	1.52663	0.864133	-0.795495	-1.88721	-0.757767	-0.381142	-1.03167
GTGTGGCCAGAGGCTA-5	NewBorn_Eso	NewBorn_Eso_Epi	GTGTGGCCAGAGGCTA-5	-0.74698	0.680904	-0.731602	2.62325	-0.363491	-0.0573962	-0.586624	-1.01592	0.792247	0.905781	2.2506	-1.01621	0.448814	-0.747516	-0.826151	-0.617964	-0.564591	1.5266	1.40749	1.17334	-1.98338	0.188834	-1.60771	-1.17466	4.08206	1.71316	0.52605	-1.63768	-0.293617	-0.521885	0.517451
GTTACAGCACCCTTGT-1	NewBorn_Eso	NewBorn_Eso_Epi	GTTACAGCACCCTTGT-1	-0.682192	-0.911261	-0.647489	-1.21893	-0.477296	-0.261556	-0.627547	0.717119	-0.0671105	-1.17766	0.0141495	-0.441206	-0.680177	0.52429	0.0655843	-1.38497	-1.3619	-0.968826	-0.912495	-0.756355	1.77517	-0.149094	0.880942	0.937342	-0.659911	-0.945422	-0.79644	0.423564	0.0243992	-0.702344	-0.553244
GTTACGATCTAAGGAA-7	NewBorn_Eso	NewBorn_Eso_Epi	GTTACGATCTAAGGAA-7	0.61764	0.346418	-0.728812	2.46769	-0.643609	-1.41398	0.555472	-1.5245	-0.8355	0.875328	1.36254	-0.712456	1.1868	-0.397828	-1.45123	-0.918371	0.0218542	1.13287	1.66318	2.48829	-1.66148	2.02749	-1.35158	-0.538056	3.09822	-0.266251	0.95366	-2.01206	-0.551949	-1.2779	0.363394
GTTAGACGTGGAAGTC-3	NewBorn_Eso	NewBorn_Eso_Epi	GTTAGACGTGGAAGTC-3	-0.365827	-0.0688445	-0.961112	0.729971	-1.16134	-1.04223	-0.550258	0.23387	-0.012022	0.453991	1.96669	-0.995869	-0.279428	1.3451	0.206713	-0.69601	-0.0165465	0.730193	1.49343	-0.0438443	-0.169434	1.01918	-0.363762	0.767215	1.21025	1.12464	-0.294031	-0.676541	-1.03592	-0.538397	0.596043
GTTAGACTCACCATGA-1	NewBorn_Eso	NewBorn_Eso_Epi	GTTAGACTCACCATGA-1	0.968433	-0.914614	-0.712476	-2.23758	-1.37784	-0.240651	2.21921	2.46242	1.56247	-0.816317	1.06701	-0.629768	-0.919544	0.579662	-0.297532	-0.969063	-0.880111	-1.032	-0.375075	-1.78985	1.79251	-0.0712099	-0.652412	2.99071	1.74518	1.84233	-1.89308	0.984146	-1.05427	-0.945241	0.865441
GTTAGACTCAGCCTCT-7	NewBorn_Eso	NewBorn_Eso_Epi	GTTAGACTCAGCCTCT-7	-0.0934518	-0.0233355	-0.734094	1.2215	-0.240323	-0.896577	0.377398	-0.840123	-0.685964	1.25192	1.68314	-1.55436	0.177572	-0.821372	-0.915035	-0.2409	0.190442	1.57031	1.15943	0.672007	-2.22286	1.90014	-0.255589	1.64448	2.87317	2.13921	-0.0700917	-1.76035	-1.22719	-0.390682	0.861179
GTTATGGAGTACGTCT-5	NewBorn_Eso	NewBorn_Eso_Epi	GTTATGGAGTACGTCT-5	-1.07751	-1.44075	-0.445064	0.890701	-0.045523	0.500729	-0.402294	0.614427	-0.673181	-0.50186	1.00691	-0.534339	0.369276	0.272249	-0.0474676	-1.09645	-0.904228	-0.186382	-0.427819	0.97822	-0.247866	-0.289084	-0.623931	1.11181	1.95832	-0.367248	0.21558	-0.579438	0.217209	1.09177	2.15965
GTTATGGCATGTGTCA-5	NewBorn_Eso	NewBorn_Eso_Epi	GTTATGGCATGTGTCA-5	-0.0211566	0.38305	-0.830822	1.65946	-1.02796	-0.977898	-0.634978	-1.04743	0.589182	0.913482	2.01359	-1.53001	0.117254	-0.410259	-1.13198	0.0789002	0.809308	0.715773	0.426728	-1.01514	-1.11735	-0.304796	-0.929679	0.795938	1.04262	-1.30238	-1.13772	-1.60158	0.0912281	-0.962623	-0.537093
GTTATGGGTAATACCC-7	NewBorn_Eso	NewBorn_Eso_Epi	GTTATGGGTAATACCC-7	-0.035006	-0.689582	-0.696983	0.200575	-0.246631	-0.771898	0.0642029	0.319737	-1.18716	0.505492	1.40825	-0.562058	0.428577	0.164257	-0.910348	0.435733	1.31572	1.02085	0.399695	1.73472	-0.742178	0.950995	0.247561	1.5969	1.68446	0.25343	-0.0704142	0.766033	-0.249578	0.163743	0.615923
GTTATGGTCATACGGT-3	NewBorn_Eso	NewBorn_Eso_Epi	GTTATGGTCATACGGT-3	-0.529543	-0.589321	-0.878837	1.55968	-0.0486755	-1.43325	-0.397027	0.396019	-0.2165	0.593874	2.19902	-0.47959	0.686766	-0.150446	-1.277	-1.32975	-0.429848	0.324753	1.67578	1.67868	-0.868262	1.7556	-2.52023	-0.499604	3.26944	1.55037	-0.185636	-0.997909	-0.563226	-0.6594	2.11906
GTTCATTGTAGTACGG-1	NewBorn_Eso	NewBorn_Eso_Epi	GTTCATTGTAGTACGG-1	0.877793	-0.130183	-0.811015	-1.43046	-0.983232	-0.292016	1.19089	2.69738	1.42161	-1.08377	0.944407	-0.185981	-0.467637	0.965454	-0.0363959	-0.226049	-0.0730051	-1.90167	-1.09775	-1.77973	2.22308	-0.548004	0.225265	2.08442	-1.02824	0.587975	0.276376	-0.521164	-1.31524	-0.514273	-0.329566
GTTCCGTAGTGCACCC-5	NewBorn_Eso	NewBorn_Eso_Epi	GTTCCGTAGTGCACCC-5	1.78268	-0.48536	-0.718025	0.126196	-0.594564	-0.0903406	1.3691	-0.201734	1.10644	0.554503	2.25589	-1.10546	1.0872	-0.233914	-1.33313	-0.888455	0.043563	1.11983	1.24053	0.404756	-1.47156	1.14156	-0.634232	0.56589	2.83489	1.5988	0.221337	-2.1692	0.044197	-0.686471	1.94005
GTTCCGTGTCCATAGT-5	NewBorn_Eso	NewBorn_Eso_Epi	GTTCCGTGTCCATAGT-5	-1.33332	-1.12511	-0.699525	0.844511	-0.553673	-0.972708	-0.278403	0.307663	-2.11599	-0.879892	0.575567	-0.349289	1.33777	-0.850444	-0.815853	1.01522	1.32666	-0.16686	0.252323	1.69375	-0.58844	1.38051	-0.0151309	2.10356	0.68156	-0.305341	0.961302	-1.51119	0.340969	-0.225284	1.91094
GTTCGCTTCCTAGCGG-5	NewBorn_Eso	NewBorn_Eso_Epi	GTTCGCTTCCTAGCGG-5	-0.606091	0.32276	-0.955428	3.20174	0.527098	-0.867576	-0.991406	-0.635025	-0.199857	0.946132	3.37987	-1.25501	1.65823	-1.52108	-2.33443	-1.63388	-0.603438	1.56081	1.74821	1.27047	-2.16561	1.7025	-0.425627	0.928881	1.69206	1.92185	0.368125	-3.45023	-1.05541	-1.16002	0.106834
GTTCGCTTCCTCTAGC-5	NewBorn_Eso	NewBorn_Eso_Epi	GTTCGCTTCCTCTAGC-5	1.10135	0.0701711	-0.938694	-0.0166954	-0.173248	-0.737758	0.83569	-0.688471	1.09038	0.65848	1.93618	-1.70056	0.176215	-0.685693	-1.48834	-1.63611	-0.881747	0.180408	0.847751	-0.567489	-0.226294	0.429667	-0.765203	2.26973	1.70505	-0.015105	0.932411	-1.57085	-0.838626	-0.836898	-0.914833
GTTCTATAGGTTCAGG-1	NewBorn_Eso	NewBorn_Eso_Epi	GTTCTATAGGTTCAGG-1	-0.164946	-0.786416	-0.326134	-0.399806	0.704577	-0.785676	0.0999518	0.385462	-1.10351	-1.04726	0.53308	-0.913258	-1.11512	0.972483	-0.260419	-0.322925	0.372981	-0.230006	-0.403024	2.0417	0.371585	-0.284709	1.23237	-0.716869	0.859647	1.19823	-0.307939	0.777668	-0.975431	-0.108181	-0.770704
GTTCTATCAACTGTGT-5	NewBorn_Eso	NewBorn_Eso_Epi	GTTCTATCAACTGTGT-5	-0.840209	-0.599975	-0.539909	1.90462	0.749949	-0.623313	0.701288	0.493808	0.374702	0.800255	1.82834	-0.416111	0.601632	-2.09967	-1.6135	0.0641547	0.306675	1.4546	1.25833	1.35125	-1.95276	1.38487	-0.916642	0.444592	1.30972	1.08739	0.611101	-2.02742	0.829003	0.256132	0.705439
GTTGTAGCACCAATTG-3	NewBorn_Eso	NewBorn_Eso_Epi	GTTGTAGCACCAATTG-3	0.0314591	-0.426575	-0.976137	2.05496	0.0311175	-0.598838	-0.290752	-1.91723	0.392831	0.953712	2.42738	-1.28047	1.13379	-1.33083	-2.18588	-0.19622	0.90022	1.67093	1.68399	2.18747	-2.92237	1.3384	-2.46269	1.9307	2.51965	0.673078	0.250316	-1.331	-1.36988	-1.21112	1.46025
GTTGTGACAGTGTACT-3	NewBorn_Eso	NewBorn_Eso_Epi	GTTGTGACAGTGTACT-3	-0.542675	-0.0841515	-0.623731	1.35817	0.00108628	-0.911147	-0.577385	-0.354406	1.1969	0.949869	2.20133	-0.641348	0.057989	-0.724802	-1.34187	0.215824	0.952529	1.66296	0.89537	0.771656	-1.09035	0.849264	-1.40512	0.66318	1.36713	0.893365	-0.0893599	-1.50895	-0.672595	-0.194993	0.62444
GTTTACTAGGAAGTAG-7	NewBorn_Eso	NewBorn_Eso_Epi	GTTTACTAGGAAGTAG-7	-0.699363	-0.787394	-0.985459	2.28377	-0.192751	-1.31591	-0.841758	-1.51111	-0.81806	0.458417	1.17755	-1.77544	0.0358696	-0.0566178	-1.7133	-0.76046	0.240853	1.65417	1.20672	0.990498	-1.74415	1.01494	-0.404866	-0.657431	2.0007	0.326446	0.150868	-0.484751	-1.3563	-0.399726	1.23005
TAACACGCATAAGCGG-5	NewBorn_Eso	NewBorn_Eso_Epi	TAACACGCATAAGCGG-5	-0.965778	-0.191188	-0.666651	-0.377089	-1.03094	-0.908682	-1.0482	0.119179	0.569253	1.16735	1.26019	-0.791234	0.52301	2.39803	-0.951306	-1.12643	0.967426	0.862203	0.0543112	2.1626	-0.435201	1.02843	-1.34122	0.956315	1.17043	-0.0137826	-0.0994082	-0.588141	-0.605708	-0.808256	0.497982
TAACCAGGTTCTTCAT-3	NewBorn_Eso	NewBorn_Eso_Epi	TAACCAGGTTCTTCAT-3	-0.126623	0.0558974	-0.461132	1.77203	0.499947	-0.886862	-0.566648	-0.566971	-0.243844	1.1105	2.63035	-0.045761	1.70269	-0.60271	-0.65494	1.08245	1.52868	1.49972	1.72472	1.82108	-1.80125	2.08064	-1.29956	-0.596319	1.79629	1.21186	0.0129141	-1.77624	0.0914631	-1.0921	0.550879
TAACGACTCGAGAACG-7	NewBorn_Eso	NewBorn_Eso_Epi	TAACGACTCGAGAACG-7	-0.530477	0.0578423	-0.714312	2.37516	-0.438113	-1.46629	0.51664	0.878813	1.17809	1.12596	1.18373	-0.986971	-0.00297027	0.284762	-0.416602	0.206605	0.469344	0.890664	0.825599	0.50276	-0.859421	-0.727247	-0.503511	0.779836	1.38553	1.16758	-0.918983	-1.69804	-0.385058	-0.780129	0.864121
TAACTTCGTGTTTCTT-5	NewBorn_Eso	NewBorn_Eso_Epi	TAACTTCGTGTTTCTT-5	1.04377	-0.696862	-1.07455	0.519083	-1.25204	-0.718081	2.06868	0.664529	1.62187	0.118953	2.02982	-0.690672	1.05337	1.50049	-1.22107	-1.17317	0.619011	1.35592	0.861181	1.50423	-0.702041	-0.772438	-1.57449	2.05824	1.15624	2.07103	-0.266181	-1.30212	-1.04285	-1.09805	0.411669
TAAGTCGAGAGCCGTA-5	NewBorn_Eso	NewBorn_Eso_Epi	TAAGTCGAGAGCCGTA-5	0.381736	-0.510889	-0.686388	-0.0267277	-0.891229	-0.578181	0.793546	0.89491	0.489718	0.259181	1.93771	-0.807852	-0.147164	-0.0226431	-0.217563	-0.604257	-0.375404	0.771034	1.3862	1.1885	-0.501699	1.83573	0.368265	0.77866	2.51014	1.77828	-0.13921	-1.88481	0.235914	-0.375917	-0.29623
TAAGTCGAGCCAAGCA-3	NewBorn_Eso	NewBorn_Eso_Epi	TAAGTCGAGCCAAGCA-3	-0.781617	-0.819227	-0.751247	1.98739	0.214636	-1.0801	1.34369	-0.501784	0.78116	0.982931	1.83589	-1.10805	1.51313	0.291869	-1.53772	-1.42271	-0.566366	1.3505	0.419533	0.928213	-1.80742	0.0330863	-0.465847	-0.53219	0.740685	1.22597	-0.134191	-1.33226	-1.07289	-0.838322	-0.125659
TACAGGTCAGTGCGCT-5	NewBorn_Eso	NewBorn_Eso_Epi	TACAGGTCAGTGCGCT-5	-0.864606	-0.471439	-0.922887	2.49983	0.341327	-1.03492	0.476095	-0.543129	-0.0129175	0.677693	1.6458	-0.855107	0.742208	-0.180458	-1.32773	-0.369778	0.618522	1.00732	0.892709	1.04823	-1.45833	-0.627342	-1.39295	-0.300577	3.18737	-1.36578	-0.0361262	-1.76585	-1.10639	-0.810409	0.687942
TACAGGTTCCAAGGGA-3	NewBorn_Eso	NewBorn_Eso_Epi	TACAGGTTCCAAGGGA-3	-0.385601	0.218201	-0.308272	0.472874	-0.379377	-0.174624	-0.37991	0.114477	0.54499	-0.2114	0.362345	0.534181	0.62941	0.639301	-0.67177	0.976314	1.96388	0.890906	-0.432172	1.64603	1.11777	1.17669	-1.93817	1.32429	1.14164	0.350734	0.629212	-0.574295	-0.107526	-0.809332	1.2408
TACATTCCAACGACAG-5	NewBorn_Eso	NewBorn_Eso_Epi	TACATTCCAACGACAG-5	-0.172595	-0.0380654	-0.713503	-0.134637	0.736101	-0.450996	0.0123605	0.81906	0.545566	0.377601	2.70056	-0.898853	0.811852	-0.0623515	-1.20506	-0.337412	0.625721	0.875475	0.449587	0.134062	-1.24426	1.1897	-1.24603	0.700171	1.71481	2.29311	-0.181507	-1.70578	-0.0333922	-0.600621	0.66812
TACCCACCAGAGGCAT-5	NewBorn_Eso	NewBorn_Eso_Epi	TACCCACCAGAGGCAT-5	-0.611505	-0.101412	-0.852306	1.67058	-0.0230289	-1.02973	-0.685401	-1.11245	0.32702	1.07882	1.94908	-2.24605	-0.282564	-0.808423	-1.39551	-0.0442205	0.68598	0.807675	1.17263	1.00744	-0.237754	1.79369	0.397938	0.00245808	1.83121	2.35468	1.50017	-2.24096	0.00378766	-0.671718	-0.477724
TACCCACGTTAAAGTG-5	NewBorn_Eso	NewBorn_Eso_Epi	TACCCACGTTAAAGTG-5	0.518178	-0.203382	-0.973085	-0.45132	-1.84668	-1.85794	-0.162787	-0.456545	-0.104264	0.508876	1.76731	-0.745445	0.614968	-0.620953	-1.28292	-0.221623	0.488285	1.16601	0.82198	1.91072	0.48005	1.46532	-2.09358	-0.304411	1.13998	0.815168	-0.393985	-1.12864	0.0322106	-0.888437	0.0173329
TACCCACTCTAGGAAA-5	NewBorn_Eso	NewBorn_Eso_Epi	TACCCACTCTAGGAAA-5	-0.770288	-0.37057	-0.623072	1.75495	1.00286	-1.21019	-1.15884	0.0953668	-0.694043	0.672723	1.68496	-0.961003	-0.813544	0.240564	-0.874483	-1.51126	-0.785709	-0.182425	0.226914	3.64232	-0.683997	1.49854	0.156429	0.149701	1.86385	1.43908	0.139384	-1.58496	0.277529	-0.372504	1.06569
TACCGAAAGGATATGT-5	NewBorn_Eso	NewBorn_Eso_Epi	TACCGAAAGGATATGT-5	-0.650643	-0.50264	-0.76342	1.04817	-0.261997	-1.41412	-0.219474	-1.84397	-0.162385	0.807359	1.25246	-1.32695	0.41726	-0.827373	-1.80447	-0.0173469	1.04684	1.35661	1.51452	-0.598019	-1.02816	2.12269	-0.86046	-0.34313	1.79065	2.23547	-1.37065	-2.17027	-1.23356	-1.11798	0.478966
TACCGGGAGCCGAATG-5	NewBorn_Eso	NewBorn_Eso_Epi	TACCGGGAGCCGAATG-5	0.108719	-0.411413	-0.378055	0.127794	-0.15155	-0.0105765	-0.452453	0.48695	0.424953	0.794922	2.27802	-0.945456	0.226603	0.0720748	-1.0536	-0.849442	0.000879183	0.737248	1.24799	0.921167	-0.987832	1.55346	-0.520746	-0.45818	0.512696	0.946221	0.439063	-1.42188	-0.399614	-0.0918265	-0.0251437
TACCTGCCAGGTATGG-5	NewBorn_Eso	NewBorn_Eso_Epi	TACCTGCCAGGTATGG-5	0.650436	-0.567576	-0.757812	1.55607	0.00565483	-1.16556	0.301693	0.115294	-0.211003	0.527663	2.34795	-1.39634	-0.908318	-0.424599	-1.31837	-2.10663	-1.40831	0.126823	1.21624	1.14129	0.0978874	1.22105	-0.35557	-0.296265	2.32913	-0.301837	0.881009	-1.4839	-1.62446	-0.549789	0.796035
TACGCTCAGATACGAT-5	NewBorn_Eso	NewBorn_Eso_Epi	TACGCTCAGATACGAT-5	0.00262274	-0.893516	-0.618119	-0.50553	0.320381	-0.325171	-0.000785192	-0.0251939	-0.303007	-0.171877	2.29737	-0.643765	0.565539	0.00679329	-1.14893	0.0475827	1.01992	0.750312	1.01199	2.68172	-1.15873	2.88353	-0.225762	1.86042	1.81529	3.56282	-0.672344	-1.63023	0.541462	-0.501379	2.16312
TACGCTCGTCACTGAT-7	NewBorn_Eso	NewBorn_Eso_Epi	TACGCTCGTCACTGAT-7	-0.073744	-0.995948	-0.795129	1.09319	-0.244557	-0.968034	0.365259	0.512071	-0.312724	-0.751223	0.6325	-1.16429	-0.762449	1.19694	-0.115298	-1.21133	-0.603347	-1.10229	-0.823684	0.924332	0.618353	-0.908243	-0.869397	0.902867	0.388318	0.422268	-0.448661	-0.614997	-0.402896	0.0198936	-0.668237
TACGGGCAGTTGAAGT-7	NewBorn_Eso	NewBorn_Eso_Epi	TACGGGCAGTTGAAGT-7	0.811892	0.935821	-0.488686	0.908565	0.243647	-0.86517	-0.298277	0.0969128	0.741948	0.816505	2.23135	-0.787673	-0.761871	-0.0653242	-0.319744	-0.871519	-0.600739	0.107482	1.05348	1.13666	-1.29107	1.57698	-0.720404	0.666887	1.28968	-0.138864	0.346388	-1.12218	0.857271	0.0894331	-0.182063
TACGGGCCATCTAACG-7	NewBorn_Eso	NewBorn_Eso_Epi	TACGGGCCATCTAACG-7	-0.396922	-0.536611	-0.784257	2.2431	0.248731	-1.06128	-1.01215	-0.768473	-0.417412	0.524545	1.66083	-0.99366	-0.581192	-0.38033	-1.37108	-2.01427	-1.21679	1.14748	1.18848	0.736169	-1.53249	1.68045	-1.4987	0.52406	-0.311292	-0.528803	-0.735484	-0.972646	-2.273	-0.682993	-0.61857
TACGGGCCATTGCTTT-7	NewBorn_Eso	NewBorn_Eso_Epi	TACGGGCCATTGCTTT-7	0.0234265	-0.776612	-0.612006	1.22108	0.272498	-0.168959	-0.376946	0.528949	-0.243975	0.465947	2.53669	-1.27266	0.395814	0.105481	-1.40944	-1.21125	-0.423474	1.06502	1.33995	0.707882	-1.2102	1.56395	-1.62714	1.51329	2.53755	0.549793	-0.117384	-1.95125	0.521433	-0.544647	1.34003
TACGGGCTCGCCTATC-7	NewBorn_Eso	NewBorn_Eso_Epi	TACGGGCTCGCCTATC-7	-0.235917	-1.06759	-0.383941	0.963262	-0.635629	-1.61197	-1.14835	-0.240994	0.411404	0.869262	1.33316	-1.06192	1.37203	-0.72684	-1.51433	0.359463	1.26218	1.02353	1.0601	0.353671	-0.279533	0.954083	-2.6341	-0.798291	1.56797	1.47286	0.857182	-0.13792	0.269283	-0.350909	0.42581
TACTGCCGTCCAGCGT-5	NewBorn_Eso	NewBorn_Eso_Epi	TACTGCCGTCCAGCGT-5	0.196167	-1.57035	-0.633991	0.469467	0.560932	-0.627159	1.73877	-0.00254612	0.748162	0.466689	1.60015	-0.169813	0.287602	0.474276	-0.802858	0.0250881	0.961769	1.01991	0.152357	1.12312	-0.557158	0.317994	0.137774	0.0630845	1.02819	1.34567	-0.432643	-1.12168	-0.63228	0.00283434	0.664587
TACTTACAGACATCAA-5	NewBorn_Eso	NewBorn_Eso_Epi	TACTTACAGACATCAA-5	0.759613	0.0728751	-0.662228	-0.784165	-0.868385	-1.04902	0.0452881	-0.0934455	-0.189157	0.244882	1.73295	-1.01922	0.90536	0.0904503	-0.969394	0.205137	1.07529	0.632551	0.499428	1.58983	0.767612	1.47862	-0.755055	-0.349711	1.46147	0.238835	0.506949	-1.31923	1.55654	0.147391	-0.0411543
TACTTGTCACCGCTAG-7	NewBorn_Eso	NewBorn_Eso_Epi	TACTTGTCACCGCTAG-7	-1.74921	-0.609909	-0.697389	1.72912	-0.53923	-1.65523	-0.783736	-0.609499	-0.854844	0.619087	1.02304	-1.08901	0.251144	-0.486014	-0.285451	0.387378	0.522805	0.689158	0.827285	-0.255326	-1.23163	0.581732	-0.501044	-0.229332	-0.122918	-0.249039	-0.912883	-1.66649	-0.571841	-0.848424	-0.0837045
TAGACCACAACCGATT-5	NewBorn_Eso	NewBorn_Eso_Epi	TAGACCACAACCGATT-5	-0.948973	-0.0653477	-0.982261	1.0263	0.147169	-1.05955	0.128277	0.220933	-0.653134	0.570231	1.899	-0.596524	0.433191	-0.654228	-1.54593	0.263015	1.22032	1.34269	1.33582	0.618965	-0.901323	1.76068	-0.470842	0.388706	1.59382	2.05978	1.53007	-1.35478	-0.623267	-0.70734	0.143273
TAGGTACCAGCATTGT-3	NewBorn_Eso	NewBorn_Eso_Epi	TAGGTACCAGCATTGT-3	-0.234569	-0.324644	-1.20259	1.5551	0.133328	-0.87162	-0.773346	-0.149411	0.560305	1.22572	1.83684	-1.29769	1.00596	-0.98545	-1.5057	-0.445433	0.241057	1.17991	1.511	2.48809	0.601916	1.01467	-1.23266	0.352914	1.44167	0.78483	0.155031	-0.247506	-2.06261	-0.942934	1.34024
TAGGTACGTTCGGACC-5	NewBorn_Eso	NewBorn_Eso_Epi	TAGGTACGTTCGGACC-5	-0.912795	-0.503104	-0.767516	1.57723	-1.2455	-0.495239	0.614215	0.471145	0.509868	0.389033	1.6747	-1.04796	-0.160054	0.390085	-0.75088	-1.35158	-0.637301	0.667411	0.509343	0.93111	-0.474382	0.737478	0.268561	0.267062	1.58551	-1.19442	-1.16017	-0.422469	0.387202	-0.89878	1.72146
TAGGTTGCACCCTTAC-5	NewBorn_Eso	NewBorn_Eso_Epi	TAGGTTGCACCCTTAC-5	-0.556038	-0.0370565	-0.686995	1.45363	-1.16101	-0.850969	0.38715	0.479686	0.876352	0.476515	2.46879	-1.30282	1.10574	-1.62314	-1.31442	-0.199377	0.013562	1.16112	0.5621	0.264241	-1.44243	-0.331559	-1.42011	-0.907531	1.18421	1.64669	0.765523	-1.76368	-1.15658	-0.361114	-1.02245
TAGGTTGTCCCGAATA-7	NewBorn_Eso	NewBorn_Eso_Epi	TAGGTTGTCCCGAATA-7	-0.328345	-1.52448	-0.65971	0.43327	-0.59946	-1.06561	-0.107777	0.234783	0.203946	0.256762	0.386744	-0.907518	-0.522625	1.10537	-0.82053	0.156042	1.08231	0.433274	0.741482	0.705158	-0.589332	0.462418	-1.33485	1.15153	0.158455	-0.322762	0.0749289	-1.14092	-0.848811	-0.350405	0.491803
TATATCCGTTGGGTAG-3	NewBorn_Eso	NewBorn_Eso_Epi	TATATCCGTTGGGTAG-3	0.41467	0.0504204	-1.3248	-1.19869	-0.786862	-0.702821	0.0194086	0.239143	-0.119406	0.677374	1.43179	-1.10525	-0.00908959	0.337545	-0.798076	-1.65949	-0.947829	0.471226	0.775846	-0.951728	0.282258	0.669623	-0.451837	1.65794	-0.213886	-1.21194	-0.928873	-1.19188	-0.977793	-1.72295	-0.632639
TATCCTATCGTGGCTG-3	NewBorn_Eso	NewBorn_Eso_Epi	TATCCTATCGTGGCTG-3	-0.182892	0.678127	-1.12279	-0.687288	-0.849075	-0.774132	0.261953	0.0713026	0.127051	0.862817	0.897187	-0.713691	0.689722	0.146519	-0.786953	-0.318257	0.381857	-0.0703053	0.407073	-0.798305	0.233133	-0.276284	-0.504356	1.66356	2.24761	0.28425	0.604768	-1.46504	-1.21294	-0.930241	1.30537
TATCGCCTCTGGGAGA-3	NewBorn_Eso	NewBorn_Eso_Epi	TATCGCCTCTGGGAGA-3	-0.608257	-0.870577	-0.35647	1.2473	-0.353872	-0.670934	0.137417	-0.0495329	-1.10886	0.540452	2.3941	-0.805788	0.566311	-0.197166	-1.23011	-1.34252	-0.532627	0.89716	0.0608141	-0.306647	-1.28847	-0.437199	-0.774562	0.611496	0.544216	0.837117	-0.11913	-1.59827	-0.84947	-0.473455	-1.06687
TATCTGTCAATACGAA-5	NewBorn_Eso	NewBorn_Eso_Epi	TATCTGTCAATACGAA-5	-0.943641	-0.652978	-0.735933	1.44797	-0.197282	-1.52929	-0.697332	-1.56403	0.0895774	0.439503	1.59643	-1.79462	0.329207	-1.10328	-1.5582	-2.19765	-1.67276	1.16921	1.32457	-0.443833	-0.933907	1.23157	0.131221	0.245794	1.78772	1.61654	-0.103782	-1.82831	-0.975005	-0.41356	0.928277
TATCTGTCATGCCATA-5	NewBorn_Eso	NewBorn_Eso_Epi	TATCTGTCATGCCATA-5	0.961828	-0.530666	-1.01683	1.49302	0.378081	-0.492788	-0.124438	-0.801148	0.614654	1.023	3.197	-0.905442	0.768092	-0.955664	-1.01819	0.204075	0.68421	1.83423	0.912789	0.724815	-1.42941	0.925316	-1.11079	0.873771	2.44451	0.0267365	-0.124745	-1.7324	-2.0816	-0.925299	0.227403
TATCTGTGTTACGATC-7	NewBorn_Eso	NewBorn_Eso_Epi	TATCTGTGTTACGATC-7	-0.348907	-0.526334	-0.996567	1.99905	-0.6891	-1.28777	-0.144732	-0.871636	-0.299154	0.546229	1.37008	-0.341468	1.18018	-0.747039	-0.466063	0.289796	0.427344	1.54372	1.64521	1.47922	-0.913787	1.06331	-1.51887	-0.3027	1.96647	0.774391	0.263352	-1.50159	-0.887088	-0.0261966	1.5513
TATGTTCCAATGGGTG-7	NewBorn_Eso	NewBorn_Eso_Epi	TATGTTCCAATGGGTG-7	-0.104767	0.134585	-0.88218	0.236916	-0.491618	-0.593424	-0.676304	-0.75185	-0.11687	1.14657	2.32778	-1.48608	0.853909	1.50417	-1.37087	-0.952667	0.991852	0.826659	0.875068	0.755609	-1.13839	0.512432	-1.0771	0.0520624	0.832643	0.581703	0.676051	-1.058	-0.454809	-0.109911	-1.17171
TATTCCATCACCTGGG-1	NewBorn_Eso	NewBorn_Eso_Epi	TATTCCATCACCTGGG-1	0.266694	-1.20046	-0.499489	-0.898037	-0.526516	-0.611008	0.0934999	0.805698	-0.146626	-0.177407	1.88868	-0.802955	-0.241736	0.144921	-0.175592	-1.6965	-1.69751	-0.452509	-0.714826	0.149589	0.528146	-1.13788	-0.715335	-0.603378	0.150522	1.26572	-0.4642	0.410837	-1.05598	-0.599697	-0.718754
TATTCCATCGTTGTTT-7	NewBorn_Eso	NewBorn_Eso_Epi	TATTCCATCGTTGTTT-7	0.230154	-0.00066446	-0.482631	1.40531	0.395475	-0.57172	0.903271	0.821486	-0.212145	0.772897	2.94643	-1.87093	1.82707	-0.84958	-1.59177	-1.70129	-0.947004	1.20902	0.958922	1.30295	-1.5212	0.944407	-0.590766	0.436755	2.46949	0.0871791	-0.181714	-2.02819	-0.804693	-0.178786	0.343169
TATTGCTGTGTAAATG-5	NewBorn_Eso	NewBorn_Eso_Epi	TATTGCTGTGTAAATG-5	0.130511	-1.24479	-0.657164	2.55415	0.0880025	-0.0134028	0.612193	-0.0136122	-1.10263	0.618894	2.39456	-1.05726	0.921478	0.695484	-1.7975	-1.28151	0.54953	1.53268	1.00593	2.37766	-1.35329	1.04785	-1.68414	0.790506	3.06927	0.961849	0.0476871	-0.957536	-0.283337	-0.811319	-0.166479
TATTTCGGTTGGGCCT-1	NewBorn_Eso	NewBorn_Eso_Epi	TATTTCGGTTGGGCCT-1	1.53666	-0.479458	-0.665741	-2.172	-0.247927	0.0470193	3.22562	3.22479	4.50538	-0.0234986	1.91795	-0.544375	-0.274614	0.862706	-0.1712	-0.642151	-0.509482	-0.836889	0.564242	-0.840209	1.19225	0.392189	-0.145535	1.43784	-0.276451	0.460757	-0.866274	-0.440985	-1.54189	-0.653044	-0.399055
TATTTCGTCTCGCTTG-7	NewBorn_Eso	NewBorn_Eso_Epi	TATTTCGTCTCGCTTG-7	0.642681	-0.458852	-0.79174	0.631834	0.344618	-0.322452	-0.551122	-0.433964	0.92054	0.434332	2.4887	-0.462209	1.28075	-0.283505	-1.38054	0.0401913	1.05098	1.21761	1.38554	0.707709	-1.55218	1.79798	0.00514458	1.6646	0.300369	-1.38377	0.148328	-1.7481	0.186837	-0.485741	0.0059437
TCAAGACTCGCAGAGA-5	NewBorn_Eso	NewBorn_Eso_Epi	TCAAGACTCGCAGAGA-5	-0.568817	-0.51359	-1.15522	1.82662	-0.900606	-1.34625	0.337475	-0.781438	0.0658635	1.05764	2.64816	-0.278649	0.825882	-0.415464	-1.45185	-1.0208	-0.103628	1.50259	0.994037	0.619001	-1.28656	0.190136	-1.34821	1.60858	2.05367	-0.571378	-1.5327	-0.732888	-1.77909	-1.55505	-0.441211
TCAAGCAGTGTTAACC-3	NewBorn_Eso	NewBorn_Eso_Epi	TCAAGCAGTGTTAACC-3	0.858217	-0.36309	-0.725492	0.412342	0.325142	-0.83933	-0.145687	0.702384	0.941543	-0.317859	2.20185	-0.918811	-0.657971	0.473715	-0.809511	-0.450091	0.443184	0.533976	0.667497	2.61416	-0.563994	1.81921	0.128343	2.22594	1.32706	0.280333	1.40121	-0.869616	-0.55278	-0.206327	1.23234
TCAATCTCATATCGGT-1	NewBorn_Eso	NewBorn_Eso_Epi	TCAATCTCATATCGGT-1	2.2459	-0.865411	-0.82703	-1.66803	-0.292367	0.717098	1.44086	2.48294	3.2435	-0.896563	1.09829	-0.436636	-0.0247589	-0.00280994	-0.269048	0.372092	0.600576	-1.09181	-1.05847	-0.98601	1.88598	-1.09751	-0.184228	1.95239	-0.0115316	1.36302	-0.180126	0.613106	-0.612133	-0.32509	-0.00490409
TCACAAGAGAGTCCGA-5	NewBorn_Eso	NewBorn_Eso_Epi	TCACAAGAGAGTCCGA-5	0.0102752	-1.98089	-0.529533	-0.166837	-0.163935	-0.930169	-0.872794	0.629444	1.01699	-0.0100041	1.82839	-0.967047	-0.281224	0.272433	-0.853068	-0.740582	0.0479103	0.801924	0.499448	1.68157	-0.174421	-0.790722	-0.849017	0.758041	1.36338	0.858393	0.795723	-1.25015	1.13238	-0.301742	-0.213651
TCACATTAGCTGCCTG-5	NewBorn_Eso	NewBorn_Eso_Epi	TCACATTAGCTGCCTG-5	-1.21533	-1.57071	-0.654462	2.05498	1.0905	-0.915981	-0.211359	0.244108	0.354337	0.871991	1.22673	-0.661177	0.513282	-0.223931	-1.32492	-0.336051	0.640728	0.838362	0.912489	1.11877	-0.38821	0.42338	-0.787643	-1.84761	1.44893	0.22281	-0.673588	-1.719	-0.113422	-0.724395	-0.18163
TCACGGGAGAAACTAC-3	NewBorn_Eso	NewBorn_Eso_Epi	TCACGGGAGAAACTAC-3	-1.03111	0.0634279	-0.873963	2.65235	0.124145	-0.449011	-0.0529108	-1.03136	-0.545252	1.38802	1.91465	-0.83711	1.09162	-0.303714	-1.73045	-1.52855	-0.713252	1.18206	1.43171	-0.269352	-1.61893	0.608354	-0.431552	0.114699	2.29062	1.81566	-0.137009	-1.17662	-1.95775	-1.60546	-1.25434
TCACTATTCTAAACGC-5	NewBorn_Eso	NewBorn_Eso_Epi	TCACTATTCTAAACGC-5	-0.683388	-1.03713	-0.865653	1.44761	-1.1266	-1.55179	-1.93001	-0.870709	-1.12747	0.535528	1.40049	-2.12507	-0.149852	0.0114026	-1.13967	-1.84758	-1.04099	1.11594	1.05912	1.04102	-1.12366	-0.0158383	-2.47812	-0.129851	1.28467	0.71326	-0.364964	-1.23044	-2.3976	-0.840988	0.377764
TCACTATTCTGAGATC-5	NewBorn_Eso	NewBorn_Eso_Epi	TCACTATTCTGAGATC-5	-0.670897	0.00153192	-1.01586	2.15072	-0.536319	-0.671097	-0.304006	-0.418965	0.161197	0.359841	2.41092	-0.97461	0.290044	0.527626	-0.740719	-0.31066	0.135603	1.16914	1.54852	2.05688	-1.02911	2.18643	0.152582	1.30668	1.90237	0.432511	0.0190709	-1.95783	0.099744	-0.134068	-0.669701
TCACTCGCAATGGCCC-3	NewBorn_Eso	NewBorn_Eso_Epi	TCACTCGCAATGGCCC-3	-0.409192	-0.556319	-0.655415	0.723943	-0.599227	-0.848436	-0.145201	0.469264	-0.034418	0.350705	2.48144	-2.07657	-0.215428	0.385321	-0.761068	-0.736327	0.0541107	0.724191	0.538665	1.38115	0.104488	1.09589	-0.526039	0.250922	1.04298	0.902554	-0.0427085	-0.587165	-0.623445	0.0429295	0.865966
TCACTCGTCCCGTGTT-5	NewBorn_Eso	NewBorn_Eso_Epi	TCACTCGTCCCGTGTT-5	-0.143348	-0.799913	-0.822687	1.49392	0.937609	-0.533762	-0.268469	-0.408981	-0.343651	0.78528	2.28762	-0.779561	0.563155	-0.109677	-1.20756	-0.827005	0.0625697	0.323165	1.12756	0.378372	-0.26283	-0.325817	-0.570433	-0.224739	0.54776	2.0299	0.0275779	-1.58044	-0.906332	-0.803841	0.17237
TCAGCAAAGGTGCTAG-7	NewBorn_Eso	NewBorn_Eso_Epi	TCAGCAAAGGTGCTAG-7	-1.40966	0.10038	-0.719787	1.84939	-0.431414	-2.11513	0.210716	-1.20897	-0.471911	0.948673	1.47628	-1.75642	-0.236001	-2.01605	-0.452133	0.0804367	-0.470108	0.788721	0.976235	0.464771	-0.699626	-0.0267998	0.897947	0.254014	2.74694	0.72156	0.450228	-1.42294	-0.584753	-1.32318	-0.0408823
TCAGCAAAGTTCGCAT-5	NewBorn_Eso	NewBorn_Eso_Epi	TCAGCAAAGTTCGCAT-5	-0.20531	-1.36987	-0.852787	1.2922	0.104343	-1.39944	1.44046	-0.108365	-0.157442	0.551846	2.34603	-1.51962	0.607755	0.0942076	-1.25298	-1.78342	-1.20897	0.681089	1.11887	0.57331	-0.745176	-0.168663	-0.589087	-0.236444	2.22602	1.133	0.286093	-2.06852	0.27664	-0.831385	1.53897
TCAGGGCTCATGGAGG-7	NewBorn_Eso	NewBorn_Eso_Epi	TCAGGGCTCATGGAGG-7	-0.18438	-0.143995	-0.955468	0.88461	-0.238332	-1.16879	-1.62246	-1.5777	-0.464602	0.805225	0.865259	-2.06557	0.647877	-0.638549	-1.28344	-0.539417	0.14739	1.4768	0.844712	1.26017	-1.38314	0.551577	-1.28537	1.97734	0.539545	-0.168385	0.781127	-2.1021	-1.22264	-0.769509	0.218565
TCAGGTAGTTCCAGGC-3	NewBorn_Eso	NewBorn_Eso_Epi	TCAGGTAGTTCCAGGC-3	0.229498	-0.881311	-0.84992	1.08364	-0.484635	-0.868582	0.639205	-0.340284	1.1591	0.44052	1.55347	-1.94131	0.42173	-0.125203	-1.12003	-2.92305	-2.28904	0.608581	1.02957	1.92953	-0.198338	0.317037	-0.364596	0.858044	1.37631	0.174684	0.232119	-1.21035	-2.03032	-0.242319	0.220804
TCAGTCCTCATCCCGT-7	NewBorn_Eso	NewBorn_Eso_Epi	TCAGTCCTCATCCCGT-7	-0.634784	-0.0336305	-0.949513	2.37007	-0.163151	-1.13721	-0.586895	-1.01874	-0.0181646	1.3708	2.28013	-1.08476	0.628019	-0.248655	-1.7344	-1.44113	-0.58118	1.22172	1.44339	0.252801	-1.30664	0.691475	-1.87285	0.12432	2.5818	1.8722	-0.19032	-2.67637	-1.25355	-0.944678	1.2366
TCAGTGAAGATTACCC-7	NewBorn_Eso	NewBorn_Eso_Epi	TCAGTGAAGATTACCC-7	-0.0255705	-0.413325	-0.49654	0.449318	-1.54915	-0.118955	0.51187	-0.970706	2.35831	0.554384	1.991	-1.27637	0.176374	-0.0755422	-1.22783	-0.295324	0.665704	0.80799	0.956819	0.385854	-1.28037	-0.998645	-1.00864	1.45198	1.22507	1.36405	-0.00464336	-1.71737	0.356274	-0.618356	-0.566741
TCAGTGATCACATTGG-3	NewBorn_Eso	NewBorn_Eso_Epi	TCAGTGATCACATTGG-3	-1.16504	-0.449156	-0.786118	2.02255	-2.36215	-1.75723	0.523056	-0.910629	0.566502	0.986951	1.81787	-1.8328	-0.754281	-0.130703	-1.7791	-0.595303	0.41078	1.22376	1.28724	0.367106	-1.11937	0.672222	2.02394	0.373842	2.92304	1.69631	-0.0722713	-1.58956	-2.2869	-1.54877	0.248456
TCATACTCAGCTTTCC-5	NewBorn_Eso	NewBorn_Eso_Epi	TCATACTCAGCTTTCC-5	0.787794	-0.187939	-0.426731	0.305016	0.669363	-0.734483	0.654299	-0.36626	-0.407749	0.70737	2.52093	-0.447191	0.925056	0.221497	-1.48772	0.00284421	0.995859	1.12182	0.780719	1.44475	-1.73081	0.529883	-0.371564	0.36831	2.67647	0.796009	0.459769	-0.226575	-0.213395	-0.878007	1.6357
TCATACTTCGTGTGAT-7	NewBorn_Eso	NewBorn_Eso_Epi	TCATACTTCGTGTGAT-7	-0.515381	-0.284142	-1.16983	1.88087	-0.239429	-0.781621	0.121938	-0.193926	-0.12773	0.857489	2.18815	-1.15213	0.325723	-0.23101	-1.38709	-0.492653	0.527267	1.52853	0.488883	0.743965	0.308766	0.0355445	-0.744889	0.848613	1.20008	0.73681	-0.030812	-1.48283	-1.07283	-1.42502	-0.00603019
TCATATCCAGCACCCA-7	NewBorn_Eso	NewBorn_Eso_Epi	TCATATCCAGCACCCA-7	-0.788847	-0.116586	-0.60767	0.11201	0.985741	-0.530308	-0.995063	-0.659623	0.908455	-0.162217	1.65187	-0.257385	1.09289	0.17199	-0.0866954	1.04511	1.41452	1.35493	0.686262	1.61327	-0.937081	1.65093	-1.33585	1.19508	1.03399	1.12655	0.14012	-1.34767	-0.85878	-0.298262	1.20556
TCATATCTCACCCATC-7	NewBorn_Eso	NewBorn_Eso_Epi	TCATATCTCACCCATC-7	0.200136	-0.353909	-0.849407	1.90185	-0.826189	-0.670467	-0.753193	-0.416249	-0.347658	0.96972	1.23172	-1.56264	0.885952	-0.649127	-1.46391	-1.66087	-0.909306	1.15062	1.15876	0.338955	-1.69373	0.0734859	-1.61012	0.320712	0.948362	-0.572686	-0.804575	-1.1315	-1.59806	-0.846792	0.520387
TCATGAGGTCCTCCAT-5	NewBorn_Eso	NewBorn_Eso_Epi	TCATGAGGTCCTCCAT-5	0.17995	0.563044	-0.971017	-0.316212	-0.461844	-1.14991	-0.00942005	-0.632446	-0.16341	0.437962	1.10817	-0.719675	0.0761343	0.337044	-0.864815	0.623183	1.57852	1.17242	0.892874	2.92483	0.29389	1.07891	1.08325	1.30093	0.362756	2.41232	0.515344	-1.57192	-0.319957	-0.598707	0.522948
TCATGCCCATCGCTGG-3	NewBorn_Eso	NewBorn_Eso_Epi	TCATGCCCATCGCTGG-3	-0.697809	-0.0225906	-1.02499	0.058384	-0.51601	-1.41171	-1.7359	-0.9011	0.916399	-0.398089	0.548637	-0.861449	0.183667	-0.544584	-0.617714	-0.436176	-0.27452	-0.00840318	0.18168	0.649713	-0.241434	-0.0418429	-1.18428	-1.07344	-0.281175	1.00424	0.833091	-1.24657	-0.404476	-0.53086	-1.04996
TCATGCCTCGCGTGCA-7	NewBorn_Eso	NewBorn_Eso_Epi	TCATGCCTCGCGTGCA-7	-1.72635	0.180522	-1.23452	1.3137	0.85102	-1.14501	-0.549812	-1.16122	-0.920002	0.76511	1.50012	-0.234066	0.921982	-0.463816	-1.45299	-1.28132	-0.414712	1.43352	0.832482	0.0611545	-0.736217	1.55502	-1.58756	0.5371	-0.963016	0.486733	1.88442	-1.10314	-1.33659	-0.471847	-0.112277
TCATGCCTCGTGTCAA-5	NewBorn_Eso	NewBorn_Eso_Epi	TCATGCCTCGTGTCAA-5	-0.821858	-0.833952	-0.0834243	1.27375	1.00868	-0.766259	0.547285	1.04459	0.667216	1.23011	2.7115	-1.01994	0.419028	-0.80506	-0.503613	-1.69411	-1.77259	0.545595	1.18615	0.123155	-0.996999	1.25688	-0.268827	1.65098	2.50995	1.5866	0.223804	-1.94813	0.581689	-0.458986	0.654393
TCATGGAAGGGATGTC-1	NewBorn_Eso	NewBorn_Eso_Epi	TCATGGAAGGGATGTC-1	1.1899	-0.821445	-0.985867	-1.37691	-1.70003	0.00699653	1.26565	2.07326	2.93582	-0.97603	0.966445	0.157847	0.51782	1.56188	-0.250752	-0.56572	0.0870113	-0.797215	-1.22771	-0.267977	1.90425	0.9354	1.11707	1.97523	0.127459	0.575403	-0.636055	1.58981	-0.356088	-1.02303	-0.798299
TCATGGATCCATTGCC-3	NewBorn_Eso	NewBorn_Eso_Epi	TCATGGATCCATTGCC-3	0.15284	-0.489434	-0.667217	1.30941	-0.74912	-1.03633	-0.237785	0.255912	-0.140892	0.630164	1.88755	-1.95581	0.0159505	1.74969	-1.11005	-1.21693	0.640537	0.902676	1.17273	0.392043	1.06306	1.38516	-0.863807	0.830741	1.36131	-0.0954604	0.155042	-1.57873	-0.650892	-1.17903	0.221211
TCATTGTCAGTCGCAC-1	NewBorn_Eso	NewBorn_Eso_Epi	TCATTGTCAGTCGCAC-1	0.667662	-0.826055	-0.540344	-0.803073	0.557423	-0.0520991	-0.0768481	0.00147805	-0.538174	-0.640625	2.21899	-0.80696	-0.624645	0.682667	-0.63549	-0.914589	-0.089073	0.239437	0.507506	1.60183	-0.269522	-0.49282	-1.42295	0.328681	-0.0156666	1.37485	-1.5896	-0.229203	0.948229	-0.5146	0.253707
TCATTGTGTGGCCTCA-5	NewBorn_Eso	NewBorn_Eso_Epi	TCATTGTGTGGCCTCA-5	0.660729	-0.0430451	-0.664153	0.446877	-0.874245	-1.11379	0.794446	-0.354804	0.0896592	1.03842	2.24423	-0.590498	1.56343	-1.54636	-1.25953	-0.229632	-0.0241622	0.838136	1.05137	1.47381	-0.963614	-0.331971	-1.47558	-0.829143	1.51745	-0.489707	0.217446	-1.44819	-0.179558	-0.629535	-0.11685
TCATTTGCACCATAAC-7	NewBorn_Eso	NewBorn_Eso_Epi	TCATTTGCACCATAAC-7	-1.10765	-0.816199	-0.36227	-0.445644	-0.171061	-1.34311	-0.592975	0.565682	-1.01341	-1.23428	0.551061	-0.179177	-0.513965	1.50079	0.0901177	-0.428914	0.227868	-0.861071	-1.21848	1.37245	0.974276	-0.942035	-0.417306	2.0537	-0.68154	-0.935608	-1.56675	0.154436	-1.11027	-0.61462	-0.454194
TCCACCACAAGTGTCT-5	NewBorn_Eso	NewBorn_Eso_Epi	TCCACCACAAGTGTCT-5	0.420494	-0.115099	-0.755348	1.83257	-0.00560466	-1.37637	0.577304	-0.271926	0.207501	0.350792	1.65302	-1.4475	0.896991	1.66219	-1.21899	-1.42814	0.462813	1.4513	1.35396	1.92272	-0.691999	0.438769	-1.22164	1.01744	1.0302	2.41412	0.485841	-1.3987	-0.244946	-1.08902	-0.00745807
TCCACCACACGGAAGT-3	NewBorn_Eso	NewBorn_Eso_Epi	TCCACCACACGGAAGT-3	0.818095	-0.460813	-0.449169	0.926053	-1.69351	-0.365947	-0.268727	-0.190877	0.551782	0.825353	2.02264	-1.08912	0.592799	-0.60977	-1.58034	0.375889	1.39907	1.72062	1.3354	0.465294	-1.88217	0.693755	-0.154755	-0.591468	2.27218	-0.616942	0.430299	-0.789709	-0.517052	-0.370687	0.308621
TCCACCACAGTTGTTG-5	NewBorn_Eso	NewBorn_Eso_Epi	TCCACCACAGTTGTTG-5	0.852912	0.0852172	-0.654939	2.3327	0.323677	-0.351258	-1.07135	0.0979615	0.993632	1.06893	3.10056	-0.555459	1.37912	-0.492146	-0.131592	2.0157	2.34806	1.87865	1.5699	2.09298	-3.10345	1.45581	-1.25748	1.17904	2.07388	1.61111	0.267912	-2.14235	-0.235522	-0.895529	1.83749
TCCACCATCATCGCAA-3	NewBorn_Eso	NewBorn_Eso_Epi	TCCACCATCATCGCAA-3	-0.0645486	0.403376	-0.970162	1.84285	-0.928565	-0.980994	1.51982	-0.444022	1.0657	1.46313	1.78586	-1.25839	0.93305	-0.899878	-0.721977	0.277726	0.589636	1.23629	2.0522	0.478967	-1.49217	1.08206	-1.08317	-0.0032435	2.38055	0.114332	-0.865002	-1.88292	-1.04864	-0.932061	1.05944
TCCACCATCCACTAGA-7	NewBorn_Eso	NewBorn_Eso_Epi	TCCACCATCCACTAGA-7	-0.816686	-1.33248	-0.768307	2.63789	0.436548	-1.17959	-0.723397	-1.40457	-0.606298	0.647346	1.17708	-0.657326	0.846314	-0.604944	-0.136908	0.0120689	-0.0276977	1.72777	1.36419	2.55906	-0.964994	0.670649	-1.79463	0.816182	0.789878	1.68635	-0.0628003	-2.1706	0.0148506	-0.803006	-0.203046
TCCACGTAGGAGCTGT-3	NewBorn_Eso	NewBorn_Eso_Epi	TCCACGTAGGAGCTGT-3	-1.14498	-0.72404	-0.701087	0.289902	-0.139549	-1.23962	-0.453715	0.139123	-0.591178	-0.315718	0.341831	-0.357334	-0.191298	1.10678	-0.290047	0.519353	1.39299	-0.0316752	-0.878124	-0.0591304	0.666747	-0.509733	-0.825767	0.69399	0.136772	-1.05809	-0.849616	-0.832996	0.162201	0.305322	1.7865
TCCACGTGTATGAGCG-7	NewBorn_Eso	NewBorn_Eso_Epi	TCCACGTGTATGAGCG-7	0.185373	0.0391498	-0.747749	2.27679	-1.06183	-0.835769	-0.174932	-0.773437	0.136742	1.08148	2.70187	-1.82178	1.71447	-0.58359	-1.3114	0.0471333	1.00477	1.59139	1.27341	0.918215	-2.00426	0.785036	0.711555	-0.161526	1.29582	2.0421	1.10509	-3.13692	0.488231	-0.451984	0.079477
TCCAGAAGTTGAGAGC-7	NewBorn_Eso	NewBorn_Eso_Epi	TCCAGAAGTTGAGAGC-7	-0.748527	-0.107733	-0.929313	0.772299	-1.24192	-1.0317	0.0383382	-1.14574	-0.230789	1.3685	2.11729	-1.80554	0.130395	-0.465382	-0.447621	1.04977	1.39218	1.45408	0.947053	-0.386555	-1.08087	0.0266892	-0.440394	0.323418	1.295	2.15049	0.203465	-0.654687	-1.73269	-1.48991	0.619255
TCCATCGGTTCCTTGC-7	NewBorn_Eso	NewBorn_Eso_Epi	TCCATCGGTTCCTTGC-7	-0.803603	-1.05354	-0.618451	-0.457394	-0.221882	-0.89761	-0.733756	0.625026	0.605085	-1.0222	-0.0999326	-0.767528	-1.1054	0.504346	0.0565402	-0.469032	-0.341779	-0.584991	-0.73068	0.232602	0.912305	-1.92552	0.227096	0.753431	-0.621923	-0.949944	0.49756	0.402741	-0.184235	-0.619426	-1.08902
TCCATGCAGATGCCGA-5	NewBorn_Eso	NewBorn_Eso_Epi	TCCATGCAGATGCCGA-5	-0.770757	-0.579483	-0.414766	1.63156	-1.34834	-0.846436	-0.347872	-1.36705	-0.304911	0.866285	2.18627	-1.61038	0.446233	-2.08357	-1.60071	-1.80198	-1.74341	0.608735	1.08909	0.213023	-0.977218	0.380402	-0.607193	-0.661417	1.37787	0.421577	-0.0369171	-2.04027	-0.0672854	-0.0463084	0.466191
TCCCACACAATCCAGT-7	NewBorn_Eso	NewBorn_Eso_Epi	TCCCACACAATCCAGT-7	0.249374	-1.06981	-0.832819	0.685351	-0.279127	-0.396122	-0.793839	-0.716148	-0.724259	1.2331	2.3287	-0.918226	0.296859	-1.28554	-1.68336	-2.45743	-1.93777	0.569878	1.69441	1.60473	-1.68529	1.60311	-1.98952	0.246991	1.0215	0.640112	1.13726	-2.3107	-0.250465	-0.707126	0.999638
TCCCACATCTTGAGCA-7	NewBorn_Eso	NewBorn_Eso_Epi	TCCCACATCTTGAGCA-7	-0.9917	-0.906972	-1.22774	1.52923	-0.907304	-1.02049	-0.441269	-1.19774	-1.2978	0.83642	1.72699	-1.30992	1.13914	-0.636098	-1.5897	-0.123672	0.863588	1.39289	1.16684	2.2976	-1.34318	1.17175	-1.73605	0.300861	1.34291	1.60207	0.691199	-2.48481	-1.43356	-0.989995	-0.29855
TCCGATCTCCCGAACG-3	NewBorn_Eso	NewBorn_Eso_Epi	TCCGATCTCCCGAACG-3	0.463329	0.123727	-0.69678	0.427802	-0.534374	-0.296439	-0.140693	-0.633842	-0.752413	0.456288	2.05651	-1.04237	-0.52542	-0.20053	-1.16358	-0.950618	-0.166093	0.985268	0.886044	2.12967	-1.17033	0.62579	-1.16629	-0.155375	2.94666	-0.253892	-1.86665	-0.954041	-0.645846	-0.939786	1.88283
TCCGATCTCCGTGTGG-5	NewBorn_Eso	NewBorn_Eso_Epi	TCCGATCTCCGTGTGG-5	-0.865601	-1.02617	-0.853482	1.61707	-1.71484	-0.660135	-0.116524	-1.00843	0.450629	0.523029	2.40055	-1.48448	0.490841	-0.817364	-0.939196	-2.21983	-1.9468	1.17358	1.25315	0.937333	-1.09796	0.180587	0.966548	0.69422	1.79415	1.92571	-0.00410016	-2.18042	-1.45657	-0.556532	0.345491
TCCGGGAGTTAACCTG-5	NewBorn_Eso	NewBorn_Eso_Epi	TCCGGGAGTTAACCTG-5	-0.10178	-0.616933	-0.897293	0.65979	-0.15024	-0.707194	-0.164877	-0.502699	-0.654655	0.508104	1.31541	-1.16828	0.230538	-0.42448	-1.15454	-1.68292	-1.0947	0.277563	0.643724	-0.577814	-1.15836	0.0197456	0.157323	0.787728	3.20068	-1.31623	0.8127	-0.670781	0.479132	-0.255381	2.49654
TCCGTGTTCCGCGATG-7	NewBorn_Eso	NewBorn_Eso_Epi	TCCGTGTTCCGCGATG-7	-0.0136541	0.354174	-0.527569	1.68993	1.18925	-0.365195	0.322071	-0.461859	-0.359447	0.901189	2.07922	-0.645031	0.887967	-0.411078	-1.14529	-1.89632	-1.31316	0.562833	0.592676	0.623976	-1.14818	1.13043	0.224589	-0.167863	0.747136	2.01134	-1.22883	-1.02152	-0.164478	-0.53259	1.01694
TCCTAATAGTCACGAG-5	NewBorn_Eso	NewBorn_Eso_Epi	TCCTAATAGTCACGAG-5	-0.472046	-0.754747	-0.704153	2.06994	0.0716775	-0.917181	-0.278036	-0.118888	-0.573382	0.602324	2.00147	-1.53847	0.143782	-0.812006	-1.55404	0.0830497	0.945361	1.65032	0.870547	1.91396	0.105477	0.166943	0.26979	0.543693	1.81675	2.32349	-0.199173	-1.82558	-1.44	-0.323948	0.0242829
TCCTCTTGTAGATCGG-7	NewBorn_Eso	NewBorn_Eso_Epi	TCCTCTTGTAGATCGG-7	1.78394	0.887322	-0.388416	0.106285	1.3332	-0.286749	-0.414135	-0.166806	0.433819	0.832617	2.23661	-1.77143	-0.842014	-0.209529	-1.29186	-1.5768	-0.721923	0.709658	1.45662	0.124209	-1.39369	1.93207	-0.566247	-0.304539	1.23641	2.0173	0.475267	-0.559013	-0.171969	-0.81853	-0.855233
TCCTGCAGTGTTATCG-7	NewBorn_Eso	NewBorn_Eso_Epi	TCCTGCAGTGTTATCG-7	-0.497807	-1.01792	-1.06232	0.668076	-1.36621	-1.18186	-1.18937	-0.507542	0.717797	0.831627	1.07981	-1.47887	-0.121227	-0.355977	-1.2614	-1.92129	-1.20094	0.288609	1.00446	-0.82594	-0.845522	-1.11872	-1.17317	-1.76876	1.32534	1.2957	-0.0854173	-0.760214	-1.77819	-0.0444814	0.275804
TCCTTCTCATTCGGGC-3	NewBorn_Eso	NewBorn_Eso_Epi	TCCTTCTCATTCGGGC-3	0.673208	-0.743669	-1.24538	1.2918	0.913839	-0.981894	-0.514938	-0.404675	-0.365684	0.316624	2.04516	-0.707272	1.1666	0.733951	-0.359071	1.10437	2.05802	1.32691	1.40493	0.717929	-0.758823	0.880717	-0.523631	1.31882	0.583015	0.908112	1.26977	-1.73505	-0.953269	-1.4517	-1.06591
TCCTTCTTCATGAGGG-5	NewBorn_Eso	NewBorn_Eso_Epi	TCCTTCTTCATGAGGG-5	-0.0635808	-0.75668	-0.952175	-0.148731	-0.84289	-0.406979	0.241539	-0.0623184	-0.161497	0.453085	1.24307	-1.05565	-1.08351	0.917169	-0.289111	0.512106	1.2796	-0.421715	-0.248478	1.01606	0.319794	-1.31748	0.258693	0.724794	0.940386	-1.05039	-0.18756	-0.552537	-1.88821	-0.412077	0.555884
TCGAACAGTATGTCCA-3	NewBorn_Eso	NewBorn_Eso_Epi	TCGAACAGTATGTCCA-3	-0.25986	-0.721328	-0.737902	1.55661	-0.779827	-1.25487	0.666012	0.0127829	0.29952	0.693852	2.52832	-1.59958	0.0133003	-0.61093	-1.42867	-2.21413	-1.51348	0.386006	1.12462	0.445979	-1.62768	0.487746	-1.08809	0.475833	0.891524	0.516071	0.607218	-0.496574	-2.33076	-1.06156	-0.248469
TCGACCTAGAATAGTC-5	NewBorn_Eso	NewBorn_Eso_Epi	TCGACCTAGAATAGTC-5	0.0112182	-0.104279	-1.01801	1.69066	-1.15288	-0.848087	0.941189	-0.598258	-0.291056	1.05923	2.40657	-1.44317	0.162012	-0.640205	-1.52192	-1.91473	-1.1296	0.802843	0.76996	0.643415	-1.0027	1.32356	-1.58931	0.991563	0.758751	1.64114	0.296379	-2.10711	-1.83032	-1.48641	0.726396
TCGCTCAGTCTCAGAT-5	NewBorn_Eso	NewBorn_Eso_Epi	TCGCTCAGTCTCAGAT-5	0.944938	0.952217	-1.34373	0.523057	-1.83457	-1.19254	0.0134639	-1.0872	0.762039	1.25764	2.47121	-0.854355	0.656738	-0.657524	-1.46017	-2.35205	-1.66705	0.92765	1.05921	0.204139	0.660302	0.308427	-1.49865	1.3891	1.11692	1.05322	1.10986	0.0273326	-0.441704	-1.49361	-1.13356
TCGCTTGCAAATTAGG-3	NewBorn_Eso	NewBorn_Eso_Epi	TCGCTTGCAAATTAGG-3	-0.484085	-0.537216	-1.05574	1.89772	-0.359139	-1.78573	-0.403438	-1.46994	-0.568191	1.1837	2.22616	-0.514093	1.08502	1.18183	-1.41588	0.0902267	1.94458	1.49363	1.03388	2.52309	-1.60167	2.26084	-1.71741	-1.93153	1.66406	1.74098	0.225889	-1.68963	-0.471	-0.263506	0.448965
TCGGATAGTGCGCTCA-7	NewBorn_Eso	NewBorn_Eso_Epi	TCGGATAGTGCGCTCA-7	-2.06831	0.176546	-1.15141	1.61589	-0.872826	-1.35408	-0.702848	-1.2067	3.61277	1.02154	1.75307	-1.98609	1.25352	-1.80083	-2.16166	-0.884293	-0.124822	1.51954	1.3497	0.218993	-2.38855	-0.434073	1.43573	-0.306405	0.659144	0.3173	-0.301761	-1.93435	-0.580092	-1.65055	-0.767048
TCGGGACGTGTACGCC-7	NewBorn_Eso	NewBorn_Eso_Epi	TCGGGACGTGTACGCC-7	0.281075	0.60621	-0.668125	2.08124	-0.255825	-0.499994	0.233493	-0.961212	-0.573692	0.912036	2.20832	-1.16875	0.433392	-0.170188	-1.21535	-0.502058	0.376158	0.60645	1.23351	1.2523	-1.26061	1.26063	-0.992508	0.720084	2.4415	1.08344	-0.7176	-0.88052	0.199515	-0.435503	2.18719
TCGGGCATCAGCTGAT-5	NewBorn_Eso	NewBorn_Eso_Epi	TCGGGCATCAGCTGAT-5	-0.259118	-0.677333	-1.42933	1.59627	-0.576827	-0.820181	-0.614064	-1.79656	-0.488363	0.781775	0.915581	-0.955933	1.07722	1.33331	0.0472963	0.672581	1.59177	1.21414	1.13912	1.01128	-0.811904	1.55423	-2.48606	2.05289	0.434499	0.7995	-0.848152	-1.80666	-1.78919	-1.91148	-0.982996
TCGTAGACACGAAAGC-5	NewBorn_Eso	NewBorn_Eso_Epi	TCGTAGACACGAAAGC-5	-1.62852	-0.668669	-0.79722	1.75316	0.211148	-1.14876	-0.887265	-0.859928	0.123432	0.356853	1.32247	-1.49239	0.746345	-0.69038	-1.31369	-1.57581	-0.977773	0.326956	0.859305	1.01659	-1.43448	-0.215487	-0.986633	0.607576	0.840904	-0.183383	-0.439166	-1.83295	-1.15641	-0.63485	0.0563946
TCGTAGACATCAGCGC-7	NewBorn_Eso	NewBorn_Eso_Epi	TCGTAGACATCAGCGC-7	-0.220684	0.0182469	-0.768506	1.3525	-1.89167	-0.585544	-0.119128	-1.36738	-1.46811	0.886203	1.81291	-0.852591	0.688748	1.03431	-1.35382	-0.159414	1.537	1.05972	0.847782	1.34049	0.0151307	-0.299249	-1.65017	-0.333536	2.56743	-0.535128	0.476279	-2.19168	0.00723978	-0.676295	0.411426
TCTAACTAGACATGCG-7	NewBorn_Eso	NewBorn_Eso_Epi	TCTAACTAGACATGCG-7	-1.87496	-0.395903	-1.26453	1.9994	-0.934507	-1.19209	-0.0689006	-2.04476	0.821482	1.27483	1.76322	-1.62283	1.40331	-1.24874	-1.03175	-0.219794	0.103006	1.44198	1.33074	1.48628	-2.23051	1.12054	-0.140505	-0.368137	1.78091	1.21942	0.417198	-1.29869	-1.35081	-1.26594	-0.245111
TCTACCGCAGGTCAAG-7	NewBorn_Eso	NewBorn_Eso_Epi	TCTACCGCAGGTCAAG-7	-1.07375	-0.721468	-0.612223	2.00677	0.220439	-0.947064	0.0212075	0.486975	0.544505	-0.201657	1.77645	-1.03843	-0.787427	1.08784	0.0666923	-1.50971	-1.38547	-0.343249	1.13629	1.52836	0.764831	2.17198	0.013535	2.64934	1.17385	1.22752	0.51876	-1.55935	0.743621	-0.233273	0.497809
TCTATACTCGAACACT-5	NewBorn_Eso	NewBorn_Eso_Epi	TCTATACTCGAACACT-5	-0.589755	-0.85626	-0.647021	0.611291	-0.604259	-0.367434	-0.0690528	1.15613	0.530009	-0.0517292	1.88296	-0.786001	0.0328183	0.249066	-0.0709969	1.07856	1.49571	0.75303	0.337312	2.07656	-0.503719	0.179088	-0.742237	1.8768	1.12409	-0.191414	0.111961	-0.659024	0.586394	-0.356554	-0.332301
TCTCACGAGACATAGT-7	NewBorn_Eso	NewBorn_Eso_Epi	TCTCACGAGACATAGT-7	0.602018	-0.00382882	-0.616655	1.19029	0.146352	-0.945574	-1.20148	-0.634106	0.0201971	0.595024	2.34998	-1.60469	0.00669534	0.170369	-0.730975	-0.291954	0.552985	1.4364	1.51661	0.616312	-1.22336	1.62623	-0.919631	-0.13426	1.08514	1.89327	0.229786	-1.79394	0.0891582	0.190843	0.829142
TCTCACGAGTATGACA-7	NewBorn_Eso	NewBorn_Eso_Epi	TCTCACGAGTATGACA-7	-1.57264	0.976901	-1.03178	1.64374	1.02297	-1.70262	-0.600598	0.145337	-0.386151	0.42935	1.12403	-1.01908	0.619355	-1.72044	-1.36973	-0.859139	-0.712289	1.32287	1.0823	0.848639	-1.51503	0.831941	-1.19902	0.525664	0.404993	-0.540957	-0.729023	-1.13121	-0.894757	-0.517125	0.844029
TCTCACGGTATGAAAC-1	NewBorn_Eso	NewBorn_Eso_Epi	TCTCACGGTATGAAAC-1	-0.534214	-0.179809	-0.502837	-1.36942	-1.28715	-0.67535	0.264304	1.27083	-0.0691349	-1.33286	-1.02976	-0.398238	-1.30201	1.10025	0.434625	-0.901114	-0.842651	-2.18212	-2.18051	-0.993841	2.17415	-1.72488	0.160607	0.052335	1.17473	0.669246	-1.70844	0.0904025	-1.39011	0.0432883	0.306353
TCTCTGGGTGTTGAGG-3	NewBorn_Eso	NewBorn_Eso_Epi	TCTCTGGGTGTTGAGG-3	-1.80084	-1.4898	-0.944092	3.27383	-0.466212	-0.965818	-0.107841	-0.750037	-0.981196	0.931477	2.13959	-1.59271	0.397394	-0.981578	-0.81327	-1.08535	-0.917593	0.791326	0.887108	-0.935224	-2.02105	-0.111903	-0.479711	0.25169	0.882534	1.04096	-0.605672	-2.5777	-0.713065	-0.235546	-0.918435
TCTCTGGTCGTGGTAT-3	NewBorn_Eso	NewBorn_Eso_Epi	TCTCTGGTCGTGGTAT-3	0.529824	0.558172	-0.782281	0.832326	-0.105883	-0.642049	0.514729	-0.116887	1.05671	0.673905	2.06561	-0.779467	-0.159736	0.221568	-1.17772	-0.595667	0.0827734	0.690123	0.952928	2.16958	-1.20228	1.16481	-0.711551	0.954153	1.15659	-0.176093	-0.0352948	-1.66624	-0.753502	-0.152856	0.00151091
TCTGGCTTCAAGGAGC-5	NewBorn_Eso	NewBorn_Eso_Epi	TCTGGCTTCAAGGAGC-5	0.725193	-0.598892	-0.661781	1.2632	-0.743674	-0.319851	1.48514	0.364494	0.919809	1.28067	3.16208	-1.23949	0.228618	-1.71496	-1.21171	-0.925204	-0.765128	1.54819	1.36677	1.33294	-1.44207	0.721275	-0.936491	0.298157	2.46587	0.846111	1.03314	-2.74736	-0.147029	-0.636665	0.413069
TCTGGCTTCGAGCCAC-5	NewBorn_Eso	NewBorn_Eso_Epi	TCTGGCTTCGAGCCAC-5	0.414212	0.892136	-0.755117	-0.000535855	0.270031	-0.869074	-0.498056	-0.8791	0.534791	0.798976	2.08705	-0.458544	2.03905	-1.09535	-0.704384	0.73431	0.936903	0.990034	1.2657	2.20391	-0.820877	1.99342	-1.03482	1.35175	1.96249	2.07621	0.103913	-0.249729	0.157171	-0.291061	-0.523268
TCTTAGTGTCCTGAAT-7	NewBorn_Eso	NewBorn_Eso_Epi	TCTTAGTGTCCTGAAT-7	-0.311888	0.310574	-0.72943	0.694797	-2.34819	-1.78605	0.0808403	-0.0714537	-0.0293091	1.3855	2.47048	-2.04142	0.673051	0.443852	-0.644428	1.32622	2.35054	1.94884	1.24206	0.513176	-2.15353	1.53343	-0.958228	1.05307	2.44202	0.594832	0.146921	-2.3801	-0.900846	-0.749695	1.17586
TCTTGCGAGTTTAGGA-5	NewBorn_Eso	NewBorn_Eso_Epi	TCTTGCGAGTTTAGGA-5	0.0335629	-1.14911	-0.881284	0.0901689	1.8655	-0.728384	-0.175054	0.22026	0.202942	0.349246	1.79801	-1.22665	0.681637	0.811319	-1.07345	-0.435646	0.505687	1.12666	0.771655	1.6311	-1.02201	0.861214	-1.05459	0.871038	1.79343	2.64467	-0.330552	-0.929257	0.8979	-0.249481	-0.427538
TCTTTGAGTTCCAAAC-3	NewBorn_Eso	NewBorn_Eso_Epi	TCTTTGAGTTCCAAAC-3	0.138033	-1.2781	-0.332897	-0.282416	0.686791	-0.682564	-0.304197	0.381765	0.0863089	-0.77872	0.916102	-0.0540019	-0.282489	0.497895	0.25087	0.521687	0.731687	-0.397056	0.57641	2.01413	-0.372063	0.561039	-0.779533	2.47457	0.559235	1.34053	-0.220693	-0.944038	0.0250798	0.547268	0.728067
TGAATCGAGTAACAGT-3	NewBorn_Eso	NewBorn_Eso_Epi	TGAATCGAGTAACAGT-3	-1.62001	-0.744685	-1.1692	2.10937	-2.50108	-1.90276	-1.02185	-2.35757	0.426876	0.604222	1.27882	-1.58064	0.610384	-0.641558	-1.87256	-2.33891	-1.65769	1.18039	1.38419	1.69287	-0.346086	0.464595	-0.385083	1.55291	1.11424	1.4161	-0.488485	-1.50149	-0.4939	0.0609608	0.0929524
TGAATCGTCTGCGGCA-1	NewBorn_Eso	NewBorn_Eso_Epi	TGAATCGTCTGCGGCA-1	0.229484	-0.919664	-0.67091	-1.11066	-0.108158	-0.878509	2.35327	1.9868	2.11602	-1.53098	0.255277	-0.308748	-0.80729	0.407331	-0.0115505	-1.09611	-1.04216	-1.49091	-0.96829	-1.67182	2.17552	0.0229602	-0.601206	3.01659	-0.352188	0.59484	-0.810432	0.322808	-0.747694	-0.434339	0.153877
TGAATGCAGCGCTGAA-5	NewBorn_Eso	NewBorn_Eso_Epi	TGAATGCAGCGCTGAA-5	-0.773729	-0.518605	-1.4301	2.68214	-1.43894	-1.61779	-0.116144	-1.39341	-0.155032	1.05141	2.28318	-1.42258	1.87062	-1.78887	-1.97142	-0.224172	0.440149	1.35761	0.822321	-0.174719	-2.05005	0.996342	-0.234828	0.348171	0.177402	0.80882	0.0136984	-2.98248	0.00926057	-1.44126	-0.837459
TGAATGCGTAATTAGG-3	NewBorn_Eso	NewBorn_Eso_Epi	TGAATGCGTAATTAGG-3	-0.554187	-0.843026	-0.677784	0.757496	-0.612071	-1.55281	0.0413374	-0.6896	-0.26138	0.715428	1.71758	-0.812247	0.41089	-0.286955	-1.23199	-0.0345137	0.83355	0.935686	1.17158	2.21914	-1.3014	1.31583	-0.589825	0.623225	3.73686	0.104601	-0.909585	-0.979766	0.176492	-0.389087	1.40673
TGACAGTCAATCGCGC-5	NewBorn_Eso	NewBorn_Eso_Epi	TGACAGTCAATCGCGC-5	0.310375	-2.27652	-0.566039	0.336378	1.62703	-0.540194	0.459144	0.161636	-0.713669	0.354302	2.48541	-1.51359	0.673709	-0.668634	-0.411509	-0.206481	-0.133677	0.545265	1.10221	1.31022	-0.843784	2.42717	-0.834351	-0.544988	0.905107	1.40984	0.413338	-1.74375	-0.0399736	-0.999463	-1.55578
TGACCCTAGAAGCCTG-3	NewBorn_Eso	NewBorn_Eso_Epi	TGACCCTAGAAGCCTG-3	-1.06879	-0.195048	-1.01797	1.56383	-1.62822	-1.11351	-0.486636	-0.780473	-1.10929	0.660072	1.97226	-1.06297	-0.234938	-0.355172	-1.2587	-2.31913	-1.64087	0.594978	0.548591	-1.12782	-0.841462	0.832395	0.350109	-0.30687	1.57174	-1.34471	-0.0379043	-1.76834	-1.54878	-0.907613	-0.796942
TGACCCTTCAACCTTT-5	NewBorn_Eso	NewBorn_Eso_Epi	TGACCCTTCAACCTTT-5	-0.802997	0.252511	-0.706193	1.84622	-0.796471	-1.39257	-0.248345	-1.8653	0.538105	1.45493	2.35968	-1.64766	0.812441	-0.229421	-1.85738	-1.17236	-0.196704	1.6066	1.3071	0.866838	-1.26831	0.494353	0.199687	0.83684	2.93792	0.494053	0.751598	-1.74423	-1.55257	0.53838	1.68193
TGAGACTAGTACGAGC-7	NewBorn_Eso	NewBorn_Eso_Epi	TGAGACTAGTACGAGC-7	0.0513453	-1.33498	-0.515331	0.771676	0.241474	-0.423988	0.352654	0.178956	-0.188612	-0.334543	1.63412	-0.325371	0.108051	0.732713	-0.531327	-1.14812	-0.406032	0.0757687	0.34285	1.98555	0.519318	0.202518	-0.771307	1.4791	0.459255	0.417834	-0.891859	-1.14459	-1.07091	0.0406627	1.66404
TGAGACTGTTGGACCC-7	NewBorn_Eso	NewBorn_Eso_Epi	TGAGACTGTTGGACCC-7	0.983072	-0.907327	-0.56542	0.804999	-0.357253	-0.703969	-0.167637	-0.579873	-0.0834229	0.981421	2.64674	-1.11291	0.00201975	1.68898	-1.22377	-0.939494	0.985835	1.5226	1.25758	2.85437	-0.304304	1.43567	-2.08512	0.69362	1.50599	1.93442	0.219984	-0.963106	-1.35661	-0.403982	-0.941759
TGAGACTGTTTCGTTT-3	NewBorn_Eso	NewBorn_Eso_Epi	TGAGACTGTTTCGTTT-3	-0.634828	-1.31792	-0.670041	-0.23747	-0.0671348	-0.649027	-0.188471	0.581125	-1.00743	-1.24521	0.888871	-0.65859	0.48927	0.7965	-0.52301	-0.74889	0.0477811	-0.513149	-0.410614	2.6625	0.260381	0.415345	-0.539784	1.48756	-0.257415	0.196928	1.96943	-0.859197	1.3514	-0.195322	0.437943
TGAGCATCAGTACTAC-7	NewBorn_Eso	NewBorn_Eso_Epi	TGAGCATCAGTACTAC-7	-0.664192	-0.630209	-0.961648	1.28048	0.298702	-1.13537	-0.535832	-1.53976	0.648942	0.672112	1.26364	-1.58821	-0.274553	-1.1042	-1.01323	-1.10418	-0.82787	1.34432	1.31328	0.0840068	-1.95732	2.03651	-0.506639	0.786077	2.11455	0.775457	0.0397278	-1.78674	-1.75877	-0.473676	1.06526
TGAGCATGTTGTTGAC-3	NewBorn_Eso	NewBorn_Eso_Epi	TGAGCATGTTGTTGAC-3	-1.41262	-1.21054	-0.782016	0.486135	-1.54289	-1.20361	-0.528823	-1.09356	-0.384321	0.980653	1.45612	-0.954086	1.16023	-0.745069	-1.50944	-0.841137	-0.0396493	1.47286	0.740863	-0.496881	-0.622451	-0.541465	0.0931388	-1.04435	1.71102	0.464044	0.0425472	-2.39977	0.656585	-1.34404	0.163627
TGAGGAGCATCACAGT-1	NewBorn_Eso	NewBorn_Eso_Epi	TGAGGAGCATCACAGT-1	0.798958	-0.465294	-0.77039	-1.80504	1.04722	-0.351614	1.60963	2.52359	-0.253465	-0.952673	1.43733	-0.905629	-0.12129	0.515565	-0.334851	-0.437542	-0.292941	-0.697826	0.0680147	1.13389	1.77276	1.10123	0.235596	1.85687	-0.904469	0.534549	0.648965	0.58269	-1.02852	-0.078796	0.105712
TGAGGGACACACACTA-3	NewBorn_Eso	NewBorn_Eso_Epi	TGAGGGACACACACTA-3	0.626623	-0.798754	-0.632102	0.844514	0.355955	-1.22089	-0.581167	-0.713691	-0.459822	0.591943	2.53938	-1.02538	1.08632	-0.468734	-1.1902	-2.26867	-1.71891	0.834888	0.469583	0.605123	-0.819715	-0.569485	-0.507064	0.681947	2.24892	-1.31922	0.770909	-1.34143	-0.44691	0.243328	0.0623595
TGAGGGACAGTCAGTT-5	NewBorn_Eso	NewBorn_Eso_Epi	TGAGGGACAGTCAGTT-5	0.0316382	-0.691441	-0.575472	1.7221	0.921476	-0.620701	0.320375	0.177507	0.116319	0.948666	2.80601	-1.34394	1.69645	-0.322856	-1.83576	-2.1072	-1.26713	1.22958	1.33981	1.45673	-1.94813	0.922251	-0.850606	-0.844912	1.03095	1.19144	0.791908	-2.32546	0.179566	-0.634331	0.817119
TGATCTTAGGTTGAGC-7	NewBorn_Eso	NewBorn_Eso_Epi	TGATCTTAGGTTGAGC-7	-1.03913	-0.663507	-0.904401	1.90804	-0.868272	-0.827129	-0.201073	-0.515857	0.663322	1.31411	1.07164	-2.0925	-1.21293	-0.454838	-1.16296	-2.17886	-1.63955	0.670393	1.04796	0.45848	-0.587946	0.565358	-0.815204	-0.149405	1.47516	-0.189655	-0.807522	-1.57076	0.301351	-0.645058	0.0204106
TGATGCATCACGTCCT-3	NewBorn_Eso	NewBorn_Eso_Epi	TGATGCATCACGTCCT-3	-1.31589	-0.741455	-0.717685	1.80508	-0.533697	-1.031	-0.471127	-0.488907	-0.116629	1.08224	2.09781	-1.7244	2.01858	-1.31392	-1.05386	-0.863245	-0.640117	1.28916	0.997537	1.24939	-1.31072	0.357447	0.855882	-0.0513536	2.46909	1.59153	0.747976	-1.8	-1.25173	-0.238944	1.31479
TGATGGTGTAACGGTG-5	NewBorn_Eso	NewBorn_Eso_Epi	TGATGGTGTAACGGTG-5	0.539406	0.208838	-0.975342	0.710251	-0.013536	-0.980132	-0.0254252	-1.39381	0.568087	0.746995	1.63376	-1.44654	-0.383465	-0.00172091	-1.09861	-2.89249	-2.20303	0.374941	0.658579	0.51052	-0.677117	0.492294	-0.403607	0.842673	0.637715	-0.424768	0.70024	-1.55017	-2.16461	-0.526723	0.115715
TGATTTCCACCAGCTG-7	NewBorn_Eso	NewBorn_Eso_Epi	TGATTTCCACCAGCTG-7	0.64623	-0.555861	-0.70943	0.673194	-0.25748	0.113649	0.478711	0.351907	0.900794	1.19033	2.35518	-1.22741	1.85141	0.155085	-2.17486	-1.35553	0.486142	1.67124	1.64493	1.14634	-2.54047	1.26746	-0.643921	0.671358	2.63589	1.35752	0.572846	-2.71554	-0.465471	0.298191	1.21058
TGCACGGTCTTGGGCG-5	NewBorn_Eso	NewBorn_Eso_Epi	TGCACGGTCTTGGGCG-5	-1.75829	0.680004	-1.54273	2.41187	-1.0574	-0.961799	-0.703848	-0.918324	0.68232	0.815203	2.004	-0.910492	0.967002	-0.517323	-1.43033	-2.32388	-1.57682	0.957691	0.858297	0.338186	-1.08204	0.586156	-1.39836	1.07839	0.980423	-0.249877	-1.24476	-1.69041	-1.77273	-1.65828	-0.281779
TGCAGTAAGAGGTCGT-5	NewBorn_Eso	NewBorn_Eso_Epi	TGCAGTAAGAGGTCGT-5	0.583666	0.513756	-0.708966	1.30158	-1.22744	-0.993108	-0.598286	0.037931	0.758514	1.59309	2.37342	-0.823514	2.03895	-1.08643	-1.94813	-0.590506	0.401444	2.15235	1.5331	2.49115	-1.61422	1.30743	-0.277064	1.62203	1.99201	2.33629	0.230985	-1.79224	-0.430143	-0.622574	-0.136667
TGCATCCAGAGAGCGG-3	NewBorn_Eso	NewBorn_Eso_Epi	TGCATCCAGAGAGCGG-3	-1.08468	-0.322119	-0.67858	2.09557	-0.373873	-0.886951	-0.197738	-0.813449	-0.167043	1.23637	2.1677	-0.808653	1.70369	-1.04974	-1.89044	-0.806904	0.157552	1.12289	1.60559	1.53233	-2.06161	0.383256	-0.353	-0.0765517	1.35378	1.61139	0.379874	-1.44032	-2.02563	0.140698	0.491163
TGCATGATCGTCTCAC-3	NewBorn_Eso	NewBorn_Eso_Epi	TGCATGATCGTCTCAC-3	-0.0635371	-0.840077	-1.30244	1.17756	0.410064	-0.856396	0.538162	-0.352243	1.89417	0.937494	2.33653	-2.39829	-0.198483	0.386974	-1.35081	-2.45313	-1.66412	0.396758	0.920266	-0.495913	-0.394095	-0.718882	-1.51386	0.663647	1.33043	0.555359	0.211073	-1.21812	-1.50883	-1.10241	-0.868266
TGCCGAGCACGCTGAC-7	NewBorn_Eso	NewBorn_Eso_Epi	TGCCGAGCACGCTGAC-7	0.0548452	-0.324126	-0.720848	2.02708	-1.9288	-0.673686	-0.100481	-1.04881	0.00840523	0.940414	1.2366	-1.74797	-0.570048	-0.709127	-0.217192	-0.270569	-0.3708	1.32983	0.998928	1.45605	-1.05911	0.0906231	-1.15878	0.89037	1.13361	0.821064	-0.796011	-1.54595	-0.606856	-1.41818	-0.793434
TGCCGAGGTCAATGGG-7	NewBorn_Eso	NewBorn_Eso_Epi	TGCCGAGGTCAATGGG-7	0.193189	-0.156107	-0.836799	1.22394	0.0704165	-0.761585	-0.0618606	-1.03064	-0.390884	1.02259	1.57229	-0.222009	0.647587	-0.626573	-1.45539	-0.814872	0.00788416	1.59525	1.54224	2.52112	-1.67731	0.687257	-1.71645	0.347679	1.02576	0.0109428	0.0972085	-1.67024	0.545267	-0.870431	-0.789615
TGCGGGTAGAAGCGAA-5	NewBorn_Eso	NewBorn_Eso_Epi	TGCGGGTAGAAGCGAA-5	0.633053	0.348725	-0.931109	0.239803	-0.0495878	-0.721169	0.559721	0.30097	2.42869	1.13214	2.2386	-1.43107	0.976069	-0.259754	-1.19602	-0.425487	0.386019	0.236039	1.23015	-0.299535	-0.148127	-0.079272	-1.49961	2.15766	0.242843	2.08839	0.193971	-1.26391	-2.04898	-1.54674	-0.759447
TGCGGGTGTTTACTTC-3	NewBorn_Eso	NewBorn_Eso_Epi	TGCGGGTGTTTACTTC-3	-0.129894	-0.439309	-0.655261	1.4306	-2.18227	-1.29738	0.827055	0.353726	0.731573	0.623317	1.16715	-1.57788	0.567472	0.106752	-1.08042	-0.239149	0.718765	1.20254	0.997335	1.17884	-1.01495	0.82424	-0.203462	-0.0350064	-0.0965215	-0.0757035	0.917063	-0.846444	-0.36547	-0.0413323	-1.36734
TGCGGGTTCAGTCAGT-7	NewBorn_Eso	NewBorn_Eso_Epi	TGCGGGTTCAGTCAGT-7	0.131001	0.719171	-0.635435	1.68553	-0.160957	-0.54619	-0.265969	-0.619856	0.0140575	0.232002	1.29276	-0.837906	1.24274	-0.528571	-1.21213	-0.60863	0.0717011	0.739234	0.997866	0.21826	-0.868275	0.37411	-0.382249	-0.315106	1.59009	-0.47344	-0.484695	-2.00538	0.382515	0.524368	-0.363836
TGCTGAAGTTCGAGCC-3	NewBorn_Eso	NewBorn_Eso_Epi	TGCTGAAGTTCGAGCC-3	0.109708	-0.166842	-1.01861	0.813442	0.142028	-2.01069	-1.14816	-0.734641	1.00868	0.20959	0.631746	-1.86423	-0.307228	-1.38495	-1.15412	-1.31489	-1.22578	0.614604	0.949428	3.96894	-1.15665	1.49399	-1.07179	0.79132	0.651343	-0.444522	-0.201366	-0.953218	-0.108574	-0.483923	-0.533777
TGCTTCGAGTGTACCT-3	NewBorn_Eso	NewBorn_Eso_Epi	TGCTTCGAGTGTACCT-3	-0.584326	-0.617312	-1.12697	1.09261	-0.973456	-1.50263	-0.862006	-1.77444	0.390688	0.763025	0.310226	-1.42179	0.942554	-0.42288	-1.31151	0.567219	1.476	1.28528	1.35486	1.86222	-1.42683	1.44613	-0.596545	0.824926	0.465908	1.2661	0.716835	-2.13834	0.663559	-0.520241	0.442
TGGAACTAGGACTTCT-3	NewBorn_Eso	NewBorn_Eso_Epi	TGGAACTAGGACTTCT-3	-0.160033	-1.51354	-0.524078	0.35389	-0.0865318	0.142685	-0.192357	-0.378229	0.0581746	0.00498537	1.73759	-0.301869	1.4253	0.0568924	-0.991329	-0.172864	0.664957	-0.078563	0.657614	0.229583	0.134181	2.00088	0.0424661	0.789048	1.28823	1.01737	-0.374517	-0.596063	-0.0575394	-0.570745	-0.781075
TGGAACTGTGACTAAA-7	NewBorn_Eso	NewBorn_Eso_Epi	TGGAACTGTGACTAAA-7	-0.263054	0.0839507	-0.365938	0.922917	-0.259868	-0.721931	0.878887	-0.298968	0.418692	1.1419	1.98987	-2.40691	-0.141485	-0.526692	-1.24145	-1.97977	-1.40776	0.986016	1.25009	0.632458	-0.913021	0.36635	-0.111461	0.692258	2.53143	1.9721	-1.06182	-1.74179	-0.168371	-0.667756	-0.856946
TGGATCATCAAGCCGC-1	NewBorn_Eso	NewBorn_Eso_Epi	TGGATCATCAAGCCGC-1	-0.315238	-0.41603	-0.391004	-0.293284	-1.62792	-0.991126	-0.0448124	-0.071197	-0.50333	-0.386062	0.120131	-1.01185	-1.00262	1.7268	-0.170498	-0.681479	-0.0312461	0.0316801	-0.528377	0.209424	0.534388	-0.281586	0.307592	0.771364	0.86002	-1.01287	0.27992	0.914605	-0.0495223	-0.394642	-0.138454
TGGATCATCAGTCATG-7	NewBorn_Eso	NewBorn_Eso_Epi	TGGATCATCAGTCATG-7	-1.00559	-0.315214	-0.814443	-0.160141	-0.0722513	-0.389815	-0.103806	0.908136	0.065175	-0.943971	0.753833	-0.224571	1.12662	0.784777	-0.578627	0.434359	1.36264	-0.352433	-0.0418719	1.09858	0.169896	2.29538	-0.0187902	1.34264	-0.391288	-1.14555	1.96567	-1.2085	-0.326739	1.25888	0.320806
TGGATGTCAGCCTTCT-7	NewBorn_Eso	NewBorn_Eso_Epi	TGGATGTCAGCCTTCT-7	-0.74158	0.34633	-0.956584	0.88001	-1.11768	-1.28384	-0.148323	-0.578759	-0.214682	0.21807	1.73171	0.0990564	0.279471	-0.118971	-0.319323	-0.248442	0.0508223	0.927393	0.998205	0.381375	-0.703452	0.456055	-0.301616	0.621232	0.66028	0.656147	0.0189228	-1.1043	-1.15812	-0.0383095	-0.274605
TGGATGTTCGTGGGAA-5	NewBorn_Eso	NewBorn_Eso_Epi	TGGATGTTCGTGGGAA-5	-0.640562	-0.319416	-0.860293	0.903351	-0.142503	-1.01987	-0.221412	0.5856	-0.669611	0.38987	1.51016	-1.72049	0.366325	-0.309006	-1.23303	-1.64682	-0.910899	1.03182	1.19386	0.82651	0.0648574	0.307008	-0.887414	-0.235186	2.59073	0.631691	-0.485425	-0.983567	-1.06602	-0.243941	1.19909
TGGCGTGCAGACCAAG-7	NewBorn_Eso	NewBorn_Eso_Epi	TGGCGTGCAGACCAAG-7	-0.173429	-1.20815	-0.861609	1.90362	-0.495695	-1.07606	0.248829	0.790434	-0.495594	0.754574	2.3203	-1.77958	0.389195	-0.0248564	-1.14944	-1.14377	-0.271598	0.551988	0.510397	2.03417	0.0623418	1.15029	-0.829659	0.988318	1.16922	0.689591	-0.657814	-1.32668	-0.803505	-0.909223	-0.274079
TGGGAAGCATATCTCT-5	NewBorn_Eso	NewBorn_Eso_Epi	TGGGAAGCATATCTCT-5	0.748797	-0.571442	-0.726537	0.594557	-0.240833	-1.2453	0.156539	-0.314059	0.255164	0.872703	1.43386	-1.30682	0.972258	-0.38851	-1.13427	-0.425767	0.277926	0.449651	0.953412	0.74219	-0.539463	-0.104202	-1.70888	1.77279	2.3828	1.04709	-0.48228	-1.91573	0.47061	-0.0914412	1.03385
TGGGAGATCTCGCTTG-7	NewBorn_Eso	NewBorn_Eso_Epi	TGGGAGATCTCGCTTG-7	0.535582	0.373773	-0.771051	0.530575	-0.139172	-1.51972	-0.087901	-0.572742	0.441938	0.940775	2.06289	-1.08348	0.136631	0.039707	-1.15059	-0.42904	0.533296	0.956548	1.03644	0.510691	-1.15896	0.803023	-0.0201894	0.775287	1.1091	0.929191	-0.889362	-1.63208	-0.317847	-0.718342	0.35281
TGGGATTTCTGCGATA-1	NewBorn_Eso	NewBorn_Eso_Epi	TGGGATTTCTGCGATA-1	0.452001	-0.299251	-0.622962	-0.945151	1.42126	-0.579995	-0.500137	0.200584	-0.00985716	-0.536372	0.733024	-0.534866	-1.39281	1.16177	-0.130267	-0.207795	0.490371	-0.669254	-0.989518	0.321123	0.602526	-0.498747	-0.953161	0.685371	-0.371504	-1.00161	-1.19028	1.24876	0.500798	-1.09299	-0.766743
TGGGCGTAGAAGTCCG-3	NewBorn_Eso	NewBorn_Eso_Epi	TGGGCGTAGAAGTCCG-3	0.213303	-0.801271	-0.708953	-0.0791812	-0.743388	-0.736929	0.0859391	-0.0219519	-0.542905	1.01767	2.17467	-1.28873	0.184413	-0.689532	-1.31931	-0.628521	0.0545764	1.06364	0.714357	1.6331	-1.43329	2.26134	-1.2992	2.44248	3.3737	1.86454	0.285231	-1.14792	-0.540359	-1.02019	-1.551
TGGGCTGTCCACAGGC-5	NewBorn_Eso	NewBorn_Eso_Epi	TGGGCTGTCCACAGGC-5	-0.914259	-1.69246	-0.498767	1.48228	-1.16629	-0.960836	-0.415087	-0.900813	0.337567	0.742877	2.53205	-0.67669	0.645049	-1.03692	-1.9027	-1.51353	-0.583987	1.62889	1.25169	0.644929	-1.94489	1.53285	-0.763579	0.897333	3.16805	2.20739	0.501313	-1.37778	0.254032	-0.921465	0.113053
TGGGTTACATAGCTGT-7	NewBorn_Eso	NewBorn_Eso_Epi	TGGGTTACATAGCTGT-7	0.281738	0.830607	-0.813577	2.15732	-0.526659	-0.636058	0.478242	-0.948416	0.13051	1.51877	3.06935	-1.13441	1.28672	-0.171318	-2.09835	-0.472873	1.14197	2.04273	1.75918	2.68173	-1.51873	2.05946	-0.85354	0.89875	1.41044	0.821553	0.578171	-1.28913	-0.476902	-1.20262	0.547447
TGGGTTAGTACTGCCG-7	NewBorn_Eso	NewBorn_Eso_Epi	TGGGTTAGTACTGCCG-7	-0.170049	-0.153327	-0.55192	1.67686	1.00676	-0.582645	-1.39163	-0.656868	-0.168248	0.1713	1.42382	-0.378891	0.170017	-0.654311	-0.401308	-1.27672	-1.32098	0.243074	1.07068	-0.777903	-0.83284	-1.58545	-0.678063	-0.810888	1.00226	-1.36559	-0.011381	-1.01477	0.513923	-0.74936	0.411208
TGGTACAAGTCGAGGT-1	NewBorn_Eso	NewBorn_Eso_Epi	TGGTACAAGTCGAGGT-1	0.2562	-1.20675	-0.611749	-1.24619	-1.08127	-0.473399	2.12232	2.68778	2.55799	-1.20144	0.229906	-0.762767	-0.917504	0.549791	0.0835685	-1.36025	-1.33775	-2.33415	-1.43066	-0.951224	1.64855	-0.345379	0.49054	3.22329	-0.282833	0.630807	-1.57849	-0.369851	-1.91207	-0.888216	-1.06975
TGGTGATTCAGTCAGT-7	NewBorn_Eso	NewBorn_Eso_Epi	TGGTGATTCAGTCAGT-7	-1.4649	-0.663077	-0.560922	-0.0526445	-1.34582	-1.28981	-0.579896	-0.279142	0.525422	-0.318432	0.202355	-0.685496	-0.119585	-0.209837	-1.01243	-0.524217	0.162465	1.28133	0.407733	-0.103788	-0.927199	0.413728	-1.44291	1.64993	0.192816	1.86668	-0.181882	-0.924995	0.12895	-0.430321	0.298205
TGTAAGCCACGGAAGT-3	NewBorn_Eso	NewBorn_Eso_Epi	TGTAAGCCACGGAAGT-3	0.362643	-0.933377	-0.294938	0.43333	-0.73969	-0.218744	3.95144e-05	0.429761	-0.940534	-0.595225	0.83791	-1.05799	0.275445	0.41691	-0.841737	0.775513	1.7496	-0.000679957	0.306689	1.36603	-0.611401	1.12566	-0.421296	1.16081	2.82788	0.0482597	0.949684	-0.848932	0.44308	0.599059	0.879325
TGTAAGCGTCGCCACA-3	NewBorn_Eso	NewBorn_Eso_Epi	TGTAAGCGTCGCCACA-3	-0.908845	0.177023	-0.836956	0.817086	0.186985	-0.749437	-1.6754	0.0260786	0.780808	0.782197	2.12513	-0.715896	0.184125	0.177284	-0.998502	0.225893	1.17223	0.942442	0.775297	-1.88137	-0.89339	-0.262386	-1.42655	0.0354893	1.58554	-1.26428	0.316505	-1.72872	0.0630215	-0.849675	-0.0265643
TGTAAGCTCTACGCAA-5	NewBorn_Eso	NewBorn_Eso_Epi	TGTAAGCTCTACGCAA-5	-0.543837	0.46851	-0.911822	1.36449	-0.49397	-0.464028	1.30074	-0.40504	-0.878075	1.32883	1.89329	-0.737905	0.749025	-0.583616	-1.49416	-0.589177	0.298413	1.27585	0.944215	0.128085	-0.638244	0.774428	0.715639	0.484169	3.48762	-0.273484	-0.186031	-1.91868	-1.31438	-1.28246	-0.404441
TGTACAGTCGAGCACC-1	NewBorn_Eso	NewBorn_Eso_Epi	TGTACAGTCGAGCACC-1	1.41502	-0.138137	-0.820309	-0.473136	0.910517	-0.684238	0.102838	-0.553467	-0.832494	-0.312386	1.47601	-0.605626	0.665626	0.177389	-0.771879	-0.908064	-0.248553	0.0130988	0.0326847	2.66296	0.861035	0.785417	-0.536394	2.43516	-1.18446	1.19795	1.24272	0.488844	-0.425406	0.0787344	-0.596888
TGTAGACGTTCTCACC-3	NewBorn_Eso	NewBorn_Eso_Epi	TGTAGACGTTCTCACC-3	-0.736973	-0.843608	-0.802553	1.27283	-0.834491	-1.13429	0.0114376	0.141085	-1.41608	0.683111	1.28123	-0.73536	0.645569	-0.222872	-1.17772	-0.489383	0.343809	1.21422	0.811896	2.56464	-0.807322	0.966032	-1.298	0.848828	1.53891	1.92432	-0.699697	-1.96607	-0.142418	-0.257887	-0.883435
TGTCAGAGTCGTATGT-5	NewBorn_Eso	NewBorn_Eso_Epi	TGTCAGAGTCGTATGT-5	-0.00640455	-0.0486116	-0.809871	0.846457	1.49576	-0.219367	-0.274449	0.107485	0.592279	1.00558	2.02644	-0.769077	-0.228047	0.145387	-0.994136	0.316272	1.25446	1.28116	0.150304	0.958084	-0.883507	-1.33125	-0.390988	-0.0715587	0.396291	1.88461	-0.274144	-0.730379	-0.439382	-0.857847	-0.34471
TGTCCACAGTCATCCA-3	NewBorn_Eso	NewBorn_Eso_Epi	TGTCCACAGTCATCCA-3	-0.298621	0.140201	-1.09934	1.69977	-0.0251789	-1.37678	-0.482411	-0.33582	2.28057	0.872372	1.62531	-1.10234	0.811685	-0.487183	-1.19456	-1.44093	-0.825342	0.501211	0.990484	0.242146	-0.225123	0.0621172	-0.666482	0.280793	-0.510884	-0.46576	-1.12516	-1.98814	-0.477675	-1.22718	-0.754298
TGTCCACTCATGGAGG-5	NewBorn_Eso	NewBorn_Eso_Epi	TGTCCACTCATGGAGG-5	-1.73044	0.0371537	-0.722923	3.20159	-0.780283	-0.733697	-0.33183	-0.831972	-1.72517	0.717601	1.74145	-2.54879	-0.948605	-1.32354	-0.85323	-3.07281	-3.27733	0.955801	1.38385	-0.611371	-1.5498	1.47854	-1.05643	-0.665822	3.73629	0.733051	0.799122	-2.17311	-1.0674	-0.502687	1.08043
TGTCCCAAGGTTCCGC-5	NewBorn_Eso	NewBorn_Eso_Epi	TGTCCCAAGGTTCCGC-5	-0.823572	-0.150724	-1.00841	0.744325	-0.20085	-1.66074	-0.509306	-0.932129	-1.0396	1.10944	1.05094	-1.26269	-0.0461543	1.0364	-0.000481566	-0.0503958	0.669426	1.46646	0.791184	-0.895621	-1.23861	-0.18252	-1.00359	1.86322	1.62342	-1.32624	-0.0592374	-1.0045	-1.72513	-0.169086	0.164759
TGTCCCATCCACCTGT-5	NewBorn_Eso	NewBorn_Eso_Epi	TGTCCCATCCACCTGT-5	-0.197214	-1.41207	-0.666777	0.737829	0.615288	-1.0867	0.339174	0.281612	0.70181	0.704864	2.82442	-0.973569	1.02235	1.39572	-1.29945	-1.47466	0.325524	1.22848	1.04634	2.42728	-1.41583	2.1538	-0.769828	-0.43036	0.97406	1.14082	0.364772	-1.69002	-0.454708	-0.0964546	0.240636
TGTCCTGCAATGGCCC-5	NewBorn_Eso	NewBorn_Eso_Epi	TGTCCTGCAATGGCCC-5	-1.13305	0.65056	-0.77124	0.700491	0.10979	-1.23423	-0.691853	-0.551678	0.58083	0.641653	1.35174	-1.23262	0.681095	-0.0412395	-1.17762	0.765736	1.77065	1.36885	0.737219	1.9501	-0.203382	0.907134	-1.56784	0.742871	0.929895	1.22362	0.336515	-0.328876	0.813965	-0.949679	-0.917592
TGTCCTGCACCAAATC-7	NewBorn_Eso	NewBorn_Eso_Epi	TGTCCTGCACCAAATC-7	-0.341314	-0.90741	-0.520964	1.67926	-0.244412	-0.802454	0.991108	0.0976523	0.300128	0.525085	1.84632	-1.67298	1.3905	0.280226	-1.66392	-0.398264	0.625076	1.14229	1.20681	0.733929	-1.64354	-0.209725	1.68673	1.06783	3.07739	0.382501	-0.372894	-1.6291	-0.95526	-0.962065	0.0272827
TGTGCGGCAGCTCTGG-1	NewBorn_Eso	NewBorn_Eso_Epi	TGTGCGGCAGCTCTGG-1	1.03981	-0.778585	-0.857635	-1.17083	-1.77732	-0.0352635	1.62049	1.82563	0.812395	-0.514756	1.31044	-0.962164	-0.983176	-0.0117849	-0.279755	-1.83714	-1.84689	-1.53182	-0.55118	-0.711708	2.60524	-1.02103	0.316073	1.98856	-0.827099	0.567458	-0.295151	-0.133455	-1.23845	-0.978092	0.613294
TGTTACTGTCAACGCC-3	NewBorn_Eso	NewBorn_Eso_Epi	TGTTACTGTCAACGCC-3	0.413766	0.149497	-0.794931	0.927399	0.38293	-0.689243	-0.225341	-0.210076	-0.173722	1.10427	1.47483	-0.449268	0.947945	-0.0680487	-1.0799	-0.63899	0.18843	0.718548	0.404615	0.692839	-1.03531	-0.0228457	-1.23012	1.05695	0.70318	-0.416369	-0.618482	-0.744958	-1.32075	-0.321014	0.0806571
TGTTCATCAACACACT-1	NewBorn_Eso	NewBorn_Eso_Epi	TGTTCATCAACACACT-1	0.515363	-0.417682	-0.677165	-1.36803	-1.28011	-0.460481	0.811083	1.55582	0.996312	-1.42688	0.435667	-0.532083	0.401921	1.14059	0.0901177	-0.974435	-0.912935	-1.56398	-1.51512	-0.961788	2.39786	-0.98705	-0.0069083	2.21128	0.794118	0.642212	-0.755476	0.375506	-0.579932	-0.883375	0.308965
TGTTCATGTAGATCGG-5	NewBorn_Eso	NewBorn_Eso_Epi	TGTTCATGTAGATCGG-5	-0.581915	0.0259715	-0.776085	1.31742	-0.528717	-0.705854	-0.473826	-1.20767	-0.353419	1.12473	2.83975	-1.24064	1.20171	-1.49566	-2.08431	-0.0520489	0.879758	1.68402	1.63744	0.333609	-0.76743	1.52752	-0.0279861	1.91125	0.129784	1.2049	0.309805	-1.52714	-0.349943	-0.822081	-2.10094
TGTTCCGAGCGCCTCA-7	NewBorn_Eso	NewBorn_Eso_Epi	TGTTCCGAGCGCCTCA-7	-0.826641	-1.14871	-0.822554	0.0761922	-0.330595	-1.0667	-0.825128	-0.0353096	-0.171405	-1.0771	1.22491	-0.336635	-0.312125	1.11669	-0.256885	0.247006	1.06528	-0.453193	-0.0275507	1.93866	0.371511	1.78971	-0.92068	-0.697245	2.51894	-1.04779	0.433558	-0.473949	-0.593362	-0.24179	1.25294
TGTTCCGGTAAGATTG-7	NewBorn_Eso	NewBorn_Eso_Epi	TGTTCCGGTAAGATTG-7	-0.652552	-0.119063	-0.555582	1.88793	-1.25264	-1.4904	-0.0938657	-0.825713	0.235033	0.188233	0.928628	-1.75631	-0.974771	-1.33238	-1.12356	-1.84774	-1.82355	0.801856	0.71775	2.33029	-1.10167	0.186841	-1.27499	-0.103748	1.15552	-0.436658	-0.269021	-1.44892	0.045997	-0.228794	-0.901282
TGTTCTACAAATGGTA-3	NewBorn_Eso	NewBorn_Eso_Epi	TGTTCTACAAATGGTA-3	-0.660934	0.422149	-1.11357	2.28657	0.0545	-1.35229	0.96495	-0.884358	-0.784806	0.972894	2.69192	-1.08301	0.470259	-1.77143	-2.27538	-1.5912	-0.748364	1.40725	1.7194	0.989949	-2.22735	0.295017	0.000120914	-0.516932	2.33939	0.739647	-0.447706	-1.58637	-1.48618	-1.75693	0.295008
TGTTCTACATCCGCGA-7	NewBorn_Eso	NewBorn_Eso_Epi	TGTTCTACATCCGCGA-7	0.574103	-1.5724	-0.742312	0.975241	-0.512474	-0.396527	-0.866002	-0.00670211	1.08082	0.194705	2.23706	-0.900857	0.301972	0.212578	-0.988626	-0.899859	-0.014628	1.01145	0.558829	0.682549	-0.282853	1.395	-1.93784	0.972118	0.60776	2.20633	0.868488	-0.976675	-0.176601	-0.496746	1.88116
TGTTCTATCTGTTGGA-7	NewBorn_Eso	NewBorn_Eso_Epi	TGTTCTATCTGTTGGA-7	-0.357353	-0.0745679	-0.832474	2.24675	-0.839329	-0.331689	0.563929	-0.0378615	0.129663	1.36568	1.68101	-1.96539	-0.913344	-0.568957	-1.22804	-1.86948	-1.31522	0.323371	0.758908	1.49477	-1.29865	-0.245461	-1.44795	2.62651	3.09005	1.99741	-1.35031	-1.58478	-1.76833	-0.665984	1.21703
TGTTGAGTCGCAGATT-3	NewBorn_Eso	NewBorn_Eso_Epi	TGTTGAGTCGCAGATT-3	-0.215895	-1.78794	-0.507702	0.0464314	-1.41765	-0.875381	-0.0854114	-0.429807	0.1747	-0.514252	0.867865	-1.23677	-1.31976	0.663064	-0.577275	0.363397	1.23566	-0.706841	0.39322	0.244791	0.93114	-1.53329	-1.10024	0.142439	0.571981	0.444978	-0.059023	-0.827971	0.0477023	0.545115	0.0430227
TGTTGGACATGCCGGT-5	NewBorn_Eso	NewBorn_Eso_Epi	TGTTGGACATGCCGGT-5	0.245558	-0.822269	-0.645184	1.51785	0.291504	-0.707207	0.402369	-0.023578	1.37271	0.207252	2.36974	-1.38882	0.387245	-0.461046	-1.4217	-0.382088	0.52925	1.22012	1.49841	0.515708	-0.304992	1.61553	0.16054	1.37558	2.48848	1.20885	0.418655	-1.00471	-0.0989898	-1.5697	0.824016
TGTTGGATCAGACCGC-3	NewBorn_Eso	NewBorn_Eso_Epi	TGTTGGATCAGACCGC-3	0.053838	-0.636719	-0.84421	1.31429	-0.899735	-0.697795	0.793268	0.765295	0.816153	0.603133	2.54007	-1.4964	-0.0242864	-0.174414	-1.31764	-1.34732	-0.426798	0.686504	0.948912	0.538697	-0.455608	0.632107	-0.117797	1.47136	-0.145672	0.0711409	-0.476867	-1.39431	-0.558339	-1.38092	-0.31323
TTACAGGCACGACAAG-7	NewBorn_Eso	NewBorn_Eso_Epi	TTACAGGCACGACAAG-7	-0.586413	0.985155	-1.23879	2.04346	-0.536897	-0.660653	-0.32538	-0.562176	-0.522186	1.32975	1.88366	-1.30975	0.716325	-0.758066	-1.60841	-1.30611	-0.467251	1.18973	0.80336	0.778876	-1.00217	0.913449	-1.34592	1.72726	1.10956	0.425627	0.324206	-1.20052	-1.70046	-2.21981	-1.22853
TTACCATAGAGCAACC-5	NewBorn_Eso	NewBorn_Eso_Epi	TTACCATAGAGCAACC-5	-0.308167	-0.711835	-0.728916	0.661318	0.846987	-0.672002	-0.579025	-0.295308	-0.337532	1.16718	1.21282	-0.481115	0.166483	-0.180646	-1.26879	-0.498152	0.425494	1.0881	1.0243	0.660331	0.185819	1.23349	0.651546	-1.77409	1.42125	0.968004	-0.58146	-1.25785	-0.654885	0.0488747	0.015402
TTAGGCATCCCTGGTT-3	NewBorn_Eso	NewBorn_Eso_Epi	TTAGGCATCCCTGGTT-3	-1.3282	0.353104	-0.881188	1.4667	-1.19273	-0.833507	-0.423198	-0.41603	0.969118	1.20466	1.92269	-0.90315	0.836133	-1.36928	-0.578798	0.642598	0.620885	2.04513	1.31431	0.620617	-2.47543	0.241731	-0.685722	0.0972762	2.50129	-0.527932	-0.620059	-2.30647	-0.414891	-0.720608	0.746045
TTAGGGTAGCCGATAG-3	NewBorn_Eso	NewBorn_Eso_Epi	TTAGGGTAGCCGATAG-3	-0.0812598	-0.415308	-0.856104	1.29179	-1.024	-1.448	0.154309	-0.16908	-1.36536	-0.696658	1.6765	0.334205	1.18521	0.172449	-1.02979	-0.00793956	0.944435	1.08463	0.90304	1.64852	-0.940128	0.439734	-0.76525	-0.0324328	0.332908	0.75646	0.0933581	-1.76672	-0.250634	-1.13031	0.206339
TTAGGGTAGCTCTTCC-5	NewBorn_Eso	NewBorn_Eso_Epi	TTAGGGTAGCTCTTCC-5	-0.0277597	-0.10506	-0.60381	0.77997	-1.41934	-0.875911	0.153858	-0.324729	0.500346	0.528572	2.36689	-0.730616	0.210225	-0.0392304	-0.0909546	0.344444	0.565976	0.992098	0.918383	0.975281	-0.658086	0.578752	0.799871	1.64856	0.260342	1.3283	1.02997	-1.60638	1.04095	-0.394337	-0.831609
TTATTGCAGGTCTGGA-3	NewBorn_Eso	NewBorn_Eso_Epi	TTATTGCAGGTCTGGA-3	-1.34967	0.258744	-1.0919	2.11522	-1.91762	-0.861442	-0.830449	-0.571114	-0.489195	1.35057	2.32187	-1.79119	0.0214064	-1.17826	-1.78347	-1.61453	-0.898865	1.59027	1.14219	-0.273293	-1.18497	1.53743	-1.45017	1.36288	1.95696	0.502098	0.223615	-0.827286	-1.97861	-0.111674	0.356598
TTCACCGAGGACTGGT-3	NewBorn_Eso	NewBorn_Eso_Epi	TTCACCGAGGACTGGT-3	-0.294673	-0.532481	-0.743646	0.911666	-0.401347	-1.192	0.726998	0.157246	0.586907	0.583146	1.7062	-0.873418	1.46515	-0.190487	-1.30912	-0.352216	0.611548	0.766699	0.685698	1.36149	-0.0946664	0.883324	-1.61764	1.51463	0.674521	1.11209	-0.0206659	-1.84251	-0.875617	-0.446044	-0.327777
TTCAGGACAGCGAGTA-5	NewBorn_Eso	NewBorn_Eso_Epi	TTCAGGACAGCGAGTA-5	-0.567731	-0.0543415	-0.870307	1.55809	-0.129351	-0.929341	-1.05113	-0.802221	-1.05325	1.45462	1.98649	-1.05915	0.302197	0.291353	-1.36796	-1.62208	-0.807018	1.03708	1.37444	2.61541	-1.14137	1.47392	-1.10321	0.551194	1.75743	2.17307	0.14287	-1.23398	-0.485628	-1.25456	-1.65229
TTCAGGATCGATCCCT-3	NewBorn_Eso	NewBorn_Eso_Epi	TTCAGGATCGATCCCT-3	-1.73192	-0.124752	-0.990592	2.71686	-0.742383	-0.480219	-0.573409	-1.35184	-0.392154	1.00242	2.77756	-2.7432	0.365616	-2.84887	-2.09336	-2.10687	-2.05742	1.35732	1.79822	-0.141803	-1.25743	1.8761	0.0744313	-0.352157	2.81418	1.41759	0.0587525	-2.5734	-0.691391	-0.853204	-0.403246
TTCATGTTCCTAGCCT-5	NewBorn_Eso	NewBorn_Eso_Epi	TTCATGTTCCTAGCCT-5	0.0103545	-1.30358	-0.689459	1.40811	0.81551	-0.490977	0.427728	0.145512	1.54333	0.796574	2.37591	-0.257489	1.20575	-0.677578	-1.30205	-0.452845	0.22295	1.33899	1.0188	1.41513	-0.707841	0.371286	-1.72201	-0.780517	2.71114	0.183753	-0.292783	-2.12706	-0.0201089	-0.680684	1.52797
TTCATTGGTGCCCTTT-5	NewBorn_Eso	NewBorn_Eso_Epi	TTCATTGGTGCCCTTT-5	-0.165965	-0.160849	-0.348095	0.784623	-0.355438	-1.18031	-0.966676	-1.46667	-0.4148	1.06529	1.87502	-1.60211	-0.501521	1.02192	-0.157993	0.0965698	0.978257	0.894577	0.833275	0.377386	-1.67768	-0.437009	-0.187429	0.795941	0.692503	0.814317	-0.419819	-1.87477	-1.14283	-0.289195	0.182912
TTCCGTGTCTAAGGAA-7	NewBorn_Eso	NewBorn_Eso_Epi	TTCCGTGTCTAAGGAA-7	0.651622	-0.627025	-0.569408	-0.111526	-0.116128	-0.957708	-0.399872	-0.0853806	-0.1223	0.471212	2.39197	-1.25718	-0.783146	1.84824	-1.1588	-0.187057	1.79898	0.931907	0.61903	0.845736	-0.773258	0.188754	-0.0464481	0.660511	3.61044	1.2646	-0.237663	-0.872616	-0.255899	0.125216	0.619409
TTCCTAAAGTGCAACG-5	NewBorn_Eso	NewBorn_Eso_Epi	TTCCTAAAGTGCAACG-5	0.879452	-0.855308	-0.731925	0.741647	-0.0200773	-0.24003	0.617882	-0.22001	0.25331	0.549253	2.34899	-0.605171	0.973109	-0.631573	-0.388896	0.799658	0.982839	0.85347	1.21753	1.71325	-1.37318	2.17355	0.750602	-0.247352	2.56557	2.38868	-0.166641	-1.12627	0.468759	-0.167563	0.94362
TTCCTTCTCGTTATCT-5	NewBorn_Eso	NewBorn_Eso_Epi	TTCCTTCTCGTTATCT-5	-0.103819	-0.832577	-0.767265	1.92512	-0.687332	-0.489892	-0.00897012	-0.471134	0.986458	0.883065	2.47436	-0.939388	1.45059	-0.0208785	-1.67234	-0.141107	0.866481	1.26945	0.773041	1.15592	-0.939121	0.27128	-1.37174	0.186653	3.53002	2.14877	-0.114791	-1.11477	-1.72753	-1.35818	0.0987859
TTCCTTCTCTTCCAGC-5	NewBorn_Eso	NewBorn_Eso_Epi	TTCCTTCTCTTCCAGC-5	0.637269	0.0685185	-0.881828	1.98562	0.362363	-0.746409	0.594318	-0.592709	0.515403	1.31147	2.07674	-0.668874	0.876951	1.60003	-1.70467	-1.55639	0.31752	1.57486	1.63883	1.58995	-2.09877	2.08218	-1.31805	1.2671	1.94273	0.626815	0.915927	-1.6848	-2.09754	-1.161	0.645999
TTCGCTGCAGCCCAGT-5	NewBorn_Eso	NewBorn_Eso_Epi	TTCGCTGCAGCCCAGT-5	-0.581108	0.684573	-0.498263	1.41065	0.71655	-1.80064	-0.716392	-1.18005	-0.823187	0.542685	1.04967	-0.774442	0.18572	0.918506	0.778303	0.495917	0.651823	1.34994	1.00197	1.22051	-0.0251009	0.823817	-1.83787	0.407713	0.117129	2.09358	-0.488941	-0.673105	0.49007	-0.309692	-0.31657
TTCGGTCGTGGTCCCA-5	NewBorn_Eso	NewBorn_Eso_Epi	TTCGGTCGTGGTCCCA-5	0.69273	-0.048814	-0.821982	2.30759	-0.251637	-1.3279	1.5535	0.482421	0.9389	0.777761	2.07919	-1.31521	0.197439	-0.639569	-1.28594	-0.704535	-0.0341138	1.22706	0.643229	1.3071	0.160928	0.021987	-0.759253	1.48137	1.35474	0.621142	0.493808	-1.10313	0.19469	-0.205015	0.164335
TTCGGTCTCTCGACCT-3	NewBorn_Eso	NewBorn_Eso_Epi	TTCGGTCTCTCGACCT-3	-0.471098	-0.657984	-0.678841	1.03829	-1.03799	-1.44231	-0.549266	-0.677432	-1.01044	0.17633	1.21763	-2.24812	0.210522	-0.183834	-1.24789	-0.406689	0.518038	1.01417	0.80604	0.56223	-1.31782	1.44333	-1.80987	-0.22807	2.75511	2.19376	0.293554	-1.64848	-0.319411	-0.172222	0.939608
TTCTAACCACCACATA-3	NewBorn_Eso	NewBorn_Eso_Epi	TTCTAACCACCACATA-3	-0.301968	0.120058	-0.953013	1.92045	-0.0449013	-1.08595	-1.18454	-2.03568	-0.72936	0.562392	1.24825	-1.26162	1.17436	-0.659098	-1.68409	-0.996925	-0.00224944	1.45917	1.2444	1.85324	-1.50138	1.57881	-1.06625	0.54871	1.31561	1.80817	0.348138	-1.51643	-1.45019	-1.16439	0.382873
TTCTAGTTCTTCACAT-3	NewBorn_Eso	NewBorn_Eso_Epi	TTCTAGTTCTTCACAT-3	-1.52243	-0.626261	-0.754826	2.68037	-0.26148	-0.907077	0.349616	-0.754153	-0.0171256	1.14317	1.71897	-1.6716	0.602046	-1.12105	-0.63324	-0.65052	-0.607111	1.16402	1.41083	0.661945	-2.5183	0.287427	-1.39418	-0.381641	2.33634	2.14038	-0.193275	-1.88554	-0.330251	-0.617877	1.69244
TTCTCTCCACTCCCTA-1	NewBorn_Eso	NewBorn_Eso_Epi	TTCTCTCCACTCCCTA-1	-0.572232	0.23336	-0.632969	-0.818349	-1.99089	-0.862421	-0.798046	-0.172421	-1.40504	-1.06029	0.229194	-0.937017	0.0630773	0.744014	-0.406269	0.50798	1.28475	0.642651	0.434001	3.75689	0.124594	2.06536	-0.123427	0.334494	-0.0427847	-0.158916	1.11025	1.07724	0.607419	-0.388627	0.734759
TTCTCTCTCCCGAGTG-5	NewBorn_Eso	NewBorn_Eso_Epi	TTCTCTCTCCCGAGTG-5	-0.353064	-0.433854	-0.938029	0.6746	-1.19865	-1.34212	-0.288267	-0.434756	-0.406155	1.25505	1.80621	-1.13083	0.443587	-1.66773	-1.33646	-0.974363	-0.842188	0.822834	0.997156	0.915109	-1.0965	0.728942	-0.153462	-0.408573	1.55812	0.585518	-0.791699	-1.5167	-1.09582	-1.03419	0.0227101
TTCTGTAAGACAGTCG-3	NewBorn_Eso	NewBorn_Eso_Epi	TTCTGTAAGACAGTCG-3	-0.0775373	0.0797326	-1.04107	0.328537	1.16364	-0.693741	-0.122239	-0.576556	-1.1949	0.659234	2.07246	-0.603642	0.389756	-0.0345204	-0.899329	-0.103944	0.621227	1.02551	0.654577	0.331055	-0.728803	-0.425162	-1.59976	1.29957	0.293149	0.845697	-0.863085	-1.21243	-0.347214	-0.500098	-1.24666
TTCTGTAAGGATGCGT-5	NewBorn_Eso	NewBorn_Eso_Epi	TTCTGTAAGGATGCGT-5	0.616148	-0.138104	-0.319801	-0.443991	-0.521285	-0.820982	0.613534	0.20785	0.361883	0.703016	0.971716	-1.1484	-0.181767	0.385849	-0.830198	-0.292295	0.585012	0.489638	0.58298	0.25414	1.11219	0.66169	-0.945158	0.655845	1.55829	-0.320551	1.00729	-0.383023	-1.08153	-0.885398	2.28246
TTCTTCCGTAGTACGG-7	NewBorn_Eso	NewBorn_Eso_Epi	TTCTTCCGTAGTACGG-7	-0.0824876	0.523179	-0.516985	2.16272	-0.323823	-0.791614	0.0849867	0.233137	0.763523	0.636381	2.6705	-1.411	1.13808	-0.369134	-1.40143	0.253791	1.23847	0.994037	1.44139	1.74373	-0.867566	0.810377	-0.194526	1.56196	1.50122	1.05321	0.49013	-1.39295	-0.118016	-1.0059	0.600623
TTGAACGAGCTAAACA-3	NewBorn_Eso	NewBorn_Eso_Epi	TTGAACGAGCTAAACA-3	-1.10318	-0.547305	-0.68267	1.72	-1.0477	-1.07677	-0.340884	-0.755581	-1.5178	0.800153	1.80105	-1.23005	1.13184	-1.3805	-1.8972	-1.13049	-0.38105	1.19922	1.45065	0.61792	-1.58017	0.917424	1.15815	-0.254918	2.06737	1.1969	0.124939	-2.49186	-0.810635	-0.526736	-0.0604669
TTGAACGTCACGGACC-3	NewBorn_Eso	NewBorn_Eso_Epi	TTGAACGTCACGGACC-3	-0.428621	1.07589	-1.07587	2.66301	-0.225103	-1.17464	0.217511	-0.890076	0.693681	1.5114	2.28748	-1.02118	2.15447	-1.21438	-2.12049	-1.40047	-0.386273	1.7075	1.69128	2.03809	-2.81574	2.18257	-2.72538	1.68345	1.7441	1.16542	1.30314	-2.65748	-0.163539	-0.875892	0.693711
TTGAGTGGTCACCCTT-7	NewBorn_Eso	NewBorn_Eso_Epi	TTGAGTGGTCACCCTT-7	-0.0988715	-0.824831	-0.476018	1.71995	-0.0167007	-0.396715	0.36442	0.155412	-0.578522	1.30497	2.539	-1.43808	0.634154	-1.36397	-1.29535	-1.27171	-0.916993	1.41273	1.7973	0.3381	-2.77346	1.41874	0.0354061	-0.59456	2.65756	1.66463	0.376712	-2.63783	0.604085	-0.590688	0.607668
TTGATGGCACTAACGT-1	NewBorn_Eso	NewBorn_Eso_Epi	TTGATGGCACTAACGT-1	0.24276	-0.372237	-0.612387	-0.64506	-0.889461	-0.763205	-0.473861	-0.670778	0.139577	-0.1655	0.158538	-0.170117	-0.661748	1.10462	-0.169043	0.676383	1.45296	0.47098	-0.399766	-0.221807	0.529261	-1.02517	0.764946	-0.611065	0.742115	-0.0759723	-0.476483	0.10471	-0.194377	-0.396718	0.658396
TTGATGGTCACCATCC-5	NewBorn_Eso	NewBorn_Eso_Epi	TTGATGGTCACCATCC-5	-0.817976	0.529459	-1.12343	1.42495	-0.96126	-1.35541	1.09108	-0.707116	0.655067	0.319765	1.95707	-1.65235	-0.286012	-0.389755	-1.37253	-0.969957	-0.101758	1.08168	0.922104	0.15123	-1.53182	-0.256379	-0.276145	0.442165	2.13655	1.01418	0.0489352	-1.52556	0.0974889	-0.478373	1.87416
TTGCCTGAGCCTTCTC-5	NewBorn_Eso	NewBorn_Eso_Epi	TTGCCTGAGCCTTCTC-5	0.280128	-0.882718	-0.73815	1.10335	-0.69264	-1.21308	-0.252577	-0.387812	-0.754098	0.54423	1.88326	-0.710555	0.97544	-1.32156	-1.1193	-0.417626	-0.240826	1.02895	1.06079	2.47551	0.382707	1.16513	-1.0415	0.993452	0.95399	-0.0978892	0.0111089	-1.59435	-1.20224	-0.708842	-0.433736
TTGCGTCAGACTAAGT-1	NewBorn_Eso	NewBorn_Eso_Epi	TTGCGTCAGACTAAGT-1	0.145093	-0.932787	-0.508777	-1.72774	-1.72153	-0.0725497	1.22961	1.45444	0.693568	-0.974297	0.678658	-0.351039	-1.34674	0.629568	0.132324	-1.29778	-1.26939	-2.01662	-1.24242	1.292	2.42671	-0.722607	-0.384546	2.29694	-0.0682977	0.645632	-0.624843	-0.309892	-1.35249	-0.563211	0.0643043
TTGCGTCTCGGAAACG-3	NewBorn_Eso	NewBorn_Eso_Epi	TTGCGTCTCGGAAACG-3	0.554066	0.860256	-1.1942	1.05532	-1.2609	-1.34828	-0.131702	-0.240359	-0.244059	1.09679	2.1777	-1.48201	0.947657	-0.595246	-1.5873	-2.3758	-1.5488	0.7574	0.929657	0.45675	-1.3497	-0.187615	-0.963658	2.23603	0.146817	0.41391	0.363873	-2.19356	-1.15759	-0.89788	1.15992
TTGCTGCAGGTCGTGA-5	NewBorn_Eso	NewBorn_Eso_Epi	TTGCTGCAGGTCGTGA-5	-0.611575	-0.579962	-0.842711	0.759821	-1.15463	-1.21521	0.318204	-0.673167	0.536394	1.27021	2.0046	-1.14293	1.87921	1.46968	-1.7947	-0.795588	1.12362	1.46399	0.796135	0.364539	-1.65663	-0.718038	1.13986	-0.927174	2.54183	0.523068	0.669015	-1.69781	-0.481424	-1.34209	0.0249457
TTGCTGCCAAGTCCCG-7	NewBorn_Eso	NewBorn_Eso_Epi	TTGCTGCCAAGTCCCG-7	0.235647	-0.172795	-0.695095	2.34002	-1.06089	-1.09241	0.130743	-1.11962	-0.114563	1.27435	2.45938	-1.3465	1.14504	-1.36296	-2.1812	-0.393228	0.661264	1.01847	1.08775	0.989017	-1.60546	1.31087	-1.77596	0.641395	2.03804	1.96311	-0.714897	-2.1651	0.0363325	-0.49105	0.993563
TTGGATGGTGGCTGCT-5	NewBorn_Eso	NewBorn_Eso_Epi	TTGGATGGTGGCTGCT-5	-1.10142	-0.613863	-0.738992	2.63167	1.80266	-1.17794	-1.09421	-1.30682	0.717176	0.795135	1.33429	-2.17886	-0.723303	-0.525319	-1.5871	-3.53026	-2.74179	1.22585	0.855387	-0.144576	-1.90818	-0.366901	-0.548065	0.500419	0.681196	0.973169	-1.11641	-1.34661	0.481542	-0.0613743	-0.978024
TTGGATGTCGCAGATT-3	NewBorn_Eso	NewBorn_Eso_Epi	TTGGATGTCGCAGATT-3	-1.30168	0.537761	-0.878498	0.945792	-0.60384	-0.4694	-0.838023	-1.13101	0.19025	1.12849	2.19567	-0.809851	-0.356774	-0.276148	-1.34862	-0.797975	0.107776	0.967111	1.0319	0.702094	-0.30474	-0.177293	-0.921155	0.480473	0.915766	2.06208	-0.468403	-1.72654	-1.60041	-0.970833	-1.57691
TTGGGCGCACGCGCTA-3	NewBorn_Eso	NewBorn_Eso_Epi	TTGGGCGCACGCGCTA-3	-0.665423	0.0844414	-1.11118	1.35279	-1.09115	-1.13139	-0.449736	-0.156498	-0.427514	1.14637	1.9128	-1.52731	0.264427	-0.621171	-1.44998	-1.98587	-1.27236	0.983921	1.33728	0.16243	-1.65695	1.4233	-0.516604	1.67282	2.13672	1.18866	-0.171509	-1.33562	0.110801	0.823816	-0.0075919
TTGGGCGGTCCGAAGA-3	NewBorn_Eso	NewBorn_Eso_Epi	TTGGGCGGTCCGAAGA-3	-0.263637	-0.604594	-0.805431	0.554671	-0.275684	-0.880233	0.73261	-0.578937	0.187889	1.2198	2.45148	-0.958298	1.41612	1.47632	-0.429186	-0.979411	0.275149	0.965538	1.44495	0.284161	-1.45061	1.14715	-0.117543	0.59837	2.99497	-0.203799	-0.730906	-0.898587	-0.293443	-0.459401	0.595258
TTGTGGAGTAGTGTGG-5	NewBorn_Eso	NewBorn_Eso_Epi	TTGTGGAGTAGTGTGG-5	0.0688262	-0.716348	-0.691566	0.917642	1.06418	-1.32337	0.219607	0.198721	0.159016	0.688649	1.51802	-1.363	0.612065	0.843153	-0.00468373	-1.04356	-0.95693	0.942688	0.62296	0.489083	-0.779777	0.462584	-0.0305587	0.00110611	0.538002	1.9523	-1.49316	0.0640648	-0.032841	-0.376255	-0.719013
TTGTGTTAGAGATGCC-7	NewBorn_Eso	NewBorn_Eso_Epi	TTGTGTTAGAGATGCC-7	0.105248	-0.314951	-0.424515	1.63182	-0.571132	-0.465195	0.557218	0.907102	0.0915065	0.631107	2.88673	-1.10437	1.16595	-0.254733	-1.33501	-1.43792	-0.553112	0.705931	1.10128	0.596197	-0.902322	0.877372	-0.0312988	-0.343938	0.82738	2.55537	0.00043592	-0.510299	-1.59655	-0.441704	-0.0851434
TTGTGTTCAATATCCG-1	NewBorn_Eso	NewBorn_Eso_Epi	TTGTGTTCAATATCCG-1	0.515642	-0.340525	-0.375742	-1.34715	1.09469	-0.142261	-0.593812	1.25552	-0.310718	-1.08039	1.72768	-0.430815	0.488629	0.911657	-0.397848	-0.900123	-0.150022	-0.387443	0.226459	1.15538	0.132024	0.651266	0.270522	0.562935	0.235835	-0.153159	0.0337385	-0.632916	0.158656	-0.308936	-0.487882
TTGTTCAGTTAGGACG-5	NewBorn_Eso	NewBorn_Eso_Epi	TTGTTCAGTTAGGACG-5	-0.0558778	-0.49911	-0.64292	0.140399	1.01046	-0.475038	-1.03625	0.408915	0.186303	-0.24768	0.814332	-1.04605	-0.935895	1.05469	-0.301378	-0.891038	-0.149195	-0.186643	-0.141336	-0.975535	0.298171	0.313489	-1.24376	1.52328	0.643364	1.18232	-0.969322	-0.84533	-0.646313	-0.294541	-0.40268
TTGTTGTAGAGCATTA-5	NewBorn_Eso	NewBorn_Eso_Epi	TTGTTGTAGAGCATTA-5	-0.366957	-0.167839	-0.622434	0.604172	0.818435	-1.128	-0.414682	-0.645535	0.217775	0.915558	1.06264	-0.0149326	1.15327	-0.995041	-0.905462	0.305153	0.550959	1.04521	0.641834	0.178206	-0.368461	1.05907	-1.03724	0.885963	1.59539	-1.24119	0.551053	-1.00228	-0.965348	-0.991367	1.14332
TTTACCAAGCGATCGA-7	NewBorn_Eso	NewBorn_Eso_Epi	TTTACCAAGCGATCGA-7	0.0193068	-0.685856	-0.845399	2.03111	-1.69774	-0.989221	0.105996	-0.188904	-0.232478	0.775938	1.81142	-0.823911	-0.48569	-0.0602783	-1.54458	0.0208669	0.896649	0.647747	1.03787	0.754099	-1.81738	1.35942	0.512439	0.30624	2.79241	-0.371804	-0.0861133	-0.681557	-0.136181	-0.745401	1.38695
TTTACCAAGGTCGACA-3	NewBorn_Eso	NewBorn_Eso_Epi	TTTACCAAGGTCGACA-3	-0.935822	0.825304	-1.283	2.2975	-0.559721	-1.09572	-1.41124	-0.847011	-0.422656	1.51565	1.93732	-1.35287	-0.239094	-2.32547	-1.75966	-1.85701	-1.79551	1.03949	0.944125	0.708164	-1.8162	1.22575	-1.04301	0.406513	2.57003	-0.357661	-1.0579	-2.24048	-1.69077	-0.985141	-0.641932
TTTACTGGTGAAAGTT-5	NewBorn_Eso	NewBorn_Eso_Epi	TTTACTGGTGAAAGTT-5	-0.910667	-1.82081	-0.806553	-0.328279	0.574301	-1.26001	-0.625871	-0.575876	-0.500417	-0.618618	0.26857	-0.39808	-0.558014	0.321897	-0.67229	0.0459543	0.783044	0.763135	0.486821	-0.92109	0.0368058	-0.760028	-0.319883	-0.118454	0.632129	-0.262339	-0.163946	-1.02439	-0.0355563	-0.430588	-0.0699126
TTTATGCGTAGAATGT-5	NewBorn_Eso	NewBorn_Eso_Epi	TTTATGCGTAGAATGT-5	-0.878351	-1.37602	-0.844844	0.885918	-0.0704252	-0.172569	-0.0294034	-0.677185	-1.51593	-0.0133521	2.49306	-1.29552	0.189599	-0.460339	-1.33293	-2.47331	-1.80241	0.940707	0.557626	0.399325	-1.08353	0.328418	-0.68776	-0.282604	1.34861	-0.524905	-0.280983	-0.820452	-0.950829	-1.08431	-0.680571
TTTATGCGTGGAGGTT-5	NewBorn_Eso	NewBorn_Eso_Epi	TTTATGCGTGGAGGTT-5	-1.69336	-0.495803	-0.829738	0.512882	0.349928	-1.34725	-1.34752	-1.36469	-1.93222	0.730464	1.53542	-1.77361	0.0347815	-0.970537	-1.02354	0.0979273	0.569128	1.29088	1.1365	0.210327	-0.976383	0.561671	-0.438687	1.13917	1.43081	1.1348	-0.553899	-2.24442	-1.27912	-1.61346	-0.335247
TTTCACATCCTCGATC-7	NewBorn_Eso	NewBorn_Eso_Epi	TTTCACATCCTCGATC-7	-0.569163	-1.16604	-1.10919	1.57484	-0.510241	-0.925774	-0.505229	-0.568655	-0.895811	0.258237	0.157887	-0.376677	1.90995	-0.250263	-1.39665	-0.611632	0.372946	1.4494	1.39228	1.34783	-1.19592	0.222724	-2.60433	0.651529	2.23132	2.09165	-0.15256	-2.25082	0.938846	-0.608732	0.530214
TTTCATGGTATTAAGG-3	NewBorn_Eso	NewBorn_Eso_Epi	TTTCATGGTATTAAGG-3	-0.131976	-0.539738	-0.926982	1.06265	-0.508626	-1.02361	-0.742987	-0.346076	0.834903	0.22498	1.32254	-1.80732	-0.0105542	-0.0403186	-1.13624	-1.283	-0.451012	0.486374	1.29491	1.02152	-1.13258	-0.098479	-1.35051	0.603445	0.706747	2.02894	0.221214	-1.23534	-0.753207	-0.92457	0.186822
TTTCATGGTTAGCTAC-5	NewBorn_Eso	NewBorn_Eso_Epi	TTTCATGGTTAGCTAC-5	-0.467599	-1.29589	-0.75771	1.93146	-0.327813	-0.775039	-0.37699	-0.891883	0.868487	0.155647	1.13071	-0.516646	-0.319412	-0.395254	-1.41318	0.24787	1.23343	1.13067	0.890128	1.65109	-1.60353	0.132793	-0.39305	2.39835	2.50093	-0.555117	0.54502	-1.81158	-2.30984	-0.654725	-0.0442718
TTTGACTAGGTTCAGG-7	NewBorn_Eso	NewBorn_Eso_Epi	TTTGACTAGGTTCAGG-7	-1.1759	0.191293	-1.05544	2.74639	0.0860073	-1.18554	-0.433521	-0.841134	-0.856299	0.79516	2.43623	-0.909715	0.646066	-0.721108	-1.51235	-0.486075	0.348038	1.18301	1.38053	1.2425	-1.77071	0.378111	0.464839	-0.533225	1.44158	1.72674	2.01831	-2.38271	-1.38398	-0.298763	0.423623
TTTGATCGTAGATTAG-7	NewBorn_Eso	NewBorn_Eso_Epi	TTTGATCGTAGATTAG-7	-0.781853	-1.17185	-0.730829	0.734666	-0.265911	-1.04513	-1.19537	-0.0075805	-1.454	-0.584727	1.2835	0.62932	-1.05501	0.841501	-0.511368	0.259324	1.15966	0.0320936	-0.264023	2.34791	-0.0653307	1.68938	-0.0183062	2.48446	0.358965	1.46976	0.672438	-1.11739	-0.171611	-0.291186	0.808251
TTTGGAGAGAGTGTTA-7	NewBorn_Eso	NewBorn_Eso_Epi	TTTGGAGAGAGTGTTA-7	-1.10305	-0.983651	-1.22221	3.46883	-0.663704	-1.90832	-0.445127	-1.01458	0.383764	0.48875	1.71407	-1.3613	0.236139	0.359362	-1.40736	-0.48528	0.497838	1.07501	1.24891	0.557314	-1.02571	0.368403	-1.61408	2.51808	1.32724	2.07755	-1.09326	-1.68401	-1.95039	-1.18981	-1.60759
TTTGGAGTCAAGCCCG-5	NewBorn_Eso	NewBorn_Eso_Epi	TTTGGAGTCAAGCCCG-5	0.0938199	0.0736788	-0.590341	1.23158	-0.461556	-0.530471	-1.32698	-0.728187	0.123239	1.11981	2.68934	-0.870768	1.14441	-0.449348	-1.42846	-1.03782	-0.164495	0.955828	0.511932	-0.861565	-1.62857	-0.895506	-1.12187	-0.47653	2.6191	0.735205	-0.449915	-0.566733	-1.76811	-0.772381	-0.0600312
TTTGGTTAGATCACCT-3	NewBorn_Eso	NewBorn_Eso_Epi	TTTGGTTAGATCACCT-3	-0.721574	-0.213781	-0.702979	1.70403	-0.813371	-1.39749	0.727705	-0.0129615	-0.0407165	0.761559	1.18852	-0.707902	1.15306	-0.423841	-1.45736	-0.34535	0.621359	1.45482	1.36096	0.83057	-1.30358	1.64482	-0.844526	1.67986	2.16029	0.149683	0.439763	-0.556975	0.0205974	0.127097	1.95675
TTTGGTTTCTGCTAGA-5	NewBorn_Eso	NewBorn_Eso_Epi	TTTGGTTTCTGCTAGA-5	0.12718	0.0479332	-0.847717	0.603014	-0.805178	0.212631	0.102642	0.402443	-0.285917	0.786433	1.40411	-1.17649	0.55676	0.156842	-0.0725453	-2.09357	-2.05573	0.695362	1.03397	-0.419594	0.167359	1.19541	-1.0419	1.17128	0.521186	2.18361	0.354887	-0.326026	-0.566473	0.31104	-0.7116
AACAAGACACCGCTGA-1	PostNatal_Eso	PostNatal_Eso_Epi	AACAAGACACCGCTGA-1	0.475595	0.133035	-0.56144	-0.907297	-0.365045	-0.462081	0.152282	0.554936	0.422957	-0.345923	0.212444	-1.02478	-0.989886	2.74959	1.74815	0.718499	0.992973	-1.01845	-1.06328	0.368715	0.688349	-0.252367	1.60858	0.760312	0.817516	0.424705	-0.971153	-0.294602	1.8096	-0.735239	0.112142
AACAGGGCAGTCCCGA-1	PostNatal_Eso	PostNatal_Eso_Epi	AACAGGGCAGTCCCGA-1	-1.13662	0.711588	-1.16693	1.23105	-0.698967	0.383683	0.623684	-0.74923	-0.895508	2.21846	1.26077	-0.485238	0.973455	-0.888069	-1.42347	-0.76926	-0.131664	1.10012	0.762086	0.05707	-1.60962	-0.521703	-1.08964	1.09425	-0.889874	0.522453	-0.0535526	-1.64308	0.0249504	-1.89523	-0.294918
AACCATGGTAGGCAAC-1	PostNatal_Eso	PostNatal_Eso_Epi	AACCATGGTAGGCAAC-1	-1.17246	-0.0726977	-0.752006	-0.064731	-0.038424	-1.11057	-0.990286	-0.830183	0.295603	-0.823902	0.513342	-0.886889	-0.245222	0.799019	-0.373939	-0.824071	-0.154585	-0.148898	0.200428	0.414221	0.199568	-0.668266	-0.665013	1.96219	-0.561647	0.00263438	-0.154783	-0.236302	-0.290317	-0.802975	0.975683
AAGGAATGTGTTCAGT-1	PostNatal_Eso	PostNatal_Eso_Epi	AAGGAATGTGTTCAGT-1	-0.804197	0.934118	-1.08517	0.516149	-1.59573	0.507314	0.0727663	-0.114887	-1.45348	1.35951	1.10906	-1.23608	-0.289696	0.714154	-1.30663	-0.629824	0.316368	0.880052	0.725217	-0.93896	-1.41382	-0.104282	-0.253725	1.21268	0.958312	1.05394	0.481665	-0.366747	0.16147	-1.94845	0.0496187
AATTCCTAGCAAATGT-1	PostNatal_Eso	PostNatal_Eso_Epi	AATTCCTAGCAAATGT-1	-0.924836	-1.03519	-0.741266	1.08817	-0.793901	-1.10191	0.677337	-1.29602	-1.04354	0.547251	1.19143	-0.568797	0.835044	-0.413954	-1.13843	-0.12129	0.587604	1.36653	0.700204	-0.102048	0.999133	-0.122459	0.950712	1.28555	-0.471197	0.709956	-1.23889	-0.253593	-1.21874	-0.584658	0.151839
AATTCCTAGGAGTACC-1	PostNatal_Eso	PostNatal_Eso_Epi	AATTCCTAGGAGTACC-1	-0.824692	0.466197	-0.591685	0.0665695	-0.41103	-0.870257	-0.834215	-0.497599	-0.632153	0.145408	0.832843	-1.21767	0.363206	-0.0252259	-0.898393	-1.87981	-1.30198	0.61408	1.0104	1.34819	-0.708592	2.48618	-0.811166	2.35907	1.76376	-1.22646	-0.3112	-1.60426	-0.913339	-0.19354	1.53725
ACACAGTTCAGCTTCC-1	PostNatal_Eso	PostNatal_Eso_Epi	ACACAGTTCAGCTTCC-1	-1.43494	-0.555273	-0.943091	-0.051841	-0.890163	-1.60389	-0.562703	-0.0886239	-1.35518	-0.356469	-0.147608	-0.658547	0.161733	0.0111511	-0.255326	0.476417	0.716578	-0.392357	-0.782249	-0.587341	0.993735	-0.563782	0.536435	0.725448	-0.403344	-0.102522	-1.15643	-0.79381	-1.55316	-0.755164	-1.3707
ACACCAACATCTGGGC-1	PostNatal_Eso	PostNatal_Eso_Epi	ACACCAACATCTGGGC-1	-2.55184	-0.48029	-1.04811	0.0872739	-1.41238	-1.2734	-0.791114	-0.616424	-0.885276	-0.52261	0.873803	-0.700772	-0.235296	0.262373	-0.720006	-0.743528	-0.0658516	0.893203	-0.272132	-0.906227	0.0518172	0.0343445	0.65143	1.03823	0.766826	-0.268015	0.0637677	-1.09086	-0.189402	-0.783414	-1.12992
ACATCGAAGCATGCAG-1	PostNatal_Eso	PostNatal_Eso_Epi	ACATCGAAGCATGCAG-1	-1.26087	-0.653481	-0.887922	-0.206148	-0.555072	-1.25646	-0.738149	-0.416156	0.136966	-0.71979	-0.227006	-1.54875	-2.21941	0.225553	-0.126213	-1.63342	-1.62975	-0.891656	-0.728813	-0.287573	0.605424	1.09725	0.2652	0.702828	0.845684	-1.0044	-0.593329	0.0988492	0.0810252	-1.08748	-0.706188
ACATTTCGTTGCCGCA-1	PostNatal_Eso	PostNatal_Eso_Epi	ACATTTCGTTGCCGCA-1	-1.13424	-1.00572	-0.87403	-1.19654	-0.872298	-1.14667	-0.480048	-0.381945	0.476995	-1.41154	0.0791132	-0.979583	-0.321457	0.573724	0.101137	0.0517764	0.228031	-0.879874	-1.39994	1.37679	1.00407	0.089226	-0.345333	-0.302606	-0.320981	1.39251	-0.353573	0.404438	-0.385801	-0.451392	-0.354256
ACCCTCACATGACGTT-1	PostNatal_Eso	PostNatal_Eso_Epi	ACCCTCACATGACGTT-1	-0.749051	1.19199	-0.885402	0.22396	-0.336826	0.571726	-0.343298	-0.426388	-0.707453	1.24054	1.95503	-0.444505	0.696247	-1.12667	-0.991641	1.03752	1.36577	0.686827	0.451142	1.50896	-0.50568	0.157083	-0.0100338	1.4697	-0.0742769	0.778744	0.438049	-1.0994	-1.34715	-1.52371	1.15391
ACCGTTCTCGTGCACG-1	PostNatal_Eso	PostNatal_Eso_Epi	ACCGTTCTCGTGCACG-1	-1.02437	-0.544014	-0.7898	0.158558	-0.894337	-1.58491	-0.933931	-0.021691	-0.599372	-0.489705	0.0990416	-1.30794	-1.3001	0.247064	-0.107085	-1.61105	-1.60714	-0.562817	-0.918046	1.87897	0.631728	1.06744	-1.18558	-0.541885	0.509725	-0.997281	0.397273	0.606633	1.5034	-0.393275	0.564498
ACGATGTAGAAGCCTG-1	PostNatal_Eso	PostNatal_Eso_Epi	ACGATGTAGAAGCCTG-1	-0.91732	0.672835	-1.22297	0.558877	-1.5754	-0.505797	0.118716	-1.16468	-2.05138	1.14736	1.25243	-1.3872	-0.0512398	-0.259921	-1.31629	-0.430199	0.49739	0.788154	1.26259	1.06775	-0.130976	0.532315	-0.532583	1.19138	0.064583	-0.200298	-0.0142888	-0.422608	0.513901	-1.39116	0.211604
ACTATTCCAAGAAACT-1	PostNatal_Eso	PostNatal_Eso_Epi	ACTATTCCAAGAAACT-1	-1.39992	0.268634	-1.25592	0.0369763	-0.483452	0.0504514	-0.253032	-0.89472	-1.91456	0.996768	1.58052	-0.551909	0.210513	-0.808665	-1.3586	-1.69441	-1.13351	0.410458	1.19832	0.58763	-0.812302	1.04147	-0.0488153	2.05806	1.4369	0.54915	-0.615351	-0.212097	-2.3931	-1.46761	1.44218
ACTCCCAGTTGGCTAT-1	PostNatal_Eso	PostNatal_Eso_Epi	ACTCCCAGTTGGCTAT-1	-1.54814	-0.830802	-0.693842	0.327315	-0.916255	-0.856146	0.0388253	-0.499511	0.0273946	0.379703	1.3662	-0.905285	1.12601	0.813035	-0.934362	-0.476001	0.338617	0.668194	0.655885	1.14881	-0.77465	0.488696	-0.108699	1.83216	0.0106603	-1.24147	0.0895672	-0.537823	-0.0539523	-1.01431	0.206954
ACTGATGTCTGGTGGC-1	PostNatal_Eso	PostNatal_Eso_Epi	ACTGATGTCTGGTGGC-1	-1.53011	0.95774	-0.988944	-0.208078	0.464885	-0.280394	-0.386894	-0.341111	-0.988568	0.682124	0.299146	-1.02157	-0.796627	0.817148	-0.521139	-1.30243	-0.536916	-0.283765	0.0236367	0.877726	-0.0822723	1.44904	-0.308768	1.90227	1.9601	-1.1265	-0.727814	1.23689	-1.32717	-1.46689	-0.0691304
ACTGTCCGTAAGTCAA-1	PostNatal_Eso	PostNatal_Eso_Epi	ACTGTCCGTAAGTCAA-1	-1.39572	-0.940377	-0.672491	-0.233819	-0.404828	-1.03444	-1.79928	-0.0184603	1.6982	-0.523911	0.511914	-1.19701	-0.59777	0.848185	-0.340673	-1.09793	-0.463349	-0.0335173	-0.0859196	1.09138	0.229067	0.684226	-0.958237	1.42777	0.260078	1.58289	-0.45275	-0.902928	2.07165	0.304546	2.16186
ACTGTGAGTATTTCGG-1	PostNatal_Eso	PostNatal_Eso_Epi	ACTGTGAGTATTTCGG-1	-1.22273	-0.185943	-0.886793	0.577202	-0.374193	-0.682517	-1.00762	-0.0093	-0.34361	-1.08415	-0.450545	-0.787245	-1.20345	0.43796	0.0112157	-1.4529	-1.43497	-0.695325	-1.35162	-0.230726	0.847882	-1.63898	-0.648817	1.95374	0.89457	0.00242998	-0.515858	-0.444032	-0.243759	0.0490371	-0.570429
ACTTTCACATCTCATT-1	PostNatal_Eso	PostNatal_Eso_Epi	ACTTTCACATCTCATT-1	-1.77565	-1.03615	-0.813453	0.345648	-0.899334	-0.705244	-0.160557	-1.00164	0.241876	0.488644	1.70903	-0.594796	0.149317	-0.514805	-0.29876	-0.314688	-0.255065	0.538263	0.732974	-1.71335	-0.841056	-0.539446	0.562297	1.09282	0.550077	1.03705	0.672316	0.1683	-0.86521	-1.01489	-0.124616
ACTTTGTGTGTCACAT-1	PostNatal_Eso	PostNatal_Eso_Epi	ACTTTGTGTGTCACAT-1	0.344348	1.59289	-1.14147	0.0561753	0.146579	0.431897	1.36422	-0.206392	-1.01088	1.57147	2.77938	-0.787154	0.699418	-0.482792	-2.07735	0.518985	1.46785	1.66978	0.864779	-0.141708	-1.17661	0.598846	-0.269792	2.22274	1.78365	1.23896	1.26193	-0.485258	-1.97327	-1.51189	0.444478
AGACAGGGTCGAGTTT-1	PostNatal_Eso	PostNatal_Eso_Epi	AGACAGGGTCGAGTTT-1	-2.05836	-0.4295	-0.978426	1.59885	-0.53608	0.0304282	-0.282953	-0.804675	0.126981	0.179715	-0.162706	-1.8531	-1.55148	-0.438736	-0.548687	-0.457425	-0.311499	0.273741	0.365472	-0.183289	-0.111177	0.0122042	-0.562162	1.8834	1.61363	-0.0642683	0.169689	-1.15445	-1.00043	-1.21009	-0.0777193
AGACTCACAGAACATA-1	PostNatal_Eso	PostNatal_Eso_Epi	AGACTCACAGAACATA-1	-0.210394	0.388029	-0.987107	0.479838	0.209216	-1.14928	0.445129	0.358816	0.910132	-0.0343952	0.851842	-1.19241	-0.866707	0.655988	-0.576236	-1.36265	-0.640401	0.782002	0.55347	0.612493	-0.15524	0.516452	-0.808544	1.84681	0.121906	-0.216801	-1.18436	-0.509065	-0.312738	-0.725712	-0.441676
AGAGCCCTCAAGAATG-1	PostNatal_Eso	PostNatal_Eso_Epi	AGAGCCCTCAAGAATG-1	-1.33201	0.197565	-1.10746	0.809654	0.0938503	-0.224074	0.101289	-0.959371	-0.606269	1.45737	1.70823	-1.42507	0.31539	-0.320474	-1.28656	-2.39908	-1.68253	1.14912	0.696124	0.408129	-0.905852	-0.86161	-1.3794	1.89454	-0.0970594	0.770882	0.474448	-1.3703	-0.342777	-1.50428	-0.870753
AGCCAGCCATGCCGCA-1	PostNatal_Eso	PostNatal_Eso_Epi	AGCCAGCCATGCCGCA-1	0.158052	-0.132198	-0.732486	-0.435235	0.223333	-0.925055	-0.671111	-1.11349	0.715899	-0.268609	1.7472	-0.639842	-0.630986	0.827748	1.72905	0.978351	0.256901	0.462845	-0.243031	2.22297	0.382365	1.09572	-0.553278	1.20317	-0.438557	1.08364	-0.106735	0.0355153	0.105615	-0.597845	-0.134415
AGCCAGCTCTGTCCCA-1	PostNatal_Eso	PostNatal_Eso_Epi	AGCCAGCTCTGTCCCA-1	-1.35677	-0.0947036	-1.16802	1.05407	-1.36548	-0.625926	0.347255	-1.59398	-0.32351	1.18955	0.991648	-1.55543	0.486436	-1.08616	-1.54146	-1.58902	-1.00786	0.848004	0.87001	0.386134	-0.896223	-0.0896557	0.758326	0.98694	-1.11063	0.741428	0.861962	-1.58283	-1.07208	-1.24546	1.01703
AGCTACAAGCTGGCCT-1	PostNatal_Eso	PostNatal_Eso_Epi	AGCTACAAGCTGGCCT-1	-0.637004	-0.155953	-0.701526	-0.772428	-1.1994	-0.323805	-1.68584	0.340541	-0.648713	0.0675191	0.821256	0.242805	-0.697161	1.43076	-0.0298467	-0.509152	0.232371	-1.32789	-1.17496	-0.194129	0.769416	-1.08826	0.0832657	0.947282	0.65224	0.0808745	-0.0702336	0.226292	-0.886831	1.53016	0.0512788
AGGAGGTGTCGTACAT-1	PostNatal_Eso	PostNatal_Eso_Epi	AGGAGGTGTCGTACAT-1	-2.24502	-0.572074	-0.485146	0.0891973	-0.0678809	-0.695121	0.646579	-0.46067	-0.0393904	0.717155	1.37114	-1.11756	0.302489	0.142998	-0.160235	-0.561774	-0.285893	0.622467	0.727672	0.826527	-0.632933	0.589611	0.2848	1.86259	0.686274	-0.218593	1.37577	-1.1987	0.412739	-1.16346	0.95786
AGGATCTAGCATCGAG-1	PostNatal_Eso	PostNatal_Eso_Epi	AGGATCTAGCATCGAG-1	-2.0345	-0.783967	-0.892034	1.78855	-0.668531	-1.17546	-0.853254	-0.712209	-0.298282	0.195949	0.943241	-1.74716	-0.628458	-0.00445054	-1.0905	-2.23602	-1.49812	0.351991	0.672409	-0.0223886	-1.04586	-0.266997	1.53063	1.33106	1.52279	-0.223587	-0.28932	-1.0275	0.325284	-0.557177	0.831016
AGGCCACGTATACAGA-1	PostNatal_Eso	PostNatal_Eso_Epi	AGGCCACGTATACAGA-1	-1.10277	-0.953508	-1.0933	0.770894	-0.94584	-1.3771	-0.434448	-0.418999	-0.695785	-0.498101	-0.607104	-1.19626	-0.655315	1.26011	-0.0725723	-0.55653	0.121068	-0.674332	-0.487211	-1.14204	0.704101	-0.8672	-0.443429	0.771832	-0.394947	1.76749	-1.86802	1.1919	-0.307698	-0.556673	-0.646034
AGGTCTACATGGCGCT-1	PostNatal_Eso	PostNatal_Eso_Epi	AGGTCTACATGGCGCT-1	-0.343657	-0.619989	-0.219918	-0.74725	0.0394557	-0.412527	-1.73488	0.295268	0.607265	-0.871056	0.1819	-0.91607	-1.36088	0.771173	0.225883	-1.17193	-1.1338	-2.13616	-1.26918	1.8137	1.21042	-0.667902	-0.239007	-0.167864	-0.600643	-0.893755	-0.499991	1.56374	1.36708	0.0796424	-0.426672
AGTAGTCGTGGTCTAT-1	PostNatal_Eso	PostNatal_Eso_Epi	AGTAGTCGTGGTCTAT-1	-1.50022	-0.447274	-0.886516	0.635715	-1.19583	-1.22974	-0.34225	-0.675648	0.240674	-0.303917	0.534877	-0.466669	-0.536367	0.964867	-0.66938	-1.49914	-0.901198	0.669292	-0.169332	0.162032	-0.320049	-0.681525	-1.02622	1.77929	0.954273	-1.16113	-0.45492	-0.490643	-1.54221	-0.93947	-1.15784
AGTAGTCTCGCCACTT-1	PostNatal_Eso	PostNatal_Eso_Epi	AGTAGTCTCGCCACTT-1	-1.64524	0.211146	-0.975205	0.341248	-1.26284	-1.69616	-0.910123	-0.0569233	0.232508	-0.737349	0.170826	-1.4029	-0.949963	0.271282	-0.0978334	-0.605057	-0.481369	-0.443356	-0.640835	-0.968651	0.650825	-1.43026	0.052541	0.854191	-1.10697	-0.9968	-0.653505	-0.59086	0.259731	-0.317124	0.157815
AGTCAACAGGTCGTAG-1	PostNatal_Eso	PostNatal_Eso_Epi	AGTCAACAGGTCGTAG-1	-0.170348	-0.327647	-0.932203	-0.400189	0.678253	-1.77218	-0.536805	-0.593426	-0.381973	0.0275601	0.450585	-1.72037	-1.93307	0.228687	-0.118936	-1.62728	-1.62427	-0.85156	-0.600432	0.689095	0.955516	-0.116146	-1.36387	2.24794	-1.21438	-0.0512253	0.256203	-0.615351	-0.986266	-0.393328	-0.758772
AGTCTCCAGCTGACTT-1	PostNatal_Eso	PostNatal_Eso_Epi	AGTCTCCAGCTGACTT-1	-0.732731	-0.451772	-1.13463	-0.963612	-0.548827	0.0626926	0.0671364	0.0733196	-0.418944	-0.0160807	1.13066	-0.860428	1.09304	0.311964	0.608081	-0.455452	-1.03094	0.816662	0.500744	-0.911837	0.0362368	-0.335486	-0.49096	2.24719	1.24114	-0.489525	-0.562539	-0.72896	0.522055	-2.08041	1.64949
AGTGATCGTGTCCACG-1	PostNatal_Eso	PostNatal_Eso_Epi	AGTGATCGTGTCCACG-1	-2.0918	0.210718	-0.820362	-0.163801	-0.732077	-0.323494	-1.15016	-1.15511	-0.277048	-0.221814	1.11521	-1.35206	-0.182925	0.427753	-0.727283	0.221992	1.06694	0.964105	0.159742	-0.509657	-0.0510452	-1.22396	1.14731	1.33066	0.295729	0.946608	-0.0749543	-1.39009	-0.578519	-1.11721	-1.10814
AGTTAGCGTACTAGCT-1	PostNatal_Eso	PostNatal_Eso_Epi	AGTTAGCGTACTAGCT-1	-1.06627	-0.251682	-0.70743	0.290458	0.158812	-0.596411	-0.731743	-0.35655	0.430381	-0.0294066	0.146801	-1.23989	-0.606549	-0.102104	-0.337138	-0.412449	-0.260612	-0.107978	-0.585233	-2.40451	0.246752	-0.859874	-0.762899	2.08152	-0.262422	-1.06973	-0.469645	-0.614835	0.104086	-0.785847	-0.057414
AGTTCGATCGAAACAA-1	PostNatal_Eso	PostNatal_Eso_Epi	AGTTCGATCGAAACAA-1	-1.79685	-0.18328	-0.701112	-0.430987	-0.67146	-1.1046	-0.872266	0.062009	-0.994204	-1.25884	-0.404798	-0.782559	-1.36423	0.604638	0.120265	-0.00954518	0.157241	-1.06749	-1.56798	1.5461	1.02205	0.544183	0.0255943	1.12191	0.55257	-0.931182	-2.13284	1.65017	0.378312	-0.335377	-0.506905
ATCACTTCATAGATGA-1	PostNatal_Eso	PostNatal_Eso_Epi	ATCACTTCATAGATGA-1	-1.63072	-1.02485	-0.901803	-1.21044	-1.13638	-1.15672	-0.779027	0.557211	-0.269142	-1.4669	-1.35447	-1.03123	-1.57645	1.2638	0.541595	-0.763129	-0.695235	-2.21217	-2.16786	-0.607389	1.73843	-1.37015	0.0241623	2.87423	-0.473929	-0.804179	-1.47652	0.222713	-1.23464	-0.453741	-0.650866
ATCCACCAGCTGACCC-1	PostNatal_Eso	PostNatal_Eso_Epi	ATCCACCAGCTGACCC-1	-1.06735	1.69631	-1.42465	0.760716	-0.712539	-0.47525	-0.586138	-1.35693	0.140099	1.88652	0.842855	-0.395451	1.65394	-1.69708	-1.34914	0.163728	0.406222	0.86957	1.15526	1.43717	-1.13016	1.10374	-0.0961269	1.16485	0.665735	-1.36482	2.12185	-1.59413	0.411992	-1.09834	1.48744
ATCCCTGGTGTGATGG-1	PostNatal_Eso	PostNatal_Eso_Epi	ATCCCTGGTGTGATGG-1	-0.835102	-0.772675	-0.601982	-0.850616	0.0249558	-0.662422	-1.93163	0.890958	-0.386999	-1.1963	0.189386	-0.486104	-0.975607	1.70731	0.179727	-0.695521	-0.0157051	-1.30717	-1.75747	0.605749	1.12608	-0.533301	0.505603	1.17064	-0.249491	-0.908764	-0.0908103	0.504746	0.521273	-0.0256832	0.125324
ATCGATGAGCCTCTCT-1	PostNatal_Eso	PostNatal_Eso_Epi	ATCGATGAGCCTCTCT-1	-1.4127	0.773761	-1.10878	1.42859	-0.602614	-0.448829	-0.389053	-0.204442	0.665503	1.34498	0.714727	-0.690685	0.0689665	0.156502	-0.776246	0.631917	1.41244	1.28475	0.326588	0.825675	0.225649	0.737874	-0.877634	1.6787	0.196235	-1.19404	-1.19797	-1.45672	-0.774151	-0.848039	0.568409
ATCGGATGTCCGACGT-1	PostNatal_Eso	PostNatal_Eso_Epi	ATCGGATGTCCGACGT-1	-1.2265	-0.300582	-0.820758	-0.293804	-0.735304	-1.49707	-0.63801	0.240118	0.0776521	0.23668	-0.626816	-1.20294	-0.710331	0.449642	0.0207795	-1.44123	-1.42349	-1.14352	-1.30757	-1.33637	1.18653	-0.434878	-0.99428	3.15378	0.5882	-0.958507	-0.413077	0.358713	0.932418	-0.0916799	1.17983
ATCGTCCAGTCTTCCC-1	PostNatal_Eso	PostNatal_Eso_Epi	ATCGTCCAGTCTTCCC-1	-1.71428	-0.126099	-0.633011	0.212269	-1.06835	-0.631936	-0.733572	-0.115009	0.486237	-0.539474	-0.20429	-1.25236	-1.4083	0.354479	-0.0422173	-0.808545	-0.715604	-0.545201	-0.239178	0.370579	0.744375	0.318458	-0.210773	0.799089	1.11358	0.439134	-0.805623	0.206682	0.126304	-0.741336	0.335983
ATCGTGACATCAGTGT-1	PostNatal_Eso	PostNatal_Eso_Epi	ATCGTGACATCAGTGT-1	-0.494947	0.432458	-0.869961	0.280951	0.564184	-0.471449	-0.329944	0.284542	1.34461	-0.0564602	0.318882	-0.115596	0.423098	0.94891	-0.374666	-0.0103092	0.817363	0.0839562	0.116893	0.171938	0.179357	-0.423656	-0.655146	3.00742	0.957801	0.293157	-0.0583542	-0.241264	-1.37235	-0.537402	0.109706
ATTCCTATCAAGGTGG-1	PostNatal_Eso	PostNatal_Eso_Epi	ATTCCTATCAAGGTGG-1	-0.393746	0.189664	-0.70684	0.0144273	-0.0384534	-0.342563	-0.777253	-1.35189	-0.173062	0.438123	0.702222	-0.916868	-0.00132332	0.355247	-0.797452	-0.792025	0.00957775	0.112915	-0.0509653	0.416843	-0.533009	0.349674	1.06684	2.41669	1.14509	-1.2026	1.47663	-0.813563	0.242717	-0.644019	0.0260226
ATTGTTCCAAGTATAG-1	PostNatal_Eso	PostNatal_Eso_Epi	ATTGTTCCAAGTATAG-1	-1.06677	-0.486526	-0.837927	0.890066	0.985778	-0.825659	-0.297433	-0.710244	-0.632395	0.338063	1.40655	0.276747	0.131943	0.301079	-0.820842	0.299442	1.16524	0.588991	0.866233	2.12161	0.542916	0.636117	1.21726	0.096981	-0.439296	-0.314624	-0.482362	-0.809665	-0.694972	-1.54128	-1.10521
ATTTCACGTCTGCAAT-1	PostNatal_Eso	PostNatal_Eso_Epi	ATTTCACGTCTGCAAT-1	-0.20879	-1.31906	-0.73248	-0.533795	0.373256	-0.388265	-0.897685	-0.547242	-0.0375546	-0.602128	0.000426246	-1.36878	-1.39652	0.193214	-0.142118	-0.0335149	0.147095	-1.0581	-0.764302	0.117982	0.564705	-0.0789877	-1.03085	0.669561	-0.321761	0.391419	-1.13363	0.147067	0.282025	-0.36958	-0.718776
CAACGGCGTTCAGTAC-1	PostNatal_Eso	PostNatal_Eso_Epi	CAACGGCGTTCAGTAC-1	-0.255549	0.399606	-1.05963	-2.15924	-1.34336	0.236569	0.930482	0.818302	-1.24786	-0.153101	1.4047	-0.99929	0.049715	-0.83862	-0.81159	-0.586152	-0.436975	0.0979859	0.114476	0.687803	-0.578558	-0.584501	0.178314	2.63198	1.32654	-0.349597	-1.01265	-0.471717	-1.32501	-0.82459	0.762729
CAACGGCGTTCTCGCT-1	PostNatal_Eso	PostNatal_Eso_Epi	CAACGGCGTTCTCGCT-1	-1.84256	0.021558	-0.86478	-1.33847	-0.0805825	-0.901946	-1.52018	0.170365	-0.697102	-1.27991	-1.45656	-0.206488	-1.71776	1.13957	0.462174	-0.867831	-0.80796	-2.37011	-2.27436	-0.298544	1.60461	-1.50411	0.178985	2.80681	-0.609744	-0.82727	-1.85543	0.121916	-1.35317	-0.529604	-0.721401
CAATGACGTGCCGAAA-1	PostNatal_Eso	PostNatal_Eso_Epi	CAATGACGTGCCGAAA-1	-1.67996	-0.535073	-0.991169	-0.58912	-1.05952	-1.11929	-1.40504	0.584469	-1.2992	-0.938261	-0.76191	-1.06753	-1.99112	0.753508	0.21476	-0.80523	-0.733355	-1.4818	-2.04415	-0.680777	1.80411	-1.63956	0.127199	2.47412	-0.166724	-0.90328	-1.493	0.552831	-0.0657707	-0.239523	-0.46746
CACAGATCATCCTCAC-1	PostNatal_Eso	PostNatal_Eso_Epi	CACAGATCATCCTCAC-1	-0.866412	0.349793	-0.81277	-0.422763	-1.774	-1.32022	-1.24017	-0.138473	0.74165	-0.130467	1.15011	-1.35973	-1.58192	0.203457	-0.569894	-0.950785	-0.853244	-0.435053	0.0385574	0.389233	0.949804	0.22526	0.530836	1.42148	0.673343	-0.227322	0.351926	-0.517988	0.435765	-0.723773	-0.159356
CACAGGCGTCTTCATT-1	PostNatal_Eso	PostNatal_Eso_Epi	CACAGGCGTCTTCATT-1	-1.18853	0.618901	-1.04297	-0.771079	-1.33295	-0.967311	-0.836862	0.353007	-0.80631	-0.176456	-0.0738837	-0.865521	-0.700868	0.375135	-0.026728	-0.95851	-0.888522	-1.06324	-1.19576	0.390945	1.10551	-0.39524	-0.407505	2.30648	-0.555583	-0.971592	-1.5301	0.225889	-1.54701	-0.994941	0.538021
CACCGTTAGCCTGACC-1	PostNatal_Eso	PostNatal_Eso_Epi	CACCGTTAGCCTGACC-1	-0.693145	1.3297	-1.27453	-1.82066	-1.19362	0.696258	1.42022	0.583064	0.0488071	0.560612	1.84839	-0.787574	0.305184	-0.07664	-1.40122	0.0810162	0.876256	0.458163	1.24356	0.16842	-0.907399	2.12454	-0.834063	2.26369	1.99973	1.75053	-0.654017	-0.468238	-0.304252	-1.85588	1.60445
CACGAATCACGTAGAG-1	PostNatal_Eso	PostNatal_Eso_Epi	CACGAATCACGTAGAG-1	-1.62754	-0.445328	-0.883347	-0.948344	-1.19555	-1.20479	-1.17361	0.377751	-0.71187	-0.912637	-1.50946	-1.10281	-2.1179	1.19812	0.496999	-0.819536	-0.755624	-2.44314	-2.48504	-0.853847	1.66814	-1.34895	0.460807	2.83935	0.164544	-0.818707	-1.64712	0.880188	-1.2937	-0.492655	1.3454
CACTAAGTCCCGTTCA-1	PostNatal_Eso	PostNatal_Eso_Epi	CACTAAGTCCCGTTCA-1	-0.289928	-0.620775	-0.8686	0.520404	0.123556	-1.01281	-0.463893	0.169066	-0.538582	0.26815	1.50047	-1.59987	-0.182051	0.521316	-0.719278	0.180791	1.08665	0.205731	0.540275	2.43402	0.355864	0.888002	0.700724	0.274719	0.126147	0.926449	-0.440546	0.129502	0.269224	-1.65988	0.198292
CAGCAATGTGAAAGTT-1	PostNatal_Eso	PostNatal_Eso_Epi	CAGCAATGTGAAAGTT-1	-1.67448	0.404128	-0.417528	0.921036	0.399816	-0.841477	0.257513	-0.298327	0.434605	0.294999	0.810291	-0.575767	-0.289386	0.907667	-0.393898	0.330145	1.17152	0.712027	0.456852	0.0111965	1.86402	0.785073	-0.357947	1.75447	1.63842	-1.07791	-0.44939	0.463917	-0.501286	-1.34838	-0.0932768
CAGCAGCAGTTGCCCG-1	PostNatal_Eso	PostNatal_Eso_Epi	CAGCAGCAGTTGCCCG-1	-1.29326	0.273655	-1.60825	-0.899284	-1.86284	-0.615641	0.364114	0.388251	0.00797874	0.430781	1.9845	-1.1678	0.923053	1.3767	-0.0713811	-0.0289421	0.965808	1.32768	1.34901	-1.0488	-1.16716	0.684533	-0.615614	2.04603	1.49066	0.843775	-0.361644	-1.50061	-2.28555	-0.87847	-0.722696
CAGGTATAGTCAGCCC-1	PostNatal_Eso	PostNatal_Eso_Epi	CAGGTATAGTCAGCCC-1	-1.45673	0.240416	-1.0302	-0.835083	-0.64059	0.331627	-0.987332	0.8806	-1.56141	-0.511212	-0.0803275	-1.49501	-1.34568	0.834849	-0.349301	-1.03837	-0.397029	-0.186843	-0.316258	-0.0519359	0.226764	0.539569	-0.238943	2.84861	0.293431	-0.00573558	0.336899	0.100324	0.115539	-0.378975	-0.255023
CATAAGCCAAACGGCA-1	PostNatal_Eso	PostNatal_Eso_Epi	CATAAGCCAAACGGCA-1	-0.582187	2.02056	-1.23526	0.461687	-0.140236	-0.568685	-0.699561	-1.55288	-0.628378	1.60474	1.16706	-1.08296	0.603391	-0.615177	-0.368767	0.049821	0.145616	0.815604	1.12427	0.470839	-0.945162	1.24841	-0.678205	1.25739	-0.299129	0.794419	0.936543	-0.7415	-1.55122	-1.64	0.161144
CATACAGGTGTCCACG-1	PostNatal_Eso	PostNatal_Eso_Epi	CATACAGGTGTCCACG-1	-1.15162	0.191434	-1.35564	0.215355	0.160478	-0.872815	-0.0185083	-0.0227459	-0.980114	1.05384	0.343123	-1.2633	0.664374	0.0389912	-1.06742	-1.07846	-0.254467	0.794208	0.345325	0.513939	-0.628351	0.452715	-0.581091	1.41813	0.489958	-0.0628568	-0.10417	-1.20012	-1.97099	-1.99362	0.0819125
CATACTTAGAGAATCT-1	PostNatal_Eso	PostNatal_Eso_Epi	CATACTTAGAGAATCT-1	-0.666283	0.557928	-1.05093	0.551859	0.00174564	-0.221029	0.160599	-0.818066	0.200232	1.42574	1.16562	0.14836	0.451458	-0.365142	-1.09352	-0.76899	-0.116934	0.503073	0.785471	-0.0486645	-1.04037	-0.613471	-0.760162	1.40633	1.44298	-0.0747115	-0.709753	-1.85176	-1.65987	-1.21751	-0.483563
CATCGCTCATAAGATG-1	PostNatal_Eso	PostNatal_Eso_Epi	CATCGCTCATAAGATG-1	-0.584488	0.241962	-1.16135	-0.543643	-1.42401	-0.371822	1.29009	-0.30236	-0.902733	0.758161	1.40207	-0.517724	0.338413	0.582115	-0.252187	0.388633	1.10894	0.578719	0.854493	-0.779735	-1.7994	1.3214	-1.13867	2.08231	2.48635	0.665012	0.106911	-0.638208	-1.73608	-2.15592	0.589443
CATGCAAGTCCGGCAT-1	PostNatal_Eso	PostNatal_Eso_Epi	CATGCAAGTCCGGCAT-1	-1.4239	-0.0896662	-1.26847	0.289304	-0.331933	-1.03719	-1.56908	-1.56492	-0.269784	-0.347528	-0.251685	-1.62322	-1.04379	-1.05088	-0.0121027	-2.03255	-2.76976	0.457402	0.528187	-0.381417	0.219701	0.255543	0.565734	0.963458	-0.128478	-0.357421	0.201654	-0.00488845	-0.154589	0.0725194	-0.848953
CATGGATCAAGCACAG-1	PostNatal_Eso	PostNatal_Eso_Epi	CATGGATCAAGCACAG-1	-1.38402	-1.44677	-0.735406	0.173107	0.857894	-1.50914	-1.39577	0.72134	0.0248219	-0.699612	0.521351	-0.518954	-0.397418	1.13297	-0.163741	0.141963	0.868716	-1.1366	-0.657085	1.24435	0.886362	1.00919	-0.125725	1.83785	1.15531	0.382277	-0.748256	-0.399166	0.832777	0.0758064	1.3863
CATGGATTCCGCGAGT-1	PostNatal_Eso	PostNatal_Eso_Epi	CATGGATTCCGCGAGT-1	-2.09665	1.05951	-1.00593	1.13361	-0.235697	-1.56875	-0.861704	0.0357932	-0.0936572	-0.0790927	0.746291	-1.54138	0.987479	-0.362948	-0.497022	-1.08276	-1.00804	1.50165	0.236718	1.5528	-0.0292926	-0.753864	-0.837211	2.87703	-0.804897	-1.10956	0.606581	-1.09685	0.202347	-0.847239	0.236273
CATTGAGCAACCGCCA-1	PostNatal_Eso	PostNatal_Eso_Epi	CATTGAGCAACCGCCA-1	0.228763	-0.271329	-0.560423	-0.756312	0.0622257	-1.16544	0.177109	0.259532	1.00749	0.241024	1.38178	-1.13335	-0.105631	0.388516	-0.449202	-2.05526	-2.08228	-0.410368	-0.541861	1.09665	0.0565301	-1.08545	-0.525348	1.66982	0.943993	0.242077	0.766059	-0.11231	-0.595137	-1.17334	-0.919639
CCAATGAGTTCAATCG-1	PostNatal_Eso	PostNatal_Eso_Epi	CCAATGAGTTCAATCG-1	-1.13738	-0.350284	-0.774268	0.37501	0.381049	-0.288484	-0.797723	-0.337158	-0.0309965	0.160307	2.15571	-1.56416	0.0412535	0.0491979	-0.855044	-0.147239	0.584862	1.26517	-0.0889804	1.57652	-0.0396881	-1.39132	0.465743	1.05519	0.462018	1.10685	-0.296509	-0.183374	-1.66902	-1.06398	-0.630347
CCAATTTTCATTGGTG-1	PostNatal_Eso	PostNatal_Eso_Epi	CCAATTTTCATTGGTG-1	-1.33501	-1.67536	-0.713194	-0.14412	-0.411371	-0.938546	-1.28631	0.170656	-1.09199	-0.749609	0.524391	-0.826107	-0.659307	1.28157	-0.0535485	0.264551	1.01265	-0.942772	-1.32638	1.87273	0.722826	-0.178464	0.0619382	0.78989	1.47438	2.2399	-0.00779995	-0.528187	-0.0405541	-0.541226	-0.699288
CCACAAACAACTCGTA-1	PostNatal_Eso	PostNatal_Eso_Epi	CCACAAACAACTCGTA-1	-0.983189	-0.214302	-0.738069	-0.28549	0.234865	-0.414409	-0.26971	0.457161	-0.0604887	-1.07636	-0.37832	-0.853935	-0.126438	1.35342	-0.00437763	0.433773	1.19168	-0.166727	-0.984615	2.02365	0.813553	-0.973522	-0.579125	0.815898	0.716972	0.0895179	0.254429	0.253031	0.417126	0.306677	-0.662092
CCACCATCACAAATGA-1	PostNatal_Eso	PostNatal_Eso_Epi	CCACCATCACAAATGA-1	-1.3344	-0.389909	-0.697242	-0.948714	-0.114978	-0.773657	-0.610056	1.5588	-0.113533	-1.38227	-0.298278	-1.02705	-1.03977	1.64086	0.175153	-1.24039	-0.640394	-0.782232	-1.53349	0.346105	1.11984	-1.08129	0.258886	1.04304	-1.10427	-0.911843	-0.363223	-0.242203	-0.970241	-0.800755	-0.979649
CCACGAGAGGAACGAA-1	PostNatal_Eso	PostNatal_Eso_Epi	CCACGAGAGGAACGAA-1	-0.987328	-0.176501	-0.903409	1.35196	0.116603	-0.256897	0.59709	-0.594463	-0.679355	-0.0303105	0.649979	-1.40891	-1.22575	0.959082	-0.410427	-1.51692	-0.796895	0.4189	0.13966	-0.116917	0.118352	-0.041756	-0.357114	2.01137	-0.413787	0.275546	-0.307885	-0.151848	0.61368	-0.0706978	-0.125565
CCACGTTCAGATAAAC-1	PostNatal_Eso	PostNatal_Eso_Epi	CCACGTTCAGATAAAC-1	-0.404919	-0.066349	-0.666298	1.01563	-0.552628	-0.54094	-0.728545	-0.429906	0.670034	0.0224939	0.871133	-0.304229	-0.514888	0.453694	-0.588918	-0.491906	0.199839	0.216601	0.125166	-0.176366	-0.193433	-0.451927	-0.98557	2.64746	0.651537	1.41634	0.00033928	0.811846	1.14245	0.152322	0.322124
CCATCACCAAAGACTA-1	PostNatal_Eso	PostNatal_Eso_Epi	CCATCACCAAAGACTA-1	-0.72931	-0.674897	-0.839154	-0.814008	-0.100789	-0.581745	-0.869848	-0.0658501	-0.872322	-0.822619	0.133531	-1.50339	-0.8987	0.441806	0.0157897	-1.4485	-1.43103	-0.77364	-0.864921	-0.422666	0.846768	0.22342	-0.149023	2.3911	-0.256652	-0.00606547	-0.80964	-0.445979	-2.02095	-0.479009	-1.12481
CCCAACTGTGGCACTC-1	PostNatal_Eso	PostNatal_Eso_Epi	CCCAACTGTGGCACTC-1	-0.533712	-0.883214	-1.20978	-1.1077	-0.291966	0.374617	0.306318	0.0968624	-1.67812	0.207799	1.18801	-0.655923	0.150589	-1.27326	0.468862	0.696589	-0.169722	0.453187	0.187009	-1.03349	-0.0954782	-0.313629	-0.238329	1.38696	2.44267	0.867763	0.105845	-0.0407495	-1.04243	-2.0021	0.0848269
CCCGGAAGTGTCATCA-1	PostNatal_Eso	PostNatal_Eso_Epi	CCCGGAAGTGTCATCA-1	-0.436693	1.02912	-1.42196	-0.579998	-0.533573	-0.257098	-0.0972748	-0.726433	-0.275042	1.23809	1.53051	-0.941101	1.3848	-0.62177	-1.47701	-1.04338	-0.218992	1.05593	0.565948	0.627097	-1.34305	0.279574	-2.29232	2.13721	0.727597	-0.599145	0.308101	-1.62683	-1.86432	-2.15087	0.215535
CCCTAACAGTCGTCTA-1	PostNatal_Eso	PostNatal_Eso_Epi	CCCTAACAGTCGTCTA-1	-0.190713	0.239874	-0.571592	0.352399	-1.78145	-0.698556	-1.4979	-0.798208	-0.0169379	-0.0437585	0.756616	-0.141274	-0.478228	0.0298133	-0.248361	0.17295	0.389641	0.496883	-0.897052	0.454484	0.400564	-0.606305	-0.622219	1.91427	0.586828	-1.0376	-1.09437	-0.776991	1.99969	0.104178	1.87002
CCCTAACGTCGTGATT-1	PostNatal_Eso	PostNatal_Eso_Epi	CCCTAACGTCGTGATT-1	-1.02852	-1.27162	-0.517124	-0.301449	-0.763801	-0.871493	-0.492287	1.24095	0.355905	-0.35472	0.157223	-1.21595	-1.3081	1.22472	-0.183493	-0.698367	0.0288768	-0.366286	-0.39937	0.890315	0.512022	-0.350639	-1.19108	0.605673	1.38503	3.25721	0.359065	1.7007	0.609537	-0.671815	0.957916
CCCTCAAAGCCTTGAT-1	PostNatal_Eso	PostNatal_Eso_Epi	CCCTCAAAGCCTTGAT-1	-1.69693	-0.317628	-0.863449	0.440253	-0.475929	-0.540961	-0.55511	0.423052	-0.0759293	0.0804919	1.15653	-1.23236	2.11834	-1.52271	-1.24155	0.396882	0.662601	1.08889	1.25939	2.22597	-1.29873	1.21626	0.741482	2.05865	-1.31793	0.986879	1.23754	-2.0481	0.623887	-0.347444	0.50821
CCGATGGGTGTCATGT-1	PostNatal_Eso	PostNatal_Eso_Epi	CCGATGGGTGTCATGT-1	-1.04437	-0.829358	-0.469497	0.106161	-0.329111	-0.924903	-0.124481	0.00746992	-0.130546	-0.587294	1.01783	-1.20584	0.298238	0.311888	-0.683829	-0.840469	-0.17675	0.647177	0.481176	1.93703	-0.343456	0.138555	0.762454	1.53466	2.56102	1.16247	-0.702199	-1.33049	0.858188	0.0523682	2.05251
CCGCAAGGTGACCTGC-1	PostNatal_Eso	PostNatal_Eso_Epi	CCGCAAGGTGACCTGC-1	-0.925987	0.167333	-0.602059	1.15463	-0.879028	-0.572506	1.25656	0.130407	0.482138	0.305731	0.677253	0.278299	-0.340816	0.927962	-0.721461	-1.98133	-1.42665	0.59115	0.350463	0.924949	-0.412931	0.848246	0.219618	1.24933	-0.302027	-1.17133	-0.205904	-1.38561	0.66933	-0.274733	0.19751
CCGGACACAGCTGTCG-1	PostNatal_Eso	PostNatal_Eso_Epi	CCGGACACAGCTGTCG-1	-1.96405	-0.604314	-1.21786	0.14137	-0.386887	-1.16045	-1.44002	-0.48651	-0.243583	0.413493	0.0300654	-0.273244	1.66889	1.03137	-0.661271	-1.25453	-0.616256	1.15581	0.294435	1.32366	-0.307566	0.58839	0.387202	1.4242	0.383343	1.12693	-0.514744	-0.285131	-0.583365	-0.537391	-1.07577
CCGTAGGAGACAGTCG-1	PostNatal_Eso	PostNatal_Eso_Epi	CCGTAGGAGACAGTCG-1	-1.62403	0.0673095	-0.980791	0.827169	-0.965594	-1.56197	-0.806161	-0.71594	0.127265	0.315716	0.496946	-1.1127	-1.6265	-0.251402	-0.429971	-1.48178	-1.44826	0.282102	0.00602696	-0.589971	1.2162	-0.4147	-1.05982	1.99642	-0.204068	-1.08926	-0.346685	0.463683	-0.747042	-0.67574	0.896176
CCGTAGGAGACGTCCC-1	PostNatal_Eso	PostNatal_Eso_Epi	CCGTAGGAGACGTCCC-1	-1.16455	-0.813503	-0.731604	-0.766945	-0.740331	-0.986615	-1.01412	0.829001	0.200528	-0.0376759	0.599173	-0.783655	-0.189078	-0.457541	-0.557004	-0.0628019	0.126978	0.499689	-0.165399	-0.388486	0.236527	-0.235571	0.8728	1.529	2.10636	0.199505	-1.22148	-0.49133	0.707313	0.141596	0.853077
CCTCTAGTCCAGGACC-1	PostNatal_Eso	PostNatal_Eso_Epi	CCTCTAGTCCAGGACC-1	1.64625	-0.296615	0.664298	1.33567	-0.808341	0.854605	-0.5386	-0.185667	1.64616	0.21466	1.22465	0.647295	0.518987	0.0753002	0.109625	-1.12424	-1.05245	0.575385	1.11794	1.53025	-1.49532	1.32717	2.25996	0.212774	1.09312	-0.373558	0.798557	-1.43739	1.53941	-0.177103	0.581023
CGCAGGTCAGGAATCG-1	PostNatal_Eso	PostNatal_Eso_Epi	CGCAGGTCAGGAATCG-1	-0.636217	0.647431	-1.22685	-1.22592	-0.551213	-0.0309181	0.409777	0.24027	-1.05747	-0.239533	0.966573	-1.73987	-0.203782	-0.904579	0.773804	-0.754896	-1.89883	0.117988	0.0450798	-1.77125	-0.640529	-0.606593	-0.678519	1.61286	2.49912	0.983627	-0.175353	0.281392	-1.78362	-1.77336	0.586787
CGCCAGATCATATGGC-1	PostNatal_Eso	PostNatal_Eso_Epi	CGCCAGATCATATGGC-1	-1.11941	-1.22941	-0.855077	-0.616027	-1.26092	-0.41079	-1.16529	0.0522172	-0.508815	-0.871606	-0.396257	-0.998077	-1.74542	1.12348	0.453026	-0.877763	-0.819524	-2.33928	-2.3076	-0.95955	1.59227	-1.30662	-0.299161	2.74693	-0.629344	-0.829195	-1.58243	0.871426	-1.36669	-0.536793	-0.731033
CGGGTCATCTTGCAGA-1	PostNatal_Eso	PostNatal_Eso_Epi	CGGGTCATCTTGCAGA-1	-1.26259	-0.530431	-0.84068	-0.254443	-0.241642	-1.86471	-0.725075	-0.720144	0.459399	0.139104	0.202053	-1.71555	-0.59303	0.94585	-0.274765	-1.82652	-1.2616	-0.229981	-0.131174	-0.219752	0.355758	0.638016	0.123541	1.51728	1.44841	-0.109622	-1.00068	-0.150853	0.468463	-0.81795	0.779257
CGGGTGTAGCACACCC-1	PostNatal_Eso	PostNatal_Eso_Epi	CGGGTGTAGCACACCC-1	-1.43401	1.34161	-1.30292	1.36018	-1.00802	-0.565421	-0.146723	-0.945704	-0.0669664	0.384986	1.4048	-1.45127	0.492517	0.952567	-0.897146	-0.724913	0.11295	0.415503	0.279311	0.0649339	-0.70666	-0.245097	-0.655023	1.57261	0.923549	-0.160824	0.745078	-0.871706	-1.10892	-1.52949	-0.256364
CGTAATGCAGTCGGTC-1	PostNatal_Eso	PostNatal_Eso_Epi	CGTAATGCAGTCGGTC-1	-0.725839	0.682525	-1.02767	1.45594	0.0637438	-0.0779629	-0.623786	-0.474895	-1.13094	1.40966	0.552599	-0.339297	0.904469	0.611201	-1.08894	-0.607412	0.241712	1.44943	0.732381	0.453538	-1.03635	0.975916	-0.87529	2.34126	1.16224	-0.434767	-0.339305	-1.57318	-1.47528	-2.00747	1.69979
CGTGTCTTCATTATCC-1	PostNatal_Eso	PostNatal_Eso_Epi	CGTGTCTTCATTATCC-1	-1.40334	-0.654172	-0.806214	-0.963522	-1.16844	-1.09849	-1.08623	0.461735	-0.678503	-1.45528	-1.23454	-1.07152	-1.92313	3.24727	2.02794	0.292904	0.486139	-2.03159	-2.21264	-0.815697	1.69853	-1.55163	-0.180361	2.86	-0.514838	-0.811588	-1.26576	0.194032	-1.26721	-0.476026	-0.672482
CTAACTTGTTTACTTC-1	PostNatal_Eso	PostNatal_Eso_Epi	CTAACTTGTTTACTTC-1	-0.501562	0.278552	-0.484552	0.0556836	-0.269142	-0.365053	0.0340243	-0.0923208	0.0368614	-0.302535	1.07477	-1.02644	-1.32555	0.778759	-0.376849	-1.54888	-0.968721	-0.481216	-0.607714	-0.396295	1.26968	-0.15477	-0.66398	-0.828189	-0.244426	0.272239	-0.277988	-0.949077	-0.526708	-1.13071	1.51506
CTACAGAGTTAGGGAC-1	PostNatal_Eso	PostNatal_Eso_Epi	CTACAGAGTTAGGGAC-1	-0.112398	0.76503	-0.334047	-1.50377	0.877453	0.141027	0.758213	0.865395	-0.876857	-0.440146	0.851007	0.126012	1.30738	-0.436029	-0.549519	0.428396	0.682053	-0.177641	-0.13784	0.0792281	-0.131611	-0.605465	0.222588	3.8043	0.609126	0.439924	1.47092	0.752806	0.892528	0.212017	-0.0827318
CTAGACAAGCACCAGA-1	PostNatal_Eso	PostNatal_Eso_Epi	CTAGACAAGCACCAGA-1	-0.0570604	-0.834962	-0.791305	-0.860332	-0.106373	-0.894422	0.00309256	0.406921	0.39985	-0.747704	0.964372	-1.57452	-1.09363	1.04138	-0.309902	-0.108029	0.700926	-0.408685	-0.524941	1.214	0.705557	-1.05247	0.384832	1.71976	0.037485	-0.116618	-1.08667	-0.152497	1.25185	-0.303627	2.49354
CTATCCGCAGATCATC-1	PostNatal_Eso	PostNatal_Eso_Epi	CTATCCGCAGATCATC-1	-2.23866	-0.673515	-0.78372	0.133375	-1.25864	-1.05338	-0.0703577	0.395317	-1.12305	0.372054	0.632738	-0.740325	-0.37383	0.712872	-0.43153	-1.08372	-0.439761	0.322686	0.444946	0.63491	0.0802336	-0.353522	1.92217	1.9764	1.08229	1.28346	-0.684116	-1.00898	-0.676619	-0.616733	-0.915425
CTCCACATCGTTCATT-1	PostNatal_Eso	PostNatal_Eso_Epi	CTCCACATCGTTCATT-1	-1.49432	-0.523218	-0.504418	-1.15078	-1.21102	-1.18372	-1.28276	0.00745608	-0.175851	-1.01626	-0.149765	-0.91079	-0.534319	0.27812	-0.0870221	-0.288737	-0.141738	-1.37547	-0.785789	0.940715	0.659815	-0.665753	0.69152	0.732325	-1.10254	-0.0476272	-1.46128	0.137182	-1.63681	-0.785417	-0.662075
CTCCCAAGTGCTCTCT-1	PostNatal_Eso	PostNatal_Eso_Epi	CTCCCAAGTGCTCTCT-1	-1.39599	-0.990123	-0.787824	1.41266	-0.751573	-0.625491	-0.953539	0.0747663	-0.193496	-0.844832	0.424	-1.43604	-1.58237	1.13719	-0.148772	-1.66231	-1.08829	-0.716204	-0.501761	-0.0930735	0.570723	-0.595911	-1.07834	2.21032	1.98901	0.404905	-2.09076	-0.647219	-0.497826	-1.11226	0.116562
CTGAATGAGCCTCGTG-1	PostNatal_Eso	PostNatal_Eso_Epi	CTGAATGAGCCTCGTG-1	-1.72024	1.18635	-1.24378	1.64985	-1.72001	-0.774869	-0.563067	-0.226623	-0.485981	1.50514	0.340545	-1.51712	-0.548825	0.368132	-0.758677	-2.46057	-1.83659	-0.265543	0.713388	-1.25243	0.527753	-0.866304	-1.037	1.68063	0.31072	-1.19279	0.380455	-1.44167	-0.0420833	-1.32491	0.271409
CTGCCATAGATACGAT-1	PostNatal_Eso	PostNatal_Eso_Epi	CTGCCATAGATACGAT-1	-1.12913	-0.488274	-0.677287	-0.895054	-0.703303	-0.934337	-0.47426	0.00998583	-0.205878	-0.95854	-0.337993	-1.3234	-0.728665	1.58718	0.153738	-0.254506	0.430288	-1.14954	-1.3992	0.238622	1.07771	0.714245	-0.38671	1.03637	-1.15103	-0.920502	-1.59114	-0.273539	-0.119468	-0.825915	-1.00111
CTGTAGATCGTAACTG-1	PostNatal_Eso	PostNatal_Eso_Epi	CTGTAGATCGTAACTG-1	-0.466993	-0.497273	-0.778422	-0.152242	-1.79839	-1.79473	0.980479	-0.483438	-0.753783	0.31325	0.235089	-0.785586	-0.772211	1.04762	-0.323416	-0.89327	-0.133368	0.537992	-0.624127	1.03824	0.271793	-1.95118	0.367157	1.74283	-0.377709	-1.05549	-0.275561	-0.874129	1.62376	-0.0829032	-0.75591
CTTAGGAGTGTTGCCG-1	PostNatal_Eso	PostNatal_Eso_Epi	CTTAGGAGTGTTGCCG-1	-0.856238	-0.200787	-0.968212	0.419934	-0.422354	-0.568415	-1.13426	-0.854971	-0.160378	0.140324	0.564755	-1.31998	-1.51231	1.09787	-0.261563	-0.0396615	0.766161	-0.240251	-0.609873	0.953396	0.370025	-0.29576	-0.514646	-0.707012	-0.488434	2.71957	-0.220125	-0.804138	-0.976539	-1.22301	0.0253639
CTTCCTTAGCCGCTTG-1	PostNatal_Eso	PostNatal_Eso_Epi	CTTCCTTAGCCGCTTG-1	0.103317	-0.538399	-0.502084	-0.00505288	0.574975	-1.1603	-1.87672	-0.433462	0.694833	-1.22675	0.837262	-0.656435	-0.107378	1.96603	-0.0715327	0.017813	0.80004	-1.11152	-0.937673	0.334625	0.698231	0.810483	0.160155	0.865671	-0.192402	1.3916	-0.555884	0.036481	1.23132	-0.621869	0.523349
CTTCCTTGTCGTCTCT-1	PostNatal_Eso	PostNatal_Eso_Epi	CTTCCTTGTCGTCTCT-1	-2.2	-0.650779	-1.097	1.23424	-0.161889	-1.01248	0.627829	-0.657208	0.441246	-0.00623369	-0.138874	-1.53455	0.4808	-1.22312	-1.04445	-1.2616	-1.16992	0.796243	0.479741	1.32631	-0.0680632	0.915474	-0.913077	1.41474	0.608094	-0.233528	6.3844e-05	-1.79959	-1.73223	-0.567958	-1.48482
CTTCCTTGTGGATGAC-1	PostNatal_Eso	PostNatal_Eso_Epi	CTTCCTTGTGGATGAC-1	-1.63389	-0.318447	-1.21375	2.33501	-1.02104	-1.20624	-0.116875	-0.108005	0.41286	0.246756	0.980711	-1.3193	0.363093	-0.824374	-0.794542	-2.50818	-2.56753	0.569128	0.28318	1.74734	-0.5446	0.169484	-0.180988	1.594	0.587709	-1.19895	0.546996	-0.653283	0.0140891	-0.873062	0.015635
CTTCTCTTCGCGAAGA-1	PostNatal_Eso	PostNatal_Eso_Epi	CTTCTCTTCGCGAAGA-1	-1.65804	0.365705	-0.651266	0.634309	0.671767	-1.43076	-0.139664	-1.00581	-0.936797	-0.186594	-0.366354	-1.31089	-0.838645	0.229399	-0.12403	-0.4046	-0.267206	-0.746861	-0.827596	-0.695541	0.607356	0.0431203	0.779823	2.07384	0.232806	-0.0560383	-0.722793	0.18913	-0.664153	-1.0871	-0.678868
CTTTCAAGTTACGCCG-1	PostNatal_Eso	PostNatal_Eso_Epi	CTTTCAAGTTACGCCG-1	-0.727067	0.147588	-1.14115	-0.0146695	-0.340983	-0.211541	0.803173	-1.15353	-1.31427	0.411564	0.897126	-0.781124	0.000861665	0.136899	-0.983948	-1.8764	-1.12187	0.70695	0.663513	0.331822	-0.854602	1.16011	0.06749	2.21856	0.956347	0.960029	-0.842707	-0.481312	-0.324079	-1.63453	1.01097
GAACTGTAGTTGGGAC-1	PostNatal_Eso	PostNatal_Eso_Epi	GAACTGTAGTTGGGAC-1	-0.624437	-0.988013	-0.823706	-0.772539	0.676619	-0.745865	-0.912027	-0.137293	-0.625277	-0.0769795	0.53569	-1.67352	-1.40769	1.21838	-0.174241	-1.69991	-1.05698	-0.451358	-0.517381	-0.0511396	1.12602	-0.550175	-0.163524	0.771128	-0.384939	-0.0745019	-1.36593	0.955508	1.77877	0.077212	-0.0507061
GAAGAATCACCGGCTA-1	PostNatal_Eso	PostNatal_Eso_Epi	GAAGAATCACCGGCTA-1	-1.44541	-0.736993	-0.671097	-1.10097	-0.541974	-0.444566	-1.8784	0.988551	-0.972728	-1.18198	-1.10335	-0.745807	-1.35078	0.78086	0.227443	-0.441492	-0.320969	-1.59467	-1.70533	-1.4449	1.21034	-1.73185	-0.0444701	2.48872	0.825315	-0.902895	-0.620738	0.569701	-0.443888	-0.485649	-0.455789
GAAGAATCACTATCCC-1	PostNatal_Eso	PostNatal_Eso_Epi	GAAGAATCACTATCCC-1	-0.507546	-0.0799997	-0.51699	-0.0427212	1.81701	-0.770772	0.0442462	-0.241811	1.25682	-0.140625	1.09975	-1.84254	-1.72783	-0.0981154	-0.327679	-1.89726	-1.91413	-0.558227	0.346338	-0.776026	0.268821	0.83788	0.291022	0.292713	1.40756	-1.0578	-1.30675	0.135177	-0.0679716	-0.973056	-0.86883
GAAGCCCAGCCATATC-1	PostNatal_Eso	PostNatal_Eso_Epi	GAAGCCCAGCCATATC-1	-1.08097	-0.772056	-0.939514	-1.15466	-1.29998	-1.0147	-0.786838	0.827982	-0.759431	-1.49346	-0.69366	-0.855473	-1.86236	1.0833	0.428076	-0.383792	-0.273666	-2.07041	-2.17381	-0.426858	1.54494	-1.57636	0.708446	2.71356	0.714543	-0.837662	-0.597848	1.11174	-0.590529	-0.562192	-0.15672
GAAGGACAGGAAAGAC-1	PostNatal_Eso	PostNatal_Eso_Epi	GAAGGACAGGAAAGAC-1	-1.61192	0.0227725	-0.916904	0.0265643	-0.704385	-0.648164	-0.619714	-0.385027	-0.258533	0.243591	-0.0235196	-2.0334	-0.847706	0.490111	-0.561266	-2.20242	-1.67001	0.528562	0.521059	-1.59506	0.218454	1.2232	1.34935	1.75718	0.065369	0.375215	-0.918191	-0.501178	0.730947	-0.430857	-0.361532
GAAGGACTCCCATGGG-1	PostNatal_Eso	PostNatal_Eso_Epi	GAAGGACTCCCATGGG-1	-0.743861	-0.382167	-0.615961	1.11388	0.851807	-1.02525	0.341737	-0.33548	-0.177512	-0.277788	0.891349	-1.17976	-0.801978	0.235627	-0.560954	-2.20204	-2.24066	0.451352	0.0956401	0.209934	-0.138893	-0.442202	-0.93426	1.83682	0.523753	-1.13083	-1.51163	-0.679472	-0.516608	0.146767	-0.340609
GAAGGGTGTCGCAGTC-1	PostNatal_Eso	PostNatal_Eso_Epi	GAAGGGTGTCGCAGTC-1	-0.977915	0.966676	-0.935617	0.698228	-1.53887	-1.27546	-0.523059	-0.320586	0.664854	-0.20081	0.750155	-1.05033	-0.345566	-0.048397	-0.299195	-1.85806	-1.87028	-0.326774	-0.307527	0.117107	0.308723	-0.754875	-0.748227	2.08756	-0.561663	-1.05376	-0.86402	0.769225	-1.78799	-1.252	-1.40635
GACCCTTGTACGTGTT-1	PostNatal_Eso	PostNatal_Eso_Epi	GACCCTTGTACGTGTT-1	-0.435227	-0.457306	-0.948019	-1.03812	-1.44887	-1.3443	-0.949336	0.154846	-0.520121	-0.738183	0.726401	-0.000240592	0.0463684	1.31658	-0.0275597	0.304416	1.05087	-0.18217	-0.882925	0.453945	1.84468	-1.00423	-0.816483	0.818511	0.875248	0.466897	-0.454312	-0.496968	-0.686996	-0.993503	-0.609789
GACGTTATCGCCAATA-1	PostNatal_Eso	PostNatal_Eso_Epi	GACGTTATCGCCAATA-1	-0.846256	0.0384491	-1.2252	1.84933	-1.10788	-0.970699	-0.545474	-0.261173	-0.235329	1.09346	0.618882	-1.76525	1.32035	0.112849	-1.03395	-1.14457	-0.301314	1.38156	0.455879	0.100242	-0.941911	-1.30877	-1.97089	2.41722	0.703856	-0.22474	0.0867544	-1.13943	-1.15449	-1.94982	-0.471398
GAGACTTGTAGGTTTC-1	PostNatal_Eso	PostNatal_Eso_Epi	GAGACTTGTAGGTTTC-1	-0.889611	-0.289382	-0.61773	0.832712	-1.79279	-0.738031	0.172719	-0.137424	-1.18511	-0.182729	0.762594	-0.962845	-0.488285	1.03537	-0.336307	0.290122	1.14511	0.0406625	0.411477	1.34891	0.253737	1.23221	-1.17226	3.10206	1.58269	0.314758	0.249308	-0.881624	-0.397697	-1.09084	-0.253083
GAGATGGTCCCAACTC-1	PostNatal_Eso	PostNatal_Eso_Epi	GAGATGGTCCCAACTC-1	-1.63866	-0.554243	-0.689923	0.694347	-0.570578	-1.81065	-0.16073	-0.284198	-1.33724	-0.432765	0.104047	-0.466703	0.122223	-0.220488	-0.399616	-0.584194	-0.455791	-0.365195	-0.318219	0.0261593	0.134402	0.120668	-0.553442	3.04384	-0.00695816	-0.157824	1.05237	-0.97528	-1.3028	-1.15139	0.595189
GAGTCTACATGACACT-1	PostNatal_Eso	PostNatal_Eso_Epi	GAGTCTACATGACACT-1	-0.883798	0.0898123	-1.07485	0.296675	-1.50125	-0.637259	0.154981	-0.814881	0.612419	1.00177	1.15293	-1.30401	-0.372786	-0.691317	-0.710546	-0.938247	-0.827841	-0.15171	0.193226	-0.196827	-0.390937	0.167652	0.0343196	1.70605	0.590666	1.11951	-0.000591998	-0.538257	1.68712	-0.86514	1.51959
GAGTCTATCAACTTTC-1	PostNatal_Eso	PostNatal_Eso_Epi	GAGTCTATCAACTTTC-1	-1.32816	0.0503364	-0.650545	-1.30766	0.617937	-0.619879	-0.919739	1.11306	-0.170123	-1.52328	-1.12462	-0.169721	-0.257174	0.771743	0.223284	-0.145439	0.0110994	-1.56198	-2.18034	1.5121	1.19422	-0.61918	-0.721813	1.23705	-1.02009	-0.90328	0.217589	-0.183011	-1.69544	-0.225548	-0.938845
GAGTCTATCACCCATC-1	PostNatal_Eso	PostNatal_Eso_Epi	GAGTCTATCACCCATC-1	-0.444388	-1.0589	-0.819066	-0.672122	-0.842202	-1.10235	-1.85752	0.267102	-0.937299	-1.39293	-0.791268	-1.02528	-2.00832	0.678147	0.167356	-1.25055	-1.21937	-1.04489	-1.6059	0.306175	1.10758	-0.206626	-0.0247798	1.05813	0.36743	-0.913382	-0.664478	-0.257074	1.68577	-0.542246	-0.985944
GAGTTGTGTACTCGCG-1	PostNatal_Eso	PostNatal_Eso_Epi	GAGTTGTGTACTCGCG-1	-1.35591	-0.13416	-0.756611	1.02541	-0.58041	-0.133614	-1.52156	0.0576056	-0.719466	-0.0535653	-0.226259	-1.02517	-0.250377	0.0205534	-0.252623	-0.658622	-0.534192	-0.0141957	-0.54252	1.18377	0.387412	0.847983	-0.679376	2.14901	0.177867	-1.04077	-1.3124	-0.785548	-0.0492378	-1.21103	0.0184801
GAGTTTGCATCGAACT-1	PostNatal_Eso	PostNatal_Eso_Epi	GAGTTTGCATCGAACT-1	-1.08653	-0.432634	-0.673044	1.83571	-2.06638	-0.811335	-0.719073	-0.651689	0.273906	0.27681	1.63403	-0.94938	0.0396395	0.710849	-0.535901	-0.0361665	0.783712	-0.28726	-0.293085	1.03519	-0.0969104	-1.6425	-0.746366	1.52781	-0.372221	-0.202885	0.348668	-0.463857	-0.931882	-0.521671	0.483409
GATCACAGTGTCCACG-1	PostNatal_Eso	PostNatal_Eso_Epi	GATCACAGTGTCCACG-1	-1.65358	-1.03734	-0.703403	1.12211	-0.628465	-0.810043	0.612841	-0.76155	-0.36486	0.104433	0.617366	-0.813865	0.483042	1.52753	-0.50513	0.429255	1.29214	0.0546576	-0.224509	1.66336	-0.0495779	-1.14367	-0.880829	1.83928	0.880885	-0.198495	-0.732007	0.6752	0.208524	-1.24974	-0.176719
GATCACATCTCGTGAA-1	PostNatal_Eso	PostNatal_Eso_Epi	GATCACATCTCGTGAA-1	-1.92241	-0.896894	-1.02582	0.116076	-0.822085	-1.08522	-2.29819	-0.66336	-0.0928251	0.0874505	1.10443	-1.0431	-0.227262	-0.985068	0.0281232	-0.385025	-0.897063	0.0293399	0.438608	-0.751162	-0.711713	1.18795	0.895336	2.32543	0.108651	1.13824	-0.41635	-0.588784	-1.44945	-0.91422	-1.23122
GATCCCTCAATACCCA-1	PostNatal_Eso	PostNatal_Eso_Epi	GATCCCTCAATACCCA-1	-0.572436	1.00784	-0.988838	1.30403	-1.80075	-0.301336	-0.223382	-1.28762	-0.801643	1.81867	1.38912	-0.860139	0.770843	0.240679	-0.688909	-0.101553	0.228531	1.2546	0.748146	1.04057	-1.83484	0.705609	-0.603688	0.994109	-0.147693	0.900709	0.614395	0.798836	-0.628277	-1.24353	0.212928
GATGATCCAAATCCCA-1	PostNatal_Eso	PostNatal_Eso_Epi	GATGATCCAAATCCCA-1	-1.30919	0.225128	-0.880388	-0.708124	-1.02477	-0.915478	-0.47724	0.740032	-1.17648	0.129131	-0.43222	-1.42998	-1.92104	0.740686	0.206548	-1.19884	-1.16335	-1.97788	-1.17854	-1.29062	1.17178	-1.59235	-0.108328	2.57074	0.38122	-0.904242	-1.39612	0.538244	-0.546742	-0.336091	-0.436947
GATTCGATCAACTACG-1	PostNatal_Eso	PostNatal_Eso_Epi	GATTCGATCAACTACG-1	-1.07774	-0.333906	-0.524974	-0.292015	-0.407515	-0.573157	0.334254	0.0295257	-0.986627	-1.27165	0.0577493	-0.882282	0.0967547	0.2955	-0.0817204	-1.17026	-1.12063	-0.793754	-0.77794	-0.779039	1.83613	-2.4236	0.549256	1.94967	-1.09098	0.426346	0.0328213	0.298679	-1.62682	-0.410737	-0.663927
GATTTCTTCCCTTGGT-1	PostNatal_Eso	PostNatal_Eso_Epi	GATTTCTTCCCTTGGT-1	-1.32637	0.283092	-0.944053	0.401226	-0.63149	-1.17601	-0.569587	-0.682057	0.327823	0.259593	-0.0620826	-1.70604	-0.815945	0.418903	-0.60763	-1.47469	-0.872677	0.302355	0.24694	-0.386493	0.147082	-0.293535	0.126622	1.67581	-0.14082	1.00717	0.341211	1.00066	-0.824784	-1.27353	0.656504
GGAACCCAGTACTCGT-1	PostNatal_Eso	PostNatal_Eso_Epi	GGAACCCAGTACTCGT-1	-0.242748	-0.0710909	-1.35401	0.0378213	-0.322409	-1.00682	-1.08808	-0.766447	0.788948	1.48173	1.3018	-0.692307	0.0260164	0.543125	-1.10786	-0.978616	-0.203473	1.18095	0.593607	0.459877	-0.693484	0.529397	-1.3047	1.377	-0.420344	0.697512	-0.188202	-1.25044	-0.634296	-1.16944	0.719623
GGATCTATCCTCTTTC-1	PostNatal_Eso	PostNatal_Eso_Epi	GGATCTATCCTCTTTC-1	0.476271	-0.0826846	-0.608379	-1.27958	-0.601088	-0.933751	0.250779	0.550179	0.669704	-0.00017537	1.11024	-1.17709	-0.463612	1.66893	-0.211353	0.147714	0.89508	-0.6924	-0.747445	0.947549	1.07977	0.0370531	1.48082	0.741834	-0.667097	0.358311	0.0236885	-0.727065	-0.394117	-0.755984	-0.0841849
GGGACAAGTGCTATTG-1	PostNatal_Eso	PostNatal_Eso_Epi	GGGACAAGTGCTATTG-1	-1.40069	-0.0331221	-0.731837	-0.00684448	0.0631731	-0.810934	-0.458357	0.494385	-0.0999017	-0.0628684	0.886467	-0.398733	0.388895	0.249142	-0.551182	-0.785935	-0.667733	-0.646321	0.474263	1.21998	0.244192	-0.0353879	-1.06297	0.434206	0.111253	1.03995	0.676385	-0.79316	-1.31656	-0.981924	-0.417304
GGGACAATCTTCGGTC-1	PostNatal_Eso	PostNatal_Eso_Epi	GGGACAATCTTCGGTC-1	-0.733806	0.980153	-1.26537	0.366651	-0.350134	-0.992531	-0.110422	-0.545659	0.35661	0.54856	1.27664	-1.7798	-2.3027	-0.643735	-0.679879	-1.92742	-1.93091	0.883409	0.109376	0.396261	0.0368477	-0.297697	-1.13528	1.76029	1.80332	0.975886	-0.434244	0.48632	-0.446364	-0.555117	-0.508794
GGGACTCGTATAGGAT-1	PostNatal_Eso	PostNatal_Eso_Epi	GGGACTCGTATAGGAT-1	-1.61466	-0.250683	-0.851768	0.179189	-1.70744	-1.70583	-1.24289	-0.783365	-0.774571	-0.620123	0.467021	-1.31356	-1.60985	0.584949	-0.515006	-2.14161	-1.59354	-0.00286095	-0.561791	-0.917209	-0.050321	-0.924844	0.187191	1.32689	0.720612	-0.049241	-0.321572	-1.11986	-0.50446	-0.495127	-0.419148
GGGAGTAAGCTCCGAC-1	PostNatal_Eso	PostNatal_Eso_Epi	GGGAGTAAGCTCCGAC-1	-0.75046	0.0949985	-0.868608	0.59019	-0.471919	-0.0794479	-0.618165	-0.126758	-1.15257	0.0274249	0.11732	-0.844237	-0.892313	1.22677	-0.0750672	-0.585686	0.0751512	-0.521984	-0.928752	-0.208959	0.686268	-0.623712	-0.25801	2.31888	0.193881	-0.981695	-1.97637	0.155725	-0.806886	-1.04598	0.13573
GGGTAGATCATAGACC-1	PostNatal_Eso	PostNatal_Eso_Epi	GGGTAGATCATAGACC-1	-0.131577	1.30618	-1.03145	1.38411	-1.04106	0.407652	-0.781601	-0.538937	-1.36477	0.683137	0.631524	-0.946775	0.915476	-0.95159	-0.87677	-1.0233	-0.912868	-0.322324	0.123291	0.214495	0.541401	0.45485	-1.03612	1.59411	-1.53509	-1.22271	0.363648	-0.926412	-1.03322	-1.80542	-0.479891
GGGTGTCAGAGATCGC-1	PostNatal_Eso	PostNatal_Eso_Epi	GGGTGTCAGAGATCGC-1	-0.438947	-0.46656	-0.794591	0.655229	-0.616072	-0.290467	0.0351727	-0.804872	0.598681	-0.734802	0.766973	-1.52254	-0.287502	0.655383	-0.622808	-1.4336	-0.671347	-0.139656	0.733941	0.0282101	-0.242326	0.188965	-0.152348	1.37491	-0.452115	0.462142	-1.07568	-1.25442	0.850195	-1.35405	-1.03198
GGTCACGGTTATTCTC-1	PostNatal_Eso	PostNatal_Eso_Epi	GGTCACGGTTATTCTC-1	-0.574208	-0.899933	-0.722801	-0.0133532	-1.20274	-0.864463	-0.306619	0.119532	0.0804493	-0.16927	-0.064273	-0.909287	-0.474442	0.0271066	-0.247425	-0.703881	-0.585578	-0.0790721	-0.413909	-0.441324	0.395214	-1.55121	-1.3786	1.90712	0.018711	0.0158299	-0.777745	0.0142572	1.14649	0.00345784	0.450051
GGTCTGGCAACGGCCT-1	PostNatal_Eso	PostNatal_Eso_Epi	GGTCTGGCAACGGCCT-1	-1.28888	1.44016	-1.44706	0.171852	-1.91039	0.444391	-0.486748	-1.18692	-1.01704	1.01554	0.811387	-0.555584	0.96434	-0.139845	-1.26879	-2.28285	-1.46248	1.12278	0.989493	0.952057	-1.34881	1.54223	-0.83099	1.23856	1.21731	0.618825	-0.228814	-0.165629	-0.675047	-1.94295	-0.73745
GGTGGCTGTATCTCTT-1	PostNatal_Eso	PostNatal_Eso_Epi	GGTGGCTGTATCTCTT-1	-0.698792	0.149602	-0.653032	-0.350678	-0.62172	-0.848558	-0.691328	-0.0429347	-0.262359	-0.0275202	0.370025	-0.137768	0.61338	0.31402	-0.0671666	0.819051	1.08801	-1.28609	-0.333554	1.63789	1.89525	-0.902902	-0.769605	2.13252	0.683835	0.431201	-0.985671	-0.294171	-0.173688	-1.03251	0.316997
GGTGTTAGTTTCGTAG-1	PostNatal_Eso	PostNatal_Eso_Epi	GGTGTTAGTTTCGTAG-1	-0.805353	0.409905	-0.651703	0.491285	-0.914687	-0.39619	0.230692	-0.444085	-0.0421459	0.193582	0.147424	-1.06996	-0.0634605	0.475499	-0.706492	-1.01455	-0.254743	0.28221	0.436762	1.99371	-0.386776	1.26905	-1.15365	1.69479	0.182099	-0.0182012	1.0146	-0.700366	1.38758	-0.439525	0.564388
GGTTAACAGGTGGGTT-1	PostNatal_Eso	PostNatal_Eso_Epi	GGTTAACAGGTGGGTT-1	-0.889731	-0.687337	-0.648921	-0.539916	-0.976697	-0.84412	-1.1158	-0.423445	0.17511	-0.650701	0.231136	-1.18165	-0.894053	0.454628	0.0231705	-1.43834	-1.42066	-0.356452	-1.44401	1.35199	0.866905	-0.262408	-0.709405	0.966607	-0.531097	-0.955043	-1.14035	-0.432052	-0.759258	-0.713244	-0.24346
GGTTAACGTCATCCGG-1	PostNatal_Eso	PostNatal_Eso_Epi	GGTTAACGTCATCCGG-1	-1.53782	-0.725789	-1.10452	1.78109	0.624448	-0.786028	-1.10599	-0.706505	0.248663	1.07025	1.96787	-1.06221	1.30367	-1.46815	-1.206	-0.393503	-0.198074	0.492958	0.89276	0.900186	-1.24463	0.254471	-1.00619	1.27788	1.72057	-0.278032	0.932662	-1.3898	-0.888584	-1.90611	-0.0125874
GGTTCTCGTGAATTGA-1	PostNatal_Eso	PostNatal_Eso_Epi	GGTTCTCGTGAATTGA-1	-0.859049	0.966397	-0.787503	0.603003	-1.55729	-0.488873	0.0916601	-0.524313	-0.745618	0.707238	1.34448	-1.25559	0.0739771	-0.706702	-0.722293	-1.87304	-1.86698	0.361421	0.154406	-0.499336	-0.410553	-1.28255	-0.863226	1.71813	-0.579845	-0.280681	-0.379361	-0.643513	-0.250751	-0.619878	-1.12609
GTACAGTTCTCTCAAT-1	PostNatal_Eso	PostNatal_Eso_Epi	GTACAGTTCTCTCAAT-1	-0.628945	1.5509	-1.28033	0.768057	0.540437	-0.00960698	1.17342	-0.288766	-0.504421	1.46951	1.00244	-0.281926	0.752221	-2.05223	-1.59115	-0.238834	-0.012469	0.938104	1.17516	1.02885	-1.89503	1.71295	-0.458607	1.74976	1.04134	0.799577	1.19175	-1.08638	-1.55526	-1.37369	0.322586
GTAGGAGTCCATTTAC-1	PostNatal_Eso	PostNatal_Eso_Epi	GTAGGAGTCCATTTAC-1	-1.09749	-0.558524	-0.955766	-1.02181	-1.21155	-0.102543	-0.835876	0.868119	-0.667717	-1.62899	0.089959	-1.24189	-1.88258	1.45301	0.059347	-0.25397	0.422814	-2.00912	-1.77634	0.401581	0.911191	0.233062	-0.541631	2.41711	1.49902	-0.948982	-1.06384	0.333607	-1.42712	-0.19907	1.32861
GTCACGGCAAACCATC-1	PostNatal_Eso	PostNatal_Eso_Epi	GTCACGGCAAACCATC-1	-1.88513	-0.96597	-0.760002	1.02159	-0.828668	-1.19922	-0.420755	-0.26142	0.512173	-0.233618	0.290079	-0.919213	-0.783982	0.577572	-0.506482	-0.648499	0.0207316	-0.326002	-0.0630306	0.937997	0.30719	0.513335	-0.799906	0.4756	0.359344	-1.11697	0.303211	0.322366	-1.17022	0.0265663	-1.01535
GTCATCCTCTTGCAAG-1	PostNatal_Eso	PostNatal_Eso_Epi	GTCATCCTCTTGCAAG-1	-1.38594	-0.122609	-1.15616	1.08968	-1.76838	0.545838	-0.449838	-0.551073	0.396127	1.40554	1.05935	-1.13251	0.153535	-0.251331	-1.18895	-1.2593	-0.509855	0.238262	1.17031	1.21258	-0.738192	0.674314	-1.3993	1.29712	0.729608	0.897053	0.974833	-0.67781	-1.83993	-2.11256	-0.573976
GTCGAATCAACTCCCT-1	PostNatal_Eso	PostNatal_Eso_Epi	GTCGAATCAACTCCCT-1	-1.03924	0.174861	-0.877323	-1.0238	-0.876693	-1.38335	-0.964907	-0.0815018	-1.20645	-1.14912	-1.31861	-0.604787	-1.02523	0.982298	0.363104	0.0427958	0.213798	-1.00731	-1.54611	-0.216633	1.44024	-0.726039	-0.299541	2.72105	-0.400823	-0.854403	-1.66733	-0.000302679	-0.276348	-0.622815	-0.349692
GTGAGGACAACTACGT-1	PostNatal_Eso	PostNatal_Eso_Epi	GTGAGGACAACTACGT-1	-1.15924	-0.309486	-0.70114	0.395369	-1.47879	-0.689332	0.185049	0.651482	0.394085	-0.152582	1.3217	-1.25484	-0.200389	1.35059	-0.654618	-0.722594	0.0570795	0.242782	-0.220082	0.288101	-0.298278	0.0616131	-0.906192	1.20133	1.67867	1.44613	0.830866	-0.630886	-0.398075	-0.806142	-0.0556817
[truncated: 5,405 more rows]
