# Supplementary material for: Decoding spatiotemporal transcriptional dynamics and epithelial fibroblast crosstalk during gastroesophageal junction development through single cell analysis
Source: Nat Commun. 2024 Apr 9;15:3064. doi: 10.1038/s41467-024-47173-z (PMC11004180; doi:10.1038/s41467-024-47173-z)
Supplement: Supplementary file 13 — Supplementary Data 10 [file 41467_2024_47173_MOESM13_ESM.xlsx]

## Sheet: Trend_Eso_Ligands
Related to Figure 7a-c and supplementary Figure 9a-c. Data distribution and error bar metrics ,which include standard deviation (SD), standard error of mean (SEM), confidence interval (CI) 95% ,and quartile (Q) values for all ligands and receptors.
Tissue_type	Cell_type	tp	data_type	Bmp2	Bmp7	Bmp4	Bmp5	Hbegf	Tgfa	Areg	Ereg	Btc	Wnt5a	Wnt5b	Wnt11	Wnt4	Wnt10a	Wnt7b	Wnt9a	Wnt2	Jag1	Jag2	Dlk1	Tgfb1	Tgfb2	Tgfb3	Pdgfa	Pdgfb	Pdgfc	Fgf2	Fgf7	Fgf9	Fgf10	Fgf16	Fgf18
Esophagus	Epithelia	E15_Eso_Epi	mean	0.134615	0.692308	0.0192308	0.0192308	0.826923	0.173077	0.480769	0.0576923	0.211538	0.0576923	0.384615	0	5.88462	0.346154	0.0576923	0	0	0.615385	0.807692	0.25	0.153846	0	0.0192308	4.09615	0.134615	0.423077	0	0	0.192308	0	0	0
Esophagus	Epithelia	E19_Eso_Epi	mean	0.0196078	0.27451	0.0392157	0	0.745098	0.235294	0.235294	0.00980392	0.313725	0.0588235	0.22549	0.00980392	6.63725	0.362745	0.127451	0.0196078	0	0.333333	0.637255	0.372549	0.117647	0.0294118	0.0784314	1.87255	0.107843	0.117647	0	0	0.0490196	0	0	0
Esophagus	Epithelia	Pup_Eso_Epi	mean	0.110977	0.262967	0.0566948	0.00723764	1.25694	0.120627	0.185766	0.0120627	0.0675513	0.013269	0.791315	0.220748	4.19421	2.0386	0.153197	0.0289505	0	0.218335	0.808203	0.698432	0.44994	0.0193004	0.118215	2.64656	0.173703	0.0759952	0	0	0.0193004	0	0.0482509	0
Esophagus	Epithelia	Adult_Eso_Epi	mean	0.120192	0.211538	0.173077	0.00480769	0.519231	0.288462	0.0528846	0.278846	0.0432692	0.115385	0.00961538	0.00961538	5.20673	0.413462	0.682692	0	0	0.432692	0.581731	0.533654	0.144231	0.0288462	0.0192308	0.350962	0.0721154	0.105769	0.00480769	0	0.0288462	0.0144231	0	0.00480769
Esophagus	Stroma	E15_Eso_Stroma	mean	0.15991	0.0698198	1.29505	0.0225225	0.144144	0.0045045	0.0135135	0.00225225	0.0135135	0.923423	0.0585586	0.0990991	0.175676	0.00675676	0.0045045	0.128378	0.148649	0.376126	0.0112613	11.1149	0.0878378	0.328829	0.364865	0.367117	0.0157658	0.157658	0.191441	0.0765766	0.0157658	0.0878378	0.0337838	0.0878378
Esophagus	Stroma	E19_Eso_Stroma	mean	0.332907	0.0422535	1.05506	0.00896287	0.0909091	0.00768246	0.0140845	0.0115237	0.0115237	0.798976	0.0665813	0.0653009	0.18822	0.00256082	0.00640205	0.104994	0.204866	0.170294	0.0102433	15.5058	0.0755442	0.234315	0.554417	0.227913	0.0102433	0.084507	0.326504	0.362356	0.0128041	0.116517	0.00384123	0.0601793
Esophagus	Stroma	Pup_Eso_Stroma	mean	0.294798	0.0346821	0.410405	0	0.104046	0	0.0231214	0.0289017	0.0635838	1.49711	0.0115607	0.0809249	0.150289	0	0	0.202312	0	0.109827	0.0346821	5.95954	0.0924855	0.768786	0.393064	0.219653	0.0404624	0.630058	0.132948	0.115607	0.00578035	0.179191	0.017341	0.0346821
Esophagus	Stroma	Adult_Eso_Stroma	mean	0.677741	0.124585	0.792359	0.0166113	0.0415282	0	0.00996678	0.0664452	0.10299	0.310631	0.0448505	0.335548	0.0265781	0	0	0.137874	0.0681063	0.16113	0	0.106312	0.16113	0.958472	0.579734	0.179402	0	0.109635	0.249169	0.55814	0.0332226	0.0332226	0.127907	0.0481728
Esophagus	Epithelia	E15_Eso_Epi	SD	0.525015	0.78061	0.138675	0.138675	1.82274	0.382005	1.80946	0.307645	0.666761	0.235435	0.718218	0	4.02275	0.737899	0.235435	0	0	1.27038	0.990909	0.710565	0.364321	0	0.138675	3.04386	0.444083	0.572102	0	0	0.486623	0	0	0
Esophagus	Epithelia	E19_Eso_Epi	SD	0.139333	0.547847	0.195066	0	1.48048	0.491038	0.719962	0.0990148	0.717261	0.339584	0.464734	0.0990148	4.2117	0.74181	0.389759	0.139333	0	0.532755	1.02241	0.730137	0.38005	0.220525	0.304627	2.16027	0.342005	0.323781	0	0	0.326319	0	0	0
Esophagus	Epithelia	Pup_Eso_Epi	SD	0.450161	0.511549	0.246559	0.0980275	2.54531	0.411104	1.29724	0.119779	0.282794	0.124596	1.00896	0.53002	3.2017	1.92265	0.43896	0.174819	0	0.46558	1.04286	1.68634	0.694329	0.137662	0.355113	2.16567	0.403767	0.274109	0	0	0.137662	0	0.219986	0
Esophagus	Epithelia	Adult_Eso_Epi	SD	0.439561	0.504532	0.500093	0.0693375	1.2037	0.608682	0.244932	1.38631	0.203953	0.400668	0.0978209	0.0978209	4.43096	0.880388	1.47615	0	0	0.751995	0.999059	0.952405	0.489864	0.194451	0.169156	0.699827	0.259303	0.415131	0.0693375	0	0.293463	0.119515	0	0.0693375
Esophagus	Stroma	E15_Eso_Stroma	SD	0.640341	0.303611	1.78301	0.231663	0.442583	0.0670398	0.164027	0.0474579	0.11559	1.59245	0.244476	0.320974	0.542333	0.142374	0.0670398	0.385055	0.51652	1.09605	0.105639	13.3823	0.298886	0.97831	0.764465	0.782368	0.124709	0.458095	0.48155	0.282669	0.170576	0.347757	0.192953	0.384738
Esophagus	Stroma	E19_Eso_Stroma	SD	0.845383	0.294404	1.42983	0.118415	0.36959	0.100982	0.137957	0.118193	0.118193	1.44623	0.259531	0.290158	0.689975	0.0505721	0.0945162	0.356965	0.544461	0.478179	0.123611	13.9993	0.31326	0.67759	0.906485	0.578937	0.100754	0.362369	0.638248	0.666461	0.123371	0.408871	0.0618981	0.263535
Esophagus	Stroma	Pup_Eso_Stroma	SD	0.970391	0.238599	1.08869	0	0.418519	0	0.214415	0.199643	0.288345	1.83514	0.152057	0.409673	0.539662	0	0	0.637578	0	0.554649	0.238599	6.23881	0.42124	1.46817	0.846579	0.874886	0.311754	1.20156	0.457128	0.480358	0.0760286	0.782977	0.169609	0.238599
Esophagus	Stroma	Adult_Eso_Stroma	SD	2.51765	0.52183	1.24064	0.151717	0.305147	0	0.114942	0.402451	0.349981	0.787709	0.229986	0.675479	0.314843	0	0	0.386021	0.360734	0.555371	0	1.10753	0.460359	1.38326	0.877404	0.624812	0	0.520406	0.551242	0.957035	0.220933	0.213268	0.484624	0.229312
Esophagus	Epithelia	E15_Eso_Epi	SEM	0.0728065	0.108251	0.0192308	0.0192308	0.252769	0.0529745	0.250926	0.0426627	0.0924631	0.032649	0.0995989	0	0.557855	0.102328	0.032649	0	0	0.176171	0.137414	0.0985376	0.0505223	0	0.0192308	0.422107	0.0615832	0.0793362	0	0	0.0674825	0	0	0
Esophagus	Epithelia	E19_Eso_Epi	SEM	0.013796	0.0542449	0.0193144	0	0.146589	0.04862	0.0712869	0.00980392	0.0710194	0.0336238	0.0460155	0.00980392	0.41702	0.0734501	0.0385919	0.013796	0	0.0527507	0.101234	0.0722944	0.0376306	0.0218352	0.0301626	0.213899	0.0338636	0.0320591	0	0	0.0323104	0	0	0
Esophagus	Epithelia	Pup_Eso_Epi	SEM	0.0156347	0.0177668	0.00856336	0.00340464	0.0884022	0.0142782	0.0450551	0.00416011	0.00982184	0.0043274	0.0350425	0.0184084	0.1112	0.0667763	0.0152457	0.00607173	0	0.0161703	0.0362202	0.0585689	0.024115	0.00478119	0.0123336	0.075217	0.0140234	0.00952019	0	0	0.00478119	0	0.00764042	0
Esophagus	Epithelia	Adult_Eso_Epi	SEM	0.030478	0.034983	0.0346752	0.00480769	0.0834619	0.0422045	0.016983	0.0961236	0.0141416	0.0277814	0.00678266	0.00678266	0.307232	0.0610439	0.102353	0	0	0.0521415	0.0692723	0.0660374	0.0339659	0.0134828	0.0117289	0.0485243	0.0179794	0.0287842	0.00480769	0	0.020348	0.00828684	0	0.00480769
Esophagus	Stroma	E15_Eso_Stroma	SEM	0.0303893	0.0144087	0.0846178	0.0109942	0.0210041	0.00318157	0.0077844	0.00225225	0.00548565	0.0755741	0.0116023	0.0152327	0.025738	0.00675676	0.00318157	0.0182739	0.0245129	0.0520162	0.0050134	0.635096	0.0141845	0.0464285	0.0362799	0.0371295	0.00591841	0.0217402	0.0228534	0.0134149	0.00809519	0.0165038	0.00915714	0.0182589
Esophagus	Stroma	E19_Eso_Stroma	SEM	0.0302502	0.0105346	0.0511632	0.00423722	0.013225	0.00361341	0.00493649	0.00422928	0.00422928	0.0517503	0.00928673	0.0103827	0.0246893	0.00180961	0.00338206	0.0127732	0.0194823	0.0171106	0.00442313	0.500935	0.0112093	0.0242461	0.0324366	0.020716	0.00360526	0.0129666	0.0228383	0.0238479	0.00441457	0.0146306	0.00221489	0.00943003
Esophagus	Stroma	Pup_Eso_Stroma	SEM	0.0737775	0.0181404	0.0827714	0	0.0318194	0	0.0163017	0.0151786	0.0219225	0.139523	0.0115607	0.0311468	0.0410298	0	0	0.0484742	0	0.0421692	0.0181404	0.474328	0.0320263	0.111623	0.0643642	0.0665163	0.0237022	0.0913528	0.0347548	0.0365209	0.00578035	0.0595286	0.0128952	0.0181404
Esophagus	Stroma	Adult_Eso_Stroma	SEM	0.102612	0.0212682	0.0505645	0.00618353	0.0124368	0	0.00468468	0.0164027	0.0142642	0.0321046	0.00937353	0.0275305	0.012832	0	0	0.0157331	0.0147024	0.0226352	0	0.0451394	0.0187629	0.0563776	0.0357603	0.0254654	0	0.0212102	0.022467	0.0390058	0.00900454	0.00869217	0.0197518	0.00934606
Esophagus	Epithelia	E15_Eso_Epi	CI_95_low	-0.00808539	0.480136	-0.0184615	-0.0184615	0.331495	0.0692469	-0.0110466	-0.0259266	0.0303108	-0.00629978	0.189402	0	4.79122	0.145591	-0.00629978	0	0	0.27009	0.53836	0.0568664	0.0548225	0	-0.0184615	3.26882	0.0139123	0.267578	0	0	0.0600419	0	0	0
Esophagus	Epithelia	E19_Eso_Epi	CI_95_low	-0.00743238	0.16819	0.00135938	0	0.457784	0.139999	0.0955718	-0.00941176	0.174527	-0.0070792	0.1353	-0.00941176	5.8199	0.218783	0.0518108	-0.00743238	0	0.229942	0.438836	0.230852	0.0438912	-0.0133853	0.0193128	1.45331	0.0414706	0.0548113	0	0	-0.0143088	0	0	0
Esophagus	Epithelia	Pup_Eso_Epi	CI_95_low	0.080333	0.228144	0.0399106	0.00056455	1.08367	0.0926419	0.0974579	0.00390892	0.0483005	0.00478729	0.722632	0.184667	3.97626	1.90772	0.123315	0.01705	0	0.186642	0.737211	0.583637	0.402674	0.00992924	0.0940409	2.49914	0.146217	0.0573356	0	0	0.00992924	0	0.0332757	0
Esophagus	Epithelia	Adult_Eso_Epi	CI_95_low	0.0604553	0.142972	0.105114	-0.00461538	0.355646	0.205741	0.019598	0.0904438	0.0155516	0.0609332	-0.00367863	-0.00367863	4.60456	0.293815	0.482081	0	0	0.330495	0.445957	0.404221	0.0776575	0.00241995	-0.00375785	0.255854	0.0368757	0.0493523	-0.00461538	0	-0.0110359	-0.00181913	0	-0.00461538
Esophagus	Stroma	E15_Eso_Stroma	CI_95_low	0.100347	0.0415787	1.12919	0.00097383	0.102976	-0.00173137	-0.00174391	-0.00216216	0.00276165	0.775298	0.035818	0.0692429	0.125229	-0.00648649	-0.00173137	0.0925615	0.100603	0.274174	0.001435	9.87008	0.0600363	0.237829	0.293756	0.294343	0.00416569	0.115047	0.146649	0.0502834	-0.000100806	0.0554903	0.0158358	0.0520505
Esophagus	Stroma	E19_Eso_Stroma	CI_95_low	0.273616	0.0216057	0.954778	0.000657909	0.0649882	0.000600172	0.00440899	0.0032343	0.0032343	0.697545	0.0483793	0.0449508	0.139829	-0.000986019	-0.000226783	0.0799581	0.16668	0.136758	0.00157394	14.5239	0.0535739	0.186793	0.490842	0.18731	0.00317697	0.0590926	0.281741	0.315614	0.00415154	0.0878414	-0.000499954	0.0416964
Esophagus	Stroma	Pup_Eso_Stroma	CI_95_low	0.150194	-0.000873064	0.248173	0	0.0416802	0	-0.00882993	-0.000848343	0.0206158	1.22365	-0.0110983	0.0198771	0.0698707	0	0	0.107303	0	0.027175	-0.000873064	5.02985	0.029714	0.550005	0.26691	0.0892811	-0.0059939	0.451006	0.0648285	0.044026	-0.00554913	0.0625146	-0.00793346	-0.000873064
Esophagus	Stroma	Adult_Eso_Stroma	CI_95_low	0.476622	0.0828991	0.693252	0.00449157	0.017152	0	0.000784798	0.0342959	0.0750323	0.247706	0.0264784	0.281588	0.00142728	0	0	0.107037	0.0392896	0.116765	0	0.017839	0.124354	0.847972	0.509644	0.12949	0	0.0680626	0.205134	0.481688	0.0155737	0.0161859	0.0891934	0.0298545
Esophagus	Epithelia	E15_Eso_Epi	CI_95_high	0.277316	0.90448	0.0569231	0.0569231	1.32235	0.276907	0.972585	0.141311	0.392766	0.121684	0.579829	0	6.97801	0.546717	0.121684	0	0	0.960679	1.07702	0.443134	0.25287	0	0.0569231	4.92348	0.255319	0.578576	0	0	0.324573	0	0	0
Esophagus	Epithelia	E19_Eso_Epi	CI_95_high	0.0466481	0.38083	0.077072	0	1.03241	0.330589	0.375016	0.0290196	0.452924	0.124726	0.315681	0.0290196	7.45461	0.506707	0.203091	0.0466481	0	0.436725	0.835674	0.514246	0.191403	0.0722088	0.13755	2.29179	0.174216	0.180483	0	0	0.112348	0	0	0
Esophagus	Epithelia	Pup_Eso_Epi	CI_95_high	0.141621	0.29779	0.073479	0.0139107	1.4302	0.148613	0.274074	0.0202165	0.0868021	0.0217507	0.859998	0.256828	4.41216	2.16948	0.183078	0.0408511	0	0.250029	0.879194	0.813227	0.497205	0.0286715	0.142389	2.79399	0.201189	0.0946548	0	0	0.0286715	0	0.0632261	0
Esophagus	Epithelia	Adult_Eso_Epi	CI_95_high	0.179929	0.280105	0.24104	0.0142308	0.682816	0.371182	0.0861712	0.467249	0.0709868	0.169836	0.0229094	0.0229094	5.8089	0.533108	0.883304	0	0	0.53489	0.717504	0.663087	0.210804	0.0552724	0.0422194	0.446069	0.107355	0.162186	0.0142308	0	0.0687282	0.0306653	0	0.0142308
Esophagus	Stroma	E15_Eso_Stroma	CI_95_high	0.219473	0.098061	1.4609	0.0440712	0.185312	0.0107404	0.0287709	0.00666667	0.0242654	1.07155	0.0812991	0.128955	0.226122	0.02	0.0107404	0.164195	0.196694	0.478078	0.0210875	12.3597	0.115639	0.419829	0.435973	0.439891	0.0273658	0.200268	0.236234	0.10287	0.0316323	0.120185	0.0517318	0.123625
Esophagus	Stroma	E19_Eso_Stroma	CI_95_high	0.392197	0.0629014	1.15534	0.0172678	0.11683	0.0147647	0.02376	0.0198131	0.0198131	0.900406	0.0847833	0.085651	0.236611	0.00610766	0.0130309	0.130029	0.243051	0.203831	0.0189126	16.4876	0.0975145	0.281837	0.617993	0.268516	0.0173096	0.109922	0.371268	0.409098	0.0214567	0.145193	0.00818241	0.0786621
Esophagus	Stroma	Pup_Eso_Stroma	CI_95_high	0.439402	0.0702372	0.572636	0	0.166412	0	0.0550727	0.0586518	0.106552	1.77057	0.0342197	0.141973	0.230707	0	0	0.297322	0	0.192478	0.0702372	6.88922	0.155257	0.987567	0.519217	0.350025	0.0869188	0.809109	0.201067	0.187188	0.0171098	0.295867	0.0426155	0.0702372
Esophagus	Stroma	Adult_Eso_Stroma	CI_95_high	0.87886	0.16627	0.891465	0.028731	0.0659045	0	0.0191488	0.0985945	0.130948	0.373556	0.0632226	0.389508	0.0517289	0	0	0.168711	0.0969231	0.205495	0	0.194786	0.197905	1.06897	0.649824	0.229314	0	0.151206	0.293205	0.634591	0.0508715	0.0502593	0.166621	0.066491
Esophagus	Epithelia	E15_Eso_Epi	Q1	0	0	0	0	0	0	0	0	0	0	0	0	3	0	0	0	0	0	0	0	0	0	0	1	0	0	0	0	0	0	0	0
Esophagus	Epithelia	E19_Eso_Epi	Q1	0	0	0	0	0	0	0	0	0	0	0	0	4	0	0	0	0	0	0	0	0	0	0	0	0	0	0	0	0	0	0	0
Esophagus	Epithelia	Pup_Eso_Epi	Q1	0	0	0	0	0	0	0	0	0	0	0	0	2	0	0	0	0	0	0	0	0	0	0	1	0	0	0	0	0	0	0	0
Esophagus	Epithelia	Adult_Eso_Epi	Q1	0	0	0	0	0	0	0	0	0	0	0	0	2	0	0	0	0	0	0	0	0	0	0	0	0	0	0	0	0	0	0	0
Esophagus	Stroma	E15_Eso_Stroma	Q1	0	0	0	0	0	0	0	0	0	0	0	0	0	0	0	0	0	0	0	2	0	0	0	0	0	0	0	0	0	0	0	0
Esophagus	Stroma	E19_Eso_Stroma	Q1	0	0	0	0	0	0	0	0	0	0	0	0	0	0	0	0	0	0	0	4	0	0	0	0	0	0	0	0	0	0	0	0
Esophagus	Stroma	Pup_Eso_Stroma	Q1	0	0	0	0	0	0	0	0	0	0	0	0	0	0	0	0	0	0	0	1	0	0	0	0	0	0	0	0	0	0	0	0
Esophagus	Stroma	Adult_Eso_Stroma	Q1	0	0	0	0	0	0	0	0	0	0	0	0	0	0	0	0	0	0	0	0	0	0	0	0	0	0	0	0	0	0	0	0
Esophagus	Epithelia	E15_Eso_Epi	Q3	0	1	0	0	1	0	0	0	0	0	1	0	8	0.25	0	0	0	1	1	0	0	0	0	6.25	0	1	0	0	0	0	0	0
Esophagus	Epithelia	E19_Eso_Epi	Q3	0	0	0	0	1	0	0	0	0	0	0	0	9	0	0	0	0	1	1	1	0	0	0	3	0	0	0	0	0	0	0	0
Esophagus	Epithelia	Pup_Eso_Epi	Q3	0	0	0	0	2	0	0	0	0	0	1	0	6	3	0	0	0	0	1	1	1	0	0	4	0	0	0	0	0	0	0	0
Esophagus	Epithelia	Adult_Eso_Epi	Q3	0	0	0	0	1	0	0	0	0	0	0	0	7	0	1	0	0	1	1	1	0	0	0	0.25	0	0	0	0	0	0	0	0
Esophagus	Stroma	E15_Eso_Stroma	Q3	0	0	2	0	0	0	0	0	0	1	0	0	0	0	0	0	0	0	0	13.25	0	0	1	0	0	0	0	0	0	0	0	0
Esophagus	Stroma	E19_Eso_Stroma	Q3	0	0	2	0	0	0	0	0	0	1	0	0	0	0	0	0	0	0	0	24	0	0	1	0	0	0	1	1	0	0	0	0
Esophagus	Stroma	Pup_Eso_Stroma	Q3	0	0	0	0	0	0	0	0	0	2	0	0	0	0	0	0	0	0	0	9	0	1	0	0	0	1	0	0	0	0	0	0
Esophagus	Stroma	Adult_Eso_Stroma	Q3	1	0	1	0	0	0	0	0	0	0	0	1	0	0	0	0	0	0	0	0	0	2	1	0	0	0	0	1	0	0	0	0

## Sheet: Trend_Eso_Receptors
Related to Figure 7a-c and supplementary Figure 9a-c. Data distribution and error bar metrics ,which include standard deviation (SD), standard error of mean (SEM), confidence interval (CI) 95% ,and quartile (Q) values for all ligands and receptors.
Tissue_type	Cell_type	tp	data_type	Bmpr1a	Bmpr1b	Bmpr2	Acvr1	Acvr2a	Acvr2b	Egfr	Erbb2	Fzd1	Fzd2	Fzd3	Fzd4	Fzd5	Fzd6	Fzd7	Lrp5	Lrp6	Mcam	Tgfbr1	Tgfbr2	Acvr1b	Pdgfra	Pdgfrb	Fgfr1	Fgfr2	Fgfr3
Esophagus	Epithelia	E15_Eso_Epi	mean	0.961538	0.0769231	0.826923	0.576923	0.442308	0.442308	0.730769	0.634615	0.153846	0.673077	1.42308	0.153846	0.134615	0.673077	0.346154	0.288462	0.846154	1.19231	0.615385	0.192308	0.423077	0.0769231	0.0192308	0.192308	3.17308	0.826923
Esophagus	Epithelia	E19_Eso_Epi	mean	0.647059	0.0392157	0.656863	0.156863	0.333333	0.176471	0.558824	0.843137	0.156863	0.509804	0.490196	0.0980392	0.0686275	0.568627	0.176471	0.205882	0.519608	0.431373	0.254902	0.176471	0.362745	0.0588235	0.00980392	0.156863	1.67647	1.11765
Esophagus	Epithelia	Pup_Eso_Epi	mean	0.481303	0.079614	0.457177	0.207479	0.26538	0.207479	0.58263	0.329312	0.230398	0.547648	0.293124	0.0386007	0.114596	0.296743	0.196622	0.243667	0.48854	0.545235	0.230398	0.217129	0.250905	0.00482509	0	0.109771	1.66948	1.18094
Esophagus	Epithelia	Adult_Eso_Epi	mean	0.408654	0.00480769	0.649038	0.115385	0.259615	0.0576923	0.528846	0.519231	0.134615	0.149038	0.0817308	0.0336538	0.0961538	0.538462	0.129808	0.206731	0.346154	0.0288462	0.125	0.245192	0.274038	0.144231	0.00961538	0.0480769	1.125	0.942308
Esophagus	Stroma	E15_Eso_Stroma	mean	1.31081	0.31982	1.09234	0.470721	0.22973	0.0810811	0.722973	0.25	0.88964	1.91892	0.396396	0.540541	0.0765766	0.0292793	0.540541	0.121622	0.903153	0.310811	0.40991	0.880631	0.0900901	2.00225	0.605856	1.13964	0.515766	0.0968468
Esophagus	Stroma	E19_Eso_Stroma	mean	1.19974	0.528809	1.09859	0.462228	0.163892	0.049936	0.601793	0.192061	1.40589	1.71447	0.341869	0.795134	0.0486556	0.0268886	0.367478	0.144686	0.914213	0.179257	0.282971	1.06018	0.110115	2.55442	0.524968	1.43022	0.306018	0.0524968
Esophagus	Stroma	Pup_Eso_Stroma	mean	1.2659	0.190751	1.72832	0.225434	0.219653	0.0404624	0.988439	0.0924855	0.410405	0.815029	0.138728	0.83815	0.0924855	0.0462428	0.375723	0.144509	0.872832	0.364162	0.317919	1.64162	0.0809249	5.79769	0.601156	1.46821	0.132948	0.0404624
Esophagus	Stroma	Adult_Eso_Stroma	mean	0.559801	0.137874	0.777409	0.167774	0.121262	0.0282392	0.88206	0.0614618	0.511628	0.26412	0.0249169	0.456811	0.0299003	0	0.171096	0.112957	0.460133	0.111296	0.337209	1.82558	0.0531561	2.56645	0.614618	1.89203	0.0282392	0
Esophagus	Epithelia	E15_Eso_Epi	SD	0.906654	0.269069	0.96449	0.893246	0.697712	0.669019	0.819263	0.863846	0.414663	0.733542	1.419	0.364321	0.486236	1.09761	0.519601	0.457467	0.936925	1.55977	0.745019	0.486623	0.800641	0.334087	0.138675	0.486623	2.73482	1.14996
Esophagus	Epithelia	E19_Eso_Epi	SD	0.991519	0.195066	0.826481	0.439286	0.634539	0.408129	0.725402	1.10575	0.391623	0.898239	0.909195	0.330311	0.352075	0.751366	0.431708	0.532847	0.84115	0.814592	0.539275	0.454063	0.700625	0.236456	0.0990148	0.439286	1.75286	1.32974
Esophagus	Epithelia	Pup_Eso_Epi	SD	0.71133	0.28392	0.700008	0.448176	0.50315	0.445473	0.903288	0.570085	0.532737	0.781248	0.575014	0.198925	0.347721	0.546178	0.432595	0.472402	0.74951	0.930919	0.464948	0.440845	0.522226	0.0693369	0	0.327874	1.513	1.37562
Esophagus	Epithelia	Adult_Eso_Epi	SD	0.716488	0.0693375	0.920459	0.388424	0.589689	0.289157	0.850765	0.822166	0.46225	0.395505	0.323108	0.22804	0.311432	0.936878	0.377477	0.511277	0.677723	0.194451	0.432664	0.549463	0.553338	0.527839	0.0978209	0.214445	1.44922	1.10621
Esophagus	Stroma	E15_Eso_Stroma	SD	1.25982	0.641995	1.11345	0.715232	0.495049	0.281407	0.997656	0.510057	1.21093	1.59364	0.720913	0.891736	0.298213	0.168778	0.772364	0.340735	0.986175	0.856667	0.650397	1.04165	0.330525	2.04741	1.22615	1.19757	0.832318	0.338752
Esophagus	Stroma	E19_Eso_Stroma	SD	1.24285	0.809084	1.20863	0.710846	0.437097	0.229415	0.896687	0.440266	1.61735	1.5129	0.659954	1.05565	0.226883	0.161862	0.646027	0.376642	1.00591	0.727574	0.559835	1.19409	0.348127	2.3531	1.04192	1.36881	0.636358	0.239785
Esophagus	Stroma	Pup_Eso_Stroma	SD	1.60987	0.594085	1.91723	0.571657	0.689005	0.271909	1.43052	0.392667	1.06711	1.23909	0.486268	1.34136	0.447994	0.281504	0.830305	0.513692	1.25569	1.18139	0.963021	1.94664	0.36462	4.67547	1.05511	1.79644	0.469675	0.271909
Esophagus	Stroma	Adult_Eso_Stroma	SD	0.848163	0.471406	1.04648	0.439435	0.40821	0.165793	1.25502	0.253842	1.13514	0.59533	0.19403	0.783967	0.179951	0	0.471089	0.356352	0.775609	0.604398	0.668456	1.8218	0.238893	2.54734	1.14403	1.74114	0.239661	0
Esophagus	Epithelia	E15_Eso_Epi	SEM	0.12573	0.0373132	0.133751	0.123871	0.0967553	0.0927763	0.113611	0.119794	0.0575035	0.101724	0.196781	0.0505223	0.0674288	0.152211	0.0720557	0.0634393	0.129928	0.216301	0.103315	0.0674825	0.111029	0.0463295	0.0192308	0.0674825	0.379252	0.15947
Esophagus	Epithelia	E19_Eso_Epi	SEM	0.098175	0.0193144	0.0818338	0.0434958	0.0628288	0.0404108	0.0718255	0.109485	0.0387764	0.0889389	0.0900237	0.0327056	0.0348606	0.0743963	0.0427454	0.0527597	0.0832862	0.0806566	0.0533962	0.044959	0.0693722	0.0234126	0.00980392	0.0434958	0.173559	0.131664
Esophagus	Epithelia	Pup_Eso_Epi	SEM	0.0247055	0.00986094	0.0243123	0.0155658	0.0174751	0.0154719	0.0313725	0.0197999	0.0185027	0.0271338	0.0199711	0.00690894	0.0120768	0.0189696	0.0150246	0.0164072	0.0260315	0.0323322	0.0161483	0.0153112	0.0181376	0.00240817	0	0.0113875	0.0525487	0.0477774
Esophagus	Epithelia	Adult_Eso_Epi	SEM	0.0496795	0.00480769	0.0638224	0.0269324	0.0408876	0.0200495	0.05899	0.057007	0.0320513	0.0274233	0.0224035	0.0158117	0.0215939	0.0649608	0.0261733	0.0354507	0.0469917	0.0134828	0.0299998	0.0380984	0.0383671	0.036599	0.00678266	0.0148691	0.100485	0.0767021
Esophagus	Stroma	E15_Eso_Stroma	SEM	0.0597885	0.0304677	0.0528418	0.0339434	0.023494	0.013355	0.0473467	0.0242062	0.0574681	0.0756308	0.034213	0.0423199	0.0141526	0.00800987	0.0366548	0.0161706	0.0468018	0.0406556	0.0308665	0.0494347	0.015686	0.0971656	0.0581905	0.0568343	0.0395001	0.0160765
Esophagus	Stroma	E19_Eso_Stroma	SEM	0.0444725	0.0289513	0.0432481	0.0254361	0.0156406	0.00820913	0.032086	0.015754	0.0578732	0.054136	0.023615	0.037774	0.0081185	0.00579186	0.0231167	0.0134773	0.0359944	0.0260346	0.0200325	0.0427281	0.012457	0.0842007	0.0372828	0.04898	0.0227707	0.00858019
Esophagus	Stroma	Pup_Eso_Stroma	SEM	0.122396	0.0451675	0.145764	0.0434622	0.0523841	0.0206729	0.10876	0.0298539	0.081131	0.0942066	0.0369703	0.101981	0.0340604	0.0214024	0.063127	0.0390553	0.0954684	0.0898195	0.0732171	0.148001	0.0277216	0.355469	0.0802184	0.13658	0.0357087	0.0206729
Esophagus	Stroma	Adult_Eso_Stroma	SEM	0.0345685	0.0192131	0.0426515	0.01791	0.0166374	0.00675723	0.051151	0.0103458	0.046265	0.0242638	0.00790807	0.0319521	0.00733425	0	0.0192002	0.0145238	0.0316115	0.0246334	0.0272442	0.0742509	0.00973655	0.103822	0.0466272	0.0709637	0.00976786	0
Esophagus	Epithelia	E15_Eso_Epi	CI_95_low	0.715107	0.00378926	0.564772	0.334136	0.252667	0.260466	0.508091	0.399819	0.0411394	0.473698	1.03739	0.0548225	0.00245496	0.374743	0.204925	0.164121	0.591495	0.768358	0.412886	0.0600419	0.20546	-0.0138827	-0.0184615	0.0600419	2.42974	0.514362
Esophagus	Epithelia	E19_Eso_Epi	CI_95_low	0.454636	0.00135938	0.496468	0.071611	0.210189	0.0972654	0.418045	0.628546	0.080861	0.335484	0.31375	0.0339362	0.000300717	0.422811	0.0926895	0.102473	0.356367	0.273286	0.150245	0.088351	0.226776	0.0129348	-0.00941176	0.071611	1.3363	0.859586
Esophagus	Epithelia	Pup_Eso_Epi	CI_95_low	0.43288	0.0602865	0.409525	0.17697	0.231129	0.177154	0.52114	0.290505	0.194133	0.494465	0.253981	0.0250592	0.0909253	0.259563	0.167174	0.211509	0.437519	0.481864	0.198747	0.187119	0.215355	0.000105076	0	0.0874513	1.56649	1.0873
Esophagus	Epithelia	Adult_Eso_Epi	CI_95_low	0.311282	-0.00461538	0.523947	0.0625972	0.179476	0.0183954	0.413226	0.407497	0.0717949	0.0952887	0.0378199	0.00266292	0.0538297	0.411138	0.078508	0.137247	0.25405	0.00241995	0.0662003	0.170519	0.198839	0.0724966	-0.00367863	0.0189335	0.928049	0.791972
Esophagus	Stroma	E15_Eso_Stroma	CI_95_low	1.19363	0.260103	0.988772	0.404192	0.183682	0.0549053	0.630174	0.202556	0.777002	1.77068	0.329339	0.457594	0.0488376	0.0135799	0.468697	0.0899273	0.811422	0.231126	0.349412	0.783739	0.0593455	1.81181	0.491803	1.02824	0.438346	0.065337
Esophagus	Stroma	E19_Eso_Stroma	CI_95_low	1.11258	0.472065	1.01383	0.412373	0.133237	0.0338461	0.538904	0.161184	1.29246	1.60836	0.295584	0.721097	0.0327433	0.0155366	0.322169	0.118271	0.843663	0.128229	0.243707	0.976432	0.0856996	2.38938	0.451894	1.33422	0.261387	0.0356796
Esophagus	Stroma	Pup_Eso_Stroma	CI_95_low	1.026	0.102223	1.44263	0.140248	0.11698	-5.64199e-05	0.775269	0.0339719	0.251388	0.630384	0.0662666	0.638267	0.0257272	0.00429416	0.251994	0.0679603	0.685714	0.188116	0.174413	1.35154	0.0265906	5.10097	0.443928	1.20051	0.0629589	-5.64199e-05
Esophagus	Stroma	Adult_Eso_Stroma	CI_95_low	0.492046	0.100216	0.693812	0.13267	0.0886532	0.014995	0.781804	0.041184	0.420949	0.216562	0.00941712	0.394185	0.0155252	0	0.133464	0.0844901	0.398174	0.0630142	0.283811	1.68005	0.0340725	2.36295	0.523229	1.75294	0.00909419	0
Esophagus	Epithelia	E15_Eso_Epi	CI_95_high	1.20797	0.150057	1.08907	0.81971	0.631948	0.624149	0.953447	0.869411	0.266553	0.872456	1.80877	0.25287	0.266776	0.971411	0.487383	0.412802	1.10081	1.61626	0.817883	0.324573	0.640694	0.167729	0.0569231	0.324573	3.91641	1.13948
Esophagus	Epithelia	E19_Eso_Epi	CI_95_high	0.839482	0.077072	0.817257	0.242115	0.456478	0.255676	0.699602	1.05773	0.232865	0.684124	0.666643	0.162142	0.136954	0.714444	0.260252	0.309291	0.682849	0.58946	0.359558	0.26459	0.498715	0.104712	0.0290196	0.242115	2.01665	1.37571
Esophagus	Epithelia	Pup_Eso_Epi	CI_95_high	0.529726	0.0989414	0.504829	0.237988	0.299631	0.237804	0.64412	0.36812	0.266663	0.60083	0.332268	0.0521422	0.138267	0.333923	0.226071	0.275825	0.539562	0.608606	0.262049	0.247139	0.286454	0.00954511	0	0.13209	1.77248	1.27458
Esophagus	Epithelia	Adult_Eso_Epi	CI_95_high	0.506026	0.0142308	0.77413	0.168172	0.339755	0.0969893	0.644466	0.630964	0.197436	0.202788	0.125642	0.0646448	0.138478	0.665785	0.181107	0.276214	0.438257	0.0552724	0.1838	0.319865	0.349238	0.215965	0.0229094	0.0772203	1.32195	1.09264
Esophagus	Stroma	E15_Eso_Stroma	CI_95_high	1.428	0.379537	1.19591	0.53725	0.275778	0.107257	0.815772	0.297444	1.00228	2.06716	0.463454	0.623488	0.104316	0.0449786	0.612384	0.153316	0.994885	0.390496	0.470408	0.977523	0.120835	2.1927	0.719909	1.25103	0.593186	0.128357
Esophagus	Stroma	E19_Eso_Stroma	CI_95_high	1.28691	0.585554	1.18336	0.512083	0.194548	0.0660259	0.664681	0.222939	1.51932	1.82058	0.388155	0.869171	0.0645678	0.0382407	0.412786	0.171102	0.984762	0.230285	0.322234	1.14393	0.134531	2.71945	0.598042	1.52622	0.350648	0.069314
Esophagus	Stroma	Pup_Eso_Stroma	CI_95_high	1.50579	0.27928	2.01402	0.31062	0.322326	0.0809813	1.20161	0.150999	0.569421	0.999674	0.21119	1.03803	0.159244	0.0881914	0.499451	0.221057	1.05995	0.540208	0.461425	1.9317	0.135259	6.49441	0.758384	1.73591	0.202937	0.0809813
Esophagus	Stroma	Adult_Eso_Stroma	CI_95_high	0.627555	0.175531	0.861006	0.202878	0.153872	0.0414834	0.982316	0.0817396	0.602307	0.311677	0.0404168	0.519437	0.0442755	0	0.208729	0.141423	0.522091	0.159577	0.390608	1.97111	0.0722398	2.76994	0.706007	2.03112	0.0473842	0
Esophagus	Epithelia	E15_Eso_Epi	Q1	0	0	0	0	0	0	0	0	0	0	0	0	0	0	0	0	0	0	0	0	0	0	0	0	1	0
Esophagus	Epithelia	E19_Eso_Epi	Q1	0	0	0	0	0	0	0	0	0	0	0	0	0	0	0	0	0	0	0	0	0	0	0	0	0.25	0
Esophagus	Epithelia	Pup_Eso_Epi	Q1	0	0	0	0	0	0	0	0	0	0	0	0	0	0	0	0	0	0	0	0	0	0	0	0	0	0
Esophagus	Epithelia	Adult_Eso_Epi	Q1	0	0	0	0	0	0	0	0	0	0	0	0	0	0	0	0	0	0	0	0	0	0	0	0	0	0
Esophagus	Stroma	E15_Eso_Stroma	Q1	0	0	0	0	0	0	0	0	0	1	0	0	0	0	0	0	0	0	0	0	0	0	0	0	0	0
Esophagus	Stroma	E19_Eso_Stroma	Q1	0	0	0	0	0	0	0	0	0	1	0	0	0	0	0	0	0	0	0	0	0	1	0	0	0	0
Esophagus	Stroma	Pup_Eso_Stroma	Q1	0	0	0	0	0	0	0	0	0	0	0	0	0	0	0	0	0	0	0	0	0	2	0	0	0	0
Esophagus	Stroma	Adult_Eso_Stroma	Q1	0	0	0	0	0	0	0	0	0	0	0	0	0	0	0	0	0	0	0	0	0	1	0	1	0	0
Esophagus	Epithelia	E15_Eso_Epi	Q3	2	0	1	1	1	1	1	1	0	1	2	0	0	1	1	1	1	2	1	0	1	0	0	0	4.25	1
Esophagus	Epithelia	E19_Eso_Epi	Q3	1	0	1	0	1	0	1	1	0	1	1	0	0	1	0	0	1	1	0	0	1	0	0	0	2	2
Esophagus	Epithelia	Pup_Eso_Epi	Q3	1	0	1	0	0	0	1	1	0	1	0	0	0	1	0	0	1	1	0	0	0	0	0	0	3	2
Esophagus	Epithelia	Adult_Eso_Epi	Q3	1	0	1	0	0	0	1	1	0	0	0	0	0	1	0	0	1	0	0	0	0	0	0	0	2	2
Esophagus	Stroma	E15_Eso_Stroma	Q3	2	0	2	1	0	0	1	0	1	3	1	1	0	0	1	0	1	0	1	1	0	3	1	2	1	0
Esophagus	Stroma	E19_Eso_Stroma	Q3	2	1	2	1	0	0	1	0	2	2	1	1	0	0	1	0	1	0	0	2	0	4	1	2	0	0
Esophagus	Stroma	Pup_Eso_Stroma	Q3	2	0	3	0	0	0	2	0	0	1	0	2	0	0	0	0	2	0	0	3	0	9	1	3	0	0
Esophagus	Stroma	Adult_Eso_Stroma	Q3	1	0	1	0	0	0	1	0	1	0	0	1	0	0	0	0	1	0	1	3	0	4	1	3	0	0

## Sheet: Trend_Sto_Ligands
Related to Figure 7a-c and supplementary Figure 9a-c. Data distribution and error bar metrics ,which include standard deviation (SD), standard error of mean (SEM), confidence interval (CI) 95% ,and quartile (Q) values for all ligands and receptors.
Tissue_type	Cell_type	tp	data_type	Bmp2	Bmp7	Bmp4	Bmp5	Hbegf	Tgfa	Areg	Ereg	Btc	Wnt5a	Wnt5b	Wnt11	Wnt4	Wnt7b	Wnt9a	Wnt2	Jag1	Jag2	Dlk1	Tgfb1	Tgfb2	Tgfb3	Pdgfa	Pdgfb	Pdgfc	Fgf2	Fgf7	Fgf9	Fgf10	Fgf16	Fgf18
Stomach	Epithelia	E15_Sto_Epi	mean	0.0901639	0.0737705	0	0	0.262295	0.0327869	0.0901639	0	0.0409836	0	0.00819672	0	0.0327869	0	0	0	0	0.0163934	0.155738	0	0	0	0.245902	0.0163934	0.057377	0	0	0.147541	0	0	0
Stomach	Epithelia	E19_Sto_Epi	mean	0.254335	0.0231214	0	0	0.317919	0.0144509	0.0924855	0	0.0346821	0.0115607	0	0.00578035	0.156069	0	0	0	0.00867052	0.017341	0.0202312	0.00289017	0.00289017	0	0.124277	0.0144509	0.017341	0	0	0.0722543	0	0	0
Stomach	Epithelia	Pup_Sto_Epi	mean	0.102339	0.00877193	0	0	0.649123	0.0263158	0.0643275	0.00292398	0.0467836	0.00292398	0	0.0146199	0.438596	0.00292398	0	0	0.00877193	0.00877193	0.0321637	0.00292398	0.00877193	0	0.280702	0.0175439	0.0175439	0	0	0.0116959	0	0.0204678	0
Stomach	Epithelia	Adult_Sto_Epi	mean	0.0762195	0.0243902	0	0	0.0533537	0.0121951	0.0106707	0	0.0304878	0.00304878	0	0.00304878	0.00914634	0	0.00457317	0	0.0106707	0.00152439	0	0	0	0.00304878	0.147866	0.0137195	0.00304878	0	0	0.00914634	0	0	0.00609756
Stomach	Stroma	E15_Sto_Stroma	mean	0.07431	0.0403397	0.632696	0.0552017	0.0127389	0	0.00636943	0.00849257	0.00212314	0.333333	0.00636943	0.00849257	0.014862	0	0.029724	0	0.144374	0.00424628	2.61359	0.0212314	0.154989	0.0721868	0.116773	0.00212314	0.0976645	0.0254777	0.00849257	0.0212314	0.273885	0.00212314	0.00849257
Stomach	Stroma	E19_Sto_Stroma	mean	0.12065	0.0568445	0.865429	0.105568	0.00812065	0	0.00348028	0.0139211	0.00812065	0.325986	0.0243619	0.00696056	0.187935	0.00116009	0.0290023	0.00348028	0.0696056	0.00696056	2.90139	0.0452436	0.12877	0.0614849	0.0812065	0.00232019	0.0382831	0.0417633	0.0440835	0.0394432	0.0788863	0.00928074	0.0150812
Stomach	Stroma	Pup_Sto_Stroma	mean	0.34555	0.0366492	0.518325	0.167539	0.026178	0.0104712	0.0052356	0.167539	0.0418848	0.198953	0.026178	0.0157068	0.104712	0	0.052356	0	0.0680628	0	1.41885	0.0942408	0.319372	0.0890052	0.0628272	0.0209424	0.0942408	0.0732984	0.0732984	0.0418848	0.078534	0.0104712	0.0157068
Stomach	Stroma	Adult_Sto_Stroma	mean	0.104225	0	0.456338	0.084507	0.0704225	0	0	0.0591549	0	0.084507	0.0169014	0.0140845	0.0366197	0	0.0197183	0	0.0704225	0	0.028169	0.028169	0.191549	0.16338	0.0647887	0	0.0140845	0	0.0507042	0.0366197	0.0309859	0	0.0225352
Stomach	Epithelia	E15_Sto_Epi	SD	0.315026	0.29227	0	0	0.572125	0.178813	0.481116	0	0.236976	0	0.0905357	0	0.178813	0	0	0	0	0.127507	1.17846	0	0	0	0.432396	0.127507	0.233521	0	0	0.378604	0	0	0
Stomach	Epithelia	E19_Sto_Epi	SD	0.480394	0.168669	0	0	0.670343	0.119513	0.399422	0	0.198427	0.107052	0	0.0759183	0.422457	0	0	0	0.0928453	0.130728	0.140994	0.0537603	0.0537603	0	0.34748	0.119513	0.130728	0	0	0.259284	0	0	0
Stomach	Epithelia	Pup_Sto_Epi	SD	0.372902	0.0933835	0	0	0.998378	0.160307	0.421507	0.0540738	0.211485	0.0540738	0	0.120201	1.04195	0.0540738	0	0	0.0933835	0.0933835	0.279538	0.0540738	0.0933835	0	0.487536	0.131479	0.131479	0	0	0.107671	0	0.141802	0
Stomach	Epithelia	Adult_Sto_Epi	SD	0.287631	0.154375	0	0	0.238099	0.10984	0.102825	0	0.172056	0.0551736	0	0.0551736	0.110136	0	0.0675219	0	0.102825	0.0390434	0	0	0	0.0551736	0.460098	0.116413	0.0551736	0	0	0.0952708	0	0	0.0779079
Stomach	Stroma	E15_Sto_Stroma	SD	0.397864	0.253627	1.2594	0.246528	0.112265	0	0.102945	0.0918606	0.0460776	0.581024	0.0796387	0.0918606	0.121129	0	0.170005	0	0.397285	0.0650942	3.38384	0.144308	0.411757	0.275007	0.328042	0.0460776	0.331044	0.157738	0.0918606	0.171276	0.541214	0.0460776	0.0918606
Stomach	Stroma	E19_Sto_Stroma	SD	0.481302	0.28557	1.28621	0.430262	0.0898001	0	0.0589253	0.159241	0.0898001	0.607156	0.15426	0.0831874	0.534038	0.0340601	0.16791	0.0589253	0.263594	0.0831874	4.53642	0.207959	0.374424	0.267785	0.273311	0.0481403	0.20373	0.205885	0.210979	0.320893	0.282341	0.107369	0.131125
Stomach	Stroma	Pup_Sto_Stroma	SD	1.01358	0.214518	0.819775	0.618312	0.160084	0.102059	0.0723575	0.46248	0.200852	0.545024	0.160084	0.124665	0.522674	0	0.266324	0	0.252516	0	2.65815	0.292931	0.646929	0.2855	0.264038	0.143568	0.326897	0.261311	0.261311	0.247779	0.288572	0.102059	0.124665
Stomach	Stroma	Adult_Sto_Stroma	SD	0.394681	0	0.962684	0.395828	0.365301	0	0	0.486419	0	0.395828	0.129084	0.118006	0.252244	0	0.139227	0	0.287397	0	0.181941	0.181941	0.506942	0.439966	0.342432	0	0.118006	0	0.276619	0.346589	0.229585	0	0.166551
Stomach	Epithelia	E15_Sto_Epi	SEM	0.0285211	0.0264609	0	0	0.0517978	0.0161889	0.0435582	0	0.0214548	0	0.00819672	0	0.0161889	0	0	0	0	0.0115439	0.106693	0	0	0	0.0391473	0.0115439	0.021142	0	0	0.0342772	0	0	0
Stomach	Epithelia	E19_Sto_Epi	SEM	0.0258261	0.00906772	0	0	0.0360378	0.00642505	0.021473	0	0.0106675	0.00575516	0	0.00408139	0.0227115	0	0	0	0.0049914	0.00702796	0.0075799	0.00289017	0.00289017	0	0.0186806	0.00642505	0.00702796	0	0	0.0139392	0	0	0
Stomach	Epithelia	Pup_Sto_Epi	SEM	0.0201642	0.0050496	0	0	0.0539861	0.00866842	0.0227925	0.00292398	0.0114358	0.00292398	0	0.00649975	0.0563422	0.00292398	0	0	0.0050496	0.0050496	0.0151157	0.00292398	0.0050496	0	0.0263629	0.00710955	0.00710955	0	0	0.00582217	0	0.00766775	0
Stomach	Epithelia	Adult_Sto_Epi	SEM	0.0112301	0.00602734	0	0	0.0092962	0.00428853	0.00401464	0	0.00671768	0.00215417	0	0.00215417	0.00430009	0	0.00263629	0	0.00401464	0.00152439	0	0	0	0.00215417	0.0179638	0.00454516	0.00215417	0	0	0.0037197	0	0	0.00304179
Stomach	Stroma	E15_Sto_Stroma	SEM	0.0183326	0.0116865	0.0580299	0.0113594	0.00517288	0	0.00474345	0.00423271	0.00212314	0.0267722	0.00366956	0.00423271	0.00558134	0	0.00783344	0	0.0183059	0.00299938	0.155919	0.00664937	0.0189728	0.0126717	0.0151154	0.00212314	0.0152537	0.0072682	0.00423271	0.00789199	0.0249378	0.00212314	0.00423271
Stomach	Stroma	E19_Sto_Stroma	SEM	0.0163932	0.00972654	0.0438086	0.0146548	0.0030586	0	0.002007	0.00542377	0.0030586	0.0206798	0.00525411	0.00283337	0.0181894	0.00116009	0.00571905	0.002007	0.00897804	0.00283337	0.154511	0.0070831	0.0127529	0.00912079	0.00930899	0.00163967	0.00693908	0.00701246	0.00718596	0.0109296	0.00961656	0.00365701	0.00446615
Stomach	Stroma	Pup_Sto_Stroma	SEM	0.0733398	0.015522	0.0593168	0.0447395	0.0115833	0.00738475	0.0052356	0.0334639	0.0145332	0.0394366	0.0115833	0.00902047	0.0378194	0	0.0192705	0	0.0182714	0	0.192337	0.0211958	0.0468102	0.020658	0.0191051	0.0103882	0.0236534	0.0189078	0.0189078	0.0179286	0.0208803	0.00738475	0.00902047
Stomach	Stroma	Adult_Sto_Stroma	SEM	0.0209475	0	0.051094	0.0210084	0.0193882	0	0	0.0258165	0	0.0210084	0.00685107	0.0062631	0.0133877	0	0.00738939	0	0.0152535	0	0.00965643	0.00965643	0.0269057	0.023351	0.0181744	0	0.0062631	0	0.0146814	0.018395	0.0121851	0	0.00883962
Stomach	Epithelia	E15_Sto_Epi	CI_95_low	0.0342626	0.0219071	0	0	0.160771	0.00105656	0.00478985	0	-0.00106783	0	-0.00786885	0	0.00105656	0	0	0	0	-0.00623263	-0.0533801	0	0	0	0.169173	-0.00623263	0.0159388	0	0	0.0803577	0	0	0
Stomach	Epithelia	E19_Sto_Epi	CI_95_low	0.203716	0.00534865	0	0	0.247285	0.00185777	0.0503984	0	0.0137738	0.00028058	0	-0.00221919	0.111555	0	0	0	-0.00111262	0.00356623	0.00537462	-0.00277457	-0.00277457	0	0.0876634	0.00185777	0.00356623	0	0	0.0449336	0	0	0
Stomach	Epithelia	Pup_Sto_Epi	CI_95_low	0.0628173	-0.00112529	0	0	0.54331	0.00932568	0.0196542	-0.00280702	0.0243695	-0.00280702	0	0.00188037	0.328166	-0.00280702	0	0	-0.00112529	-0.00112529	0.00253703	-0.00280702	-0.00112529	0	0.22903	0.00360915	0.00360915	0	0	0.000284449	0	0.00543904	0
Stomach	Epithelia	Adult_Sto_Epi	CI_95_low	0.0542085	0.0125767	0	0	0.0351331	0.00378961	0.00280203	0	0.0173212	-0.00117339	0	-0.00117339	0.000718162	0	-0.000593952	0	0.00280203	-0.00146341	0	0	0	-0.00117339	0.112657	0.004811	-0.00117339	0	0	0.00185573	0	0	0.000135652
Stomach	Stroma	E15_Sto_Stroma	CI_95_low	0.038378	0.0174341	0.518958	0.0329372	0.00260001	0	-0.00292773	0.000196456	-0.00203822	0.28086	-0.000822906	0.000196456	0.00392258	0	0.0143705	0	0.108494	-0.0016325	2.30799	0.00819865	0.117803	0.0473504	0.0871467	-0.00203822	0.0677673	0.011232	0.000196456	0.00576313	0.225007	-0.00203822	0.000196456
Stomach	Stroma	E19_Sto_Stroma	CI_95_low	0.0885189	0.0377805	0.779564	0.076845	0.00212579	0	-0.000453451	0.00329053	0.00212579	0.285454	0.0140639	0.00140715	0.152284	-0.00111369	0.017793	-0.000453451	0.0520086	0.00140715	2.59855	0.0313607	0.103775	0.0436082	0.0629609	-0.00089356	0.0246825	0.0280189	0.029999	0.0180211	0.0600378	0.002113	0.00632755
Stomach	Stroma	Pup_Sto_Stroma	CI_95_low	0.201804	0.00622607	0.402064	0.0798499	0.00347479	-0.0040029	-0.00502618	0.10195	0.0133998	0.121657	0.00347479	-0.00197332	0.0305861	0	0.0145857	0	0.0322509	0	1.04187	0.0526971	0.227624	0.0485155	0.0253812	0.000581521	0.0478802	0.0362392	0.0362392	0.00674468	0.0376086	-0.0040029	-0.00197332
Stomach	Stroma	Adult_Sto_Stroma	CI_95_low	0.0631683	0	0.356194	0.0433306	0.0324217	0	0	0.00855467	0	0.0433306	0.00347331	0.00180884	0.0103798	0	0.0052351	0	0.0405257	0	0.00924241	0.00924241	0.138814	0.117612	0.0291669	0	0.00180884	0	0.0219287	0.000565421	0.00710306	0	0.00520955
Stomach	Epithelia	E15_Sto_Epi	CI_95_high	0.146065	0.125634	0	0	0.363819	0.0645172	0.175538	0	0.083035	0	0.0242623	0	0.0645172	0	0	0	0	0.0390195	0.364856	0	0	0	0.32263	0.0390195	0.0988153	0	0	0.214724	0	0	0
Stomach	Epithelia	E19_Sto_Epi	CI_95_high	0.304954	0.0408941	0	0	0.388553	0.027044	0.134573	0	0.0555904	0.0228408	0	0.0137799	0.200584	0	0	0	0.0184537	0.0311158	0.0350878	0.00855491	0.00855491	0	0.160891	0.027044	0.0311158	0	0	0.0995751	0	0	0
Stomach	Epithelia	Pup_Sto_Epi	CI_95_high	0.141861	0.0186692	0	0	0.754936	0.0433059	0.109001	0.00865497	0.0691977	0.00865497	0	0.0273594	0.549027	0.00865497	0	0	0.0186692	0.0186692	0.0617905	0.00865497	0.0186692	0	0.332373	0.0314786	0.0314786	0	0	0.0231074	0	0.0354966	0
Stomach	Epithelia	Adult_Sto_Epi	CI_95_high	0.0982305	0.0362038	0	0	0.0715742	0.0206006	0.0185394	0	0.0436545	0.00727095	0	0.00727095	0.0175745	0	0.00974029	0	0.0185394	0.0045122	0	0	0	0.00727095	0.183075	0.022628	0.00727095	0	0	0.016437	0	0	0.0120595
Stomach	Stroma	E15_Sto_Stroma	CI_95_high	0.110242	0.0632453	0.746435	0.0774661	0.0228777	0	0.0156666	0.0167887	0.0062845	0.385807	0.0135618	0.0167887	0.0258014	0	0.0450775	0	0.180253	0.0101251	2.91919	0.0342642	0.192176	0.0970233	0.146399	0.0062845	0.127562	0.0397234	0.0167887	0.0366997	0.322763	0.0062845	0.0167887
Stomach	Stroma	E19_Sto_Stroma	CI_95_high	0.15278	0.0759086	0.951294	0.134292	0.0141155	0	0.00741401	0.0245517	0.0141155	0.366519	0.03466	0.012514	0.223586	0.00343387	0.0402117	0.00741401	0.0872025	0.012514	3.20423	0.0591265	0.153766	0.0793617	0.0994521	0.00553393	0.0518837	0.0555078	0.058168	0.0608653	0.0977348	0.0164485	0.0238349
Stomach	Stroma	Pup_Sto_Stroma	CI_95_high	0.489296	0.0670724	0.634586	0.255229	0.0488812	0.0249453	0.0154974	0.233129	0.0703698	0.276249	0.0488812	0.0333869	0.178838	0	0.0901263	0	0.103875	0	1.79583	0.135785	0.41112	0.129495	0.100273	0.0413033	0.140602	0.110358	0.110358	0.077025	0.119459	0.0249453	0.0333869
Stomach	Stroma	Adult_Sto_Stroma	CI_95_high	0.145282	0	0.556482	0.125683	0.108423	0	0	0.109755	0	0.125683	0.0303295	0.0263602	0.0628596	0	0.0342015	0	0.100319	0	0.0470956	0.0470956	0.244284	0.209148	0.100411	0	0.0263602	0	0.0794798	0.072674	0.0548688	0	0.0398609
Stomach	Epithelia	E15_Sto_Epi	Q1	0	0	0	0	0	0	0	0	0	0	0	0	0	0	0	0	0	0	0	0	0	0	0	0	0	0	0	0	0	0	0
Stomach	Epithelia	E19_Sto_Epi	Q1	0	0	0	0	0	0	0	0	0	0	0	0	0	0	0	0	0	0	0	0	0	0	0	0	0	0	0	0	0	0	0
Stomach	Epithelia	Pup_Sto_Epi	Q1	0	0	0	0	0	0	0	0	0	0	0	0	0	0	0	0	0	0	0	0	0	0	0	0	0	0	0	0	0	0	0
Stomach	Epithelia	Adult_Sto_Epi	Q1	0	0	0	0	0	0	0	0	0	0	0	0	0	0	0	0	0	0	0	0	0	0	0	0	0	0	0	0	0	0	0
Stomach	Stroma	E15_Sto_Stroma	Q1	0	0	0	0	0	0	0	0	0	0	0	0	0	0	0	0	0	0	0	0	0	0	0	0	0	0	0	0	0	0	0
Stomach	Stroma	E19_Sto_Stroma	Q1	0	0	0	0	0	0	0	0	0	0	0	0	0	0	0	0	0	0	0	0	0	0	0	0	0	0	0	0	0	0	0
Stomach	Stroma	Pup_Sto_Stroma	Q1	0	0	0	0	0	0	0	0	0	0	0	0	0	0	0	0	0	0	0	0	0	0	0	0	0	0	0	0	0	0	0
Stomach	Stroma	Adult_Sto_Stroma	Q1	0	0	0	0	0	0	0	0	0	0	0	0	0	0	0	0	0	0	0	0	0	0	0	0	0	0	0	0	0	0	0
Stomach	Epithelia	E15_Sto_Epi	Q3	0	0	0	0	0	0	0	0	0	0	0	0	0	0	0	0	0	0	0	0	0	0	0	0	0	0	0	0	0	0	0
Stomach	Epithelia	E19_Sto_Epi	Q3	0	0	0	0	0	0	0	0	0	0	0	0	0	0	0	0	0	0	0	0	0	0	0	0	0	0	0	0	0	0	0
Stomach	Epithelia	Pup_Sto_Epi	Q3	0	0	0	0	1	0	0	0	0	0	0	0	0	0	0	0	0	0	0	0	0	0	1	0	0	0	0	0	0	0	0
Stomach	Epithelia	Adult_Sto_Epi	Q3	0	0	0	0	0	0	0	0	0	0	0	0	0	0	0	0	0	0	0	0	0	0	0	0	0	0	0	0	0	0	0
Stomach	Stroma	E15_Sto_Stroma	Q3	0	0	1	0	0	0	0	0	0	1	0	0	0	0	0	0	0	0	4	0	0	0	0	0	0	0	0	0	0	0	0
Stomach	Stroma	E19_Sto_Stroma	Q3	0	0	1	0	0	0	0	0	0	1	0	0	0	0	0	0	0	0	4	0	0	0	0	0	0	0	0	0	0	0	0
Stomach	Stroma	Pup_Sto_Stroma	Q3	0	0	1	0	0	0	0	0	0	0	0	0	0	0	0	0	0	0	2	0	0	0	0	0	0	0	0	0	0	0	0
Stomach	Stroma	Adult_Sto_Stroma	Q3	0	0	1	0	0	0	0	0	0	0	0	0	0	0	0	0	0	0	0	0	0	0	0	0	0	0	0	0	0	0	0

## Sheet: Trend_Sto_Receptors
Related to Figure 7a-c and supplementary Figure 9a-c. Data distribution and error bar metrics ,which include standard deviation (SD), standard error of mean (SEM), confidence interval (CI) 95% ,and quartile (Q) values for all ligands and receptors.
Tissue_type	Cell_type	tp	data_type	Bmpr1a	Bmpr1b	Bmpr2	Acvr1	Acvr2a	Acvr2b	Egfr	Erbb2	Fzd1	Fzd2	Fzd3	Fzd4	Fzd5	Fzd6	Fzd7	Lrp5	Lrp6	Mcam	Tgfbr1	Tgfbr2	Acvr1b	Pdgfra	Pdgfrb	Fgfr1	Fgfr2	Fgfr3
Stomach	Epithelia	E15_Sto_Epi	mean	0.0737705	0.0163934	0.0245902	0	0.0491803	0.106557	0	0.0737705	0.00819672	0.0901639	0.0737705	0.00819672	0.483607	0.0163934	0.0655738	0.0409836	0.0983607	0	0.0655738	0	0.0245902	0	0	0	0.0163934	0.0901639
Stomach	Epithelia	E19_Sto_Epi	mean	0.0289017	0.0115607	0.0144509	0.00578035	0.0549133	0.0202312	0.0144509	0.0780347	0.00867052	0.00578035	0.0202312	0.0317919	0.280347	0.0202312	0	0.0462428	0.0549133	0.00289017	0.0231214	0.00289017	0.0635838	0	0	0	0.0375723	0.0578035
Stomach	Epithelia	Pup_Sto_Epi	mean	0.0438596	0.0292398	0.0292398	0.00584795	0.0233918	0.00877193	0.0204678	0.0497076	0	0.00292398	0.0175439	0.0643275	0.116959	0.0233918	0	0.0175439	0.0233918	0	0.0146199	0.0292398	0.0614035	0.00292398	0	0.00292398	0.0175439	0.0321637
Stomach	Epithelia	Adult_Sto_Epi	mean	0.11128	0.027439	0.070122	0.0121951	0.0243902	0.00304878	0.0243902	0.0259146	0.00457317	0.00152439	0.0381098	0.0228659	0.0746951	0.0259146	0.00304878	0.00609756	0.112805	0	0.0228659	0.035061	0.00152439	0	0	0.0106707	0.070122	0.0259146
Stomach	Stroma	E15_Sto_Stroma	mean	0.284501	0.101911	0.271762	0.0934183	0.07431	0.0233546	0.125265	0.0403397	0.14862	0.36518	0.0700637	0.0997877	0.0488323	0.00212314	0.118896	0.0318471	0.191083	0.18896	0.089172	0.0934183	0.014862	0.44586	0.305732	0.214437	0.201699	0.00849257
Stomach	Stroma	E19_Sto_Stroma	mean	0.232019	0.0533643	0.286543	0.0812065	0.0394432	0.0104408	0.110209	0.0406032	0.196056	0.323666	0.0510441	0.135731	0.0104408	0.00464037	0.0812065	0.037123	0.156613	0.12181	0.062645	0.175174	0.00812065	0.461717	0.235499	0.285383	0.200696	0.012761
Stomach	Stroma	Pup_Sto_Stroma	mean	0.303665	0.104712	0.418848	0.125654	0.0994764	0.0157068	0.188482	0.0418848	0.350785	0.136126	0.0209424	0.267016	0.0157068	0.0209424	0.125654	0.0837696	0.162304	0.230366	0.115183	0.308901	0.0418848	0.748691	0.267016	0.413613	0.21466	0.0209424
Stomach	Stroma	Adult_Sto_Stroma	mean	0.0985915	0	0.0140845	0.056338	0.028169	0	0.107042	0.0253521	0.115493	0.0957746	0	0.0309859	0.0140845	0	0.056338	0.0225352	0.107042	0.0816901	0.0535211	0.261972	0	0.416901	0.115493	0.292958	0.028169	0
Stomach	Epithelia	E15_Sto_Epi	SD	0.262475	0.127507	0.155511	0	0.217136	0.335438	0	0.262475	0.0905357	0.287598	0.262475	0.0905357	0.578308	0.127507	0.248556	0.19907	0.29903	0	0.248556	0	0.155511	0	0	0	0.127507	0.287598
Stomach	Epithelia	E19_Sto_Epi	SD	0.167773	0.107052	0.119513	0.0759183	0.240511	0.140994	0.119513	0.279197	0.0928453	0.0759183	0.140994	0.1757	0.492866	0.140994	0	0.210315	0.240511	0.0537603	0.150507	0.0537603	0.244363	0	0	0	0.190435	0.233709
Stomach	Epithelia	Pup_Sto_Epi	SD	0.205083	0.168725	0.168725	0.0763597	0.151366	0.0933835	0.161161	0.217659	0	0.0540738	0.131479	0.257354	0.339577	0.151366	0	0.131479	0.151366	0	0.120201	0.168725	0.240421	0.0540738	0	0.0540738	0.131479	0.176693
Stomach	Epithelia	Adult_Sto_Epi	SD	0.319533	0.163484	0.255547	0.10984	0.154375	0.0551736	0.163967	0.159002	0.0675219	0.0390434	0.191607	0.15947	0.285368	0.159002	0.0551736	0.0779079	0.326098	0	0.14959	0.184074	0.0390434	0	0	0.102825	0.255547	0.159002
Stomach	Stroma	E15_Sto_Stroma	SD	0.500801	0.336149	0.486443	0.291327	0.278289	0.151187	0.337731	0.196964	0.390299	0.536317	0.255526	0.320604	0.225393	0.0460776	0.372861	0.17578	0.409469	0.488555	0.292658	0.291327	0.121129	0.802084	0.668397	0.421097	0.406957	0.0918606
Stomach	Stroma	E19_Sto_Stroma	SD	0.441195	0.229996	0.503442	0.277528	0.19476	0.112546	0.341701	0.197484	0.428197	0.508576	0.220215	0.368819	0.101705	0.0680015	0.277528	0.195216	0.369979	0.379819	0.242464	0.398238	0.0898001	0.962862	0.575531	0.502948	0.442094	0.112307
Stomach	Stroma	Pup_Sto_Stroma	SD	0.525094	0.354711	0.650879	0.347807	0.300087	0.124665	0.454305	0.200852	0.646844	0.358805	0.143568	0.488727	0.124665	0.143568	0.332331	0.27777	0.41019	0.570613	0.336123	0.536925	0.200852	1.34934	0.786003	0.616973	0.482313	0.143568
Stomach	Stroma	Adult_Sto_Stroma	SD	0.325686	0	0.118006	0.265072	0.181941	0	0.360212	0.204275	0.38424	0.400366	0	0.189104	0.118006	0	0.254192	0.148626	0.390322	0.50037	0.281155	0.64798	0	0.834122	0.369244	0.59073	0.210718	0
Stomach	Epithelia	E15_Sto_Epi	SEM	0.0237634	0.0115439	0.0140793	0	0.0196586	0.0303691	0	0.0237634	0.00819672	0.0260379	0.0237634	0.00819672	0.0523575	0.0115439	0.0225032	0.0180229	0.0270729	0	0.0225032	0	0.0140793	0	0	0	0.0115439	0.0260379
Stomach	Epithelia	E19_Sto_Epi	SEM	0.00901953	0.00575516	0.00642505	0.00408139	0.0129299	0.0075799	0.00642505	0.0150097	0.0049914	0.00408139	0.0075799	0.00944568	0.0264966	0.0075799	0	0.0113066	0.0129299	0.00289017	0.00809129	0.00289017	0.0131371	0	0	0	0.0102378	0.0125643
Stomach	Epithelia	Pup_Sto_Epi	SEM	0.0110896	0.00912359	0.00912359	0.00412906	0.00818493	0.0050496	0.00871458	0.0117696	0	0.00292398	0.00710955	0.0139161	0.0183622	0.00818493	0	0.00710955	0.00818493	0	0.00649975	0.00912359	0.0130005	0.00292398	0	0.00292398	0.00710955	0.00955448
Stomach	Epithelia	Adult_Sto_Epi	SEM	0.0124757	0.00638296	0.00997745	0.00428853	0.00602734	0.00215417	0.00640183	0.00620798	0.00263629	0.00152439	0.00748101	0.00622624	0.0111418	0.00620798	0.00215417	0.00304179	0.012732	0	0.0058405	0.00718689	0.00152439	0	0	0.00401464	0.00997745	0.00620798
Stomach	Stroma	E15_Sto_Stroma	SEM	0.0230757	0.0154889	0.0224141	0.0134236	0.0128229	0.00696635	0.0155618	0.00907562	0.017984	0.0247122	0.011774	0.0147727	0.0103855	0.00212314	0.0171805	0.0080995	0.0188673	0.0225114	0.0134849	0.0134236	0.00558134	0.0369581	0.0307981	0.0194031	0.0187516	0.00423271
Stomach	Stroma	E19_Sto_Stroma	SEM	0.0150272	0.00783369	0.0171473	0.00945263	0.00663355	0.00383335	0.0116384	0.00672633	0.0145844	0.0173222	0.00750057	0.012562	0.00346407	0.00231614	0.00945263	0.00664908	0.0126015	0.0129367	0.00825836	0.013564	0.0030586	0.0327952	0.0196026	0.0171305	0.0150578	0.00382518
Stomach	Stroma	Pup_Sto_Stroma	SEM	0.0379944	0.025666	0.0470959	0.0251665	0.0217136	0.00902047	0.0328723	0.0145332	0.046804	0.0259622	0.0103882	0.035363	0.00902047	0.0103882	0.0240466	0.0200987	0.0296803	0.0412881	0.024321	0.0388506	0.0145332	0.0976349	0.0568732	0.0446426	0.034899	0.0103882
Stomach	Stroma	Adult_Sto_Stroma	SEM	0.0172856	0	0.0062631	0.0140686	0.00965643	0	0.0191181	0.0108418	0.0203934	0.0212492	0	0.0100366	0.0062631	0	0.0134911	0.00788823	0.0207161	0.0265569	0.0149222	0.0343912	0	0.0442706	0.0195974	0.0313527	0.0111837	0
Stomach	Epithelia	E15_Sto_Epi	CI_95_low	0.0271943	-0.00623263	-0.0030053	0	0.0106495	0.0470339	0	0.0271943	-0.00786885	0.0391297	0.0271943	-0.00786885	0.380986	-0.00623263	0.0214674	0.00565866	0.0452978	0	0.0214674	0	-0.0030053	0	0	0	-0.00623263	0.0391297
Stomach	Epithelia	E19_Sto_Epi	CI_95_low	0.0112235	0.00028058	0.00185777	-0.00221919	0.0295706	0.00537462	0.00185777	0.0486156	-0.00111262	-0.00221919	0.00537462	0.0132784	0.228413	0.00537462	0	0.0240819	0.0295706	-0.00277457	0.00726246	-0.00277457	0.0378352	0	0	0	0.0175061	0.0331774
Stomach	Epithelia	Pup_Sto_Epi	CI_95_low	0.022124	0.0113575	0.0113575	-0.002245	0.00734935	-0.00112529	0.00338726	0.0266391	0	-0.00280702	0.00360915	0.0370519	0.0809691	0.00734935	0	0.00360915	0.00734935	0	0.00188037	0.0113575	0.0359226	-0.00280702	0	-0.00280702	0.00360915	0.013437
Stomach	Epithelia	Adult_Sto_Epi	CI_95_low	0.0868282	0.0149284	0.0505662	0.00378961	0.0125767	-0.00117339	0.0118427	0.013747	-0.000593952	-0.00146341	0.023447	0.0106624	0.0528573	0.013747	-0.00117339	0.000135652	0.0878502	0	0.0114185	0.0209747	-0.00146341	0	0	0.00280203	0.0505662	0.013747
Stomach	Stroma	E15_Sto_Stroma	CI_95_low	0.239273	0.0715525	0.227831	0.0671079	0.0491771	0.00970051	0.0947642	0.0225515	0.113371	0.316745	0.0469866	0.0708332	0.0284766	-0.00203822	0.0852222	0.0159721	0.154103	0.144837	0.0627415	0.0671079	0.00392258	0.373422	0.245368	0.176407	0.164945	0.000196456
Stomach	Stroma	E19_Sto_Stroma	CI_95_low	0.202565	0.0380102	0.252934	0.0626794	0.0264414	0.00292747	0.0873976	0.0274196	0.16747	0.289714	0.036343	0.111109	0.00365125	0.000100737	0.0626794	0.0240908	0.131914	0.0964538	0.0464586	0.148589	0.00212579	0.397438	0.197078	0.251807	0.171183	0.00526366
Stomach	Stroma	Pup_Sto_Stroma	CI_95_low	0.229196	0.0544067	0.32654	0.0763282	0.0569179	-0.00197332	0.124052	0.0133998	0.25905	0.0852398	0.000581521	0.197704	-0.00197332	0.000581521	0.0785231	0.0443761	0.10413	0.149442	0.067514	0.232753	0.0133998	0.557327	0.155544	0.326113	0.146258	0.000581521
Stomach	Stroma	Adult_Sto_Stroma	CI_95_low	0.0647117	0	0.00180884	0.0287636	0.00924241	0	0.0695709	0.00410219	0.075522	0.0541262	0	0.0113142	0.00180884	0	0.0298954	0.00707427	0.0664386	0.0296387	0.0242737	0.194565	0	0.330131	0.077082	0.231507	0.00624888	0
Stomach	Epithelia	E15_Sto_Epi	CI_95_high	0.120347	0.0390195	0.0521856	0	0.0877111	0.166081	0	0.120347	0.0242623	0.141198	0.120347	0.0242623	0.586227	0.0390195	0.10968	0.0763086	0.151423	0	0.10968	0	0.0521856	0	0	0	0.0390195	0.141198
Stomach	Epithelia	E19_Sto_Epi	CI_95_high	0.04658	0.0228408	0.027044	0.0137799	0.080256	0.0350878	0.027044	0.107454	0.0184537	0.0137799	0.0350878	0.0503054	0.33228	0.0350878	0	0.0684037	0.080256	0.00855491	0.0389803	0.00855491	0.0893325	0	0	0	0.0576384	0.0824295
Stomach	Epithelia	Pup_Sto_Epi	CI_95_high	0.0655953	0.047122	0.047122	0.0139409	0.0394343	0.0186692	0.0375484	0.0727761	0	0.00865497	0.0314786	0.0916031	0.152949	0.0394343	0	0.0314786	0.0394343	0	0.0273594	0.047122	0.0868844	0.00865497	0	0.00865497	0.0314786	0.0508905
Stomach	Epithelia	Adult_Sto_Epi	CI_95_high	0.135733	0.0399496	0.0896777	0.0206006	0.0362038	0.00727095	0.0369378	0.0380823	0.00974029	0.0045122	0.0527725	0.0350693	0.096533	0.0380823	0.00727095	0.0120595	0.13776	0	0.0343132	0.0491473	0.0045122	0	0	0.0185394	0.0896777	0.0380823
Stomach	Stroma	E15_Sto_Stroma	CI_95_high	0.329729	0.132269	0.315694	0.119729	0.0994429	0.0370086	0.155767	0.0581279	0.183869	0.413616	0.0931407	0.128742	0.0691879	0.0062845	0.15257	0.0477222	0.228063	0.233082	0.115602	0.119729	0.0258014	0.518298	0.366097	0.252468	0.238452	0.0167887
Stomach	Stroma	E19_Sto_Stroma	CI_95_high	0.261472	0.0687183	0.320152	0.0997336	0.0524449	0.0179542	0.13302	0.0537868	0.224641	0.357617	0.0657452	0.160352	0.0172304	0.00918001	0.0997336	0.0501552	0.181312	0.147166	0.0788314	0.20176	0.0141155	0.525996	0.27392	0.318959	0.230209	0.0202584
Stomach	Stroma	Pup_Sto_Stroma	CI_95_high	0.378134	0.155017	0.511156	0.174981	0.142035	0.0333869	0.252911	0.0703698	0.442521	0.187012	0.0413033	0.336327	0.0333869	0.0413033	0.172786	0.123163	0.220477	0.311291	0.162852	0.385048	0.0703698	0.940056	0.378487	0.501112	0.283062	0.0413033
Stomach	Stroma	Adult_Sto_Stroma	CI_95_high	0.132471	0	0.0263602	0.0839125	0.0470956	0	0.144514	0.046602	0.155464	0.137423	0	0.0506576	0.0263602	0	0.0827806	0.0379961	0.147646	0.133742	0.0827686	0.329379	0	0.503672	0.153904	0.354409	0.0500891	0
Stomach	Epithelia	E15_Sto_Epi	Q1	0	0	0	0	0	0	0	0	0	0	0	0	0	0	0	0	0	0	0	0	0	0	0	0	0	0
Stomach	Epithelia	E19_Sto_Epi	Q1	0	0	0	0	0	0	0	0	0	0	0	0	0	0	0	0	0	0	0	0	0	0	0	0	0	0
Stomach	Epithelia	Pup_Sto_Epi	Q1	0	0	0	0	0	0	0	0	0	0	0	0	0	0	0	0	0	0	0	0	0	0	0	0	0	0
Stomach	Epithelia	Adult_Sto_Epi	Q1	0	0	0	0	0	0	0	0	0	0	0	0	0	0	0	0	0	0	0	0	0	0	0	0	0	0
Stomach	Stroma	E15_Sto_Stroma	Q1	0	0	0	0	0	0	0	0	0	0	0	0	0	0	0	0	0	0	0	0	0	0	0	0	0	0
Stomach	Stroma	E19_Sto_Stroma	Q1	0	0	0	0	0	0	0	0	0	0	0	0	0	0	0	0	0	0	0	0	0	0	0	0	0	0
Stomach	Stroma	Pup_Sto_Stroma	Q1	0	0	0	0	0	0	0	0	0	0	0	0	0	0	0	0	0	0	0	0	0	0	0	0	0	0
Stomach	Stroma	Adult_Sto_Stroma	Q1	0	0	0	0	0	0	0	0	0	0	0	0	0	0	0	0	0	0	0	0	0	0	0	0	0	0
Stomach	Epithelia	E15_Sto_Epi	Q3	0	0	0	0	0	0	0	0	0	0	0	0	1	0	0	0	0	0	0	0	0	0	0	0	0	0
Stomach	Epithelia	E19_Sto_Epi	Q3	0	0	0	0	0	0	0	0	0	0	0	0	1	0	0	0	0	0	0	0	0	0	0	0	0	0
Stomach	Epithelia	Pup_Sto_Epi	Q3	0	0	0	0	0	0	0	0	0	0	0	0	0	0	0	0	0	0	0	0	0	0	0	0	0	0
Stomach	Epithelia	Adult_Sto_Epi	Q3	0	0	0	0	0	0	0	0	0	0	0	0	0	0	0	0	0	0	0	0	0	0	0	0	0	0
Stomach	Stroma	E15_Sto_Stroma	Q3	1	0	1	0	0	0	0	0	0	1	0	0	0	0	0	0	0	0	0	0	0	1	0	0	0	0
Stomach	Stroma	E19_Sto_Stroma	Q3	0	0	1	0	0	0	0	0	0	1	0	0	0	0	0	0	0	0	0	0	0	1	0	1	0	0
Stomach	Stroma	Pup_Sto_Stroma	Q3	1	0	1	0	0	0	0	0	1	0	0	0	0	0	0	0	0	0	0	1	0	1	0	1	0	0
Stomach	Stroma	Adult_Sto_Stroma	Q3	0	0	0	0	0	0	0	0	0	0	0	0	0	0	0	0	0	0	0	0	0	1	0	0	0	0
