# Supplementary material for: Decoding spatiotemporal transcriptional dynamics and epithelial fibroblast crosstalk during gastroesophageal junction development through single cell analysis
Source: Nat Commun. 2024 Apr 9;15:3064. doi: 10.1038/s41467-024-47173-z (PMC11004180; doi:10.1038/s41467-024-47173-z)
Supplement: Supplementary file 15 — Source Data [file 41467_2024_47173_MOESM15_ESM.xlsx]

## Sheet: Fig. 4e
	Signal counts in 100 μm Sq Area of image
	Esophagus	Esophagus	Esophagus	Stomach	Stomach
	Ep	St	My	Ep+St	My
Region 1	0	0	23	4	60
Region 2	0	0	34	3	36
Region 3	0	0	35	2	37

## Sheet: Fig. 4f
Eso	Sto
20.451	12.84
28.062	23.888
19.731	23.493
15.804	28.405
25.995	24.907
22.027	32.272
25.612	29.516
21.484	17.038
20.581	19.82
25.408	15.873
26.095	16.81
24.985	21.405
25.398	20.495
26.168	24.988
28.619	17.362
30.185	17.362
31.649	23.799
29.818	24.081
23.209	8.178
29.221	5.227
24.568	15.463
31.671	7.572
23.284	24.103
25.635	19.077
26.514	23.294
21.149	24.027
25.246	26.237
12.997	9.283
15.717	5.031
29.862	6.838
23.835	6.629
28.737	9.041
34.405	20.464
37.694	21.502
32.507	19.894
28.106	24.844
39.743	29.583
41.55	25.207
44.054	28.141
23.665	20.464
40.983	22.367
36.716	8.68
37.742	10.635
40.708	23.289
44.083	25.321
40.971	27.279
35.308	24.772
33.81	11.397
34.833	10.035
36.55	24.308
36.259	28.123
32.571	32.657
38.775	9.091
35.154	10.214
23.353	12.938
18.452	19.467
33.216	25.681
32.006	24.334
38.312	31.198
33.378	26.697
32.515	26.898
34.898	21.717
33.95	25.022
37.761	19.683
30.732	19.966
36.743	26.768
38.354	12.449
19.369	11.312
41.394	9.838
36.548	12.341
39.071	20.635
45.804	22.471
37.687	22.765
35.498	16.505
36.233	18.693
41.445	9.171
37.466	13.206
38.259	17.074
40.344	16.007
40.479	13.304
38.86	17.449
29.091	13.365
15.559	6.009
35.727	11.43
31.099	11.448
37.465	7.817
33.507	13.323
42.144	12.982
31.223	15.135
27.239	19.159
42.013	6.631
37.067	13.076
34.866	14.325
41.956	13.677
46.885	17.551
51.097	17.937
35.503	8.411
31.718	2.366
30.791	4.719
28.794	6.469
37.318	8.932
52.108	6.976
55.26	6.138
50.237	11.898
60.26	13.356
	13.848
	11.235
	5.295
	8.031
	9.652
	12.684
	15.026
	14.955
	16.186
	19.242
	16.483
	18.761
	20.842
	21.292

## Sheet: Fig. 4h
	Signal counts in 100 μm Sq Area of image
	Esophagus	Esophagus	Esophagus	Stomach	Stomach
	Ep	St	My	Ep+St	My
Region 1	2	40	64	1	35
Region 2	1	69	45	0	21
Region 3	0	33	47	0	11

## Sheet: Fig. 4i
Eso	Sto
20.377	2.809
19.411	6.114
28.901	8.679
37.339	10.591
45.876	5.601
48.845	10.876
48.702	10.47
27.787	7.133
23.974	6.462
28.737	4.657
35.442	21.564
34.185	17.019
34.472	17.068
41.13	9.925
37.139	6.241
32.483	3.926
32.067	11.037
47.45	4.593
43.061	4.499
43.974	5.339
51.982	8.183
11.143	6.381
22.807	7.362
25.295	3.846
21.943	2.092
33.476	4.711
36.733	4.601
39.986	8.215
33.59	4.762
40.604	8.66
9.554	7.333
5.039	5.962
6.641	10.767
5.316	11.428
5.452	9.668
16.234	9.122
5.034	5.548
34.27	5.148
47.801	3.524
40.743	13.95
46.442	14.183
3.434	19.688
6.197	28.77
4.246	21.388
7.421	18.982
3.539	16.708
3.641	22.513
15.567	28.085
22.512	29.475
20.001	22.27
10.96
14.869
5.247
8.31
16.87
20.396
12.37
5.944
5.452
11.404
13.703
23.989
27.664
26.798
22.69
48.566
49.442
2.378
18.764
26.653
17.817
28.532
19.168
22.409
27.023
36.28
7.612
9.584
11.353
13.045
13.569
17.399
20.84
17.445
22.113
34.144
27.92
25.711
28.357
25.174
36.935
35.95
32.27
26.878
31.335
2.87
5.168
2.904
1.325
13.511
11.555
8.274
5.082
15.249
12.047
23.221
26.536
27.149
26.582
31.066
35.683
38.637
33.537
30.448
37.215
24.07
29.352
24.899
28.23
32.6
32.348
26.287
27.015
18.581
20.454
21.018
25.289
21.431
25.668
27.815
31.984
15.478
34.812
35.254
37.139
40.306
11.756
10.729
20.614
14.849
14.578
16.79
16.169
17.595
24.859
30.448
28.721
41.549
47.404
14.83
14.212
15.785
29.502
30.322
38.335
42.77
41.228
13.581
18.443
25.306
24.617
27.191
35.486
38.013
39.931
47.666
9.551
11.633
12.101
15.687
17.583
20.267
23.099
27.51
28.208
27.594
38.383
49.749
13.782
19.707
16.48
11.278
17.175
22.014
4.028
12.79
3.93
6.134
6.626
34.971
38.4
31.656

## Sheet: Fig. 5e
	Passage 08				Passage 12
	Esophagus	Esophagus	Stomach	Stomach	Esophagus	Esophagus	Stomach	Stomach
	WNT3a (+) Rspondin (+)	WNT3a (-) Rspondin (-)	WNT3a (+) Rspondin (+)	WNT3a (-) Rspondin (-)	WNT3a (+) Rspondin (+)	WNT3a (-) Rspondin (-)	WNT3a (+) Rspondin (+)	WNT3a (-) Rspondin (-)
Replicate 1	17.22	20.28	4.56	0	6.52	24	4.2	0
Replicate 2	15.96	22.26	4.94	0	8.3	23.2	3.64	0

## Sheet: Fig. 5f
	Esophagus	Esophagus	Stomach	Stomach
	WNT3a (+) Rspondin (+)	WNT3a (-) Rspondin (-)	WNT3a (+) Rspondin (+)	WNT3a (-) Rspondin (-)
Replicate 1	13	22	22	4
Replicate 2	13	22	22	4

## Sheet: Fig. 5i
WNT3a (-) Rspondin (-) IWP2 (-)	WNT3a (-) Rspondin (-) IWP2 (+)	WNT3a (+) Rspondin (+) IWP2 (-)	WNT3a (+) Rspondin (+) IWP2 (+)
152	123	113	165
138	115	106	157
138	85	93	155
129	82	98	152
128	96	87	149
124	88	112	148
122	65	115	146
120	109	139	143
118	80	131	141
117	124	117	140
115	97	141	139
114	112	127	138
114	78	92	137
112	74	122	136
111	114	124	135
111	92	98	134
111	97	84	134
111	90	83	133
109	102	103	132
109	98	145	132
106	103	120	131
106	86	123	131
105	87	79	131
105	121	135	130
105	111	121	129
104	107	116	129
104	113	59	129
103	116	91	128
102	68	67	128
101	133	94	127
100	94	107	127
100	85	84	126
100	87	90	125
99	84	51	125
99	73	110	124
97	62	107	124
97	85	117	123
96	94	119	123
96	97	106	123
96	103	72	123
95	102	63	122
95	84	86	122
94	122	93	122
94	78	70	121
93	118	104	121
93	77	76	120
93	112	69	120
92	118	87	119
92	113	107	119
92	121	95	118
91	139	90	118
90	114	70	118
89	95	95	118
88	128	100	116
88	101	112	116
87	100	90	115
87	103	102	115
86	71	108	114
85	112	107	114
85	131	73	114
81	87	112	113
81	97	120	113
79	120	82	113
77	100	119	113
75	86	109	112
73	104	113	111
72	102	81	111
72	86	67	111
71	107	131	111
71	108	125	110
69	154	105	110
64	109	88	110
61	111	111	110
60	100	146	110
141	117	121	109
138	79	106	109
135	95	102	109
132	91	98	109
131	85	141	108
130	83	139	108
128	104	130	107
128	103	96	107
128	107	102	107
127	132	68	106
127	52	144	106
124	83	160	106
124	88	85	106
124	61	119	105
123	50	124	105
123	82	129	105
123	110	132	104
123	61	102	104
122	56	124	104
121	113	119	104
121	92	152	104
120	104	114	103
120	81	87	102
120	96	139	102
120	82	109	102
119	80	68	102
118	103	98	101
117	85	106	100
117	114	92	100
117	98	111	100
116	82	108	100
115	83	135	100
115	99	70	100
115	94	86	100
115	92	88	99
114	98	111	99
114	105	101	99
114	79	125	98
113	91	92	98
113	97	74	97
113	114	69	97
112	110	116	97
112	106	138	96
110	100	134	96
110	106	72	96
110	102	77	96
109	107	98	95
109	88	90	94
109	117	83	94
109	89	86	93
108	115	100	93
107	114	81	93
107	106	75	92
107	114	101	92
107	103	90	92
105	86	69	91
105	79	92	91
105	104	92	91
104	90	59	91
104	115	96	91
103	90	88	90
103	135	72	89
102	63	114	89
102	53	111	88
102	71	142	88
102	97	84	87
101	118	136	87
101	119	128	86
101	136	110	86
100	108	121	86
100	126	127	86
100	108	88	85
99	88	95	84
99	105	98	84
99	69	118	84
98	144	109	84
98	95	66	84
97	94	115	83
97	102	96	82
97	90	88	82
96	132	98	81
96	97	83	81
95	113	73	80
95	127	117	80
94	103	96	80
93	102	108	79
92	111	80	79
92	136	84	78
92	113	88	77
92	99	100	77
92	89	69	77
91	129	81	76
91	88	79	76
91	118	137	76
91	85	97	74
90	116	67	73
90	129	122	73
87	149	106	73
87	131	132	73
87	112	122	71
86	116	79	70
82	118	115	70
81	129	130	70
80	128	165	69
80	95	67	69
79	115	137	64
79	90	107	59
78	94	119	58
76	113	125	53
71	96	104
71	104	89
69	135	64
60	133	110
59	126	88
54	122
	124
	96
	90
	112
	99
	87
	81
	106
	107
	103
	109
	64
	106
	110
	118
	98
	94
	106
	117
	146
	119
	147
	118
	109
	104
	91
	116

## Sheet: Fig. 5j
WNT3a (-) Rspondin (-) IWP2 (-)	WNT3a (-) Rspondin (-) IWP2 (+)	WNT3a (+) Rspondin (+) IWP2 (-)	WNT3a (+) Rspondin (+) IWP2 (+)
514.711	395.593	713.433	492.694
498.855	387.032	685.499	478.395
491.671	370.054	673.943	464.382
485.465	365.039	668.767	460.065
469.13	364.918	653.453	457.544
436.56	361.555	619.922	455.124
385.231	340.805	616.055	453.98
380.137	337.257	593.523	450.56
375.624	320.956	583.657	430.028
355.227	320.811	575.134	427.103
341.838	254.766	567.395	368.852
303.73	249.839	563.311	356.705
291.804	237.849	557.819	354.964
289.01	226.662	547.943	352.122
278.865	221.519	535.729	344.402
276.559	218.46	531.438	341.009
274.617	212.137	529.572	337.074
273.049	205.288	526.977	332.762
270.736	200.592	526.801	332.127
269.215	186.223	520.021	327.322
266.718	183.347	515.382	327.2
260.975	171.43	510.897	324.358
258.231	166.82	483.351	321.088
257.895	161.232	481.383	318.685
255.203	151.746	479.34	318.043
254.419	140.828	473.005	314.654
253.551	130.745	472.352	309.021
249.343	125.917	459.365	303.692
247.087	121.382	434.977	299.162
246.971	119.901	427.298	295.282
244.76	100.808	423.068	290.364
242.55	82.325	414.978	289.376
237.966		390.508	285.618
228.186		383.877	282.733
222.928		373.342	281.309
212.948		370.204	274.008
208.588		367.284	273.411
205.48		363.09	273.207
200.758		353.726	271.409
195.385		350.252	269.292
192.706		348.598	263.218
191.47		338.886	260.262
190.591		338.638	247.015
190.099		338.612	242.537
186.36		331.567	241.322
184.788		326.468	240.809
183.579		324.338	239.763
181.733		320.828	235.104
178.191		317.81	234.181
177.861		299.235	232.334
174.662		296.284	230.958
169.542		296.043	230.194
169.538		294.661	228.923
164.941		293.029	226.03
158.659		291.589	218.856
157.627		288.493	218.017
148.891		284.869	216.178
147.465		282.962	211.446
146.116		280.591	209.506
145.607		276.131	207.622
144.584		268.487	207.201
138.166		266.355	207.1
130.033		262.048	206.76
124.042		257.655	199.087
123.335		256.448	197.072
120.749		252.39	193.998
116.975		249.616	192.886
112.471		242.218	189.814
109.806		240.822	189.292
107.434		238.693	189.157
94.927		238.031	188.37
88.832		236.387	187.279
		234.218	186.09
		229.301	179.833
		227.34	179.734
		217.107	174.147
		217.092	173.96
		216.647	171.66
		213.977	169.597
		206.965	160.453
		200.592	159.888
		197.522	156.588
		195.95	149.673
		187.914	148.807
		177.46	146.307
		176.831	144.413
		173.867	144.198
		173.221	140.057
		170.838	139.003
		168.687	138.082
		167.694	137.391
		166.871	136.17
		165.699	135.937
		161.03	135.258
		154.334	129.407
		150.003	125.622
		149.528	123.185
		136.844	122.656
		127.243	121.967
		114.062	119.429
		100.153	115.565
		91.212	113.15
		88.737	112.856
		88.343	111.038
			108.216
			102.904
			101.236
			98.644
			97.15
			96.423
			92.308
			89.561

## Sheet: Suppl.Fig. 6f
	Signal counts in 100 μm Sq Area of image
	Esophagus	Esophagus	Esophagus	Stomach	Stomach
	Ep	St	My	Ep+St	My
Region 1	0	0	0	65	0
Region 2	0	0	0	54	0
Region 3	0	0	0	63	0

## Sheet: Suppl.Fig. 6g
	Signal counts in 100 μm Sq Area of image
	Esophagus	Esophagus	Esophagus	Stomach	Stomach
	Ep	St	My	Ep+St	My
Region 1	0	8	3	30	3
Region 2	0	7	2	25	2
Region 3	0	6	3	24	3
